# Supplementary material for: Global variability in atmospheric new particle formation mechanisms
Source: Nature. 2024 Jun 12;631(8019):98–105. doi: 10.1038/s41586-024-07547-1 (PMC11222162; doi:10.1038/s41586-024-07547-1)
Supplement: Supplementary file 3 — Source Data Fig. 1 [file 41586_2024_7547_MOESM3_ESM.xlsx]

## Sheet: A)
Altitude of observation (km)	Observation (# cm-3)	25th percentile of observation (# cm-3)	75th percentile of observation (# cm-3)	Altitude of simulation (km)	No_NPF (# cm-3)	NPF_Mech4 (# cm-3)	Best-case (# cm-3)	NPF_Mech11_constYield (# cm-3)
0.269608	1214.8	744.829	1880.66	64.28	4.232	4.197	4.132	4.178
0.784314	2077.77	1490.23	2312.62	61.38	6.237	6.175	6.096	6.144
1.27451	1961.55	1256.46	2392.36	58.45	9.603	9.448	9.384	9.439
1.76471	2080.33	1101.28	2785.29	55.47	15.51	15.41	15.38	15.42
2.27941	1729.19	945.963	2120.83	52.43	23.3	23.24	23.23	23.21
2.76961	1377.99	712.128	1691.3	49.37	27.68	27.64	27.63	27.63
3.28431	1222.67	635.207	1496.83	46.29	31.29	31.25	31.23	31.23
3.77451	949.803	558.158	1106.46	43.23	35.94	35.89	35.81	35.86
4.28922	872.818	559.502	951.147	40.22	42.88	42.73	42.56	42.64
4.77941	991.591	717.44	1030.76	37.33	48.52	47.79	47.5	47.51
5.29412	2089.54	797.049	1149.53	34.69	50.85	49.31	49.07	48.89
5.78431	1777.5	876.721	1464.19	32.35	53.08	50.01	50.04	49.62
6.27451	1269.65	878.001	1308.81	30.22	59.31	53.31	53.93	53.27
6.78922	2250.1	1153.5	1975.89	28.28	64.43	58.8	59.92	59.73
7.27941	3230.49	1507.19	2682.19	26.52	64.69	66.75	68.7	68.61
7.79412	2526.88	1469.5	2644.37	24.95	63.03	74.85	77.8	76.17
8.28431	3624.76	1744.8	3233.18	23.56	61.24	85.06	88.51	85.07
8.79902	4801.04	1824.48	5505.94	22.33	59.63	95.12	102.1	95.66
9.28922	7700.49	3274.91	9345.4	21.23	58.92	106.4	117.8	108.5
9.80392	5782.78	1827.1	6957.71	20.28	59.49	122.7	137.8	127.1
10.2941	6880.66	2768.46	7859.78	19.45	63.35	158.7	178	165.7
10.7843	10132.6	4532.07	14793.2	18.76	72.12	217.9	242.1	225.7
11.299	5630.02	1831.07	6021.67	18.19	86.94	318.3	346.3	321.6
11.7892	7707.02	3007.22	8607.8	17.7	103.8	425.8	458.6	428.8
12.3039	11742.3	3282.71	18126.1	17.23	112.8	487.7	532.8	498.4
12.7941	5438.1	2735.75	6064.8	16.75	112.9	504.9	562.2	518.2
13.3088	7201.85	3011.25	7985.14	16.28	111.5	568.6	691.8	602.1
13.799	6772.32	2542.56	9004.7	15.81	110.7	728.6	1110	840.9
14.2892	4737.05	1760.55	5716.16	15.33	112	1145	2367	1511
				14.86	116.9	1737	4220	2504
				14.37	117.9	2229	6636	3588
				13.88	112.8	2569	9216	4907
				13.39	108.8	2709	10800	5715
				12.88	106.136	2635.76	11484.6	5832
				12.36	105.228	2561.24	11675.2	5603
				11.84	106.2	2396	11164.3	5205.35
				11.3	108.9	2087	9390.68	4751.62
				10.76	114.4	1753	7438.82	4166.39
				10.2	122.6	1427	5457.32	3574.9
				9.635	128.9	1232	4054.51	3187.88
				9.056	131.9	1162	3205.38	2878.68
				8.467	134.4	1105	2654.87	2556.43
				7.866	147.5	975.8	2263	2301.49
				7.255	167.9	815.4	1880	2300.41
				6.633	183.8	678.1	1564	2423.41
				6.011	201.7	599.8	1397	2728.9
				5.41	231	575	1307	3252
				4.847	329.4	639.3	1286	3836
				4.329	523	798	1320	4275
				3.855	729.6	968.3	1340	4714
				3.421	873.5	1079	1352	5088
				3.027	949.1	1131	1354	5423
				2.675	986.6	1150	1347	5683
				2.366	1007	1156	1335	5881
				2.1	1024	1162	1328	5987
				1.878	1042	1169	1325	5972
				1.699	1059	1178	1326	5888
				1.549	1074	1186	1328	5777
				1.413	1088	1196	1332	5646
				1.281	1105	1208	1341	5512
				1.154	1131	1230	1359	5381
				1.031	1145	1239	1365	5230
				0.9142	1165	1256	1379	5082
				0.802	1170	1258	1379	4925
				0.6949	1175	1261	1380	4795
				0.5929	1177	1261	1379	4682
				0.496	1181	1263	1380	4578
				0.4045	1176	1257	1373	4468
				0.3182	1170	1249	1366	4359
				0.2372	1168	1248	1372	4245
				0.169	1177	1251	1369	4097
				0.1265	1167	1240	1358	3933

## Sheet: B) Central Amazon
		Fraction of each mechanism
Height AGL (km)	Total nucleation rate (# cm-3 s-1)	H2SO4–H2O neutral	H2SO4–H2O ion-induced	H2SO4–NH3–H2O neutral	H2SO4–NH3–H2O ion-induced	H2SO4–HNO3–NH3	organic neutral	organic ion-induced	organic–H2SO4	amine–H2SO4	iodine oxoacids neutral	iodine oxoacids ion-induced
0.025	1.48229e-05	1.47609e-15	1.81071e-09	2.22088e-05	8.33844e-06	0	0.000200298	0.0127573	0.986985	2.70459e-05	2.15612e-15	2.40438e-09
0.075	1.57239e-05	1.88104e-15	2.20661e-09	2.39252e-05	9.69879e-06	0	0.000133364	0.00849614	0.991319	1.77496e-05	2.04287e-15	2.22758e-09
0.125	1.65052e-05	2.44464e-15	2.70268e-09	2.41871e-05	1.09548e-05	0	7.00498e-05	0.00470287	0.995179	1.33989e-05	2.98728e-15	2.62286e-09
0.175	1.82755e-05	3.18345e-15	3.27103e-09	2.27279e-05	1.14998e-05	0	5.43198e-05	0.00383263	0.99607	9.26663e-06	2.84019e-15	2.6074e-09
0.225	2.02223e-05	3.9302e-15	3.81711e-09	2.10925e-05	1.17801e-05	0	5.28134e-05	0.00380013	0.996108	6.004e-06	2.3714e-15	2.41853e-09
0.275	2.1795e-05	4.95691e-15	4.51747e-09	1.94292e-05	1.1893e-05	0	5.95928e-05	0.00418321	0.995722	3.83498e-06	1.4579e-15	1.87295e-09
0.325	2.32908e-05	6.40761e-15	5.51988e-09	1.93643e-05	1.30805e-05	0	6.15978e-05	0.00426962	0.995634	2.38471e-06	7.9489e-16	1.37805e-09
0.375	2.46972e-05	8.30725e-15	6.84116e-09	2.08217e-05	1.53291e-05	0	5.91123e-05	0.00407581	0.995827	1.57511e-06	3.50299e-16	9.1623e-10
0.425	2.61227e-05	1.11344e-14	8.68921e-09	2.25583e-05	1.82181e-05	0	6.59304e-05	0.00447761	0.995415	1.10047e-06	1.62359e-16	6.89123e-10
0.475	2.75589e-05	1.42712e-14	1.07019e-08	2.43469e-05	2.12775e-05	0	7.68546e-05	0.00514389	0.994733	8.07116e-07	1.05153e-16	5.8414e-10
0.525	2.89747e-05	1.90665e-14	1.35632e-08	2.62463e-05	2.49275e-05	0	8.98273e-05	0.00596977	0.993889	6.26116e-07	7.76767e-17	5.03178e-10
0.575	3.03823e-05	2.41763e-14	1.65631e-08	2.80804e-05	2.85834e-05	0	0.000102803	0.00680598	0.993034	4.9409e-07	6.2043e-17	4.34998e-10
0.625	3.25999e-05	3.31656e-14	2.13859e-08	3.06137e-05	3.38735e-05	0	0.000119167	0.00763172	0.992184	4.01677e-07	4.38567e-17	3.3893e-10
0.675	3.51987e-05	4.27659e-14	2.64364e-08	3.31667e-05	3.9272e-05	0	0.000135221	0.0083715	0.99142	3.33776e-07	2.64855e-17	2.41588e-10
0.725	3.84027e-05	5.93865e-14	3.43743e-08	3.72333e-05	4.80141e-05	0	0.000141038	0.00861191	0.991161	2.858e-07	1.54279e-17	1.65227e-10
0.775	4.21059e-05	7.94559e-14	4.36622e-08	4.20135e-05	5.83475e-05	0	0.000139955	0.00851846	0.991241	2.53535e-07	9.09017e-18	1.07015e-10
0.825	4.57551e-05	1.06083e-13	5.50519e-08	4.72483e-05	7.0445e-05	0	0.000129849	0.00790575	0.991846	2.2551e-07	4.6188e-18	6.48872e-11
0.875	4.92875e-05	1.48549e-13	7.20318e-08	5.41897e-05	8.769e-05	0	0.000102712	0.00630727	0.993448	1.99605e-07	2.49217e-18	4.23182e-11
0.925	5.28198e-05	1.85335e-13	8.67406e-08	6.02026e-05	0.000102628	0	7.92041e-05	0.00492259	0.994835	1.77164e-07	6.49983e-19	2.27679e-11
0.975	5.63892e-05	2.72298e-13	1.16339e-07	6.94759e-05	0.000130159	0	6.12146e-05	0.0038505	0.995888	1.57159e-07	6.82926e-19	1.79606e-11
1.025	5.9959e-05	3.49531e-13	1.42605e-07	7.76908e-05	0.000154576	0	4.53964e-05	0.00290765	0.996814	1.39531e-07	7.30715e-19	1.3866e-11
1.075	6.39982e-05	4.72614e-13	1.79771e-07	8.77494e-05	0.000188717	0	3.06849e-05	0.00199659	0.997696	1.22187e-07	5.82778e-19	1.01103e-11
1.125	6.84247e-05	6.2223e-13	2.22946e-07	9.86824e-05	0.000228182	0	1.72796e-05	0.00114146	0.998514	1.05687e-07	3.07369e-19	6.72646e-12
1.175	7.2946e-05	7.57625e-13	2.61717e-07	0.000108398	0.000263716	0	5.74825e-06	0.000405481	0.999216	9.11476e-08	7.09082e-20	3.80239e-12
1.225	8.07601e-05	9.96411e-13	3.2096e-07	0.000120109	0.000320889	0	3.64958e-06	0.000259333	0.999296	7.7399e-08	4.21418e-20	2.84585e-12
1.275	8.85742e-05	1.19307e-12	3.6975e-07	0.000129753	0.000367975	0	1.92119e-06	0.000138972	0.999361	6.60761e-08	1.8451e-20	2.05808e-12
1.325	9.86826e-05	1.44356e-12	4.26196e-07	0.000138856	0.000422376	0	8.60382e-07	6.44806e-05	0.999373	5.58558e-08	1.79555e-19	4.01676e-12
1.375	0.00011241	1.75688e-12	4.91728e-07	0.00014741	0.000485464	0	5.48383e-07	4.14308e-05	0.999325	4.68108e-08	5.51239e-19	9.10195e-12
1.425	0.000126137	2.00201e-12	5.42996e-07	0.000154102	0.00053482	0	3.04293e-07	2.3398e-05	0.999287	3.97345e-08	8.42023e-19	1.30803e-11
1.475	0.00014062	2.51684e-12	6.38354e-07	0.000165158	0.000619719	0	1.72096e-07	1.34181e-05	0.999201	3.4187e-08	7.66456e-18	3.22499e-11
1.525	0.000155477	3.07661e-12	7.39929e-07	0.000176667	0.000708821	0	9.34505e-08	7.33934e-06	0.999106	2.97488e-08	1.61455e-17	5.49431e-11
1.575	0.000170335	3.53872e-12	8.23784e-07	0.000186168	0.000782378	0	2.85251e-08	2.32106e-06	0.999028	2.60849e-08	2.31469e-17	7.36774e-11
1.625	0.00018319	4.67505e-12	1.00372e-06	0.000203661	0.00092066	0	9.57298e-09	8.36556e-07	0.998874	2.37828e-08	3.23981e-17	9.01813e-11
1.675	0.00019522	5.95932e-12	1.20357e-06	0.000222647	0.00107126	0	6.9477e-09	6.08826e-07	0.998704	2.20768e-08	4.17897e-17	1.04885e-10
1.725	0.00020725	7.09449e-12	1.38022e-06	0.000239428	0.00120437	0	4.62719e-09	4.07534e-07	0.998554	2.0569e-08	5.00911e-17	1.17882e-10
1.775	0.000218356	8.50213e-12	1.58435e-06	0.000257012	0.00134613	0	2.95234e-09	2.62183e-07	0.998395	1.97213e-08	5.50668e-17	1.27097e-10
1.825	0.000223162	1.2467e-11	2.08764e-06	0.000291031	0.00163346	0	4.01461e-09	3.53825e-07	0.998073	2.22458e-08	4.35234e-17	1.19888e-10
1.875	0.000227969	1.62647e-11	2.56971e-06	0.000323616	0.00190867	0	5.03208e-09	4.41603e-07	0.997765	2.46639e-08	3.24667e-17	1.12984e-10
1.925	0.000232776	1.99055e-11	3.03187e-06	0.000354855	0.00217251	0	6.00753e-09	5.25755e-07	0.997469	2.69821e-08	2.18667e-17	1.06365e-10
1.975	0.000237583	2.33991e-11	3.47533e-06	0.00038483	0.00242568	0	6.94351e-09	6.06502e-07	0.997185	2.92065e-08	1.16957e-17	1.00013e-10
2.025	0.000238573	3.63791e-11	4.71251e-06	0.000416223	0.00274875	0	1.17669e-08	1.0529e-06	0.996829	3.26187e-08	6.43973e-17	2.1628e-10
2.075	0.000238138	5.29892e-11	6.25536e-06	0.000448533	0.00310148	0	1.80715e-08	1.63854e-06	0.996442	3.65082e-08	1.40733e-16	3.78813e-10
2.125	0.000237702	6.96602e-11	7.80385e-06	0.000480962	0.0034555	0	2.43992e-08	2.22632e-06	0.996053	4.0412e-08	2.17348e-16	5.41941e-10
2.175	0.000237267	8.63924e-11	9.35804e-06	0.000513511	0.00381082	0	3.07501e-08	2.81626e-06	0.995663	4.433e-08	2.94245e-16	7.05667e-10
2.225	0.000236831	1.03186e-10	1.09179e-05	0.000546179	0.00416745	0	3.71244e-08	3.40837e-06	0.995272	4.82625e-08	3.71425e-16	8.69996e-10
2.275	0.000238498	1.64182e-10	1.49839e-05	0.000573162	0.00453402	0	8.79477e-08	7.40857e-06	0.99487	5.01392e-08	4.30819e-16	1.17044e-09
2.325	0.000243216	2.85828e-10	2.24693e-05	0.000591251	0.00490313	0	2.0009e-07	1.61071e-05	0.994467	4.90469e-08	4.63172e-16	1.6541e-09
2.375	0.000247934	4.02845e-10	2.96698e-05	0.000608651	0.0052582	0	3.07964e-07	2.44745e-05	0.994079	4.79961e-08	4.94294e-16	2.11935e-09
2.425	0.000252652	5.15491e-10	3.66014e-05	0.000625402	0.0056	0	4.11809e-07	3.25295e-05	0.993705	4.69846e-08	5.24254e-16	2.56722e-09
2.475	0.00025737	6.24008e-10	4.32789e-05	0.000641538	0.00592928	0	5.11847e-07	4.02891e-05	0.993345	4.60101e-08	5.53115e-16	2.99868e-09
2.525	0.000262087	7.28617e-10	4.9716e-05	0.000657094	0.0062467	0	6.08284e-07	4.77694e-05	0.992998	4.50708e-08	5.80937e-16	3.4146e-09
2.575	0.000270848	9.42921e-10	6.02044e-05	0.000663477	0.00651253	0	1.25215e-06	9.47096e-05	0.992668	4.32973e-08	1.29025e-15	4.57387e-09
2.625	0.000293297	1.48369e-09	8.27562e-05	0.000642625	0.00662574	0	3.52418e-06	0.000259012	0.992386	3.90409e-08	4.02618e-15	7.94472e-09
2.675	0.000315746	1.94756e-09	0.000102101	0.000624738	0.00672285	0	5.47314e-06	0.00039995	0.992145	3.53897e-08	6.37308e-15	1.08362e-08
2.725	0.000338194	2.34985e-09	0.000118878	0.000609225	0.00680707	0	7.16336e-06	0.000522179	0.991935	3.22232e-08	8.40841e-15	1.33439e-08
2.775	0.000360643	2.70206e-09	0.000133566	0.000595644	0.00688081	0	8.64316e-06	0.00062919	0.991752	2.9451e-08	1.01904e-14	1.55394e-08
2.825	0.000383092	3.01299e-09	0.000146533	0.000583655	0.0069459	0	9.94953e-06	0.00072366	0.99159	2.70036e-08	1.17635e-14	1.74775e-08
2.875	0.000405541	3.28949e-09	0.000158065	0.000572992	0.00700379	0	1.11113e-05	0.000807671	0.991446	2.48272e-08	1.31624e-14	1.92011e-08
2.925	0.00043125	3.71414e-09	0.00017219	0.000562563	0.00706107	0	1.1678e-05	0.00084824	0.991344	2.28413e-08	2.00512e-14	2.17605e-08
2.975	0.000471043	4.77492e-09	0.000199278	0.000550109	0.00713182	0	1.03091e-05	0.000747265	0.991361	2.09832e-08	4.8102e-14	2.79537e-08
3.025	0.000510835	5.67045e-09	0.000222146	0.000539594	0.00719156	0	9.15342e-06	0.000662021	0.991375	1.94146e-08	7.17827e-14	3.31821e-08
3.075	0.000550627	6.43653e-09	0.000241708	0.0005306	0.00724265	0	8.1648e-06	0.000589098	0.991388	1.80728e-08	9.20407e-14	3.76548e-08
3.125	0.000590419	7.09936e-09	0.000258634	0.000522818	0.00728687	0	7.30944e-06	0.000526005	0.991398	1.69117e-08	1.09568e-13	4.15246e-08
3.175	0.000630211	7.67848e-09	0.000273422	0.000516018	0.00732549	0	6.56209e-06	0.000470879	0.991408	1.58973e-08	1.24882e-13	4.49057e-08
3.225	0.000670003	8.18882e-09	0.000286454	0.000510027	0.00735953	0	5.90352e-06	0.000422301	0.991416	1.50034e-08	1.38377e-13	4.78852e-08
3.275	0.000709795	8.64193e-09	0.000298025	0.000504707	0.00738976	0	5.31879e-06	0.00037917	0.991423	1.42098e-08	1.50359e-13	5.05306e-08
3.325	0.00075487	9.30649e-09	0.000309923	0.000502887	0.00747383	0	4.76939e-06	0.000340742	0.991368	1.34237e-08	1.52503e-13	5.06113e-08
3.375	0.000813002	1.04783e-08	0.000323859	0.000507991	0.00767729	0	4.22877e-06	0.000307477	0.991179	1.25626e-08	1.34851e-13	4.54761e-08
3.425	0.000871134	1.14937e-08	0.000335935	0.000512413	0.0078536	0	3.7603e-06	0.000278652	0.991016	1.18164e-08	1.19554e-13	4.10262e-08
3.475	0.000929266	1.23821e-08	0.0003465	0.000516282	0.00800785	0	3.35044e-06	0.000253434	0.990873	1.11636e-08	1.06171e-13	3.71331e-08
3.525	0.000987399	1.31659e-08	0.000355821	0.000519695	0.00814393	0	2.98885e-06	0.000231184	0.990746	1.05876e-08	9.43641e-14	3.36984e-08
3.575	0.00104553	1.38625e-08	0.000364105	0.000522729	0.00826489	0	2.66746e-06	0.000211409	0.990634	1.00757e-08	8.38701e-14	3.06456e-08
3.625	0.00110366	1.44857e-08	0.000371517	0.000525443	0.0083731	0	2.37993e-06	0.000193717	0.990534	9.61776e-09	7.44815e-14	2.79145e-08
3.675	0.0011618	1.50466e-08	0.000378187	0.000527886	0.00847048	0	2.12117e-06	0.000177796	0.990443	9.20562e-09	6.60325e-14	2.54566e-08
3.725	0.00121993	1.5554e-08	0.000384221	0.000530096	0.00855858	0	1.88708e-06	0.000163392	0.990362	8.83275e-09	5.83887e-14	2.3233e-08
3.775	0.00125222	1.72524e-08	0.000402006	0.000536263	0.00867035	0	2.01579e-06	0.000174631	0.990215	9.05489e-09	5.99942e-14	2.2287e-08
3.825	0.00126486	1.98414e-08	0.000428611	0.000545408	0.0088025	0	2.40239e-06	0.00020417	0.990017	9.70032e-09	6.81162e-14	2.22011e-08
3.875	0.0012775	2.23791e-08	0.000454689	0.000554371	0.00893204	0	2.78134e-06	0.000233125	0.989823	1.0333e-08	7.60776e-14	2.21168e-08
3.925	0.00129013	2.48671e-08	0.000480256	0.000563159	0.00905904	0	3.15286e-06	0.000261513	0.989633	1.09533e-08	8.38829e-14	2.20342e-08
3.975	0.00130277	2.73068e-08	0.000505327	0.000571777	0.00918358	0	3.51718e-06	0.00028935	0.989446	1.15615e-08	9.15369e-14	2.19532e-08
4.025	0.00131541	2.96996e-08	0.000529917	0.000580229	0.00930572	0	3.87449e-06	0.000316652	0.989264	1.2158e-08	9.90437e-14	2.18738e-08
4.075	0.00132805	3.20469e-08	0.000554038	0.00058852	0.00942553	0	4.22501e-06	0.000343434	0.989084	1.27432e-08	1.06408e-13	2.17959e-08
4.125	0.00134069	3.43499e-08	0.000577705	0.000596654	0.00954309	0	4.56891e-06	0.000369712	0.988908	1.33174e-08	1.13633e-13	2.17194e-08
4.175	0.00135332	3.661e-08	0.00060093	0.000604637	0.00965846	0	4.90639e-06	0.000395499	0.988735	1.38808e-08	1.20723e-13	2.16444e-08
4.225	0.00136528	3.88391e-08	0.000623389	0.000612169	0.00976612	0	5.35614e-06	0.000430462	0.988562	1.43865e-08	1.29066e-13	2.15821e-08
4.275	0.00135353	4.14517e-08	0.000634072	0.000609094	0.00967899	0	9.95769e-06	0.000803625	0.988264	1.32334e-08	1.85874e-13	2.19172e-08
4.325	0.00134178	4.411e-08	0.000644942	0.000605965	0.00959033	0	1.46398e-05	0.00118332	0.987961	1.20601e-08	2.43677e-13	2.22582e-08
4.375	0.00133003	4.68153e-08	0.000656003	0.00060278	0.0095001	0	1.94047e-05	0.00156973	0.987652	1.0866e-08	3.02501e-13	2.26052e-08
4.425	0.00131828	4.95688e-08	0.000667262	0.000599538	0.00940826	0	2.42545e-05	0.00196303	0.987338	9.65071e-09	3.62374e-13	2.29584e-08
4.475	0.00130653	5.23718e-08	0.000678724	0.000596239	0.00931477	0	2.91915e-05	0.0023634	0.987018	8.41353e-09	4.23324e-13	2.3318e-08
4.525	0.00129478	5.52257e-08	0.000690394	0.000592879	0.00921959	0	3.42181e-05	0.00277103	0.986692	7.1539e-09	4.8538e-13	2.3684e-08
4.575	0.00128303	5.81319e-08	0.000702277	0.000589458	0.00912266	0	3.93368e-05	0.00318613	0.98636	5.87119e-09	5.48573e-13	2.40568e-08
4.625	0.00127128	6.10918e-08	0.00071438	0.000585973	0.00902394	0	4.45502e-05	0.00360891	0.986022	4.56477e-09	6.12934e-13	2.44365e-08
4.675	0.00125953	6.41069e-08	0.000726709	0.000582424	0.00892338	0	4.98608e-05	0.00403957	0.985678	3.23398e-09	6.78496e-13	2.48232e-08
4.725	0.00124778	6.71788e-08	0.00073927	0.000578808	0.00882092	0	5.52714e-05	0.00447835	0.985327	1.87813e-09	7.45292e-13	2.52173e-08
4.775	0.00124562	6.77769e-08	0.000730258	0.000565033	0.00854133	0	7.6464e-05	0.00614911	0.983938	1.35454e-09	9.5032e-13	2.6452e-08
4.825	0.00124914	6.68901e-08	0.00070847	0.000545358	0.00815936	0	0.000106824	0.00853529	0.981945	1.33446e-09	1.2354e-12	2.81738e-08
4.875	0.00125265	6.60083e-08	0.000686805	0.000525794	0.00777953	0	0.000137013	0.0109081	0.979963	1.31449e-09	1.51889e-12	2.9886e-08
4.925	0.00125617	6.51315e-08	0.000665261	0.00050634	0.00740184	0	0.000167033	0.0132676	0.977992	1.29464e-09	1.80078e-12	3.15885e-08
4.975	0.00125969	6.42596e-08	0.000643838	0.000486994	0.00702625	0	0.000196886	0.0156139	0.976032	1.27489e-09	2.0811e-12	3.32815e-08
5.025	0.00126321	6.33925e-08	0.000622533	0.000467756	0.00665275	0	0.000226572	0.0179471	0.974083	1.25526e-09	2.35986e-12	3.49651e-08
5.075	0.00126673	6.25302e-08	0.000601348	0.000448625	0.00628133	0	0.000256094	0.0202674	0.972145	1.23573e-09	2.63708e-12	3.66394e-08
5.125	0.00127024	6.16727e-08	0.000580279	0.0004296	0.00591197	0	0.000285452	0.0225748	0.970218	1.21631e-09	2.91275e-12	3.83043e-08
5.175	0.00127376	6.08199e-08	0.000559327	0.00041068	0.00554465	0	0.000314647	0.0248695	0.968301	1.197e-09	3.1869e-12	3.99601e-08
5.225	0.00127728	5.99719e-08	0.00053849	0.000391864	0.00517934	0	0.000343682	0.0271516	0.966395	1.1778e-09	3.45955e-12	4.16068e-08
5.275	0.0012808	5.91285e-08	0.000517768	0.000373151	0.00481605	0	0.000372558	0.0294211	0.964499	1.1587e-09	3.73069e-12	4.32444e-08
5.325	0.00128633	5.86446e-08	0.00050034	0.000357504	0.00450995	0	0.000390596	0.030989	0.963253	1.12061e-09	3.85244e-12	4.35837e-08
5.375	0.00129639	5.89565e-08	0.0004902	0.000348638	0.00433039	0	0.000384647	0.031004	0.963442	1.04048e-09	3.6435e-12	4.10489e-08
5.425	0.00130644	5.92636e-08	0.000480217	0.00033991	0.0041536	0	0.00037879	0.0310187	0.963629	9.61574e-10	3.43778e-12	3.85532e-08
5.475	0.0013165	5.95661e-08	0.000470386	0.000331314	0.0039795	0	0.000373023	0.0310333	0.963812	8.83878e-10	3.2352e-12	3.60956e-08
5.525	0.00132656	5.98639e-08	0.000460704	0.000322849	0.00380805	0	0.000367343	0.0310476	0.963993	8.0736e-10	3.03569e-12	3.36752e-08
5.575	0.00133662	6.01573e-08	0.000451168	0.000314511	0.00363918	0	0.000361748	0.0310617	0.964172	7.31993e-10	2.83919e-12	3.12913e-08
5.625	0.00134668	6.04462e-08	0.000441774	0.000306298	0.00347283	0	0.000356237	0.0310756	0.964347	6.57753e-10	2.64562e-12	2.8943e-08
5.675	0.00135673	6.07309e-08	0.000432519	0.000298206	0.00330895	0	0.000350808	0.0310893	0.96452	5.84613e-10	2.45492e-12	2.66295e-08
5.725	0.00136679	6.10114e-08	0.000423401	0.000290234	0.00314747	0	0.000345459	0.0311028	0.964691	5.12549e-10	2.26703e-12	2.43501e-08
5.775	0.00137685	6.12879e-08	0.000414416	0.000282378	0.00298836	0	0.000340188	0.0311161	0.964858	4.41538e-10	2.08188e-12	2.21039e-08
5.825	0.00138691	6.15603e-08	0.000405561	0.000274636	0.00283156	0	0.000334993	0.0311292	0.965024	3.71558e-10	1.89942e-12	1.98904e-08
5.875	0.00139696	6.18287e-08	0.000396834	0.000267005	0.00267701	0	0.000329873	0.0311421	0.965187	3.02584e-10	1.71958e-12	1.77087e-08
5.925	0.0013994	6.30081e-08	0.000391038	0.000262262	0.0025549	0	0.000326555	0.0312961	0.965169	2.47469e-10	1.60168e-12	1.60206e-08
5.975	0.00137602	6.73727e-08	0.000394867	0.000267067	0.00253557	0	0.000329173	0.0319418	0.964531	2.3608e-10	1.68749e-12	1.59079e-08
6.025	0.00135264	7.18881e-08	0.000398829	0.000272037	0.00251558	0	0.000331881	0.0326097	0.963872	2.24297e-10	1.77627e-12	1.57913e-08
6.075	0.00132927	7.65624e-08	0.00040293	0.000277182	0.00249488	0	0.000334684	0.0333012	0.963189	2.121e-10	1.86818e-12	1.56706e-08
6.125	0.00130589	8.1404e-08	0.000407178	0.000282512	0.00247344	0	0.000337588	0.0340174	0.962482	1.99466e-10	1.96337e-12	1.55456e-08
6.175	0.00128251	8.64221e-08	0.00041158	0.000288036	0.00245122	0	0.000340597	0.0347597	0.961749	1.86371e-10	2.06203e-12	1.5416e-08
6.225	0.00125914	9.16265e-08	0.000416146	0.000293764	0.00242817	0	0.000343719	0.0355295	0.960989	1.72791e-10	2.16436e-12	1.52816e-08
6.275	0.00123576	9.70278e-08	0.000420885	0.00029971	0.00240425	0	0.000346958	0.0363286	0.9602	1.58696e-10	2.27056e-12	1.51421e-08
6.325	0.00121238	1.02637e-07	0.000425807	0.000305885	0.00237941	0	0.000350322	0.0371584	0.95938	1.44058e-10	2.38085e-12	1.49973e-08
6.375	0.00118901	1.08468e-07	0.000430922	0.000312303	0.0023536	0	0.000353819	0.0380208	0.958528	1.28844e-10	2.49549e-12	1.48467e-08
6.425	0.00116563	1.14532e-07	0.000436243	0.000318978	0.00232674	0	0.000357456	0.0389178	0.957643	1.1302e-10	2.61471e-12	1.46901e-08
6.475	0.00114225	1.20844e-07	0.000441781	0.000325926	0.00229879	0	0.000361241	0.0398516	0.956721	9.65488e-11	2.73882e-12	1.45271e-08
6.525	0.00111887	1.2742e-07	0.000447551	0.000333165	0.00226967	0	0.000365185	0.0408244	0.95576	7.93889e-11	2.86812e-12	1.43573e-08
6.575	0.00113065	1.29443e-07	0.000436328	0.000327234	0.00216417	0	0.000453561	0.0506768	0.945942	7.12563e-11	2.99204e-12	1.44771e-08
6.625	0.00115557	1.29689e-07	0.000419355	0.000316719	0.00203541	0	0.000568977	0.063347	0.933312	6.68388e-11	3.10816e-12	1.46982e-08
6.675	0.00118049	1.29925e-07	0.000403099	0.000306647	0.00191209	0	0.00067952	0.0754823	0.921216	6.26078e-11	3.21938e-12	1.49099e-08
6.725	0.0012054	1.30151e-07	0.000387514	0.000296992	0.00179386	0	0.000785494	0.0871159	0.90962	5.85517e-11	3.326e-12	1.51129e-08
6.775	0.00123032	1.30368e-07	0.000372561	0.000287727	0.00168042	0	0.000887176	0.0982783	0.898494	5.46599e-11	3.4283e-12	1.53077e-08
6.825	0.00125523	1.30576e-07	0.000358202	0.000278831	0.00157148	0	0.000984821	0.108998	0.887809	5.09226e-11	3.52654e-12	1.54948e-08
6.875	0.00128015	1.30776e-07	0.000344401	0.000270281	0.00146679	0	0.00107867	0.1193	0.87754	4.73308e-11	3.62096e-12	1.56745e-08
6.925	0.00130506	1.30969e-07	0.000331128	0.000262057	0.00136609	0	0.00116893	0.129208	0.867663	4.38761e-11	3.71178e-12	1.58474e-08
6.975	0.00132998	1.31154e-07	0.000318351	0.000254141	0.00126916	0	0.00125581	0.138746	0.858157	4.05508e-11	3.79919e-12	1.60139e-08
7.025	0.00135489	1.31333e-07	0.000306045	0.000246517	0.0011758	0	0.00133949	0.147933	0.848999	3.73479e-11	3.88338e-12	1.61742e-08
7.075	0.00137981	1.31505e-07	0.000294183	0.000239168	0.00108581	0	0.00142015	0.156787	0.840173	3.42606e-11	3.96454e-12	1.63287e-08
7.125	0.00140472	1.31671e-07	0.000282742	0.000232079	0.000999018	0	0.00149795	0.165328	0.83166	3.12828e-11	4.04281e-12	1.64777e-08
7.175	0.00142904	1.40167e-07	0.000277584	0.00022696	0.000924579	0	0.00153917	0.170146	0.826886	2.85163e-11	5.98386e-12	1.84671e-08
7.225	0.00145155	1.73285e-07	0.000290166	0.000227148	0.000880411	0	0.00147788	0.164578	0.832546	2.616e-11	1.34335e-11	2.59039e-08
7.275	0.00147406	2.05392e-07	0.000302364	0.000227331	0.000837591	0	0.00141847	0.15918	0.838034	2.38757e-11	2.06557e-11	3.31135e-08
7.325	0.00149657	2.36532e-07	0.000314196	0.000227508	0.00079606	0	0.00136085	0.153945	0.843356	2.16601e-11	2.76606e-11	4.01063e-08
7.375	0.00151908	2.6675e-07	0.000325676	0.000227679	0.000755759	0	0.00130493	0.148865	0.848521	1.95101e-11	3.44579e-11	4.68919e-08
7.425	0.00154159	2.96086e-07	0.000336821	0.000227846	0.000716635	0	0.00125065	0.143933	0.853535	1.7423e-11	4.10568e-11	5.34793e-08
7.475	0.0015641	3.24577e-07	0.000347646	0.000228008	0.000678638	0	0.00119793	0.139143	0.858404	1.53959e-11	4.74656e-11	5.98771e-08
7.525	0.00158661	3.5226e-07	0.000358163	0.000228166	0.000641718	0	0.0011467	0.134489	0.863136	1.34263e-11	5.36927e-11	6.60933e-08
7.575	0.00160912	3.79168e-07	0.000368386	0.000228319	0.000605832	0	0.00109691	0.129965	0.867735	1.15119e-11	5.97455e-11	7.21357e-08
7.625	0.00163163	4.05333e-07	0.000378327	0.000228467	0.000570936	0	0.00104849	0.125566	0.872207	9.65024e-12	6.56313e-11	7.80113e-08
7.675	0.00165414	4.30787e-07	0.000387997	0.000228612	0.000536989	0	0.00100139	0.121287	0.876558	7.83927e-12	7.13569e-11	8.3727e-08
7.725	0.00167665	4.55557e-07	0.000397408	0.000228753	0.000503954	0	0.000955558	0.117123	0.880791	6.07692e-12	7.69288e-11	8.92892e-08
7.775	0.00169916	4.79671e-07	0.00040657	0.00022889	0.000471794	0	0.000910937	0.113069	0.884913	4.36127e-12	8.2353e-11	9.47041e-08
7.825	0.00180116	6.64749e-07	0.000431121	0.000227644	0.000431681	0	0.00140441	0.16769	0.829814	3.7758e-12	9.05396e-11	9.63682e-08
7.875	0.00190751	8.37612e-07	0.000453765	0.000226467	0.000395513	0	0.00187055	0.219245	0.777807	3.30802e-12	9.79758e-11	9.76718e-08
7.925	0.00201387	9.92215e-07	0.000474016	0.000225413	0.000363166	0	0.00228747	0.265355	0.731294	2.88964e-12	1.04626e-10	9.88377e-08
7.975	0.00212023	1.13131e-06	0.000492236	0.000224465	0.000334065	0	0.00266255	0.306838	0.689447	2.51325e-12	1.1061e-10	9.98867e-08
8.025	0.00222659	1.25711e-06	0.000508716	0.000223608	0.000307743	0	0.0030018	0.344359	0.651598	2.17281e-12	1.16022e-10	1.00835e-07
8.075	0.00233295	1.37145e-06	0.000523692	0.000222829	0.000283822	0	0.00331012	0.378458	0.6172	1.86341e-12	1.2094e-10	1.01698e-07
8.125	0.00243931	1.47581e-06	0.000537363	0.000222118	0.000261986	0	0.00359155	0.409583	0.585802	1.58099e-12	1.2543e-10	1.02485e-07
8.175	0.00254567	1.57145e-06	0.000549891	0.000221466	0.000241976	0	0.00384946	0.438108	0.557027	1.32217e-12	1.29544e-10	1.03206e-07
8.225	0.00265203	1.65942e-06	0.000561415	0.000220867	0.00022357	0	0.00408669	0.464345	0.530561	1.08411e-12	1.33328e-10	1.03869e-07
8.275	0.00275839	1.74061e-06	0.00057205	0.000220313	0.000206583	0	0.00430562	0.488558	0.506135	8.64413e-13	1.36821e-10	1.04482e-07
8.325	0.00286475	1.81577e-06	0.000581895	0.000219801	0.000190858	0	0.0045083	0.510974	0.483523	6.61027e-13	1.40054e-10	1.05048e-07
8.375	0.0029711	1.88554e-06	0.000591035	0.000219326	0.000176259	0	0.00469646	0.531785	0.46253	4.72201e-13	1.43055e-10	1.05575e-07
8.425	0.00310283	2.70707e-06	0.000653784	0.000243743	0.000167034	0	0.00461589	0.524357	0.46996	4.19213e-13	1.36025e-10	1.00609e-07
8.475	0.00323776	3.55163e-06	0.000717867	0.00026913	0.000159091	0	0.00451129	0.514329	0.48001	3.85308e-13	1.28395e-10	9.53979e-08
8.525	0.00337269	4.32862e-06	0.000776823	0.000292486	0.000151784	0	0.00441506	0.505102	0.489257	3.54116e-13	1.21376e-10	9.0604e-08
8.575	0.00350762	5.04583e-06	0.000831243	0.000314045	0.000145039	0	0.00432623	0.496586	0.497792	3.25324e-13	1.14897e-10	8.61788e-08
8.625	0.00364254	5.7099e-06	0.000881632	0.000334006	0.000138794	0	0.00424399	0.4887	0.505695	2.98664e-13	1.08898e-10	8.20815e-08
8.675	0.00377747	6.32654e-06	0.00092842	0.000352542	0.000132995	0	0.00416762	0.481378	0.513034	2.73909e-13	1.03328e-10	7.82768e-08
8.725	0.0039124	6.90064e-06	0.000971982	0.000369799	0.000127596	0	0.00409652	0.474561	0.519866	2.50862e-13	9.81412e-11	7.47346e-08
8.775	0.00404733	7.43647e-06	0.00101264	0.000385905	0.000122556	0	0.00403016	0.468199	0.526243	2.29351e-13	9.33007e-11	7.14286e-08
8.825	0.00418225	7.93772e-06	0.00105067	0.000400973	0.000117843	0	0.00396808	0.462247	0.532208	2.09229e-13	8.87726e-11	6.83359e-08
8.875	0.00431718	8.40764e-06	0.00108633	0.000415098	0.000113423	0	0.00390988	0.456667	0.5378	1.90364e-13	8.45275e-11	6.54365e-08
8.925	0.00445211	8.84908e-06	0.00111982	0.000428367	0.000109272	0	0.00385521	0.451425	0.543054	1.72642e-13	8.05397e-11	6.27129e-08
8.975	0.00460947	9.18557e-06	0.00114207	0.000437683	0.000104748	2.39117e-15	0.00383798	0.449786	0.544682	1.55299e-13	7.6299e-11	5.9785e-08
9.025	0.00554545	7.18793e-06	0.000893616	0.000354065	8.34168e-05	7.29724e-14	0.00480694	0.54309	0.450765	1.2229e-13	5.88982e-11	4.69692e-08
9.075	0.00648144	5.76725e-06	0.000716917	0.000294597	6.82464e-05	1.23168e-13	0.00549605	0.609445	0.383973	9.88155e-14	4.65231e-11	3.78548e-08
9.125	0.00741742	4.70512e-06	0.000584813	0.000250137	5.69046e-05	1.60696e-13	0.00601125	0.659054	0.334038	8.12651e-14	3.72711e-11	3.10407e-08
9.175	0.00835341	3.881e-06	0.000482313	0.000215641	4.81045e-05	1.89814e-13	0.00641099	0.697546	0.295293	6.76477e-14	3.00925e-11	2.57536e-08
9.225	0.00928939	3.22296e-06	0.000400468	0.000188096	4.10777e-05	2.13064e-13	0.00673017	0.728281	0.264356	5.67744e-14	2.43605e-11	2.15319e-08
9.275	0.0102254	2.68539e-06	0.000333607	0.000165594	3.53374e-05	2.32058e-13	0.00699092	0.753389	0.239083	4.78917e-14	1.96778e-11	1.80831e-08
9.325	0.0111614	2.23798e-06	0.00027796	0.000146866	3.05598e-05	2.47866e-13	0.00720794	0.774286	0.218048	4.04988e-14	1.57805e-11	1.52128e-08
9.375	0.0120973	1.8598e-06	0.000230923	0.000131036	2.65215e-05	2.61228e-13	0.00739138	0.79195	0.200269	3.42499e-14	1.24863e-11	1.27866e-08
9.425	0.0130333	1.53594e-06	0.000190643	0.000117479	2.30632e-05	2.7267e-13	0.00754847	0.807076	0.185043	2.88985e-14	9.66529e-12	1.07088e-08
9.475	0.0139693	1.25548e-06	0.00015576	0.000105739	2.00684e-05	2.8258e-13	0.00768451	0.820176	0.171857	2.42642e-14	7.22227e-12	8.90953e-09
9.525	0.0149053	1.01024e-06	0.000125258	9.54741e-05	1.74497e-05	2.91245e-13	0.00780346	0.83163	0.160327	2.0212e-14	5.08607e-12	7.3362e-09
9.575	0.0156171	8.62074e-07	0.000106251	9.05765e-05	1.56938e-05	8.41607e-11	0.00782947	0.83492	0.157037	1.74912e-14	3.75063e-12	6.23814e-09
9.625	0.0159754	8.30341e-07	0.000100859	9.25051e-05	1.49213e-05	2.93578e-10	0.00773034	0.827337	0.164724	1.62861e-14	3.36226e-12	5.66617e-09
9.675	0.0163337	7.99999e-07	9.57027e-05	9.4349e-05	1.41826e-05	4.93808e-10	0.00763556	0.820087	0.172073	1.51339e-14	2.99094e-12	5.1193e-09
9.725	0.016692	7.7096e-07	9.0768e-05	9.61139e-05	1.34756e-05	6.85442e-10	0.00754485	0.813148	0.179106	1.40312e-14	2.63555e-12	4.59591e-09
9.775	0.0170503	7.43142e-07	8.60407e-05	9.78045e-05	1.27984e-05	8.69022e-10	0.00745795	0.806501	0.185844	1.29748e-14	2.2951e-12	4.09451e-09
9.825	0.0174086	7.16469e-07	8.1508e-05	9.94256e-05	1.2149e-05	1.04504e-09	0.00737463	0.800127	0.192305	1.19619e-14	1.96867e-12	3.61376e-09
9.875	0.0177669	6.90871e-07	7.71581e-05	0.000100981	1.15258e-05	1.21397e-09	0.00729466	0.79401	0.198505	1.09899e-14	1.6554e-12	3.15239e-09
9.925	0.0181252	6.66286e-07	7.29802e-05	0.000102475	1.09273e-05	1.37621e-09	0.00721786	0.788136	0.20446	1.00563e-14	1.35451e-12	2.70926e-09
9.975	0.0184835	6.42653e-07	6.89642e-05	0.000103912	1.0352e-05	1.53217e-09	0.00714404	0.782489	0.210184	9.15884e-15	1.06529e-12	2.28332e-09
10.025	0.0188418	6.1992e-07	6.5101e-05	0.000105293	9.79851e-06	1.68219e-09	0.00707303	0.777056	0.21569	8.29556e-15	7.87073e-13	1.87357e-09
10.075	0.0192001	5.98035e-07	6.1382e-05	0.000106623	9.26571e-06	1.82662e-09	0.00700466	0.771827	0.220991	7.46449e-15	5.19237e-13	1.47912e-09
10.125	0.0195584	5.76951e-07	5.77992e-05	0.000107905	8.75243e-06	1.96575e-09	0.0069388	0.766789	0.226097	6.66387e-15	2.61215e-13	1.09912e-09
10.175	0.0259579	5.11984e-07	4.48783e-05	9.20817e-05	6.56198e-06	1.55583e-09	0.0079361	0.811928	0.179992	4.79047e-15	1.68891e-13	7.51846e-10
10.225	0.0328262	4.71174e-07	3.67342e-05	8.18511e-05	5.17705e-06	1.28598e-09	0.00858025	0.841176	0.150119	3.6224e-15	1.21246e-13	5.45833e-10
10.275	0.0396944	4.44487e-07	3.14083e-05	7.51609e-05	4.27138e-06	1.10951e-09	0.00900149	0.860303	0.130584	2.85855e-15	9.00892e-14	4.11113e-10
10.325	0.0465626	4.25672e-07	2.76537e-05	7.04444e-05	3.63289e-06	9.85106e-10	0.00929845	0.873787	0.116813	2.32005e-15	6.81237e-14	3.16136e-10
10.375	0.0534308	4.11695e-07	2.48643e-05	6.69404e-05	3.15855e-06	8.92683e-10	0.00951907	0.883804	0.106581	1.91999e-15	5.18053e-14	2.45577e-10
10.425	0.0602991	4.00902e-07	2.27104e-05	6.42346e-05	2.79227e-06	8.21314e-10	0.00968944	0.89154	0.0986806	1.61106e-15	3.92043e-14	1.91091e-10
10.475	0.0671673	3.92316e-07	2.09969e-05	6.20822e-05	2.50089e-06	7.64541e-10	0.00982496	0.897693	0.0923957	1.36531e-15	2.91803e-14	1.47748e-10
10.525	0.0740355	3.85323e-07	1.96014e-05	6.03292e-05	2.26358e-06	7.18302e-10	0.00993533	0.902705	0.087277	1.16516e-15	2.10162e-14	1.12448e-10
10.575	0.0809037	3.79517e-07	1.84428e-05	5.88738e-05	2.06656e-06	6.79913e-10	0.010027	0.906866	0.0830273	9.98991e-16	1.42383e-14	8.31403e-11
10.625	0.0877719	3.7462e-07	1.74655e-05	5.76462e-05	1.90038e-06	6.47533e-10	0.0101043	0.910376	0.0794428	8.58828e-16	8.52107e-15	5.84197e-11
10.675	0.0946402	3.70434e-07	1.66301e-05	5.65967e-05	1.75831e-06	6.19852e-10	0.0101703	0.913376	0.0763785	7.39009e-16	3.63369e-15	3.72871e-11
10.725	0.0989464	4.19256e-07	1.66582e-05	6.06028e-05	1.68124e-06	5.89686e-10	0.0102339	0.914656	0.0750306	6.93876e-16	2.67179e-15	3.1145e-11
10.775	0.102295	4.83869e-07	1.69624e-05	6.61309e-05	1.62691e-06	5.59467e-10	0.0102951	0.915353	0.0742663	6.73799e-16	2.99205e-15	2.99601e-11
10.825	0.105644	5.44384e-07	1.72474e-05	7.13084e-05	1.57603e-06	5.31164e-10	0.0103525	0.916006	0.0735504	6.54994e-16	3.29201e-15	2.88503e-11
10.875	0.108994	6.01181e-07	1.75148e-05	7.61678e-05	1.52827e-06	5.04601e-10	0.0104063	0.916619	0.0728785	6.37346e-16	3.57353e-15	2.78086e-11
10.925	0.112343	6.54591e-07	1.77663e-05	8.07375e-05	1.48335e-06	4.79621e-10	0.0104569	0.917196	0.0722466	6.20749e-16	3.83827e-15	2.68291e-11
10.975	0.115692	7.04909e-07	1.80032e-05	8.50425e-05	1.44104e-06	4.56087e-10	0.0105046	0.917739	0.0716514	6.05114e-16	4.08767e-15	2.59063e-11
11.025	0.119041	7.52396e-07	1.82268e-05	8.91054e-05	1.40111e-06	4.33878e-10	0.0105496	0.918251	0.0710896	5.90358e-16	4.32305e-15	2.50354e-11
11.075	0.12239	7.97284e-07	1.84381e-05	9.29459e-05	1.36337e-06	4.12884e-10	0.0105921	0.918736	0.0705586	5.76409e-16	4.54555e-15	2.42122e-11
11.125	0.125739	8.39781e-07	1.86382e-05	9.65818e-05	1.32763e-06	3.93008e-10	0.0106324	0.919194	0.0700559	5.63204e-16	4.75619e-15	2.34329e-11
11.175	0.129088	8.80073e-07	1.88279e-05	0.000100029	1.29375e-06	3.74164e-10	0.0106706	0.919629	0.0695792	5.50684e-16	4.9559e-15	2.26939e-11
11.225	0.132437	9.18327e-07	1.9008e-05	0.000103302	1.26158e-06	3.56273e-10	0.0107068	0.920042	0.0691267	5.38797e-16	5.14551e-15	2.19924e-11
11.275	0.152869	8.75079e-07	1.68822e-05	9.88098e-05	1.09336e-06	4.13109e-10	0.0114365	0.924042	0.0644042	4.70548e-16	4.23625e-15	1.81049e-11
11.325	0.179683	8.20723e-07	1.46668e-05	9.3352e-05	9.30513e-07	4.7585e-10	0.0121707	0.928008	0.0597115	4.04164e-16	3.25844e-15	1.43302e-11
11.375	0.206498	7.80484e-07	1.30268e-05	8.93116e-05	8.09956e-07	5.22297e-10	0.0127142	0.930944	0.0562375	3.55022e-16	2.53458e-15	1.15359e-11
11.425	0.233313	7.49494e-07	1.17637e-05	8.61999e-05	7.1711e-07	5.58068e-10	0.0131328	0.933206	0.053562	3.17175e-16	1.97711e-15	9.38386e-12
11.475	0.260127	7.24893e-07	1.07611e-05	8.37298e-05	6.43406e-07	5.86464e-10	0.0134651	0.935001	0.0514382	2.87131e-16	1.53456e-15	7.67551e-12
11.525	0.286942	7.04891e-07	9.94583e-06	8.17213e-05	5.83477e-07	6.09552e-10	0.0137352	0.936461	0.0497113	2.62702e-16	1.17473e-15	6.28645e-12
11.575	0.313757	6.88307e-07	9.26992e-06	8.00561e-05	5.33792e-07	6.28694e-10	0.0139592	0.937671	0.0482795	2.42448e-16	8.76407e-16	5.13481e-12
11.625	0.340571	6.74334e-07	8.70045e-06	7.86531e-05	4.9193e-07	6.44822e-10	0.0141479	0.93869	0.0470732	2.25384e-16	6.25057e-16	4.16453e-12
11.675	0.367386	6.62402e-07	8.2141e-06	7.7455e-05	4.5618e-07	6.58596e-10	0.0143091	0.939561	0.046043	2.10811e-16	4.10399e-16	3.33588e-12
11.725	0.394201	6.52092e-07	7.79392e-06	7.64198e-05	4.25293e-07	6.70496e-10	0.0144484	0.940313	0.045153	1.9822e-16	2.24943e-16	2.61996e-12
11.775	0.418159	6.53888e-07	7.49145e-06	7.71773e-05	4.02299e-07	7.12279e-10	0.0145821	0.940839	0.0444935	1.88351e-16	8.17954e-17	2.05309e-12
11.825	0.422661	7.28795e-07	7.64491e-06	8.91539e-05	4.07724e-07	9.64324e-10	0.01479	0.940438	0.0446736	1.86732e-16	7.50741e-17	1.91697e-12
11.875	0.427162	8.02123e-07	7.79514e-06	0.000100878	4.13035e-07	1.21106e-09	0.0149934	0.940047	0.04485	1.85146e-16	6.84944e-17	1.78371e-12
11.925	0.431664	8.73922e-07	7.94223e-06	0.000112358	4.18234e-07	1.45264e-09	0.0151927	0.939663	0.0450226	1.83593e-16	6.20519e-17	1.65323e-12
11.975	0.436165	9.44239e-07	8.08629e-06	0.0001236	4.23327e-07	1.68924e-09	0.0153878	0.939288	0.0451917	1.82073e-16	5.57425e-17	1.52545e-12
12.025	0.440667	1.01312e-06	8.2274e-06	0.000134613	4.28315e-07	1.92101e-09	0.0155789	0.93892	0.0453573	1.80583e-16	4.95619e-17	1.40028e-12
12.075	0.445168	1.08061e-06	8.36566e-06	0.000145403	4.33202e-07	2.14809e-09	0.0157662	0.938559	0.0455196	1.79124e-16	4.35064e-17	1.27764e-12
12.125	0.44967	1.14674e-06	8.50116e-06	0.000155978	4.37992e-07	2.37062e-09	0.0159497	0.938206	0.0456786	1.77693e-16	3.7572e-17	1.15745e-12
12.175	0.454171	1.21157e-06	8.63396e-06	0.000166342	4.42686e-07	2.58874e-09	0.0161295	0.937859	0.0458345	1.76292e-16	3.17554e-17	1.03965e-12
12.225	0.458673	1.27512e-06	8.76416e-06	0.000176503	4.47289e-07	2.80258e-09	0.0163059	0.93752	0.0459873	1.74917e-16	2.60528e-17	9.24159e-13
12.275	0.463174	1.33744e-06	8.89183e-06	0.000186467	4.51802e-07	3.01227e-09	0.0164788	0.937187	0.0461371	1.7357e-16	2.04612e-17	8.10913e-13
12.325	0.478285	1.41597e-06	8.83526e-06	0.000202089	4.46079e-07	3.30786e-09	0.0169986	0.937863	0.0449258	1.61749e-16	1.65899e-17	7.17128e-13
12.375	0.502879	1.50278e-06	8.63203e-06	0.000221342	4.3237e-07	3.65488e-09	0.0177687	0.939319	0.0426808	1.42132e-16	1.43651e-17	6.45115e-13
12.425	0.527473	1.5815e-06	8.44776e-06	0.000238799	4.19939e-07	3.96954e-09	0.0184669	0.940639	0.0406452	1.24345e-16	1.23477e-17	5.79816e-13
12.475	0.552067	1.6532e-06	8.2799e-06	0.000254701	4.08616e-07	4.25617e-09	0.0191029	0.941841	0.0387909	1.08143e-16	1.05101e-17	5.20336e-13
12.525	0.576661	1.71879e-06	8.12636e-06	0.000269246	3.98259e-07	4.51835e-09	0.0196846	0.942941	0.0370948	9.3323e-17	8.82928e-18	4.6593e-13
12.575	0.601256	1.77901e-06	7.98538e-06	0.000282602	3.88749e-07	4.75908e-09	0.0202187	0.943951	0.0355375	7.97152e-17	7.28593e-18	4.15974e-13
12.625	0.62585	1.8345e-06	7.85548e-06	0.000294907	3.79986e-07	4.98089e-09	0.0207109	0.944882	0.0341026	6.7177e-17	5.86388e-18	3.69945e-13
12.675	0.650444	1.88579e-06	7.7354e-06	0.000306283	3.71886e-07	5.18593e-09	0.0211659	0.945742	0.0327761	5.55869e-17	4.54937e-18	3.27396e-13
12.725	0.675038	1.93335e-06	7.62407e-06	0.000316829	3.64376e-07	5.37602e-09	0.0215877	0.946539	0.0315464	4.48413e-17	3.33065e-18	2.87948e-13
12.775	0.699632	1.97756e-06	7.52057e-06	0.000326634	3.57395e-07	5.55275e-09	0.0219798	0.947281	0.0304031	3.48513e-17	2.19761e-18	2.51274e-13
12.825	0.719244	2.04995e-06	7.48342e-06	0.000342612	3.5344e-07	5.87193e-09	0.0223544	0.947784	0.029509	2.6565e-17	1.2645e-18	2.20602e-13
12.875	0.704912	2.34002e-06	7.86172e-06	0.000406336	3.67386e-07	7.26974e-09	0.0227894	0.946971	0.0298224	2.55166e-17	1.19911e-18	2.14746e-13
12.925	0.690579	2.64214e-06	8.25572e-06	0.000472706	3.8191e-07	8.72558e-09	0.0232425	0.946125	0.0301489	2.44248e-17	1.13101e-18	2.08646e-13
12.975	0.676247	2.95706e-06	8.66642e-06	0.000541889	3.9705e-07	1.02431e-08	0.0237148	0.945242	0.0304892	2.32867e-17	1.06002e-18	2.02287e-13
13.025	0.661915	3.28563e-06	9.0949e-06	0.000614067	4.12846e-07	1.18264e-08	0.0242075	0.944321	0.0308443	2.20993e-17	9.85954e-19	1.95654e-13
13.075	0.647583	3.62873e-06	9.54235e-06	0.000689441	4.2934e-07	1.34797e-08	0.0247221	0.94336	0.0312151	2.08593e-17	9.08613e-19	1.88726e-13
13.125	0.633251	3.98736e-06	1.00101e-05	0.000768227	4.46582e-07	1.52079e-08	0.02526	0.942355	0.0316026	1.95633e-17	8.27771e-19	1.81485e-13
13.175	0.618918	4.36261e-06	1.04994e-05	0.000850661	4.64622e-07	1.70161e-08	0.0258227	0.941303	0.0320081	1.82071e-17	7.43184e-19	1.73909e-13
13.225	0.604586	4.75564e-06	1.1012e-05	0.000937004	4.83517e-07	1.89101e-08	0.0264122	0.940202	0.0324329	1.67867e-17	6.54588e-19	1.65973e-13
13.275	0.590254	5.16777e-06	1.15495e-05	0.00102754	5.03329e-07	2.0896e-08	0.0270302	0.939047	0.0328782	1.52974e-17	5.61689e-19	1.57653e-13
13.325	0.575922	5.6004e-06	1.21137e-05	0.00112258	5.24128e-07	2.29807e-08	0.0276791	0.937834	0.0333457	1.37338e-17	4.64166e-19	1.48918e-13
13.375	0.561043	6.11462e-06	1.25351e-05	0.00125021	5.38309e-07	2.68205e-08	0.0282774	0.937451	0.0330017	1.27125e-17	4.33123e-19	1.42493e-13
13.425	0.546121	6.66164e-06	1.29659e-05	0.00138703	5.52651e-07	3.10012e-08	0.0289017	0.937119	0.0325722	1.16851e-17	4.06087e-19	1.35938e-13
13.475	0.531199	7.23939e-06	1.34208e-05	0.00153152	5.67799e-07	3.54169e-08	0.0295611	0.936768	0.0321185	1.06e-17	3.77531e-19	1.29015e-13
13.525	0.516278	7.85054e-06	1.39021e-05	0.00168437	5.83822e-07	4.00878e-08	0.0302586	0.936396	0.0316387	9.45208e-18	3.47326e-19	1.21692e-13
13.575	0.501356	8.49808e-06	1.4412e-05	0.00184632	6.008e-07	4.50367e-08	0.0309976	0.936002	0.0311303	8.23588e-18	3.15322e-19	1.13933e-13
13.625	0.486434	9.18533e-06	1.49532e-05	0.0020182	6.18818e-07	5.02893e-08	0.031782	0.935584	0.0305907	6.94506e-18	2.81354e-19	1.05697e-13
13.675	0.471513	9.91609e-06	1.55286e-05	0.00220097	6.37978e-07	5.58743e-08	0.032616	0.93514	0.0300169	5.57255e-18	2.45237e-19	9.69409e-14
13.725	0.456591	1.06946e-05	1.61417e-05	0.00239568	6.58389e-07	6.18243e-08	0.0335045	0.934667	0.0294056	4.11033e-18	2.06759e-19	8.7612e-14
13.775	0.441669	1.15257e-05	1.67961e-05	0.00260354	6.8018e-07	6.81764e-08	0.034453	0.934161	0.0287531	2.5493e-18	1.65682e-19	7.76528e-14
13.825	0.426747	1.2415e-05	1.74964e-05	0.00282594	7.03494e-07	7.49727e-08	0.0354679	0.933621	0.0280549	8.79107e-19	1.21731e-19	6.69971e-14
13.875	0.424306	1.23676e-05	1.74497e-05	0.00283543	7.03559e-07	7.42843e-08	0.0353213	0.934335	0.0274777	7.03769e-19	1.07677e-19	6.06355e-14
13.925	0.422832	1.22442e-05	1.73423e-05	0.00282769	7.01739e-07	7.29866e-08	0.03508	0.935154	0.0269081	6.48914e-19	9.59922e-20	5.45979e-14
13.975	0.421358	1.212e-05	1.72342e-05	0.0028199	6.99907e-07	7.16798e-08	0.034837	0.935978	0.0263345	5.93675e-19	8.42259e-20	4.85181e-14
14.025	0.419885	1.19948e-05	1.71252e-05	0.00281206	6.98062e-07	7.03639e-08	0.0345923	0.936809	0.0257569	5.38048e-19	7.2377e-20	4.23956e-14
14.075	0.418411	1.18688e-05	1.70156e-05	0.00280416	6.96204e-07	6.90387e-08	0.0343458	0.937645	0.0251753	4.82029e-19	6.04447e-20	3.623e-14
14.125	0.416938	1.17419e-05	1.69051e-05	0.0027962	6.94333e-07	6.77042e-08	0.0340977	0.938487	0.0245895	4.25615e-19	4.8428e-20	3.00207e-14
14.175	0.415464	1.1614e-05	1.67939e-05	0.00278819	6.92448e-07	6.63601e-08	0.0338478	0.939335	0.0239996	3.688e-19	3.6326e-20	2.37675e-14
14.225	0.41399	1.14853e-05	1.66819e-05	0.00278012	6.9055e-07	6.50065e-08	0.0335961	0.940189	0.0234055	3.11581e-19	2.41379e-20	1.74697e-14
14.275	0.412517	1.13557e-05	1.65691e-05	0.002772	6.88639e-07	6.36433e-08	0.0333426	0.94105	0.0228071	2.53953e-19	1.18627e-20	1.11269e-14
14.325	0.408237	1.13005e-05	1.65704e-05	0.00278006	6.91327e-07	6.26907e-08	0.0330712	0.941789	0.0223311	2.56309e-19	1.08704e-21	5.54948e-15
14.375	0.384843	1.17898e-05	1.7408e-05	0.00290692	7.27777e-07	6.47287e-08	0.0326637	0.941657	0.022742	6.98301e-19	1.08753e-21	5.47072e-15
14.425	0.361448	1.23425e-05	1.8354e-05	0.00305019	7.68945e-07	6.70306e-08	0.0322034	0.941509	0.0232062	1.19751e-18	1.0881e-21	5.38177e-15
14.475	0.338054	1.29717e-05	1.94309e-05	0.0032133	8.15811e-07	6.9651e-08	0.0316794	0.941339	0.0237346	1.76581e-18	1.08873e-21	5.28051e-15
14.525	0.314659	1.36945e-05	2.0668e-05	0.00340066	8.69645e-07	7.26611e-08	0.0310775	0.941145	0.0243415	2.41861e-18	1.08947e-21	5.16419e-15
14.575	0.291265	1.45334e-05	2.21039e-05	0.00361812	9.32128e-07	7.61548e-08	0.0303789	0.940919	0.025046	3.17629e-18	1.09032e-21	5.02919e-15
14.625	0.26787	1.55188e-05	2.37905e-05	0.00387356	1.00553e-06	8.02587e-08	0.0295582	0.940654	0.0258735	4.0663e-18	1.09132e-21	4.8706e-15
14.675	0.244476	1.66928e-05	2.57999e-05	0.00417789	1.09297e-06	8.5148e-08	0.0285805	0.940338	0.0268594	5.12665e-18	1.09251e-21	4.68167e-15
14.725	0.221081	1.81152e-05	2.82346e-05	0.00454663	1.19892e-06	9.10721e-08	0.0273959	0.939956	0.028054	6.41141e-18	1.09395e-21	4.45275e-15
14.775	0.197687	1.98743e-05	3.12455e-05	0.00500264	1.32995e-06	9.83983e-08	0.0259309	0.939483	0.0295312	8.00025e-18	1.09574e-21	4.16965e-15
14.825	0.189516	2.00577e-05	3.17912e-05	0.00505025	1.3548e-06	9.78649e-08	0.0252581	0.9406	0.0290384	8.27947e-18	1.04259e-21	3.99153e-15
14.875	0.194955	1.86069e-05	2.97283e-05	0.00467432	1.26705e-06	8.94711e-08	0.0255233	0.943105	0.0266473	7.17507e-18	9.44422e-22	3.95557e-15
14.925	0.200394	1.72349e-05	2.77773e-05	0.00431879	1.18406e-06	8.15328e-08	0.025774	0.945475	0.024386	6.13063e-18	8.51578e-22	3.92156e-15
14.975	0.205833	1.59353e-05	2.59295e-05	0.00398206	1.10546e-06	7.4014e-08	0.0260115	0.947719	0.0222441	5.14137e-18	7.63641e-22	3.88935e-15
15.025	0.211271	1.47027e-05	2.41768e-05	0.00366265	1.0309e-06	6.68824e-08	0.0262368	0.949848	0.0202126	4.20306e-18	6.80232e-22	3.85879e-15
15.075	0.21671	1.35319e-05	2.25121e-05	0.00335928	9.60083e-07	6.01087e-08	0.0264507	0.95187	0.018283	3.31184e-18	6.01009e-22	3.82977e-15
15.125	0.222149	1.24185e-05	2.09288e-05	0.00307077	8.92735e-07	5.36667e-08	0.0266542	0.953793	0.0164479	2.46425e-18	5.25666e-22	3.80217e-15
15.175	0.227588	1.13583e-05	1.94213e-05	0.00279604	8.28606e-07	4.75326e-08	0.026848	0.955624	0.0147005	1.65718e-18	4.53923e-22	3.77589e-15
15.225	0.233026	1.03476e-05	1.79841e-05	0.00253414	7.6747e-07	4.16848e-08	0.0270327	0.957369	0.0130347	8.87784e-19	3.85529e-22	3.75084e-15
15.275	0.238465	9.38296e-06	1.66125e-05	0.00228419	7.09124e-07	3.61038e-08	0.027209	0.959035	0.0114448	1.53481e-19	3.20255e-22	3.72692e-15
15.325	0.229149	9.08644e-06	1.62258e-05	0.00219231	6.90738e-07	3.46152e-08	0.0270136	0.959505	0.0112635	9.65131e-20	3.22775e-22	3.92667e-15
15.375	0.218688	8.81719e-06	1.58841e-05	0.00210483	6.73923e-07	3.33245e-08	0.0267691	0.959919	0.0111816	9.01704e-20	3.31137e-22	4.16373e-15
15.425	0.208227	8.52088e-06	1.55081e-05	0.00200857	6.55418e-07	3.19042e-08	0.0265	0.960375	0.0110915	8.31904e-20	3.4034e-22	4.42461e-15
15.475	0.197766	8.19323e-06	1.50923e-05	0.00190212	6.34955e-07	3.03336e-08	0.0262024	0.96088	0.0109918	7.54719e-20	3.50516e-22	4.7131e-15
15.525	0.187304	7.82898e-06	1.463e-05	0.00178378	6.12207e-07	2.85876e-08	0.0258717	0.961441	0.0108809	6.68914e-20	3.61828e-22	5.03381e-15
15.575	0.176843	7.42163e-06	1.4113e-05	0.00165144	5.86767e-07	2.6635e-08	0.0255017	0.962068	0.010757	5.72956e-20	3.74479e-22	5.39246e-15
15.625	0.166382	6.96306e-06	1.3531e-05	0.00150245	5.58128e-07	2.44369e-08	0.0250853	0.962774	0.0106175	4.64932e-20	3.88721e-22	5.79621e-15
15.675	0.155921	6.44296e-06	1.2871e-05	0.00133348	5.25647e-07	2.19438e-08	0.024613	0.963574	0.0104592	3.42413e-20	4.04874e-22	6.25414e-15
15.725	0.14546	5.84805e-06	1.2116e-05	0.0011402	4.88493e-07	1.90921e-08	0.0240727	0.96449	0.0102782	2.02271e-20	4.2335e-22	6.77793e-15
15.775	0.136001	5.45622e-06	1.15712e-05	0.00102016	4.62108e-07	1.72814e-08	0.0238587	0.965036	0.0100675	1.25551e-20	4.25943e-22	7.04496e-15
15.825	0.127437	5.28859e-06	1.12593e-05	0.000980863	4.4764e-07	1.66188e-08	0.0240026	0.965174	0.00982543	1.18606e-20	4.11149e-22	7.02973e-15
15.875	0.118873	5.09682e-06	1.09025e-05	0.000935901	4.31088e-07	1.58608e-08	0.0241673	0.965332	0.00954847	1.10661e-20	3.94224e-22	7.01231e-15
15.925	0.11031	4.87527e-06	1.04903e-05	0.000883959	4.11966e-07	1.49852e-08	0.0243575	0.965514	0.00922851	1.01482e-20	3.74671e-22	6.99219e-15
15.975	0.101746	4.61643e-06	1.00087e-05	0.000823273	3.89624e-07	1.39621e-08	0.0245798	0.965727	0.00885469	9.0758e-21	3.51826e-22	6.96867e-15
16.025	0.0931821	4.31e-06	9.4386e-06	0.000751432	3.63177e-07	1.27509e-08	0.0248429	0.965979	0.00841216	7.80628e-21	3.24783e-22	6.94083e-15
16.075	0.0846184	3.94156e-06	8.75309e-06	0.00066505	3.31376e-07	1.12947e-08	0.0251592	0.966283	0.00788006	6.2798e-21	2.92265e-22	6.90736e-15
16.125	0.0760547	3.49014e-06	7.9132e-06	0.000559215	2.92414e-07	9.51043e-09	0.0255468	0.966654	0.00722813	4.40955e-21	2.52425e-22	6.86636e-15
16.175	0.0674909	2.92416e-06	6.86016e-06	0.000426522	2.43564e-07	7.27341e-09	0.0260328	0.96712	0.00641076	2.06469e-21	2.02474e-22	6.81494e-15
16.225	0.0599479	2.45308e-06	5.98548e-06	0.00031585	2.02908e-07	5.41117e-09	0.0263752	0.967577	0.0057235	1.23876e-22	1.66116e-22	6.98214e-15
16.275	0.054496	2.44435e-06	5.97541e-06	0.000313017	2.02168e-07	5.3756e-09	0.0261682	0.967823	0.00568693	1.25255e-22	1.83365e-22	7.70661e-15
16.325	0.0490441	2.43367e-06	5.96311e-06	0.000309554	2.01262e-07	5.33213e-09	0.0259152	0.968124	0.00564223	1.26941e-22	2.04449e-22	8.59215e-15
16.375	0.0435922	2.42032e-06	5.94772e-06	0.000305224	2.00131e-07	5.27778e-09	0.0255989	0.968501	0.00558635	1.29048e-22	2.30807e-22	9.69919e-15
16.425	0.0381403	2.40316e-06	5.92794e-06	0.000299657	1.98675e-07	5.20789e-09	0.0251922	0.968985	0.00551449	1.31758e-22	2.647e-22	1.11227e-14
16.475	0.0326884	2.38027e-06	5.90156e-06	0.000292233	1.96735e-07	5.1147e-09	0.0246498	0.969631	0.00541867	1.35371e-22	3.09899e-22	1.30211e-14
16.525	0.0272365	2.34822e-06	5.86462e-06	0.000281837	1.94017e-07	4.98419e-09	0.0238903	0.970535	0.00528448	1.40431e-22	3.73192e-22	1.56795e-14
16.575	0.0217846	2.30012e-06	5.80919e-06	0.000266237	1.89939e-07	4.78836e-09	0.0227507	0.971892	0.00508313	1.48024e-22	4.68166e-22	1.96684e-14
16.625	0.0163327	2.21992e-06	5.71675e-06	0.000240223	1.83139e-07	4.46179e-09	0.0208502	0.974154	0.00474735	1.60686e-22	6.26545e-22	2.63204e-14
16.675	0.0108808	2.05934e-06	5.53168e-06	0.000188139	1.69524e-07	3.80797e-09	0.0170452	0.978684	0.00407509	1.86036e-22	9.43639e-22	3.96385e-14
16.725	0.00946623	2.04546e-06	5.53022e-06	0.000182295	1.68652e-07	3.75947e-09	0.0166069	0.979176	0.00402713	1.90634e-22	9.94052e-22	4.20746e-14
16.775	0.00836492	2.05103e-06	5.55629e-06	0.00018229	1.69536e-07	3.793e-09	0.016591	0.979155	0.00406416	1.93005e-22	1.01413e-21	4.33486e-14
16.825	0.00726361	2.05829e-06	5.59026e-06	0.000182283	1.70688e-07	3.83669e-09	0.0165704	0.979127	0.00411243	1.96097e-22	1.0403e-21	4.50088e-14
16.875	0.0061623	2.06815e-06	5.63637e-06	0.000182274	1.72252e-07	3.896e-09	0.0165423	0.97909	0.00417794	2.00292e-22	1.07582e-21	4.72625e-14
16.925	0.00506099	2.0823e-06	5.70256e-06	0.00018226	1.74496e-07	3.98113e-09	0.0165021	0.979036	0.00427198	2.06315e-22	1.12679e-21	5.0497e-14
16.975	0.00395968	2.10432e-06	5.80555e-06	0.000182239	1.77989e-07	4.1136e-09	0.0164394	0.978952	0.00441831	2.15686e-22	1.20613e-21	5.55307e-14

## Sheet: B) Central Africa
		Fraction of each mechanism
Height AGL (km)	Total nucleation rate (# cm-3 s-1)	H2SO4–H2O neutral	H2SO4–H2O ion-induced	H2SO4–NH3–H2O neutral	H2SO4–NH3–H2O ion-induced	H2SO4–HNO3–NH3	organic neutral	organic ion-induced	organic–H2SO4	amine–H2SO4	iodine oxoacids neutral	iodine oxoacids ion-induced
0.025	0.0138266	6.31825e-11	1.39441e-06	0.0027664	0.0119407	0	2.08439e-10	1.29967e-08	0.00378545	0.0222542	0.0523049	0.906947
0.075	0.000983495	1.14601e-09	2.44248e-05	0.0443906	0.197653	0	3.07494e-10	2.18574e-08	0.0548972	0.274208	0.104992	0.323836
0.125	0.000646496	2.33849e-09	4.72642e-05	0.0750557	0.350584	0	8.88038e-11	6.43324e-09	0.0855049	0.355666	0.040492	0.0926502
0.175	0.00055464	3.81251e-09	7.23407e-05	0.0922098	0.45801	0	3.02534e-11	2.33075e-09	0.102616	0.32134	0.0114186	0.0143329
0.225	0.000507112	5.235e-09	9.54469e-05	0.10175	0.532975	0	3.27818e-11	2.5386e-09	0.11452	0.247867	0.000688127	0.00210463
0.275	0.000440207	6.53802e-09	0.000115966	0.106917	0.583372	0	2.42063e-11	1.9438e-09	0.130891	0.177288	0.000347833	0.00106763
0.325	0.000386929	7.62996e-09	0.000132655	0.111038	0.625079	0	6.16831e-11	5.3404e-09	0.146334	0.116856	0.000130948	0.000430124
0.375	0.000343357	8.50473e-09	0.000145389	0.114075	0.657829	0	1.47777e-10	1.29513e-08	0.16087	0.0668274	4.29269e-05	0.000210061
0.425	0.000323085	9.39981e-09	0.000155598	0.114447	0.676156	0	1.03009e-10	8.93935e-09	0.167304	0.0418132	1.38456e-05	0.000110084
0.475	0.000308349	1.03425e-08	0.000165527	0.11404	0.691034	0	1.71452e-11	1.27561e-09	0.17162	0.0230976	9.90316e-07	4.12766e-05
0.525	0.000299997	1.1525e-08	0.000176365	0.112592	0.696891	0	2.668e-10	1.77104e-08	0.173999	0.0163103	2.32219e-07	3.12564e-05
0.575	0.000291996	1.27817e-08	0.000187805	0.111007	0.702496	0	5.49417e-10	3.64373e-08	0.17638	0.00990435	1.70071e-07	2.42983e-05
0.625	0.000294387	1.42981e-08	0.000199974	0.109246	0.707745	0	2.96867e-10	1.97019e-08	0.175583	0.00719718	8.69177e-07	2.7489e-05
0.675	0.000297121	1.57943e-08	0.000211936	0.107513	0.712882	0	3.12611e-11	2.10124e-09	0.174696	0.00466497	1.58039e-06	3.09576e-05
0.725	0.00031266	1.72693e-08	0.00022199	0.105971	0.719848	0	3.02347e-11	2.34701e-09	0.170601	0.00333006	1.51251e-06	2.74575e-05
0.775	0.000329815	1.85988e-08	0.000230854	0.1046	0.726343	0	5.90938e-11	4.57804e-09	0.166542	0.00225946	1.36352e-06	2.35126e-05
0.825	0.000350931	2.01199e-08	0.000240373	0.103274	0.732145	0	4.3159e-11	3.34358e-09	0.162727	0.0015945	8.91135e-07	1.83858e-05
0.875	0.000373529	2.15752e-08	0.00024931	0.102073	0.73725	0	1.45332e-11	1.12742e-09	0.159303	0.00111138	3.56684e-07	1.33134e-05
0.925	0.000400316	2.32264e-08	0.000258974	0.100901	0.742991	0	8.7437e-13	7.1431e-11	0.155072	0.000763051	4.51021e-07	1.34502e-05
0.975	0.000431866	2.50321e-08	0.000269154	0.099776	0.749226	0	1.26085e-12	1.04137e-10	0.150164	0.000544829	1.12466e-06	1.83965e-05
1.025	0.000463635	2.66178e-08	0.000278133	0.0988256	0.754643	0	1.57782e-12	1.31089e-10	0.145867	0.000363503	1.59015e-06	2.15054e-05
1.075	0.000497671	2.82444e-08	0.000287699	0.0982093	0.759638	0	1.68988e-12	1.41931e-10	0.141576	0.000275454	8.70595e-07	1.29717e-05
1.125	0.000531707	2.96627e-08	0.000296041	0.0976719	0.763993	0	1.78759e-12	1.51386e-10	0.137834	0.000198678	2.43161e-07	5.53048e-06
1.175	0.000580813	3.13695e-08	0.00030988	0.0965908	0.770951	0	1.373e-12	1.16384e-10	0.132003	0.000142885	2.63894e-08	2.63534e-06
1.225	0.000638847	3.30309e-08	0.000324807	0.0953718	0.778382	0	7.65372e-13	6.45274e-11	0.125817	0.000102611	2.17921e-08	2.14081e-06
1.275	0.000694717	3.44107e-08	0.00033897	0.0943069	0.784245	0	2.93552e-13	2.42923e-11	0.121033	7.07837e-05	4.73082e-07	4.52337e-06
1.325	0.00072816	3.55717e-08	0.000368473	0.0928873	0.786121	0	2.22886e-13	1.85925e-11	0.120523	6.01136e-05	5.38311e-06	3.43331e-05
1.375	0.000761604	3.66308e-08	0.000395385	0.0915924	0.787832	0	1.58426e-13	1.33932e-11	0.120058	5.03806e-05	9.86192e-06	6.15247e-05
1.425	0.000789064	3.77373e-08	0.000429788	0.0902697	0.789233	0	1.06003e-13	9.12689e-12	0.119951	4.28335e-05	1.03205e-05	6.40832e-05
1.475	0.000808526	3.8959e-08	0.000475014	0.0888441	0.790333	0	6.53152e-14	5.75936e-12	0.120267	3.75208e-05	5.96443e-06	3.71272e-05
1.525	0.000827988	4.01232e-08	0.000518113	0.0874855	0.791382	0	2.65402e-14	2.55014e-12	0.120568	3.24579e-05	1.81313e-06	1.14385e-05
1.575	0.000847738	4.24639e-08	0.000577366	0.0861427	0.792717	0	1.29e-14	1.5706e-12	0.120534	2.88324e-05	9.98678e-11	2.16941e-07
1.625	0.000867727	4.56882e-08	0.000648512	0.0848241	0.79426	0	1.86968e-14	2.31327e-12	0.120241	2.63435e-05	8.1357e-11	2.12805e-07
1.675	0.000887715	4.87672e-08	0.000716454	0.0835647	0.795733	0	2.42326e-14	3.0225e-12	0.119961	2.39668e-05	6.36799e-11	2.08855e-07
1.725	0.000908092	5.20456e-08	0.000784424	0.0823746	0.797188	0	5.20258e-14	5.91545e-12	0.119631	2.1827e-05	5.23576e-11	2.08521e-07
1.775	0.000933789	5.96238e-08	0.000889278	0.0814251	0.799183	0	3.78231e-13	3.81754e-11	0.118481	2.1555e-05	1.15888e-10	2.54061e-07
1.825	0.000959487	6.67962e-08	0.000988516	0.0805265	0.801071	0	6.86964e-13	6.87074e-11	0.117392	2.12977e-05	1.76016e-10	2.97163e-07
1.875	0.000985184	7.35944e-08	0.00108258	0.0796748	0.802861	0	9.7959e-13	9.76466e-11	0.11636	2.10537e-05	2.33007e-10	3.38015e-07
1.925	0.00101088	8.00469e-08	0.00117186	0.0788664	0.80456	0	1.25734e-12	1.25114e-10	0.11538	2.08222e-05	2.871e-10	3.76791e-07
1.975	0.00103063	8.85851e-08	0.00125584	0.0782371	0.804108	0	1.95934e-12	2.17913e-10	0.116378	2.04836e-05	2.51317e-10	3.24159e-07
2.025	0.00104859	9.75346e-08	0.00133654	0.0776719	0.803056	0	2.7669e-12	3.27291e-10	0.117915	2.01218e-05	1.90781e-10	2.46697e-07
2.075	0.00106654	1.06183e-07	0.00141453	0.0771257	0.802039	0	3.54728e-12	4.32987e-10	0.119401	1.97722e-05	1.32284e-10	1.71844e-07
2.125	0.00108449	1.14545e-07	0.00148993	0.0765976	0.801055	0	4.30181e-12	5.35182e-10	0.120837	1.94341e-05	7.5723e-11	9.94686e-08
2.175	0.00110245	1.22634e-07	0.00156288	0.0760867	0.800104	0	5.03177e-12	6.3405e-10	0.122227	1.91071e-05	2.10046e-11	2.94507e-08
2.225	0.00109846	1.27992e-07	0.00160015	0.0758281	0.796892	0	5.01396e-12	6.29176e-10	0.125662	1.84509e-05	3.4871e-14	2.49493e-09
2.275	0.00108032	1.31807e-07	0.00161591	0.0757219	0.792081	0	4.51143e-12	5.56955e-10	0.130564	1.75542e-05	2.93732e-14	2.28042e-09
2.325	0.00106219	1.35753e-07	0.0016322	0.0756121	0.787106	0	3.99173e-12	4.82268e-10	0.135633	1.66269e-05	2.36876e-14	2.05857e-09
2.375	0.00104405	1.39835e-07	0.00164906	0.0754984	0.781958	0	3.45398e-12	4.04985e-10	0.140879	1.56674e-05	1.78045e-14	1.82902e-09
2.425	0.00102591	1.44061e-07	0.00166652	0.0753808	0.776628	0	2.89722e-12	3.2497e-10	0.14631	1.4674e-05	1.17135e-14	1.59135e-09
2.475	0.00100778	1.4844e-07	0.0016846	0.0752589	0.771107	0	2.32042e-12	2.42075e-10	0.151936	1.36448e-05	5.40314e-15	1.34512e-09
2.525	0.000983845	1.51313e-07	0.00169577	0.0749824	0.763169	0	2.90764e-12	2.93472e-10	0.16014	1.24958e-05	4.09677e-13	8.45045e-09
2.575	0.000956179	1.5323e-07	0.00170249	0.0745909	0.753325	0	4.3174e-12	4.39282e-10	0.17037	1.12301e-05	1.1099e-12	2.08509e-08
2.625	0.000928513	1.5526e-07	0.0017096	0.0741761	0.742895	0	5.81118e-12	5.93781e-10	0.181209	9.8889e-06	1.85186e-12	3.39903e-08
2.675	0.000900846	1.57416e-07	0.00171715	0.0737358	0.731824	0	7.39671e-12	7.5777e-10	0.192714	8.46534e-06	2.63938e-12	4.79368e-08
2.725	0.00087318	1.59708e-07	0.00172518	0.0732676	0.720052	0	9.08271e-12	9.32151e-10	0.204948	6.95158e-06	3.47681e-12	6.2767e-08
2.775	0.000845514	1.6215e-07	0.00173373	0.0727687	0.707509	0	1.08791e-11	1.11794e-09	0.217983	5.33875e-06	4.36905e-12	7.85678e-08
2.825	0.000817847	1.64757e-07	0.00174286	0.0722361	0.694117	0	1.27969e-11	1.31631e-09	0.2319	3.6168e-06	5.32165e-12	9.54376e-08
2.875	0.000802838	1.74463e-07	0.00179846	0.0710357	0.68019	0	5.9327e-11	6.68552e-09	0.246973	3.25051e-06	5.74397e-12	9.77595e-08
2.925	0.000791653	1.86575e-07	0.00186972	0.0696053	0.665922	0	1.20808e-10	1.37873e-08	0.262599	3.31721e-06	6.00026e-12	9.54156e-08
2.975	0.000780467	1.99034e-07	0.00194301	0.068134	0.651245	0	1.84051e-10	2.10927e-08	0.278674	3.38583e-06	6.26389e-12	9.30045e-08
3.025	0.000769281	2.11856e-07	0.00201844	0.0666199	0.636142	0	2.49133e-10	2.86105e-08	0.295216	3.45645e-06	6.5352e-12	9.05232e-08
3.075	0.000758096	2.25055e-07	0.0020961	0.0650611	0.620593	0	3.16136e-10	3.63502e-08	0.312246	3.52914e-06	6.8145e-12	8.79688e-08
3.125	0.00074691	2.38651e-07	0.00217608	0.0634557	0.604578	0	3.85146e-10	4.43217e-08	0.329787	3.60402e-06	7.10218e-12	8.53378e-08
3.175	0.000735725	2.52659e-07	0.00225849	0.0618014	0.588076	0	4.56254e-10	5.25356e-08	0.34786	3.68117e-06	7.3986e-12	8.26268e-08
3.225	0.000724304	2.68504e-07	0.00234934	0.0600321	0.570825	0	6.80853e-10	7.76164e-08	0.366789	3.79729e-06	1.03621e-11	9.05651e-08
3.275	0.000710944	2.9671e-07	0.00249291	0.0576638	0.55096	0	2.18677e-09	2.43409e-07	0.388878	4.22545e-06	3.58009e-11	1.89122e-07
3.325	0.000697584	3.25996e-07	0.00264199	0.0552047	0.530334	0	3.75037e-09	4.15552e-07	0.411814	4.67001e-06	6.22142e-11	2.91453e-07
3.375	0.000684223	3.56427e-07	0.00279688	0.0526496	0.508902	0	5.37503e-09	5.94418e-07	0.435645	5.13193e-06	8.9659e-11	3.97781e-07
3.425	0.000670863	3.88069e-07	0.00295795	0.0499927	0.486617	0	7.0644e-09	7.80408e-07	0.460425	5.61225e-06	1.18197e-10	5.08344e-07
3.475	0.000657503	4.20997e-07	0.00312556	0.0472279	0.463426	0	8.82243e-09	9.73956e-07	0.486212	6.11209e-06	1.47895e-10	6.23401e-07
3.525	0.000644142	4.55292e-07	0.00330012	0.0443483	0.439273	0	1.06534e-08	1.17553e-06	0.513069	6.63267e-06	1.78824e-10	7.4323e-07
3.575	0.000630782	4.91039e-07	0.00348208	0.0413468	0.414097	0	1.25619e-08	1.38565e-06	0.541064	7.17529e-06	2.11064e-10	8.68135e-07
3.625	0.000617422	5.28333e-07	0.00367191	0.0382154	0.387832	0	1.4553e-08	1.60486e-06	0.57027	7.7414e-06	2.44699e-10	9.98446e-07
3.675	0.000613492	6.8299e-07	0.0041916	0.0357084	0.368558	0	1.01799e-07	1.09041e-05	0.591521	8.93791e-06	2.91643e-10	1.04853e-06
3.725	0.000614685	9.00108e-07	0.0048852	0.0335976	0.35355	0	2.34898e-07	2.50866e-05	0.607929	1.04629e-05	3.45105e-10	1.05294e-06
3.775	0.000615878	1.11638e-06	0.00557611	0.031495	0.338601	0	3.6748e-07	3.92142e-05	0.624274	1.1982e-05	3.9836e-10	1.05733e-06
3.825	0.00061707	1.33182e-06	0.00626435	0.0294005	0.323709	0	4.99551e-07	5.32872e-05	0.640556	1.34952e-05	4.5141e-10	1.0617e-06
3.875	0.000618263	1.54643e-06	0.00694994	0.0273141	0.308875	0	6.31111e-07	6.73059e-05	0.656775	1.50025e-05	5.04254e-10	1.06605e-06
3.925	0.000619456	1.76021e-06	0.00763288	0.0252357	0.294098	0	7.62165e-07	8.12706e-05	0.672932	1.65041e-05	5.56896e-10	1.07039e-06
3.975	0.000620649	1.97317e-06	0.0083132	0.0231653	0.279378	0	8.92716e-07	9.51816e-05	0.689026	1.79999e-05	6.09334e-10	1.07471e-06
4.025	0.000621842	2.18532e-06	0.00899091	0.0211029	0.264714	0	1.02276e-06	0.000109039	0.705059	1.949e-05	6.61572e-10	1.07901e-06
4.075	0.000623035	2.39665e-06	0.00966603	0.0190484	0.250107	0	1.15232e-06	0.000122844	0.72103	2.09743e-05	7.1361e-10	1.0833e-06
4.125	0.000628321	2.63955e-06	0.01013	0.0176274	0.238356	0	2.00349e-06	0.000218249	0.733641	2.17548e-05	8.64776e-10	1.12191e-06
4.175	0.000639079	2.91863e-06	0.0103102	0.0170588	0.230556	0	3.77594e-06	0.000417849	0.741628	2.16044e-05	1.14181e-09	1.20436e-06
4.225	0.000649836	3.18847e-06	0.0104844	0.0165091	0.223014	0	5.4897e-06	0.00061084	0.74935	2.1459e-05	1.40967e-09	1.28408e-06
4.275	0.000660593	3.44951e-06	0.0106529	0.0159773	0.215718	0	7.14766e-06	0.000797547	0.756821	2.13183e-05	1.66881e-09	1.36121e-06
4.325	0.00067135	3.7022e-06	0.010816	0.0154626	0.208656	0	8.75248e-06	0.000978269	0.764052	2.11821e-05	1.91964e-09	1.43586e-06
4.375	0.000682108	3.94691e-06	0.010974	0.0149641	0.201817	0	1.03067e-05	0.00115329	0.771055	2.10502e-05	2.16257e-09	1.50816e-06
4.425	0.000692865	4.18402e-06	0.0111271	0.014481	0.19519	0	1.18126e-05	0.00132288	0.777841	2.09224e-05	2.39795e-09	1.57821e-06
4.475	0.000703622	4.41389e-06	0.0112755	0.0140127	0.188765	0	1.32725e-05	0.00148728	0.784419	2.07985e-05	2.62613e-09	1.64613e-06
4.525	0.000714379	4.63683e-06	0.0114194	0.0135586	0.182535	0	1.46884e-05	0.00164673	0.790799	2.06784e-05	2.84744e-09	1.71199e-06
4.575	0.000725137	4.85316e-06	0.011559	0.0131179	0.176488	0	1.60624e-05	0.00180145	0.79699	2.05618e-05	3.06218e-09	1.77591e-06
4.625	0.000737547	5.03498e-06	0.0115775	0.012695	0.169798	0	1.89846e-05	0.00211693	0.803766	2.00424e-05	3.23852e-09	1.792e-06
4.675	0.000753053	5.15846e-06	0.0113808	0.0122966	0.161854	0	2.47068e-05	0.00272332	0.811695	1.87985e-05	3.3495e-09	1.72336e-06
4.725	0.000768559	5.27696e-06	0.0111921	0.0119144	0.15423	0	3.0198e-05	0.00330524	0.819304	1.76048e-05	3.456e-09	1.65749e-06
4.775	0.000784065	5.39077e-06	0.0110108	0.0115472	0.146907	0	3.54721e-05	0.00386415	0.826612	1.64584e-05	3.55829e-09	1.59423e-06
4.825	0.000799571	5.50017e-06	0.0108365	0.0111943	0.139869	0	4.05416e-05	0.00440137	0.833636	1.53564e-05	3.65662e-09	1.53342e-06
4.875	0.000815077	5.60541e-06	0.0106689	0.0108549	0.133098	0	4.54183e-05	0.00491816	0.840393	1.42963e-05	3.7512e-09	1.47492e-06
4.925	0.000830583	5.70672e-06	0.0105075	0.0105281	0.12658	0	5.01128e-05	0.00541565	0.846898	1.32758e-05	3.84225e-09	1.41861e-06
4.975	0.000846089	5.80431e-06	0.0103521	0.0102132	0.120301	0	5.46353e-05	0.0058949	0.853164	1.22928e-05	3.92996e-09	1.36436e-06
5.025	0.000861596	5.89839e-06	0.0102022	0.00990976	0.114248	0	5.8995e-05	0.00635691	0.859205	1.13451e-05	4.01452e-09	1.31207e-06
5.075	0.000877102	5.98915e-06	0.0100577	0.00961701	0.108409	0	6.32006e-05	0.00680258	0.865033	1.04309e-05	4.09608e-09	1.26162e-06
5.125	0.000892608	6.07675e-06	0.00991817	0.00933442	0.102773	0	6.726e-05	0.00723277	0.870657	9.54845e-06	4.17481e-09	1.21293e-06
5.175	0.000900283	6.33531e-06	0.009925	0.00923651	0.0991997	0	6.94444e-05	0.00749618	0.874057	8.90049e-06	4.36387e-09	1.1732e-06
5.225	0.000897492	6.82769e-06	0.0101233	0.00937579	0.0981747	0	6.92688e-05	0.00755252	0.874688	8.53235e-06	4.70471e-09	1.14354e-06
5.275	0.000894701	7.32314e-06	0.0103228	0.00951594	0.0971434	0	6.90922e-05	0.0076092	0.875323	8.16191e-06	5.04769e-09	1.1137e-06
5.325	0.000891911	7.82169e-06	0.0105236	0.00965696	0.0961056	0	6.89144e-05	0.00766624	0.875962	7.78916e-06	5.39281e-09	1.08368e-06
5.375	0.00088912	8.32337e-06	0.0107256	0.00979888	0.0950613	0	6.87355e-05	0.00772364	0.876605	7.41407e-06	5.74009e-09	1.05346e-06
5.425	0.000886329	8.82821e-06	0.0109289	0.00994168	0.0940104	0	6.85555e-05	0.0077814	0.877252	7.03661e-06	6.08956e-09	1.02306e-06
5.475	0.000883538	9.33624e-06	0.0111335	0.0100854	0.0929528	0	6.83744e-05	0.00783952	0.877903	6.65677e-06	6.44125e-09	9.92462e-07
5.525	0.000880748	9.84749e-06	0.0113394	0.01023	0.0918886	0	6.81921e-05	0.00789802	0.878559	6.27453e-06	6.79515e-09	9.61671e-07
5.575	0.000877957	1.0362e-05	0.0115466	0.0103755	0.0908176	0	6.80086e-05	0.00795688	0.879218	5.88985e-06	7.15131e-09	9.30685e-07
5.625	0.000875166	1.08798e-05	0.0117551	0.010522	0.0897398	0	6.7824e-05	0.00801612	0.879882	5.50272e-06	7.50974e-09	8.99501e-07
5.675	0.000872375	1.14009e-05	0.0119649	0.0106694	0.088655	0	6.76382e-05	0.00807574	0.88055	5.11311e-06	7.87047e-09	8.68118e-07
5.725	0.000869584	1.19253e-05	0.0121761	0.0108178	0.0875633	0	6.74512e-05	0.00813574	0.881222	4.721e-06	8.23351e-09	8.36533e-07
5.775	0.000876727	1.27123e-05	0.0125007	0.0110457	0.0863299	0	9.40658e-05	0.011353	0.878659	4.32379e-06	7.99238e-09	7.83508e-07
5.825	0.000886542	1.35525e-05	0.0128485	0.0112899	0.0850847	0	0.000127222	0.0153391	0.875292	3.9335e-06	7.59632e-09	7.25911e-07
5.875	0.000896357	1.43742e-05	0.0131887	0.0115287	0.0838667	0	0.000159651	0.0192379	0.872	3.55176e-06	7.20894e-09	6.69575e-07
5.925	0.000906172	1.51782e-05	0.0135216	0.0117624	0.0826751	0	0.000191379	0.0230522	0.868778	3.17828e-06	6.82995e-09	6.1446e-07
5.975	0.000915987	1.59649e-05	0.0138473	0.0119911	0.081509	0	0.000222426	0.0267848	0.865626	2.81281e-06	6.45908e-09	5.60526e-07
6.025	0.000925802	1.6735e-05	0.0141661	0.0122149	0.0803677	0	0.000252815	0.0304383	0.862541	2.45509e-06	6.09608e-09	5.07735e-07
6.075	0.000935617	1.74888e-05	0.0144782	0.0124341	0.0792503	0	0.000282566	0.0340151	0.85952	2.10488e-06	5.74069e-09	4.56052e-07
6.125	0.000945432	1.82271e-05	0.0147838	0.0126487	0.0781561	0	0.0003117	0.0375176	0.856562	1.76193e-06	5.39268e-09	4.05442e-07
6.175	0.000955247	1.89501e-05	0.0150832	0.0128588	0.0770844	0	0.000340235	0.0409482	0.853664	1.42603e-06	5.05182e-09	3.55872e-07
6.225	0.000965062	1.96585e-05	0.0153765	0.0130647	0.0760345	0	0.000368189	0.0443089	0.850826	1.09697e-06	4.7179e-09	3.07311e-07
6.275	0.000974877	2.03526e-05	0.0156638	0.0132665	0.0750057	0	0.000395581	0.047602	0.848045	7.7453e-07	4.3907e-09	2.59727e-07
6.325	0.000984692	2.10328e-05	0.0159455	0.0134642	0.0739974	0	0.000422427	0.0508295	0.845319	4.58519e-07	4.07002e-09	2.13092e-07
6.375	0.00102317	2.58609e-05	0.0168659	0.0141235	0.0722291	0	0.000416802	0.0504077	0.845931	3.54194e-07	3.71323e-09	1.89996e-07
6.425	0.0010713	3.16e-05	0.0179134	0.0148751	0.0703598	0	0.000401644	0.0488986	0.847519	3.22556e-07	3.37201e-09	1.75842e-07
6.475	0.00111944	3.68456e-05	0.0188709	0.015562	0.0686512	0	0.000387789	0.0475193	0.848971	2.93639e-07	3.06014e-09	1.62904e-07
6.525	0.00116757	4.16586e-05	0.0197494	0.0161923	0.0670836	0	0.000375076	0.0462538	0.850304	2.67106e-07	2.77398e-09	1.51034e-07
6.575	0.00121571	4.60906e-05	0.0205583	0.0167727	0.06564	0	0.00036337	0.0450884	0.851531	2.42674e-07	2.51049e-09	1.40103e-07
6.625	0.00126384	5.01849e-05	0.0213056	0.0173088	0.0643064	0	0.000352555	0.0440118	0.852664	2.20104e-07	2.26706e-09	1.30005e-07
6.675	0.00131198	5.39788e-05	0.0219981	0.0178056	0.0630707	0	0.000342535	0.0430142	0.853715	1.99189e-07	2.04149e-09	1.20648e-07
6.725	0.00136011	5.75042e-05	0.0226416	0.0182673	0.0619224	0	0.000333223	0.0420873	0.85469	1.79755e-07	1.8319e-09	1.11954e-07
6.775	0.00140825	6.07885e-05	0.023241	0.0186974	0.0608527	0	0.000324548	0.0412236	0.8556	1.61649e-07	1.63663e-09	1.03853e-07
6.825	0.00145638	6.38558e-05	0.0238009	0.0190991	0.0598536	0	0.000316446	0.0404171	0.856449	1.4474e-07	1.45426e-09	9.62886e-08
6.875	0.00150452	6.67268e-05	0.0243249	0.019475	0.0589185	0	0.000308863	0.0396622	0.857244	1.28914e-07	1.28357e-09	8.92078e-08
6.925	0.00155265	6.94198e-05	0.0248164	0.0198277	0.0580413	0	0.00030175	0.0389541	0.857989	1.14068e-07	1.12346e-09	8.2566e-08
6.975	0.00158972	8.16735e-05	0.0263257	0.0203425	0.0555586	0	0.000387349	0.0503744	0.84693	1.05535e-07	1.12131e-09	8.12767e-08
7.025	0.00162345	9.6289e-05	0.028081	0.0208895	0.0526903	0	0.000496704	0.0648966	0.832849	9.89879e-08	1.16344e-09	8.15189e-08
7.075	0.00165718	0.000110309	0.0297649	0.0214142	0.0499386	0	0.000601607	0.0788277	0.819342	9.27076e-08	1.20386e-09	8.17513e-08
7.125	0.00169091	0.000123771	0.0313817	0.021918	0.0472968	0	0.000702325	0.092203	0.806374	8.66778e-08	1.24266e-09	8.19744e-08
7.175	0.00172464	0.000136705	0.0329351	0.022402	0.0447582	0	0.000799104	0.105055	0.793913	8.08838e-08	1.27995e-09	8.21888e-08
7.225	0.00175836	0.000149144	0.034429	0.0228675	0.0423171	0	0.00089217	0.117414	0.781931	7.53121e-08	1.31581e-09	8.2395e-08
7.275	0.00179209	0.000161114	0.0358667	0.0233155	0.0399679	0	0.000981733	0.129308	0.770399	6.99501e-08	1.35031e-09	8.25934e-08
7.325	0.00182582	0.000172642	0.0372513	0.023747	0.0377054	0	0.00106799	0.140763	0.759293	6.47863e-08	1.38354e-09	8.27844e-08
7.375	0.00185955	0.000183752	0.0385856	0.0241627	0.035525	0	0.00115111	0.151802	0.74859	5.98097e-08	1.41557e-09	8.29686e-08
7.425	0.00189328	0.000194466	0.0398724	0.0245637	0.0334223	0	0.00123128	0.162447	0.738268	5.50105e-08	1.44645e-09	8.31462e-08
7.475	0.001927	0.000204805	0.0411141	0.0249506	0.0313932	0	0.00130863	0.17272	0.728308	5.03793e-08	1.47626e-09	8.33175e-08
7.525	0.00196263	0.000215248	0.0422787	0.0252695	0.0293878	0	0.00138375	0.182636	0.718829	4.59356e-08	1.49938e-09	8.32244e-08
7.575	0.00206417	0.000240179	0.0422319	0.0237628	0.0259943	0	0.0014677	0.191756	0.714547	4.27172e-08	1.33448e-09	7.46115e-08
7.625	0.00216571	0.000262771	0.0421894	0.0223974	0.022919	0	0.00154379	0.200021	0.710667	3.98005e-08	1.18503e-09	6.68062e-08
7.675	0.00226724	0.00028334	0.0421508	0.0211543	0.0201191	0	0.00161306	0.207545	0.707134	3.71452e-08	1.04897e-09	5.97e-08
7.725	0.00236878	0.000302146	0.0421154	0.0200178	0.0175593	0	0.00167639	0.214425	0.703904	3.47174e-08	9.2458e-10	5.32031e-08
7.775	0.00247032	0.000319405	0.042083	0.0189747	0.0152099	0	0.00173451	0.220739	0.700939	3.24893e-08	8.10413e-10	4.72402e-08
7.825	0.00257185	0.000335302	0.0420531	0.0180139	0.013046	0	0.00178805	0.226554	0.698209	3.0437e-08	7.0526e-10	4.17481e-08
7.875	0.00267339	0.000349992	0.0420256	0.0171261	0.0110465	0	0.00183752	0.231928	0.695686	2.85407e-08	6.08094e-10	3.66732e-08
7.925	0.00277493	0.000363606	0.042	0.0163033	0.0091933	0	0.00188336	0.236909	0.693348	2.67831e-08	5.1804e-10	3.19698e-08
7.975	0.00287647	0.000376259	0.0419762	0.0155386	0.00747094	0	0.00192598	0.241538	0.691174	2.51496e-08	4.34343e-10	2.75983e-08
8.025	0.002978	0.000388049	0.041954	0.0148261	0.00586604	0	0.00196568	0.245851	0.689149	2.36275e-08	3.56353e-10	2.3525e-08
8.075	0.00307954	0.000399062	0.0419334	0.0141605	0.00436697	0	0.00200277	0.249879	0.687258	2.22058e-08	2.83507e-10	1.97203e-08
8.125	0.00328051	0.000426068	0.0407983	0.0135531	0.00344495	2.34478e-13	0.00216475	0.269941	0.669672	2.06659e-08	2.56502e-10	1.71161e-08
8.175	0.00357777	0.000463691	0.0388606	0.0130438	0.00306583	6.38217e-13	0.00241376	0.301235	0.640917	1.91605e-08	2.68728e-10	1.56992e-08
8.225	0.00387503	0.000495542	0.0372202	0.0126126	0.00274487	9.80013e-13	0.00262457	0.327728	0.616574	1.7886e-08	2.79079e-10	1.44997e-08
8.275	0.00417229	0.000522854	0.0358135	0.0122428	0.00246965	1.27311e-12	0.00280534	0.350447	0.595699	1.67932e-08	2.87955e-10	1.34711e-08
8.325	0.00446955	0.000546533	0.0345939	0.0119223	0.00223104	1.52721e-12	0.00296206	0.370143	0.577601	1.58457e-08	2.9565e-10	1.25793e-08
8.375	0.00476681	0.000567259	0.0335265	0.0116417	0.00202219	1.74963e-12	0.00309924	0.387383	0.56176	1.50164e-08	3.02385e-10	1.17988e-08
8.425	0.00506407	0.000585552	0.0325843	0.0113941	0.00183785	1.94593e-12	0.00322031	0.402599	0.547779	1.42844e-08	3.0833e-10	1.11099e-08
8.475	0.00536133	0.000601816	0.0317467	0.0111739	0.00167396	2.12046e-12	0.00332795	0.416127	0.535349	1.36336e-08	3.13615e-10	1.04974e-08
8.525	0.00565859	0.000616371	0.030997	0.0109768	0.00152729	2.27666e-12	0.00342429	0.428234	0.524224	1.30512e-08	3.18345e-10	9.9492e-09
8.575	0.00595585	0.000629474	0.0303222	0.0107995	0.00139526	2.41727e-12	0.00351101	0.439133	0.51421	1.25269e-08	3.22603e-10	9.45575e-09
8.625	0.00625311	0.00064133	0.0297115	0.010639	0.00127578	2.5445e-12	0.00358949	0.448995	0.505148	1.20525e-08	3.26456e-10	9.00922e-09
8.675	0.00658276	0.000685745	0.0291127	0.0104202	0.00116277	1.97425e-08	0.0037158	0.462002	0.4929	1.14585e-08	3.19576e-10	8.59656e-09
8.725	0.00702211	0.00083153	0.0284418	0.00999555	0.00104831	9.96689e-08	0.00400186	0.486344	0.469337	1.0416e-08	2.80652e-10	8.20808e-09
8.775	0.00746146	0.000960147	0.02785	0.00962089	0.00094734	1.70183e-07	0.00425424	0.50782	0.448548	9.4963e-09	2.46311e-10	7.86534e-09
8.825	0.00790081	0.00107446	0.0273239	0.0092879	0.000857595	2.32854e-07	0.00447854	0.526907	0.430071	8.67886e-09	2.1579e-10	7.56073e-09
8.875	0.00834016	0.00117673	0.0268533	0.00898999	0.000777305	2.88923e-07	0.00467922	0.543983	0.413541	7.94754e-09	1.88484e-10	7.2882e-09
8.925	0.00877951	0.00126876	0.0264298	0.00872189	0.000705052	3.3938e-07	0.00485981	0.55935	0.398665	7.28942e-09	1.63912e-10	7.04295e-09
8.975	0.00921886	0.00135202	0.0260466	0.00847935	0.000639685	3.85028e-07	0.00502318	0.573252	0.385207	6.69403e-09	1.41681e-10	6.82108e-09
9.025	0.00965821	0.00142771	0.0256984	0.00825888	0.000580265	4.26522e-07	0.0051717	0.585889	0.372973	6.15281e-09	1.21473e-10	6.6194e-09
9.075	0.0100976	0.00149681	0.0253804	0.00805759	0.000526016	4.64406e-07	0.00530729	0.597427	0.361804	5.65868e-09	1.03024e-10	6.43526e-09
9.125	0.0105369	0.00156014	0.0250889	0.00787309	0.000476291	4.9913e-07	0.00543157	0.608003	0.351567	5.20576e-09	8.61126e-11	6.26648e-09
9.175	0.0109763	0.00161841	0.0248208	0.00770335	0.000430546	5.31075e-07	0.0055459	0.617731	0.342149	4.7891e-09	7.05555e-11	6.11121e-09
9.225	0.0116865	0.00168319	0.0240867	0.00748162	0.000382972	5.87149e-07	0.00565853	0.625761	0.334946	4.34734e-09	5.61866e-11	5.74028e-09
9.275	0.0135666	0.00177556	0.0217242	0.00706574	0.000325034	7.29146e-07	0.00577543	0.628801	0.334532	3.78213e-09	4.45276e-11	4.61294e-09
9.325	0.0154467	0.00184545	0.0199368	0.0067511	0.000281201	8.36576e-07	0.00586387	0.631102	0.334219	3.35451e-09	3.57068e-11	3.76003e-09
9.375	0.0173268	0.00190017	0.0185373	0.00650475	0.000246879	9.20692e-07	0.00593312	0.632903	0.333974	3.0197e-09	2.88002e-11	3.09221e-09
9.425	0.0192069	0.00194417	0.0174118	0.00630662	0.000219277	9.88341e-07	0.00598882	0.634351	0.333777	2.75043e-09	2.32458e-11	2.55514e-09
9.475	0.021087	0.00198033	0.016487	0.00614382	0.000196597	1.04393e-06	0.00603458	0.635541	0.333615	2.52918e-09	1.86818e-11	2.11383e-09
9.525	0.0229671	0.00201057	0.0157136	0.00600768	0.000177631	1.09041e-06	0.00607285	0.636537	0.33348	2.34415e-09	1.4865e-11	1.74478e-09
9.575	0.0248472	0.00203623	0.0150573	0.00589214	0.000161534	1.12986e-06	0.00610533	0.637381	0.333365	2.18712e-09	1.16259e-11	1.43158e-09
9.625	0.0267273	0.00205829	0.0144933	0.00579286	0.000147702	1.16376e-06	0.00613323	0.638107	0.333266	2.05219e-09	8.84245e-12	1.16244e-09
9.675	0.0286074	0.00207744	0.0140034	0.00570662	0.000135688	1.19321e-06	0.00615747	0.638738	0.33318	1.93499e-09	6.42487e-12	9.28676e-10
9.725	0.0304875	0.00209423	0.0135739	0.00563102	0.000125156	1.21902e-06	0.00617873	0.63929	0.333105	1.83224e-09	4.30546e-12	7.23744e-10
9.775	0.0333434	0.00217077	0.0128859	0.00547873	0.00011271	1.17123e-06	0.00643586	0.652971	0.319944	1.74468e-09	2.92554e-12	5.7983e-10
9.825	0.0378751	0.00232292	0.0118794	0.00523071	9.8086e-05	1.02915e-06	0.00699267	0.683343	0.290132	1.67895e-09	2.53874e-12	5.18599e-10
9.875	0.0424068	0.00244255	0.011088	0.00503569	8.65876e-05	9.17441e-07	0.00743048	0.707224	0.266692	1.62727e-09	2.23461e-12	4.70455e-10
9.925	0.0469385	0.00253908	0.0104494	0.00487833	7.73095e-05	8.27298e-07	0.00778375	0.726494	0.247777	1.58557e-09	1.9892e-12	4.31607e-10
9.975	0.0514703	0.00261862	0.00992331	0.00474868	6.96651e-05	7.53029e-07	0.00807481	0.742371	0.232193	1.55121e-09	1.78701e-12	3.99599e-10
10.025	0.056002	0.00268528	0.00948232	0.00464001	6.32579e-05	6.90779e-07	0.00831877	0.755678	0.219132	1.52242e-09	1.61754e-12	3.72772e-10
10.075	0.0605337	0.00274196	0.00910736	0.00454761	5.78101e-05	6.3785e-07	0.0085262	0.766993	0.208026	1.49793e-09	1.47344e-12	3.49962e-10
10.125	0.0650654	0.00279074	0.00878464	0.00446808	5.31211e-05	5.92294e-07	0.00870473	0.776731	0.198467	1.47686e-09	1.34942e-12	3.30329e-10
10.175	0.0695971	0.00283318	0.00850394	0.00439891	4.90427e-05	5.5267e-07	0.00886002	0.785202	0.190153	1.45853e-09	1.24155e-12	3.13252e-10
10.225	0.0741288	0.00287042	0.00825756	0.0043382	4.5463e-05	5.17891e-07	0.00899632	0.792636	0.182855	1.44244e-09	1.14686e-12	2.98264e-10
10.275	0.0786605	0.00290337	0.00803957	0.00428448	4.22957e-05	4.8712e-07	0.00911691	0.799214	0.176398	1.4282e-09	1.06309e-12	2.85002e-10
10.325	0.0839597	0.0032527	0.00773263	0.004413	3.93833e-05	4.52871e-07	0.0092482	0.801091	0.174222	1.3733e-09	1.17491e-12	2.88188e-10
10.375	0.0894908	0.00364959	0.0074312	0.0045755	3.6798e-05	4.20849e-07	0.00937028	0.801622	0.173314	1.31318e-09	1.32556e-12	2.952e-10
10.425	0.095022	0.00400029	0.00716485	0.00471908	3.45136e-05	3.92555e-07	0.00947816	0.802091	0.172511	1.26006e-09	1.45867e-12	3.01397e-10
10.475	0.100553	0.0043124	0.00692781	0.00484687	3.24806e-05	3.67374e-07	0.00957416	0.802509	0.171797	1.21278e-09	1.57714e-12	3.06911e-10
10.525	0.106084	0.00459197	0.00671548	0.00496133	3.06595e-05	3.44819e-07	0.00966016	0.802883	0.171157	1.17043e-09	1.68325e-12	3.11851e-10
10.575	0.111615	0.00484382	0.0065242	0.00506444	2.9019e-05	3.24499e-07	0.00973763	0.80322	0.170581	1.13228e-09	1.77885e-12	3.16301e-10
10.625	0.117146	0.0050719	0.00635098	0.00515782	2.75334e-05	3.06098e-07	0.00980779	0.803525	0.170059	1.09774e-09	1.86542e-12	3.20331e-10
10.675	0.122677	0.00527941	0.00619338	0.00524278	2.61817e-05	2.89356e-07	0.00987162	0.803802	0.169584	1.0663e-09	1.94418e-12	3.23997e-10
10.725	0.128209	0.00546901	0.00604938	0.00532041	2.49466e-05	2.74058e-07	0.00992994	0.804056	0.16915	1.03758e-09	2.01615e-12	3.27347e-10
10.775	0.13374	0.00564293	0.00591729	0.00539162	2.38138e-05	2.60026e-07	0.00998344	0.804289	0.168752	1.01124e-09	2.08217e-12	3.3042e-10
10.825	0.14631	0.00551296	0.00547701	0.00540882	2.16689e-05	3.28415e-07	0.0103519	0.808433	0.164794	9.65308e-10	1.9394e-12	2.95339e-10
10.875	0.164234	0.00522004	0.00491294	0.00539165	1.92115e-05	4.36545e-07	0.0108577	0.814342	0.159256	9.13921e-10	1.69186e-12	2.42321e-10
10.925	0.182158	0.00498476	0.00445987	0.00537786	1.72377e-05	5.23396e-07	0.0112641	0.819089	0.154807	8.72648e-10	1.49304e-12	1.99737e-10
10.975	0.200082	0.00479164	0.00408798	0.00536654	1.56175e-05	5.94686e-07	0.0115976	0.822985	0.151155	8.38769e-10	1.32984e-12	1.64782e-10
11.025	0.218005	0.00463027	0.00377724	0.00535709	1.42638e-05	6.54253e-07	0.0118763	0.82624	0.148104	8.10461e-10	1.19348e-12	1.35575e-10
11.075	0.235929	0.00449342	0.00351371	0.00534906	1.31157e-05	7.0477e-07	0.0121126	0.829001	0.145517	7.86455e-10	1.07783e-12	1.10806e-10
11.125	0.253853	0.0043759	0.0032874	0.00534218	1.21298e-05	7.48153e-07	0.0123156	0.831372	0.143294	7.65838e-10	9.78519e-13	8.95346e-11
11.175	0.271777	0.00427388	0.00309094	0.0053362	1.12739e-05	7.85813e-07	0.0124917	0.83343	0.141365	7.47941e-10	8.92305e-13	7.1069e-11
11.225	0.289701	0.00418448	0.00291879	0.00533096	1.0524e-05	8.18814e-07	0.0126461	0.835233	0.139675	7.32258e-10	8.16759e-13	5.48883e-11
11.275	0.307625	0.0041055	0.0027667	0.00532633	9.86137e-06	8.47968e-07	0.0127825	0.836827	0.138182	7.18403e-10	7.50017e-13	4.05932e-11
11.325	0.31855	0.00417811	0.00269006	0.00557914	9.46933e-06	9.08295e-07	0.0128637	0.836444	0.138235	7.47963e-10	7.36853e-13	3.57419e-11
11.375	0.317454	0.00450014	0.00271917	0.00627661	9.43739e-06	1.02731e-06	0.0128714	0.832901	0.140721	8.50381e-10	8.05514e-13	4.49007e-11
11.425	0.316359	0.0048244	0.00274849	0.00697892	9.40524e-06	1.14714e-06	0.0128792	0.829334	0.143224	9.53509e-10	8.74652e-13	5.4123e-11
11.475	0.315264	0.00515091	0.00277801	0.00768611	9.37286e-06	1.26781e-06	0.0128871	0.825743	0.145745	1.05735e-09	9.44269e-13	6.34094e-11
11.525	0.314168	0.00547971	0.00280773	0.00839823	9.34026e-06	1.38932e-06	0.012895	0.822126	0.148283	1.16192e-09	1.01437e-12	7.27605e-11
11.575	0.313073	0.0058108	0.00283767	0.00911534	9.30743e-06	1.51168e-06	0.0129029	0.818484	0.150839	1.26722e-09	1.08497e-12	8.21771e-11
11.625	0.311977	0.00614421	0.00286781	0.00983748	9.27437e-06	1.6349e-06	0.012911	0.814816	0.153413	1.37326e-09	1.15606e-12	9.16598e-11
11.675	0.310882	0.00647998	0.00289817	0.0105647	9.24107e-06	1.75899e-06	0.012919	0.811123	0.156005	1.48005e-09	1.22765e-12	1.01209e-10
11.725	0.309786	0.00681812	0.00292874	0.0112971	9.20754e-06	1.88395e-06	0.0129272	0.807403	0.158615	1.58759e-09	1.29974e-12	1.10826e-10
11.775	0.308691	0.00715866	0.00295953	0.0120346	9.17377e-06	2.0098e-06	0.0129353	0.803657	0.161244	1.6959e-09	1.37235e-12	1.20512e-10
11.825	0.316861	0.00727056	0.00286235	0.0126601	8.835e-06	2.05043e-06	0.0132823	0.804773	0.159141	1.6103e-09	1.99615e-12	1.22372e-10
11.875	0.332079	0.00721179	0.00268172	0.0131588	8.30538e-06	2.02751e-06	0.0138435	0.809254	0.15384	1.39358e-09	2.96396e-12	1.18541e-10
11.925	0.347296	0.00715817	0.00251691	0.0136138	7.82218e-06	2.0066e-06	0.0143555	0.813343	0.149003	1.19586e-09	3.84696e-12	1.15045e-10
11.975	0.362513	0.00710905	0.00236594	0.0140306	7.37955e-06	1.98745e-06	0.0148245	0.817089	0.144572	1.01473e-09	4.65583e-12	1.11843e-10
12.025	0.377731	0.00706389	0.00222713	0.0144139	6.97257e-06	1.96984e-06	0.0152557	0.820532	0.140498	8.48204e-10	5.39952e-12	1.08898e-10
12.075	0.392948	0.00702223	0.00209907	0.0147674	6.59712e-06	1.95359e-06	0.0156535	0.823709	0.13674	6.94571e-10	6.08561e-12	1.06182e-10
12.125	0.408165	0.00698367	0.00198056	0.0150946	6.24967e-06	1.93856e-06	0.0160216	0.826649	0.133262	5.52394e-10	6.72055e-12	1.03668e-10
12.175	0.423383	0.00694789	0.00187057	0.0153983	5.92719e-06	1.9246e-06	0.0163633	0.829378	0.130034	4.20437e-10	7.30984e-12	1.01335e-10
12.225	0.4386	0.00691459	0.00176822	0.0156808	5.62709e-06	1.91162e-06	0.0166813	0.831917	0.12703	2.97637e-10	7.85825e-12	9.91641e-11
12.275	0.453817	0.00688352	0.00167273	0.0159445	5.34711e-06	1.8995e-06	0.0169779	0.834287	0.124228	1.83072e-10	8.36987e-12	9.71386e-11
12.325	0.444889	0.00710898	0.00165478	0.0172899	5.33329e-06	1.98277e-06	0.0169797	0.830817	0.126142	1.52529e-10	8.03818e-12	9.19316e-11
12.375	0.428668	0.0074318	0.00165937	0.0190775	5.40061e-06	2.1022e-06	0.0168905	0.825265	0.129668	1.45509e-10	7.41927e-12	8.53242e-11
12.425	0.412446	0.00778	0.00166431	0.0210057	5.47324e-06	2.23102e-06	0.0167943	0.819276	0.133472	1.37936e-10	6.75167e-12	7.8197e-11
12.475	0.396225	0.00815672	0.00166966	0.0230918	5.55181e-06	2.37039e-06	0.0166902	0.812797	0.137587	1.29743e-10	6.0294e-12	7.04862e-11
12.525	0.380003	0.0085656	0.00167547	0.025356	5.63708e-06	2.52166e-06	0.0165772	0.805765	0.142053	1.20851e-10	5.24548e-12	6.21172e-11
12.575	0.363782	0.00901095	0.0016818	0.0278221	5.72997e-06	2.68641e-06	0.0164542	0.798105	0.146917	1.11166e-10	4.39164e-12	5.30017e-11
12.625	0.34756	0.00949786	0.00168871	0.0305185	5.83152e-06	2.86655e-06	0.0163196	0.789731	0.152236	1.00577e-10	3.4581e-12	4.30354e-11
12.675	0.331339	0.0100325	0.0016963	0.0334788	5.94302e-06	3.06433e-06	0.0161719	0.780536	0.158075	8.89508e-11	2.43315e-12	3.20932e-11
12.725	0.315117	0.0106221	0.00170468	0.0367439	6.06599e-06	3.28246e-06	0.016009	0.770395	0.164516	7.61277e-11	1.30268e-12	2.00244e-11
12.775	0.298895	0.0112757	0.00171396	0.0403635	6.20232e-06	3.52428e-06	0.0158284	0.759153	0.171656	6.19129e-11	4.9497e-14	6.64566e-12
12.825	0.300004	0.0113462	0.00166933	0.0413148	6.0329e-06	3.53652e-06	0.0162563	0.764563	0.16484	5.62235e-11	6.4364e-15	5.94923e-12
12.875	0.301685	0.0113957	0.0016234	0.0421619	5.85509e-06	3.54068e-06	0.0166997	0.770479	0.157631	5.09013e-11	5.71207e-15	5.69963e-12
12.925	0.303366	0.0114446	0.00157798	0.0429996	5.67926e-06	3.5448e-06	0.0171382	0.77633	0.150501	4.56382e-11	4.99575e-15	5.45279e-12
12.975	0.305047	0.011493	0.00153306	0.043828	5.50536e-06	3.54887e-06	0.0175719	0.782116	0.143449	4.0433e-11	4.28734e-15	5.20868e-12
13.025	0.306728	0.0115409	0.00148863	0.0446474	5.33337e-06	3.55289e-06	0.0180008	0.787838	0.136475	3.52849e-11	3.58669e-15	4.96724e-12
13.075	0.308409	0.0115882	0.00144469	0.0454579	5.16325e-06	3.55687e-06	0.018425	0.793498	0.129577	3.01929e-11	2.89367e-15	4.72843e-12
13.125	0.31009	0.0116351	0.00140122	0.0462595	4.99498e-06	3.56081e-06	0.0188447	0.799097	0.122754	2.51561e-11	2.20818e-15	4.49221e-12
13.175	0.311771	0.0116814	0.00135822	0.0470525	4.82852e-06	3.5647e-06	0.0192598	0.804635	0.116004	2.01737e-11	1.53007e-15	4.25854e-12
13.225	0.313452	0.0117272	0.00131568	0.047837	4.66385e-06	3.56855e-06	0.0196705	0.810114	0.109327	1.52446e-11	8.59234e-16	4.02738e-12
13.275	0.315133	0.0117725	0.0012736	0.0486132	4.50093e-06	3.57237e-06	0.0200768	0.815535	0.102721	1.03682e-11	1.95557e-16	3.79868e-12
13.325	0.304067	0.0119385	0.00130355	0.0486665	4.52891e-06	3.53768e-06	0.0201009	0.813994	0.103989	9.69707e-12	2.69375e-16	4.44916e-12
13.375	0.29258	0.0121216	0.00133837	0.0486984	4.56582e-06	3.49895e-06	0.0201134	0.812087	0.105633	9.12291e-12	3.7503e-16	5.18115e-12
13.425	0.281094	0.0123196	0.00137604	0.0487329	4.60574e-06	3.45705e-06	0.0201269	0.810024	0.107413	8.50182e-12	4.89321e-16	5.97298e-12
13.475	0.269607	0.0125345	0.00141692	0.0487703	4.64907e-06	3.41158e-06	0.0201415	0.807785	0.109344	7.82781e-12	6.1335e-16	6.83227e-12
13.525	0.25812	0.0127685	0.00146143	0.0488111	4.69625e-06	3.36206e-06	0.0201575	0.805347	0.111446	7.0938e-12	7.48418e-16	7.76805e-12
13.575	0.246633	0.0130244	0.00151009	0.0488557	4.74783e-06	3.30794e-06	0.0201749	0.802682	0.113745	6.29143e-12	8.96068e-16	8.79099e-12
13.625	0.235146	0.0133052	0.00156351	0.0489046	4.80444e-06	3.24852e-06	0.020194	0.799757	0.116268	5.41066e-12	1.05814e-15	9.91387e-12
13.675	0.22366	0.0136149	0.00162241	0.0489585	4.86688e-06	3.183e-06	0.0202152	0.796531	0.11905	4.43942e-12	1.23687e-15	1.11521e-11
13.725	0.212173	0.0139581	0.00168769	0.0490183	4.93607e-06	3.11038e-06	0.0202385	0.792956	0.122134	3.36302e-12	1.43494e-15	1.25244e-11
13.775	0.200789	0.0142894	0.00175181	0.0491341	5.01452e-06	3.04027e-06	0.0202507	0.789587	0.124979	2.35762e-12	1.61436e-15	1.37803e-11
13.825	0.189919	0.0143917	0.00177826	0.0495206	5.1092e-06	3.01856e-06	0.0201912	0.789049	0.125062	2.25074e-12	1.5985e-15	1.37524e-11
13.875	0.179048	0.0145063	0.00180792	0.049954	5.21537e-06	2.99421e-06	0.0201246	0.788444	0.125155	2.13089e-12	1.58071e-15	1.37211e-11
13.925	0.168177	0.0146358	0.00184141	0.0504435	5.33527e-06	2.96672e-06	0.0200493	0.787762	0.12526	1.99554e-12	1.56063e-15	1.36858e-11
13.975	0.157307	0.0147832	0.00187953	0.0510007	5.47174e-06	2.93542e-06	0.0199636	0.786985	0.125379	1.84149e-12	1.53777e-15	1.36456e-11
14.025	0.146436	0.0149524	0.00192332	0.0516406	5.62847e-06	2.89948e-06	0.0198652	0.786093	0.125517	1.66456e-12	1.51151e-15	1.35994e-11
14.075	0.135565	0.0151489	0.00197412	0.0523831	5.81034e-06	2.85777e-06	0.019751	0.785058	0.125676	1.45926e-12	1.48105e-15	1.35457e-11
14.125	0.124694	0.0153795	0.00203379	0.053255	6.02392e-06	2.80879e-06	0.0196169	0.783843	0.125863	1.21817e-12	1.44527e-15	1.34828e-11
14.175	0.113824	0.0156542	0.00210485	0.0542935	6.27829e-06	2.75046e-06	0.0194572	0.782395	0.126086	9.3102e-13	1.40266e-15	1.34078e-11
14.225	0.102953	0.0159869	0.00219091	0.0555513	6.58638e-06	2.6798e-06	0.0192638	0.780642	0.126356	5.83233e-13	1.35105e-15	1.3317e-11
14.275	0.096203	0.015861	0.00220187	0.0550509	6.67012e-06	2.55534e-06	0.0195952	0.783933	0.123349	3.09994e-13	1.25956e-15	1.27397e-11
14.325	0.0965303	0.0148467	0.00205722	0.0511503	6.27269e-06	2.36176e-06	0.0208832	0.796384	0.11467	2.75228e-13	1.11659e-15	1.13623e-11
14.375	0.0968576	0.0138392	0.00191355	0.0472761	5.87795e-06	2.16949e-06	0.0221625	0.808752	0.106049	2.40697e-13	9.74599e-16	9.99412e-12
14.425	0.0971849	0.0128385	0.00177084	0.0434279	5.48586e-06	1.97851e-06	0.0234332	0.821036	0.0974863	2.06399e-13	8.33559e-16	8.63518e-12
14.475	0.0975122	0.0118445	0.00162909	0.0396056	5.09641e-06	1.78881e-06	0.0246953	0.833237	0.0889812	1.72331e-13	6.93466e-16	7.28536e-12
14.525	0.0978394	0.0108572	0.0014883	0.0358088	4.70957e-06	1.60039e-06	0.025949	0.845357	0.080533	1.38491e-13	5.5431e-16	5.94457e-12
14.575	0.0981667	0.00987644	0.00134843	0.0320374	4.3253e-06	1.41322e-06	0.0271944	0.857396	0.0721411	1.04877e-13	4.16082e-16	4.61272e-12
14.625	0.098494	0.00890221	0.0012095	0.028291	3.94359e-06	1.2273e-06	0.0284314	0.869356	0.063805	7.14858e-14	2.78773e-16	3.28972e-12
14.675	0.0988213	0.00793443	0.00107149	0.0245694	3.5644e-06	1.0426e-06	0.0296603	0.881236	0.0555241	3.8316e-14	1.42373e-16	1.97548e-12
14.725	0.0991485	0.00697304	0.000934394	0.0208724	3.18772e-06	8.59127e-07	0.0308811	0.893037	0.0472979	5.36512e-15	6.87368e-18	6.69919e-13
14.775	0.0958877	0.00669761	0.000902756	0.0199354	3.07878e-06	8.21742e-07	0.0311789	0.89488	0.0464014	4.03454e-15	2.38179e-18	5.9531e-13
14.825	0.0925083	0.00642656	0.000872565	0.0190283	2.97145e-06	7.86823e-07	0.0314655	0.896504	0.0456992	3.72477e-15	2.19279e-18	5.58796e-13
14.875	0.0891288	0.00613496	0.000840084	0.0180525	2.85599e-06	7.49257e-07	0.0317738	0.898251	0.0449438	3.39151e-15	1.98946e-18	5.19514e-13
14.925	0.0857494	0.00582037	0.000805044	0.0169997	2.73142e-06	7.08729e-07	0.0321064	0.900136	0.0441287	3.03198e-15	1.77011e-18	4.77136e-13
14.975	0.0823699	0.00547997	0.000767127	0.0158606	2.59663e-06	6.64876e-07	0.0324664	0.902176	0.0432469	2.64296e-15	1.53276e-18	4.3128e-13
15.025	0.0789905	0.00511045	0.000725967	0.014624	2.4503e-06	6.1727e-07	0.0328571	0.90439	0.0422895	2.22064e-15	1.27509e-18	3.81501e-13
15.075	0.0756111	0.00470789	0.000681127	0.0132768	2.2909e-06	5.65409e-07	0.0332828	0.906802	0.0412466	1.76057e-15	9.94396e-19	3.27272e-13
15.125	0.0722316	0.00426766	0.000632092	0.0118036	2.11658e-06	5.08696e-07	0.0337482	0.90944	0.0401061	1.25746e-15	6.87435e-19	2.67969e-13
15.175	0.0688522	0.00378422	0.000578242	0.0101857	1.92515e-06	4.46414e-07	0.0342594	0.912336	0.0388537	7.04955e-16	3.50341e-19	2.02844e-13
15.225	0.0653433	0.00341077	0.000535921	0.00897977	1.78018e-06	3.99842e-07	0.0345977	0.914599	0.0378745	3.21331e-16	1.17463e-19	1.55638e-13
15.275	0.061612	0.00328526	0.000519811	0.00868858	1.73905e-06	3.88197e-07	0.034564	0.915425	0.037515	3.04924e-16	1.10921e-19	1.47859e-13
15.325	0.0578808	0.00314356	0.000501624	0.00835984	1.69261e-06	3.75051e-07	0.034526	0.916358	0.0371092	2.86403e-16	1.03536e-19	1.39077e-13
15.375	0.0541495	0.00298234	0.000480931	0.0079858	1.63978e-06	3.60093e-07	0.0344826	0.917419	0.0366474	2.65329e-16	9.5134e-20	1.29084e-13
15.425	0.0504183	0.00279725	0.000457174	0.0075564	1.57912e-06	3.42922e-07	0.0344329	0.918637	0.0361173	2.41136e-16	8.54878e-20	1.17613e-13
15.475	0.046687	0.00258258	0.00042962	0.00705836	1.50877e-06	3.23005e-07	0.0343753	0.92005	0.0355024	2.13076e-16	7.42997e-20	1.04308e-13
15.525	0.0429558	0.00233062	0.00039728	0.00647379	1.4262e-06	2.99629e-07	0.0343076	0.921708	0.0347808	1.80141e-16	6.1168e-20	8.86909e-14
15.575	0.0392245	0.00203072	0.000358786	0.00577802	1.32792e-06	2.71805e-07	0.034227	0.923682	0.0339218	1.4094e-16	4.5538e-20	7.01032e-14
15.625	0.0354933	0.00166776	0.0003122	0.00493595	1.20897e-06	2.38131e-07	0.0341295	0.926071	0.0328823	9.34966e-17	2.66218e-20	4.76074e-14
15.675	0.031762	0.00121953	0.000254667	0.00389605	1.06208e-06	1.96546e-07	0.0340091	0.929021	0.0315985	3.49069e-17	3.26119e-21	1.98262e-14
15.725	0.0289181	0.00118045	0.000248523	0.003818	1.05174e-06	1.92734e-07	0.0336854	0.929629	0.0314379	3.21217e-17	2.37587e-21	1.86285e-14
15.775	0.0261035	0.00115167	0.000243414	0.003767	1.0454e-06	1.89829e-07	0.0332855	0.930257	0.0312944	3.12674e-17	2.31726e-21	1.83773e-14
15.825	0.023289	0.00111593	0.00023707	0.00370368	1.03752e-06	1.86222e-07	0.0327888	0.931037	0.0311163	3.02067e-17	2.24447e-21	1.80654e-14
15.875	0.0204744	0.00107036	0.000228982	0.00362296	1.02748e-06	1.81623e-07	0.0321557	0.932032	0.0308892	2.88543e-17	2.15168e-21	1.76677e-14
15.925	0.0176598	0.00101026	0.000218316	0.00351649	1.01424e-06	1.75558e-07	0.0313207	0.933343	0.0305898	2.70708e-17	2.0293e-21	1.71433e-14
15.975	0.0148452	0.000927378	0.000203605	0.00336966	9.95974e-07	1.67193e-07	0.0301691	0.935152	0.0301768	2.46111e-17	1.86052e-21	1.642e-14
16.025	0.0120307	0.000805715	0.000182011	0.00315413	9.69166e-07	1.54915e-07	0.0284787	0.937808	0.0295706	2.10004e-17	1.61277e-21	1.53584e-14
16.075	0.00921608	0.000609739	0.000147228	0.00280695	9.25983e-07	1.35137e-07	0.0257558	0.942085	0.0285941	1.51844e-17	1.2137e-21	1.36482e-14
16.125	0.00640151	0.000241433	8.18589e-05	0.00215448	8.44829e-07	9.79682e-08	0.0206386	0.950124	0.0267588	4.25405e-18	4.63701e-22	1.04343e-14
16.175	0.00528172	0.000104406	5.75677e-05	0.00191234	8.16106e-07	8.42504e-08	0.0187292	0.953076	0.0261197	1.88468e-19	1.84986e-22	9.30117e-15
16.225	0.00467391	0.000104344	5.76038e-05	0.00191322	8.18448e-07	8.4422e-08	0.0187196	0.953015	0.0261892	1.88305e-19	1.85375e-22	9.40091e-15
16.275	0.00406609	0.000104265	5.76507e-05	0.00191436	8.21491e-07	8.46448e-08	0.0187072	0.952936	0.0262795	1.88092e-19	1.8588e-22	9.53047e-15
16.325	0.00345827	0.000104157	5.77141e-05	0.0019159	8.25603e-07	8.4946e-08	0.0186903	0.95283	0.0264015	1.87806e-19	1.86562e-22	9.70557e-15
16.375	0.00285045	0.000104003	5.78045e-05	0.00191809	8.31469e-07	8.53756e-08	0.0186662	0.952677	0.0265756	1.87396e-19	1.87536e-22	9.95535e-15
16.425	0.00224264	0.000103765	5.79439e-05	0.00192148	8.40514e-07	8.60381e-08	0.0186292	0.952443	0.026844	1.86766e-19	1.89038e-22	1.03405e-14
16.475	0.00163482	0.000103352	5.8187e-05	0.00192738	8.56285e-07	8.71932e-08	0.0185645	0.952034	0.0273121	1.85666e-19	1.91656e-22	1.10121e-14
16.525	0.001027	0.000102448	5.87178e-05	0.00194028	8.90724e-07	8.97156e-08	0.0184233	0.95114	0.0283342	1.83263e-19	1.97372e-22	1.24786e-14
16.575	0.000419186	9.89249e-05	6.07879e-05	0.00199056	1.02503e-06	9.95529e-08	0.0178725	0.947656	0.0323204	1.73895e-19	2.19668e-22	1.81979e-14
16.625	3.3683e-05	3.36788e-05	9.91812e-05	0.00292154	3.51456e-06	2.81817e-07	0.00767072	0.882888	0.106383	3.88878e-22	6.3292e-22	1.24455e-13
16.675	2.9979e-05	3.3707e-05	9.93546e-05	0.00292049	3.52104e-06	2.8205e-07	0.00766424	0.882143	0.107135	3.88754e-22	6.33949e-22	1.25511e-13
16.725	2.6275e-05	3.37431e-05	9.9577e-05	0.00291915	3.52935e-06	2.82348e-07	0.00765594	0.881188	0.1081	3.88596e-22	6.35269e-22	1.26865e-13
16.775	2.2571e-05	3.37911e-05	9.98723e-05	0.00291737	3.54038e-06	2.82745e-07	0.00764491	0.879919	0.109382	3.88385e-22	6.37021e-22	1.28663e-13
16.825	1.88671e-05	3.3858e-05	0.000100284	0.00291488	3.55575e-06	2.83297e-07	0.00762956	0.878151	0.111166	3.88092e-22	6.39462e-22	1.31167e-13
16.875	1.51631e-05	3.39575e-05	0.000100896	0.00291119	3.57862e-06	2.8412e-07	0.0076067	0.875521	0.113823	3.87656e-22	6.43096e-22	1.34895e-13
16.925	1.14591e-05	3.41213e-05	0.000101904	0.0029051	3.61628e-06	2.85474e-07	0.00756907	0.871189	0.118197	3.86939e-22	6.49078e-22	1.41032e-13
16.975	7.75508e-06	3.44415e-05	0.000103874	0.00289321	3.68991e-06	2.88121e-07	0.00749549	0.862721	0.126748	3.85535e-22	6.60775e-22	1.53032e-13

## Sheet: B) Southeastern Asia
		Fraction of each mechanism
Height AGL (km)	Total nucleation rate (# cm-3 s-1)	H2SO4–H2O neutral	H2SO4–H2O ion-induced	H2SO4–NH3–H2O neutral	H2SO4–NH3–H2O ion-induced	H2SO4–HNO3–NH3	organic neutral	organic ion-induced	organic–H2SO4	amine–H2SO4	iodine oxoacids neutral	iodine oxoacids ion-induced
0.025	1.95583	3.97018e-12	1.064e-07	0.00116319	0.000843631	0	1.55433e-09	7.56711e-08	0.000325539	0.0644738	0.015937	0.917257
0.075	0.180783	5.95189e-11	1.52642e-06	0.0139919	0.011889	0	1.72835e-09	9.82016e-08	0.00319283	0.224907	0.102099	0.643918
0.125	0.0596882	2.50532e-10	6.13131e-06	0.0468644	0.0457742	0	1.04713e-09	6.10676e-08	0.00873111	0.27041	0.136062	0.492152
0.175	0.0267704	8.56837e-10	1.94503e-05	0.117152	0.130952	0	2.63324e-10	1.72869e-08	0.0186727	0.293474	0.158193	0.281536
0.225	0.0166474	1.75514e-09	3.88478e-05	0.195954	0.242258	0	4.6807e-11	3.33061e-09	0.0288583	0.240859	0.133881	0.158151
0.275	0.0111451	2.24605e-09	5.34357e-05	0.221778	0.304706	0	2.96126e-11	2.11169e-09	0.0389608	0.1766	0.126217	0.131685
0.325	0.00720819	2.84316e-09	7.25408e-05	0.250016	0.381241	0	1.05204e-11	7.57641e-10	0.053658	0.101981	0.113112	0.0999183
0.375	0.00488124	3.19457e-09	8.77105e-05	0.257488	0.427953	0	4.53741e-12	3.31442e-10	0.0692544	0.0682773	0.0944936	0.0824462
0.425	0.00352657	3.65707e-09	0.000105026	0.260897	0.47232	0	9.41025e-13	7.33299e-11	0.0839509	0.0427821	0.074055	0.0658895
0.475	0.00262316	4.27853e-09	0.000125724	0.259253	0.515356	0	2.54064e-13	1.99422e-11	0.0980492	0.0268033	0.0505312	0.0498815
0.525	0.00203916	4.93143e-09	0.00014726	0.252724	0.542346	0	1.83002e-14	1.57216e-12	0.110295	0.0180597	0.0365512	0.0398769
0.575	0.00155004	5.83154e-09	0.000176816	0.240634	0.567833	0	5.83958e-15	5.07623e-13	0.125527	0.0111792	0.0241822	0.0304665
0.625	0.00124561	6.50756e-09	0.000200684	0.229903	0.58463	0	5.27045e-15	4.54715e-13	0.136603	0.00732266	0.0167717	0.0245692
0.675	0.00100048	7.19611e-09	0.00022645	0.217533	0.599694	0	1.23476e-14	1.05123e-12	0.147568	0.0045367	0.0108607	0.019582
0.725	0.000824318	7.66383e-09	0.000246927	0.205777	0.608354	0	2.02658e-12	1.39814e-10	0.157278	0.00296518	0.00838419	0.0169943
0.775	0.00068645	7.93759e-09	0.000263323	0.193923	0.611091	0	6.1857e-12	4.26232e-10	0.166318	0.00252139	0.00921678	0.0166663
0.825	0.000565592	8.25057e-09	0.000282637	0.18115	0.610838	0	8.7273e-12	6.06726e-10	0.179694	0.00200368	0.0096921	0.0163403
0.875	0.000467563	8.55517e-09	0.000302614	0.170329	0.603594	0	6.62062e-12	4.7828e-10	0.199003	0.00147843	0.00916856	0.0161246
0.925	0.000374202	9.00797e-09	0.000331626	0.154941	0.591859	0	4.93266e-12	3.94879e-10	0.227561	0.000769888	0.00861079	0.0159265
0.975	0.000317494	9.55223e-09	0.000360066	0.143016	0.568663	0	1.64839e-11	1.30619e-09	0.260508	0.000597834	0.0100144	0.0168401
1.025	0.000260786	1.03332e-08	0.000400876	0.125905	0.535379	0	3.30589e-11	2.61383e-09	0.307784	0.000350954	0.0120284	0.0181511
1.075	0.000226591	1.30313e-08	0.000477642	0.110858	0.500586	0	3.70027e-11	2.90371e-09	0.354939	0.000336351	0.0131014	0.0197012
1.125	0.000202091	1.71579e-08	0.000582479	0.096474	0.463074	0	3.25935e-11	2.51919e-09	0.404312	0.000478175	0.0135902	0.0214888
1.175	0.000181175	2.32768e-08	0.000728422	0.0802877	0.420331	0	2.77152e-11	2.09778e-09	0.458321	0.00063078	0.015093	0.024608
1.225	0.000176698	3.42101e-08	0.000951484	0.0717649	0.395043	0	2.55812e-11	1.93478e-09	0.478661	0.000674622	0.0208648	0.0320401
1.275	0.000172221	4.57118e-08	0.00118614	0.062799	0.368441	0	2.33362e-11	1.76331e-09	0.500058	0.000720743	0.0269367	0.0398586
1.325	0.000181775	6.16744e-08	0.00149198	0.0586443	0.373868	0	1.8909e-11	1.4413e-09	0.491658	0.00135204	0.0302677	0.0427177
1.375	0.000201531	7.76439e-08	0.00178884	0.0582954	0.398751	0	1.38775e-11	1.08055e-09	0.465754	0.0022442	0.0312593	0.0419069
1.425	0.000221287	9.07619e-08	0.00203269	0.0580087	0.419191	0	9.74438e-12	7.84214e-10	0.444475	0.00297705	0.0320738	0.0412408
1.475	0.000266566	1.08947e-07	0.00232645	0.0612614	0.473309	0	8.73801e-11	7.22136e-09	0.406418	0.0113391	0.0195572	0.0257882
1.525	0.000316035	1.22585e-07	0.0025434	0.0639762	0.515838	0	1.51893e-10	1.25655e-08	0.377234	0.0181643	0.00914085	0.0131034
1.575	0.000365504	1.3253e-07	0.00270161	0.0659562	0.546855	0	1.98942e-10	1.64631e-08	0.355949	0.023142	0.00154409	0.00385233
1.625	0.000450945	1.53429e-07	0.00294823	0.0671487	0.5822	0	1.36885e-10	1.1407e-08	0.322976	0.0217443	0.000645454	0.00233724
1.675	0.000540427	1.68712e-07	0.0031259	0.067928	0.607116	0	8.64692e-11	7.29521e-09	0.29923	0.0203514	0.000459264	0.00178964
1.725	0.000629909	1.79653e-07	0.00325309	0.0684859	0.624953	0	5.03773e-11	4.35162e-09	0.28223	0.0193543	0.000325974	0.00139762
1.775	0.000730673	2.0858e-07	0.00361085	0.0683513	0.641735	0	2.76737e-11	2.46914e-09	0.265675	0.0192235	0.000237823	0.00116646
1.825	0.000853433	2.63966e-07	0.00430587	0.067342	0.65968	0	1.8164e-11	1.62016e-09	0.247236	0.0201432	0.000192453	0.00109994
1.875	0.000976194	3.05422e-07	0.00482609	0.0665865	0.673112	0	1.10461e-11	9.84712e-10	0.233434	0.0208316	0.000158494	0.00105015
1.925	0.00109895	3.37615e-07	0.00523008	0.0659997	0.683544	0	5.51845e-12	4.91229e-10	0.222716	0.0213662	0.000132122	0.00101148
1.975	0.00122171	3.6334e-07	0.00555289	0.0655309	0.691879	0	1.10166e-12	9.69179e-11	0.214152	0.0217934	0.00011105	0.000980589
2.025	0.00128996	4.13603e-07	0.00603557	0.0637235	0.693472	0	1.9192e-11	1.72262e-09	0.214194	0.0214352	9.38814e-05	0.00104462
2.075	0.00135339	4.61536e-07	0.00649045	0.0619672	0.694454	0	3.74224e-11	3.36072e-09	0.214849	0.0210499	7.83881e-05	0.00111024
2.125	0.00141683	5.05176e-07	0.00690459	0.0603682	0.695348	0	5.40203e-11	4.85214e-09	0.215445	0.0206992	6.42821e-05	0.00116998
2.175	0.00148026	5.45076e-07	0.00728324	0.0589063	0.696165	0	6.91956e-11	6.21572e-09	0.21599	0.0203785	5.13851e-05	0.00122461
2.225	0.0015437	5.81697e-07	0.00763077	0.0575645	0.696915	0	8.31238e-11	7.46724e-09	0.216491	0.0200841	3.95481e-05	0.00127474
2.275	0.00163147	5.97262e-07	0.00768582	0.0563448	0.699011	0	7.8325e-11	7.04741e-09	0.214522	0.021023	3.22274e-05	0.00138039
2.325	0.00173554	5.99846e-07	0.00757049	0.0552701	0.701747	0	6.31292e-11	5.69912e-09	0.211265	0.0226081	2.79365e-05	0.00151124
2.375	0.00183961	6.02138e-07	0.0074682	0.0543169	0.704173	0	4.96526e-11	4.50339e-09	0.208376	0.0240139	2.4131e-05	0.00162728
2.425	0.00194368	6.04184e-07	0.00737687	0.0534658	0.706339	0	3.76192e-11	3.4357e-09	0.205797	0.0252692	2.07331e-05	0.00173089
2.475	0.00204774	6.06022e-07	0.00729482	0.0527012	0.708285	0	2.68089e-11	2.47652e-09	0.20348	0.0263969	1.76805e-05	0.00182397
2.525	0.00215181	6.07682e-07	0.00722071	0.0520106	0.710043	0	1.70441e-11	1.61013e-09	0.201387	0.0274155	1.49232e-05	0.00190805
2.575	0.00225112	6.16331e-07	0.00718007	0.0514493	0.710821	0	1.23917e-11	1.19768e-09	0.19903	0.0294457	1.45518e-05	0.00205868
2.625	0.00234263	6.35545e-07	0.00718477	0.0510373	0.710245	0	1.47631e-11	1.40894e-09	0.196145	0.0330549	1.75737e-05	0.00231427
2.675	0.00243414	6.53314e-07	0.00718912	0.0506562	0.709713	0	1.69562e-11	1.60432e-09	0.193477	0.0363928	2.03685e-05	0.00255064
2.725	0.00252566	6.69796e-07	0.00719316	0.0503027	0.70922	0	1.89903e-11	1.78555e-09	0.191002	0.0394887	2.29607e-05	0.00276988
2.775	0.00261717	6.85124e-07	0.00719691	0.049974	0.708761	0	2.08822e-11	1.95409e-09	0.1887	0.0423682	2.53716e-05	0.00297379
2.825	0.00270868	6.99418e-07	0.00720041	0.0496675	0.708333	0	2.26463e-11	2.11126e-09	0.186554	0.0450531	2.76197e-05	0.00316393
2.875	0.00280019	7.12776e-07	0.00720368	0.049381	0.707933	0	2.42951e-11	2.25814e-09	0.184548	0.0475625	2.97208e-05	0.00334163
2.925	0.00290773	7.35443e-07	0.00723481	0.0492042	0.708943	0	3.45459e-11	3.29249e-09	0.182741	0.0482971	3.15582e-05	0.00354665
2.975	0.00305286	7.78782e-07	0.0073257	0.0492455	0.712948	0	6.32826e-11	6.23266e-09	0.181245	0.0453823	3.29532e-05	0.00382034
3.025	0.00319799	8.18188e-07	0.00740834	0.049283	0.716588	0	8.94111e-11	8.90597e-09	0.179884	0.042732	3.42216e-05	0.00406918
3.075	0.00334312	8.54172e-07	0.0074838	0.0493173	0.719913	0	1.13271e-10	1.13472e-08	0.178641	0.0403119	3.53798e-05	0.00429642
3.125	0.00348825	8.87161e-07	0.00755298	0.0493487	0.722961	0	1.35146e-10	1.35852e-08	0.177502	0.0380931	3.64417e-05	0.00450476
3.175	0.00363338	9.17516e-07	0.00761664	0.0493776	0.725766	0	1.55273e-10	1.56445e-08	0.176454	0.0360516	3.74188e-05	0.00469644
3.225	0.00377851	9.45538e-07	0.00767541	0.0494043	0.728355	0	1.73854e-10	1.75456e-08	0.175486	0.0341669	3.83208e-05	0.00487341
3.275	0.00392364	9.71488e-07	0.00772983	0.049429	0.730752	0	1.9106e-10	1.93061e-08	0.17459	0.0324216	3.9156e-05	0.00503728
3.325	0.004061	9.90387e-07	0.00774814	0.0489516	0.725971	0	7.56399e-10	6.63058e-08	0.180181	0.032036	3.9691e-05	0.00507084
3.375	0.00418449	9.99081e-07	0.00770937	0.0476353	0.709322	0	2.24026e-09	1.89136e-07	0.196577	0.0338187	3.97746e-05	0.00489638
3.425	0.00430797	1.00728e-06	0.00767282	0.0463944	0.693628	0	3.63906e-09	3.04924e-07	0.212033	0.0354992	3.98535e-05	0.00473192
3.475	0.00443145	1.01502e-06	0.00763831	0.0452227	0.678808	0	4.95991e-09	4.1426e-07	0.226627	0.037086	3.99279e-05	0.00457662
3.525	0.00455493	1.02234e-06	0.00760567	0.0441145	0.664792	0	6.20914e-09	5.17667e-07	0.24043	0.0385868	3.99983e-05	0.00442974
3.575	0.00467841	1.02927e-06	0.00757476	0.0430649	0.651515	0	7.39242e-09	6.15616e-07	0.253504	0.0400084	4.00651e-05	0.00429062
3.625	0.0048019	1.03585e-06	0.00754543	0.0420692	0.638922	0	8.51485e-09	7.08528e-07	0.265906	0.0413569	4.01283e-05	0.00415865
3.675	0.00492538	1.04209e-06	0.00751757	0.0411234	0.62696	0	9.581e-09	7.9678e-07	0.277686	0.0426377	4.01884e-05	0.0040333
3.725	0.00504886	1.04803e-06	0.00749108	0.0402239	0.615582	0	1.0595e-08	8.80716e-07	0.28889	0.0438559	4.02456e-05	0.00391408
3.775	0.00522357	1.10398e-06	0.00762268	0.0404555	0.616888	0	1.05493e-08	8.8822e-07	0.289088	0.0421367	4.45192e-05	0.00376311
3.825	0.00543257	1.18804e-06	0.00784494	0.0413643	0.625839	0	9.86238e-09	8.49033e-07	0.282596	0.0387036	5.11801e-05	0.00359892
3.875	0.00564158	1.26586e-06	0.00805073	0.0422058	0.634126	0	9.22631e-09	8.1275e-07	0.276586	0.035525	5.73474e-05	0.00344691
3.925	0.00585058	1.33813e-06	0.00824182	0.0429871	0.641821	0	8.63569e-09	7.79059e-07	0.271005	0.0325734	6.30742e-05	0.00330575
3.975	0.00605959	1.40541e-06	0.00841973	0.0437145	0.648986	0	8.08581e-09	7.47692e-07	0.265809	0.0298255	6.84059e-05	0.00317433
4.025	0.00626859	1.46821e-06	0.00858577	0.0443935	0.655673	0	7.5726e-09	7.18417e-07	0.26096	0.0272608	7.3382e-05	0.00305168
4.075	0.0064776	1.52695e-06	0.0087411	0.0450286	0.661928	0	7.09251e-09	6.9103e-07	0.256424	0.0248616	7.80371e-05	0.00293694
4.125	0.0066866	1.58202e-06	0.00888672	0.045624	0.667792	0	6.64243e-09	6.65356e-07	0.252171	0.0226124	8.24011e-05	0.00282937
4.175	0.0068956	1.63375e-06	0.00902351	0.0461833	0.673301	0	6.21963e-09	6.41238e-07	0.248176	0.0204995	8.65006e-05	0.00272832
4.225	0.0071064	1.68625e-06	0.00916103	0.0467125	0.678468	0	6.26497e-09	6.61994e-07	0.244395	0.0185375	9.04574e-05	0.00263362
4.275	0.00740981	1.92409e-06	0.0097235	0.0473438	0.682396	0	2.82505e-08	2.83251e-06	0.239843	0.0180253	9.90197e-05	0.00256507
4.325	0.00771322	2.14321e-06	0.0102417	0.0479254	0.686015	0	4.85063e-08	4.83227e-06	0.235649	0.0175535	0.000106908	0.00250192
4.375	0.00801664	2.34575e-06	0.0107207	0.048463	0.68936	0	6.72289e-08	6.68066e-06	0.231772	0.0171173	0.0001142	0.00244356
4.425	0.00832005	2.53352e-06	0.0111648	0.0489613	0.692461	0	8.45859e-08	8.39423e-06	0.228178	0.016713	0.00012096	0.00238944
4.475	0.00862346	2.70807e-06	0.0115776	0.0494246	0.695344	0	1.00722e-07	9.98722e-06	0.224837	0.0163371	0.000127244	0.00233914
4.525	0.00892687	2.87076e-06	0.0119623	0.0498564	0.698031	0	1.1576e-07	1.14719e-05	0.221723	0.0159868	0.000133101	0.00229225
4.575	0.00923028	3.02275e-06	0.0123218	0.0502598	0.700542	0	1.2981e-07	1.2859e-05	0.218814	0.0156595	0.000138572	0.00224845
4.625	0.00953369	3.16507e-06	0.0126583	0.0506375	0.702892	0	1.42966e-07	1.41578e-05	0.21609	0.015353	0.000143696	0.00220744
4.675	0.0098371	3.29861e-06	0.0129741	0.050992	0.705098	0	1.55311e-07	1.53765e-05	0.213534	0.0150654	0.000148503	0.00216895
4.725	0.0101405	3.42415e-06	0.013271	0.0513252	0.707171	0	1.66916e-07	1.65223e-05	0.211132	0.0147951	0.000153023	0.00213277
4.775	0.0105345	3.96718e-06	0.0141294	0.0521946	0.708694	0	2.20665e-07	2.22236e-05	0.20728	0.0154321	0.000166807	0.00207684
4.825	0.0109943	4.76143e-06	0.0153208	0.0533801	0.709801	0	2.99815e-07	3.06749e-05	0.202631	0.0166354	0.000186101	0.00201016
4.875	0.0114541	5.49192e-06	0.0164165	0.0544705	0.710819	0	3.7261e-07	3.84476e-05	0.198354	0.0177422	0.000203846	0.00194884
4.925	0.0119139	6.16602e-06	0.0174277	0.0554768	0.711759	0	4.39786e-07	4.56204e-05	0.194408	0.0187635	0.000220221	0.00189224
4.975	0.0123737	6.79002e-06	0.0183637	0.0564082	0.712629	0	5.0197e-07	5.22602e-05	0.190756	0.0197089	0.00023538	0.00183986
5.025	0.0128335	7.36931e-06	0.0192326	0.0572729	0.713436	0	5.59698e-07	5.84241e-05	0.187365	0.0205866	0.000249452	0.00179122
5.075	0.0132933	7.90853e-06	0.0200414	0.0580778	0.714188	0	6.13432e-07	6.41616e-05	0.184208	0.0214035	0.00026255	0.00174595
5.125	0.0137531	8.41169e-06	0.0207962	0.0588288	0.714889	0	6.63574e-07	6.95155e-05	0.181263	0.0221659	0.000274773	0.00170371
5.175	0.0142129	8.8823e-06	0.0215021	0.0595313	0.715545	0	7.10471e-07	7.4523e-05	0.178508	0.0228789	0.000286205	0.0016642
5.225	0.0146727	9.32341e-06	0.0221638	0.0601897	0.71616	0	7.54429e-07	7.92167e-05	0.175926	0.0235472	0.00029692	0.00162717
5.275	0.0151325	9.73771e-06	0.0227852	0.0608082	0.716738	0	7.95716e-07	8.36251e-05	0.1735	0.0241749	0.000306985	0.00159239
5.325	0.0153684	1.01193e-05	0.0232909	0.0611505	0.715019	0	8.40143e-07	8.85064e-05	0.174169	0.0244038	0.000312764	0.00155527
5.375	0.0148061	1.04779e-05	0.0235106	0.0606001	0.704765	0	9.06489e-07	9.62477e-05	0.185932	0.023279	0.00030481	0.00150084
5.425	0.0142438	1.08649e-05	0.0237477	0.0600064	0.693701	0	9.78072e-07	0.0001046	0.198625	0.0220654	0.000296227	0.00144211
5.475	0.0136815	1.12837e-05	0.0240043	0.0593638	0.681728	0	1.05554e-06	0.000113639	0.21236	0.020752	0.000286939	0.00137855
5.525	0.0131192	1.17384e-05	0.0242828	0.0586662	0.668729	0	1.13965e-06	0.000123453	0.227273	0.0193261	0.000276854	0.00130955
5.575	0.0125569	1.22338e-05	0.0245863	0.057906	0.654565	0	1.23129e-06	0.000134146	0.243522	0.0177724	0.000265866	0.00123436
5.625	0.0119946	1.27757e-05	0.0249183	0.0570746	0.639074	0	1.33152e-06	0.000145842	0.261294	0.0160731	0.000253848	0.00115213
5.675	0.0114323	1.33709e-05	0.0252829	0.0561614	0.622058	0	1.44162e-06	0.000158688	0.280815	0.0142066	0.000240648	0.0010618
5.725	0.01087	1.40277e-05	0.0256852	0.0551538	0.603282	0	1.5631e-06	0.000172862	0.302355	0.012147	0.000226083	0.000962136
5.775	0.0103077	1.47561e-05	0.0261315	0.0540362	0.582458	0	1.69784e-06	0.000188584	0.326245	0.00986268	0.000209928	0.000851594
5.825	0.00974539	1.55685e-05	0.0266292	0.0527896	0.559231	0	1.84812e-06	0.00020612	0.352892	0.00731476	0.000191908	0.000728296
5.875	0.00918309	1.64805e-05	0.0271879	0.0513903	0.533159	0	2.01681e-06	0.000225803	0.382802	0.00445482	0.000171682	0.000589897
5.925	0.00865859	1.74655e-05	0.0277795	0.050015	0.506395	0	2.24736e-06	0.000252449	0.413384	0.00155421	0.000151731	0.000449036
5.975	0.0084781	1.81068e-05	0.0280507	0.0504355	0.502479	0	2.8659e-06	0.000321983	0.416606	0.0014887	0.000157074	0.000440743
6.025	0.00829761	1.8776e-05	0.0283336	0.0508744	0.498392	0	3.51134e-06	0.000394541	0.419968	0.00142034	0.000162649	0.000432089
6.075	0.00811712	1.94751e-05	0.0286292	0.0513327	0.494123	0	4.18549e-06	0.000470327	0.42348	0.00134894	0.000168473	0.000423051
6.125	0.00793663	2.02059e-05	0.0289381	0.0518119	0.489661	0	4.8903e-06	0.000549559	0.427152	0.0012743	0.000174561	0.000413602
6.175	0.00775614	2.09707e-05	0.0292615	0.0523134	0.484991	0	5.62791e-06	0.000632479	0.430994	0.00119618	0.000180933	0.000403712
6.225	0.00757565	2.17719e-05	0.0296003	0.0528389	0.480098	0	6.40067e-06	0.00071935	0.43502	0.00111433	0.000187609	0.000393352
6.275	0.00739516	2.26123e-05	0.0299556	0.0533899	0.474966	0	7.21115e-06	0.000810462	0.439242	0.0010285	0.00019461	0.000382486
6.325	0.00721467	2.34947e-05	0.0303287	0.0539685	0.469578	0	8.06219e-06	0.000906132	0.443676	0.000938364	0.000201962	0.000371076
6.375	0.00703418	2.44224e-05	0.0307209	0.0545768	0.463913	0	8.95689e-06	0.00100671	0.448337	0.000843606	0.00020969	0.00035908
6.425	0.00685369	2.5399e-05	0.0311338	0.0552172	0.45795	0	9.89872e-06	0.00111259	0.453243	0.000743858	0.000217826	0.000346453
6.475	0.0066732	2.64283e-05	0.0315691	0.0558922	0.451664	0	1.08915e-05	0.00122419	0.458415	0.000638713	0.000226402	0.000333143
6.525	0.00649271	2.7515e-05	0.0320285	0.0566047	0.445029	0	1.19395e-05	0.001342	0.463874	0.000527723	0.000235455	0.000319092
6.575	0.00640386	2.95123e-05	0.0327231	0.0577044	0.439146	0	1.32337e-05	0.0014948	0.467859	0.00046799	0.000252489	0.00030906
6.625	0.00639338	3.22574e-05	0.033605	0.0591136	0.434128	0	1.47054e-05	0.00167381	0.470397	0.000455973	0.00027609	0.000302944
6.675	0.0063829	3.50114e-05	0.0344897	0.0605275	0.429094	0	1.61819e-05	0.00185342	0.472944	0.000443915	0.000299769	0.000296807
6.725	0.00637242	3.77746e-05	0.0353773	0.061946	0.424043	0	1.76633e-05	0.00203362	0.475498	0.000431818	0.000323526	0.00029065
6.775	0.00636194	4.05468e-05	0.0362679	0.0633692	0.418976	0	1.91495e-05	0.00221441	0.478062	0.000419682	0.000347361	0.000284473
6.825	0.00635146	4.33281e-05	0.0371614	0.0647971	0.413891	0	2.06407e-05	0.0023958	0.480633	0.000407505	0.000371274	0.000278275
6.875	0.00634098	4.61187e-05	0.0380579	0.0662297	0.40879	0	2.21368e-05	0.00257778	0.483213	0.000395288	0.000395267	0.000272057
6.925	0.0063305	4.89185e-05	0.0389573	0.067667	0.403673	0	2.36378e-05	0.00276037	0.485802	0.00038303	0.000419339	0.000265819
6.975	0.00632002	5.17276e-05	0.0398597	0.0691091	0.398538	0	2.51438e-05	0.00294357	0.488399	0.000370732	0.00044349	0.000259559
7.025	0.00630954	5.4546e-05	0.0407652	0.070556	0.393386	0	2.66548e-05	0.00312737	0.491005	0.000358393	0.000467722	0.000253279
7.075	0.00629906	5.73738e-05	0.0416736	0.0720077	0.388217	0	2.81709e-05	0.00331178	0.49362	0.000346013	0.000492035	0.000246978
7.125	0.00628858	6.0211e-05	0.042585	0.0734643	0.38303	0	2.9692e-05	0.00349681	0.496243	0.000333592	0.000516429	0.000240656
7.175	0.00627811	6.30577e-05	0.0434995	0.0749257	0.377827	0	3.12181e-05	0.00368246	0.498875	0.000321129	0.000540904	0.000234313
7.225	0.00629921	6.80413e-05	0.0440782	0.0747056	0.363883	0	3.18437e-05	0.00378892	0.512268	0.000318228	0.0006235	0.000234884
7.275	0.00632035	7.29937e-05	0.0446527	0.0744853	0.350024	0	3.24642e-05	0.0038946	0.525581	0.000315356	0.000705602	0.000235457
7.325	0.00634148	7.79131e-05	0.0452233	0.0742664	0.336258	0	3.30806e-05	0.00399957	0.538807	0.000312503	0.000787157	0.000236027
7.375	0.00636262	8.27998e-05	0.0457901	0.074049	0.322582	0	3.36928e-05	0.00410384	0.551944	0.000309669	0.000868169	0.000236593
7.425	0.00638376	8.76541e-05	0.0463532	0.073833	0.308998	0	3.4301e-05	0.00420742	0.564994	0.000306854	0.000948646	0.000237155
7.475	0.00640489	9.24764e-05	0.0469126	0.0736184	0.295503	0	3.49052e-05	0.00431031	0.577958	0.000304057	0.00102859	0.000237714
7.525	0.00642603	9.7267e-05	0.0474682	0.0734053	0.282097	0	3.55055e-05	0.00441253	0.590837	0.000301279	0.00110801	0.000238269
7.575	0.00644716	0.000102026	0.0480203	0.0731936	0.268778	0	3.61018e-05	0.00451408	0.603631	0.000298519	0.00118691	0.00023882
7.625	0.0064683	0.000106754	0.0485687	0.0729832	0.255547	0	3.66941e-05	0.00461497	0.616342	0.000295777	0.00126529	0.000239368
7.675	0.00648944	0.000111452	0.0491136	0.0727742	0.242402	0	3.72827e-05	0.0047152	0.62897	0.000293053	0.00134316	0.000239912
7.725	0.00651057	0.000116118	0.0496549	0.0725666	0.229342	0	3.78674e-05	0.00481478	0.641516	0.000290347	0.00142053	0.000240452
7.775	0.00653171	0.000120755	0.0501927	0.0723603	0.216367	0	3.84483e-05	0.00491371	0.653981	0.000287658	0.0014974	0.000240989
7.825	0.00646118	0.00013474	0.0518174	0.0726685	0.208052	0	4.88335e-05	0.00619437	0.659092	0.000280003	0.00147306	0.000239125
7.875	0.00634322	0.000154155	0.0540731	0.0732603	0.201936	0	6.47702e-05	0.00814513	0.660467	0.000269457	0.00139416	0.000235925
7.925	0.00622525	0.000174306	0.0564143	0.0738744	0.195589	0	8.13109e-05	0.0101698	0.661894	0.000258511	0.00131228	0.000232603
7.975	0.00610729	0.000195235	0.058846	0.0745123	0.188996	0	9.84906e-05	0.0122727	0.663376	0.000247143	0.00122723	0.000229153
8.025	0.00598932	0.000216988	0.0613734	0.0751753	0.182144	0	0.000116347	0.0144584	0.664916	0.000235326	0.00113883	0.000225567
8.075	0.00587136	0.000239615	0.0640024	0.075865	0.175016	0	0.000134921	0.016732	0.666518	0.000223035	0.00104688	0.000221837
8.125	0.0057534	0.00026317	0.0667393	0.0765829	0.167596	0	0.000154257	0.0190988	0.668187	0.00021024	0.000951157	0.000217954
8.175	0.00563543	0.000287712	0.0695907	0.0773309	0.159865	0	0.000174402	0.0215647	0.669924	0.000196909	0.000851428	0.000213909
8.225	0.00551747	0.000313303	0.072564	0.0781108	0.151804	0	0.000195408	0.024136	0.671737	0.000183008	0.000747435	0.00020969
8.275	0.00539951	0.000340012	0.0756672	0.0789249	0.14339	0	0.000217332	0.0268197	0.673628	0.0001685	0.000638898	0.000205287
8.325	0.00528154	0.000367914	0.0789091	0.0797753	0.134601	0	0.000240236	0.0296232	0.675604	0.000153343	0.000525512	0.000200688
8.375	0.00516358	0.000397091	0.0822991	0.0806646	0.12541	0	0.000264186	0.0325549	0.67767	0.000137495	0.000406946	0.000195878
8.425	0.00520547	0.000420565	0.0825787	0.080032	0.116051	0	0.000269533	0.033312	0.686681	0.000142487	0.000328746	0.000184321
8.475	0.0053955	0.000436906	0.0800132	0.0780716	0.107321	0	0.000257556	0.0320331	0.70124	0.000165969	0.000293697	0.000167607
8.525	0.00558554	0.000452136	0.0776224	0.0762446	0.0991845	0	0.000246394	0.0308413	0.714808	0.000187854	0.000261033	0.000152031
8.575	0.00577557	0.000466363	0.0753888	0.0745378	0.0915837	0	0.000235967	0.029728	0.727483	0.000208298	0.000230519	0.00013748
8.625	0.00596561	0.000479683	0.0732976	0.0729397	0.0844672	0	0.000226204	0.0286855	0.739351	0.00022744	0.000201948	0.000123856
8.675	0.00615564	0.000492181	0.0713354	0.0714404	0.0777901	0	0.000217044	0.0277074	0.750486	0.0002454	0.000175142	0.000111073
8.725	0.00634567	0.000503931	0.0694908	0.0700308	0.0715129	0	0.000208432	0.0267879	0.760954	0.000262285	0.000149941	9.90552e-05
8.775	0.00653571	0.000514997	0.0677535	0.0687032	0.0656007	0	0.000200321	0.0259219	0.770813	0.000278187	0.000126206	8.77367e-05
8.825	0.00672574	0.000525438	0.0661143	0.0674506	0.0600226	0	0.000192669	0.0251048	0.780115	0.000293191	0.000103812	7.70578e-05
8.875	0.00691578	0.000535305	0.0645652	0.0662669	0.0547511	0	0.000185437	0.0243326	0.788906	0.00030737	8.26485e-05	6.69657e-05
8.925	0.00710581	0.000544645	0.063099	0.0651465	0.0497616	0	0.000178592	0.0236017	0.797227	0.000320791	6.26172e-05	5.74135e-05
8.975	0.00729585	0.000553498	0.0617092	0.0640844	0.0450319	0	0.000172104	0.0229089	0.805114	0.000333513	4.36293e-05	4.83588e-05
9.025	0.00743053	0.000599815	0.0617938	0.064823	0.0419792	2.23975e-14	0.000208211	0.0274837	0.802705	0.000327709	3.52121e-05	4.44335e-05
9.075	0.00752497	0.000672147	0.0628912	0.0668024	0.0400587	6.03141e-14	0.000273793	0.035704	0.793211	0.000309149	3.40001e-05	4.40053e-05
9.125	0.0076194	0.000742686	0.0639615	0.0687328	0.0381859	9.72907e-14	0.000337749	0.0437205	0.783951	0.000291049	3.28182e-05	4.35878e-05
9.175	0.00771384	0.000811498	0.0650056	0.070616	0.0363589	1.33362e-13	0.000400139	0.0515408	0.774919	0.000273392	3.16652e-05	4.31805e-05
9.225	0.00780828	0.000878645	0.0660244	0.0724535	0.034576	1.68561e-13	0.00046102	0.0591719	0.766105	0.000256162	3.05401e-05	4.2783e-05
9.275	0.00790271	0.000944188	0.0670188	0.0742472	0.0328358	2.02918e-13	0.000520446	0.0666206	0.757502	0.000239343	2.94418e-05	4.23951e-05
9.325	0.00799715	0.00100818	0.0679898	0.0759985	0.0311367	2.36464e-13	0.000578468	0.0738934	0.749102	0.000222923	2.83696e-05	4.20163e-05
9.375	0.00809159	0.00107068	0.0689381	0.0777089	0.0294772	2.69227e-13	0.000635136	0.0809964	0.740898	0.000206885	2.73223e-05	4.16463e-05
9.425	0.00818602	0.00113174	0.0698645	0.0793799	0.0278561	3.01235e-13	0.000690497	0.0879355	0.732883	0.000191217	2.62992e-05	4.12849e-05
9.475	0.00828046	0.00119141	0.0707698	0.0810128	0.0262719	3.32512e-13	0.000744594	0.0947164	0.725051	0.000175907	2.52994e-05	4.09317e-05
9.525	0.00837489	0.00124973	0.0716547	0.0826088	0.0247234	3.63083e-13	0.000797472	0.101344	0.717396	0.000160942	2.43222e-05	4.05865e-05
9.575	0.00846933	0.00130675	0.0725198	0.0841692	0.0232095	3.92973e-13	0.000849171	0.107824	0.709911	0.000146311	2.33668e-05	4.0249e-05
9.625	0.00881276	0.00149343	0.0721973	0.0883519	0.0217766	1.34288e-06	0.000838571	0.106291	0.708861	0.000129149	2.17628e-05	3.82108e-05
9.675	0.00919046	0.00168226	0.0717501	0.0925471	0.0204623	2.75264e-06	0.000820958	0.103869	0.708697	0.000112968	2.01987e-05	3.61134e-05
9.725	0.00956817	0.00185618	0.0713383	0.0964111	0.0192517	4.05109e-06	0.000804736	0.101637	0.708546	9.80645e-05	1.87582e-05	3.41816e-05
9.775	0.00994587	0.00201688	0.0709577	0.0999817	0.0181331	5.25093e-06	0.000789745	0.0995754	0.708406	8.42929e-05	1.7427e-05	3.23965e-05
9.825	0.0103236	0.00216583	0.070605	0.103291	0.0170964	6.36297e-06	0.000775852	0.0976644	0.708277	7.15289e-05	1.61932e-05	3.0742e-05
9.875	0.0107013	0.00230427	0.0702772	0.106367	0.0161328	7.39651e-06	0.000762939	0.0958883	0.708157	5.96661e-05	1.50466e-05	2.92043e-05
9.925	0.011079	0.00243327	0.0699717	0.109233	0.0152349	8.35958e-06	0.000750907	0.0942334	0.708045	4.8612e-05	1.39781e-05	2.77715e-05
9.975	0.0114567	0.00255376	0.0696864	0.11191	0.0143962	9.25915e-06	0.000739668	0.0926875	0.70794	3.82868e-05	1.29801e-05	2.64331e-05
10.025	0.0118344	0.00266656	0.0694193	0.114416	0.0136111	1.01013e-05	0.000729147	0.0912403	0.707842	2.86207e-05	1.20457e-05	2.51802e-05
10.075	0.0122121	0.00277238	0.0691687	0.116767	0.0128745	1.08914e-05	0.000719276	0.0898827	0.70775	1.95525e-05	1.11692e-05	2.40048e-05
10.125	0.0125898	0.00287185	0.0689331	0.118977	0.0121821	1.1634e-05	0.000709998	0.0886065	0.707664	1.10285e-05	1.03453e-05	2.28999e-05
10.175	0.0133518	0.00298777	0.066688	0.119964	0.0112133	2.00571e-05	0.00082545	0.10056	0.697705	5.5744e-06	9.35535e-06	2.13242e-05
10.225	0.0147998	0.00312118	0.0616127	0.119091	0.00989353	3.93057e-05	0.00111795	0.13131	0.673781	4.96087e-06	8.17847e-06	1.91467e-05
10.275	0.0162479	0.00323081	0.0574421	0.118375	0.00880902	5.51233e-05	0.00135832	0.156579	0.654122	4.45671e-06	7.21136e-06	1.73573e-05
10.325	0.0176959	0.0033225	0.0539541	0.117775	0.007902	6.83522e-05	0.00155934	0.177713	0.63768	4.03505e-06	6.40253e-06	1.58608e-05
10.375	0.019144	0.00340031	0.0509937	0.117266	0.00713219	7.95798e-05	0.00172996	0.195649	0.623725	3.67718e-06	5.71606e-06	1.45906e-05
10.425	0.0205921	0.00346718	0.0484497	0.116829	0.00647065	8.92283e-05	0.00187658	0.211063	0.611733	3.36964e-06	5.12614e-06	1.34991e-05
10.475	0.0220401	0.00352527	0.04624	0.116449	0.00589603	9.7609e-05	0.00200393	0.224452	0.601316	3.10252e-06	4.61373e-06	1.2551e-05
10.525	0.0234882	0.00357619	0.0443027	0.116116	0.00539227	0.000104956	0.00211558	0.236189	0.592184	2.86833e-06	4.16451e-06	1.17199e-05
10.575	0.0249363	0.0036212	0.0425904	0.115822	0.00494702	0.00011145	0.00221427	0.246564	0.584113	2.66134e-06	3.76745e-06	1.09852e-05
10.625	0.0263843	0.00366127	0.0410661	0.11556	0.00455064	0.000117232	0.00230212	0.255799	0.576928	2.47707e-06	3.41398e-06	1.03312e-05
10.675	0.0278324	0.00369717	0.0397004	0.115325	0.0041955	0.000122411	0.00238083	0.264074	0.57049	2.31197e-06	3.0973e-06	9.74526e-06
10.725	0.0292177	0.00385328	0.0386419	0.117015	0.00389699	0.000126166	0.00244126	0.270039	0.563973	2.15028e-06	2.84295e-06	9.25147e-06
10.775	0.0302712	0.00463003	0.0385494	0.128298	0.00373254	0.000124953	0.00244311	0.267893	0.554316	1.93543e-06	2.76779e-06	8.97244e-06
10.825	0.0313247	0.00535454	0.0384631	0.138821	0.00357915	0.000123821	0.00244485	0.265892	0.545308	1.73504e-06	2.69769e-06	8.71218e-06
10.875	0.0323782	0.0060319	0.0383824	0.14866	0.00343573	0.000122763	0.00244647	0.264021	0.536887	1.54769e-06	2.63215e-06	8.46886e-06
10.925	0.0334318	0.00666656	0.0383068	0.157879	0.00330136	0.000121771	0.00244799	0.262268	0.528996	1.37215e-06	2.57074e-06	8.24087e-06
10.975	0.0344853	0.00726245	0.0382358	0.166535	0.0031752	0.00012084	0.00244942	0.260622	0.521587	1.20733e-06	2.51309e-06	8.02681e-06
11.025	0.0355388	0.00782301	0.0381691	0.174677	0.00305652	0.000119964	0.00245076	0.259074	0.514618	1.05229e-06	2.45885e-06	7.82544e-06
11.075	0.0365923	0.0083513	0.0381061	0.182351	0.00294467	0.000119139	0.00245202	0.257615	0.50805	9.0617e-07	2.40773e-06	7.63567e-06
11.125	0.0376458	0.00885001	0.0380467	0.189595	0.00283908	0.00011836	0.00245322	0.256238	0.50185	7.68231e-07	2.35948e-06	7.45652e-06
11.175	0.0386993	0.00932157	0.0379906	0.196445	0.00273924	0.000117623	0.00245435	0.254935	0.495987	6.37802e-07	2.31385e-06	7.28712e-06
11.225	0.0397528	0.00976814	0.0379374	0.202931	0.00264469	0.000116925	0.00245541	0.253702	0.490435	5.14286e-07	2.27064e-06	7.1267e-06
11.275	0.0417873	0.0101064	0.036938	0.20627	0.00249179	0.000113338	0.0025606	0.260172	0.481338	4.0338e-07	2.17027e-06	6.78265e-06
11.325	0.0490104	0.0100053	0.0319486	0.196594	0.00208931	9.75453e-05	0.0031047	0.299066	0.457087	3.4087e-07	1.82731e-06	5.65839e-06
11.375	0.0562334	0.00993022	0.028241	0.189403	0.00179023	8.58096e-05	0.00350902	0.327969	0.439066	2.94418e-07	1.57245e-06	4.82294e-06
11.425	0.0634565	0.00987221	0.0253774	0.183849	0.00155923	7.67456e-05	0.0038213	0.350291	0.425147	2.58542e-07	1.37562e-06	4.17769e-06
11.475	0.0706796	0.00982605	0.0230991	0.17943	0.00137545	6.95341e-05	0.00406975	0.368051	0.414074	2.29998e-07	1.21901e-06	3.66432e-06
11.525	0.0779026	0.00978846	0.0212433	0.175831	0.00122575	6.366e-05	0.00427213	0.382518	0.405054	2.06747e-07	1.09144e-06	3.24614e-06
11.575	0.0851257	0.00975724	0.0197024	0.172842	0.00110145	5.87827e-05	0.00444016	0.39453	0.397564	1.87442e-07	9.85526e-07	2.89894e-06
11.625	0.0923487	0.00973091	0.0184025	0.170321	0.000996597	5.46683e-05	0.00458191	0.404662	0.391246	1.71157e-07	8.96177e-07	2.60605e-06
11.675	0.0995718	0.0097084	0.0172913	0.168166	0.000906955	5.11509e-05	0.00470309	0.413325	0.385845	1.57235e-07	8.19791e-07	2.35565e-06
11.725	0.106795	0.00968893	0.0163303	0.166302	0.00082944	4.81093e-05	0.00480788	0.420816	0.381174	1.45196e-07	7.53738e-07	2.13912e-06
11.775	0.114018	0.00967193	0.0154911	0.164675	0.000761745	4.5453e-05	0.0048994	0.427358	0.377095	1.34682e-07	6.96054e-07	1.95002e-06
11.825	0.120704	0.00970682	0.0147544	0.164991	0.000704925	5.71371e-05	0.00497123	0.431308	0.373504	1.24708e-07	6.43193e-07	1.78747e-06
11.875	0.124552	0.00999548	0.0140926	0.174293	0.000667371	0.000140038	0.00499179	0.425596	0.370221	1.11906e-07	5.84247e-07	1.65931e-06
11.925	0.1284	0.0102668	0.0134704	0.183037	0.000632068	0.00021797	0.00501112	0.420227	0.367136	9.98719e-08	5.28834e-07	1.53883e-06
11.975	0.132247	0.0105224	0.0128845	0.191273	0.000598819	0.000291367	0.00502932	0.415169	0.364229	8.85379e-08	4.76646e-07	1.42536e-06
12.025	0.136095	0.0107635	0.0123317	0.199043	0.00056745	0.000360614	0.00504649	0.410398	0.361488	7.78447e-08	4.27409e-07	1.31831e-06
12.075	0.139943	0.0109914	0.0118092	0.206385	0.000537806	0.000426053	0.00506272	0.405889	0.358897	6.77395e-08	3.80879e-07	1.21715e-06
12.125	0.143791	0.011207	0.0113148	0.213335	0.000509748	0.00048799	0.00507808	0.401622	0.356444	5.81752e-08	3.36839e-07	1.1214e-06
12.175	0.147638	0.0114115	0.0108461	0.219922	0.000483153	0.000546699	0.00509264	0.397577	0.35412	4.91093e-08	2.95095e-07	1.03063e-06
12.225	0.151486	0.0116055	0.0104012	0.226175	0.000457909	0.000602425	0.00510647	0.393737	0.351913	4.0504e-08	2.55471e-07	9.44485e-07
12.275	0.155334	0.0117899	0.00997837	0.232118	0.000433916	0.000655391	0.0051196	0.390088	0.349816	3.23251e-08	2.17811e-07	8.62603e-07
12.325	0.159181	0.0119654	0.00957597	0.237773	0.000411082	0.000705796	0.0051321	0.386615	0.34782	2.45415e-08	1.81971e-07	7.8468e-07
12.375	0.169546	0.0115736	0.00875026	0.232037	0.000370446	0.000688462	0.00554862	0.405214	0.335817	1.97423e-08	1.53096e-07	6.90553e-07
12.425	0.185052	0.0108481	0.00773258	0.21937	0.000322367	0.000628124	0.00618811	0.43644	0.31847	1.74328e-08	1.31923e-07	5.95768e-07
12.475	0.200557	0.0102347	0.00687226	0.208661	0.000281724	0.000577117	0.00672872	0.462837	0.303806	1.54805e-08	1.14024e-07	5.15638e-07
12.525	0.216063	0.00970938	0.00613542	0.19949	0.000246913	0.00053343	0.00719174	0.485446	0.291247	1.38083e-08	9.86937e-08	4.4701e-07
12.575	0.231569	0.0092544	0.00549726	0.191547	0.000216765	0.000495594	0.00759275	0.505027	0.280369	1.23601e-08	8.54167e-08	3.87572e-07
12.625	0.247075	0.00885652	0.0049392	0.1846	0.0001904	0.000462508	0.00794343	0.52215	0.270857	1.10937e-08	7.38061e-08	3.35595e-07
12.675	0.262581	0.00850564	0.00444704	0.178475	0.00016715	0.000433328	0.00825269	0.537251	0.262468	9.97683e-09	6.35667e-08	2.89756e-07
12.725	0.278086	0.00819389	0.00400977	0.173032	0.000146492	0.000407403	0.00852746	0.550668	0.255015	8.98452e-09	5.44693e-08	2.49029e-07
12.775	0.293592	0.00791507	0.00361869	0.168164	0.000128016	0.000384216	0.00877321	0.562667	0.248349	8.09702e-09	4.63327e-08	2.12604e-07
12.825	0.309098	0.00766422	0.00326684	0.163785	0.000111394	0.000363355	0.0089943	0.573463	0.242352	7.29857e-09	3.90126e-08	1.79834e-07
12.875	0.321505	0.0074789	0.00298376	0.160982	9.7969e-05	0.00034564	0.00915587	0.580614	0.238341	6.62523e-09	3.3324e-08	1.53411e-07
12.925	0.317524	0.00752328	0.00289829	0.16452	9.36027e-05	0.000334626	0.00910549	0.573444	0.24208	6.23386e-09	3.28276e-08	1.4508e-07
12.975	0.313542	0.00756878	0.00281065	0.168148	8.91255e-05	0.000323331	0.00905383	0.566093	0.245914	5.83256e-09	3.23186e-08	1.36538e-07
13.025	0.309561	0.00761546	0.00272075	0.171868	8.45331e-05	0.000311747	0.00900084	0.558552	0.249846	5.42092e-09	3.17965e-08	1.27777e-07
13.075	0.305579	0.00766335	0.00262851	0.175686	7.9821e-05	0.00029986	0.00894647	0.550814	0.253881	4.99857e-09	3.12608e-08	1.18787e-07
13.125	0.301598	0.0077125	0.00253383	0.179605	7.49846e-05	0.000287659	0.00889066	0.542873	0.258023	4.56506e-09	3.0711e-08	1.09559e-07
13.175	0.297616	0.00776297	0.00243662	0.183628	7.00187e-05	0.000275132	0.00883336	0.534719	0.262275	4.11995e-09	3.01464e-08	1.00085e-07
13.225	0.293635	0.00781481	0.00233677	0.187761	6.49182e-05	0.000262266	0.00877451	0.526343	0.266642	3.66277e-09	2.95666e-08	9.03541e-08
13.275	0.289654	0.00786807	0.00223418	0.192007	5.96774e-05	0.000249045	0.00871404	0.517738	0.27113	3.19302e-09	2.89708e-08	8.03555e-08
13.325	0.285672	0.00792282	0.00212873	0.196372	5.42906e-05	0.000235456	0.00865188	0.508892	0.275743	2.71018e-09	2.83584e-08	7.00782e-08
13.375	0.281691	0.00797912	0.0020203	0.200859	4.87515e-05	0.000221483	0.00858797	0.499797	0.280486	2.21369e-09	2.77287e-08	5.95103e-08
13.425	0.287235	0.0077847	0.00191904	0.195348	4.52269e-05	0.000204387	0.00916388	0.519475	0.26606	1.96042e-09	2.45747e-08	5.34822e-08
13.475	0.293187	0.00758769	0.00182217	0.189642	4.19285e-05	0.000187852	0.00974318	0.539557	0.251419	1.7275e-09	2.14429e-08	4.78866e-08
13.525	0.299139	0.00739851	0.00172915	0.184163	3.87614e-05	0.000171974	0.0102994	0.558839	0.23736	1.50385e-09	1.84357e-08	4.25136e-08
13.575	0.305091	0.00721672	0.00163977	0.178898	3.57178e-05	0.000156715	0.010834	0.57737	0.223849	1.28893e-09	1.55458e-08	3.73503e-08
13.625	0.311043	0.00704188	0.0015538	0.173834	3.27908e-05	0.000142041	0.0113481	0.595191	0.210856	1.08223e-09	1.27666e-08	3.23846e-08
13.675	0.316994	0.00687361	0.00147106	0.168961	2.99736e-05	0.000127917	0.0118429	0.612343	0.19835	8.83293e-10	1.00917e-08	2.76053e-08
13.725	0.322946	0.00671154	0.00139137	0.164267	2.72603e-05	0.000114315	0.0123194	0.628863	0.186306	6.9169e-10	7.51542e-09	2.30023e-08
13.775	0.328898	0.00655534	0.00131457	0.159743	2.46452e-05	0.000101204	0.0127787	0.644785	0.174697	5.07021e-10	5.03238e-09	1.85658e-08
13.825	0.33485	0.00640469	0.0012405	0.15538	2.2123e-05	8.85597e-05	0.0132217	0.660141	0.163501	3.28917e-10	2.6376e-09	1.4287e-08
13.875	0.338087	0.00629713	0.00118273	0.151706	2.0049e-05	7.76097e-05	0.0135682	0.672135	0.155013	1.82379e-10	6.82419e-10	1.07262e-08
13.925	0.326968	0.00639551	0.00119924	0.150902	1.99098e-05	7.33028e-05	0.0134763	0.668841	0.159093	1.72044e-10	6.42487e-10	1.02139e-08
13.975	0.315848	0.00650081	0.00121691	0.150041	1.97607e-05	6.86927e-05	0.013378	0.665315	0.16346	1.6098e-10	5.99744e-10	9.66551e-09
14.025	0.304728	0.0066138	0.00123586	0.149117	1.96008e-05	6.37461e-05	0.0132724	0.661532	0.168146	1.4911e-10	5.5388e-10	9.0771e-09
14.075	0.293608	0.00673535	0.00125626	0.148123	1.94288e-05	5.84248e-05	0.0131589	0.657463	0.173186	1.3634e-10	5.04543e-10	8.44411e-09
14.125	0.282488	0.00686647	0.00127825	0.14705	1.92432e-05	5.26845e-05	0.0130365	0.653073	0.178624	1.22564e-10	4.51322e-10	7.76129e-09
14.175	0.271368	0.00700833	0.00130206	0.14589	1.90424e-05	4.64739e-05	0.012904	0.648323	0.184507	1.0766e-10	3.93738e-10	7.02251e-09
14.225	0.260248	0.00716232	0.00132789	0.144631	1.88244e-05	3.97325e-05	0.0127601	0.643168	0.190893	9.14822e-11	3.31234e-10	6.2206e-09
14.275	0.249128	0.00733005	0.00135603	0.143259	1.8587e-05	3.23892e-05	0.0126035	0.637552	0.197848	7.386e-11	2.63151e-10	5.3471e-09
14.325	0.238008	0.00751346	0.0013868	0.141759	1.83275e-05	2.43599e-05	0.0124322	0.631411	0.205454	5.45912e-11	1.88705e-10	4.39198e-09
14.375	0.227111	0.00765499	0.00141652	0.140734	1.8157e-05	1.85611e-05	0.0123442	0.627268	0.210545	4.13728e-11	1.34304e-10	3.6678e-09
14.425	0.216611	0.00769858	0.00144157	0.140771	1.81841e-05	1.78333e-05	0.0124348	0.627576	0.210042	4.16967e-11	1.25666e-10	3.47906e-09
14.475	0.20611	0.00774662	0.00146918	0.140812	1.82139e-05	1.70313e-05	0.0125346	0.627915	0.209488	4.20536e-11	1.16148e-10	3.27109e-09
14.525	0.19561	0.00779981	0.00149974	0.140857	1.82469e-05	1.61432e-05	0.0126451	0.628291	0.208874	4.24488e-11	1.05609e-10	3.04079e-09
14.575	0.18511	0.00785903	0.00153377	0.140906	1.82837e-05	1.51544e-05	0.0127681	0.628709	0.20819	4.28888e-11	9.38729e-11	2.78437e-09
14.625	0.17461	0.00792537	0.0015719	0.140962	1.83249e-05	1.40466e-05	0.012906	0.629178	0.207424	4.33818e-11	8.07258e-11	2.4971e-09
14.675	0.164109	0.00800021	0.0016149	0.141026	1.83714e-05	1.27971e-05	0.0130615	0.629706	0.20656	4.39378e-11	6.58964e-11	2.17308e-09
14.725	0.153609	0.00808528	0.00166379	0.141097	1.84242e-05	1.13767e-05	0.0132382	0.630307	0.205578	4.45699e-11	4.90394e-11	1.80475e-09
14.775	0.143109	0.00818283	0.00171985	0.14118	1.84847e-05	9.74796e-06	0.0134409	0.630997	0.204452	4.52947e-11	2.97089e-11	1.38238e-09
14.825	0.132608	0.00829583	0.00178478	0.141275	1.85549e-05	7.86123e-06	0.0136757	0.631795	0.203148	4.61343e-11	7.31699e-12	8.93114e-10
14.875	0.130363	0.00793813	0.00173141	0.134822	1.77457e-05	6.9451e-06	0.0141549	0.647298	0.194032	4.30415e-11	1.27455e-12	7.21324e-10
14.925	0.130738	0.00742995	0.00163887	0.126329	1.66606e-05	6.39994e-06	0.0147015	0.667342	0.182535	3.86954e-11	1.13639e-12	6.66181e-10
14.975	0.131113	0.00692469	0.00154687	0.117885	1.55816e-05	5.8579e-06	0.0152449	0.687272	0.171104	3.43742e-11	9.9902e-13	6.11354e-10
15.025	0.131489	0.00642231	0.00145539	0.10949	1.45089e-05	5.31896e-06	0.0157853	0.707089	0.159739	3.00777e-11	8.62435e-13	5.5684e-10
15.075	0.131864	0.00592279	0.00136443	0.101142	1.34422e-05	4.78308e-06	0.0163225	0.726792	0.148438	2.58057e-11	7.26628e-13	5.02636e-10
15.125	0.132239	0.0054261	0.00127399	0.0928413	1.23816e-05	4.25024e-06	0.0168568	0.746384	0.137202	2.15578e-11	5.91592e-13	4.4874e-10
15.175	0.132614	0.00493223	0.00118406	0.0845878	1.1327e-05	3.72042e-06	0.017388	0.765864	0.126029	1.73341e-11	4.5732e-13	3.95148e-10
15.225	0.13299	0.00444114	0.00109464	0.0763809	1.02784e-05	3.19359e-06	0.0179162	0.785235	0.114919	1.31342e-11	3.23806e-13	3.4186e-10
15.275	0.133365	0.00395282	0.00100572	0.0682202	9.23563e-06	2.66973e-06	0.0184414	0.804497	0.103871	8.95787e-12	1.91043e-13	2.88871e-10
15.325	0.132676	0.00352789	0.000928056	0.0611481	8.33138e-06	2.23242e-06	0.0188883	0.820736	0.0947615	5.41055e-12	7.93874e-14	2.43333e-10
15.375	0.12636	0.00341892	0.000906312	0.059522	8.11957e-06	2.23899e-06	0.0189379	0.821558	0.0956466	5.0565e-12	7.55332e-14	2.3532e-10
15.425	0.120043	0.00329848	0.00088228	0.0577246	7.88546e-06	2.24625e-06	0.0189927	0.822467	0.0966248	4.66519e-12	7.12735e-14	2.26463e-10
15.475	0.113726	0.00316466	0.000855578	0.0557277	7.62536e-06	2.25431e-06	0.0190536	0.823477	0.0977118	4.2304e-12	6.65405e-14	2.16622e-10
15.525	0.10741	0.0030151	0.000825736	0.0534958	7.33465e-06	2.26333e-06	0.0191217	0.824606	0.0989266	3.74448e-12	6.12508e-14	2.05623e-10
15.575	0.101093	0.00284685	0.000792165	0.050985	7.00762e-06	2.27347e-06	0.0191983	0.825875	0.100293	3.19784e-12	5.53001e-14	1.9325e-10
15.625	0.0947761	0.00265617	0.000754118	0.0481396	6.637e-06	2.28496e-06	0.0192851	0.827314	0.101842	2.57832e-12	4.85562e-14	1.79228e-10
15.675	0.0884594	0.00243826	0.000710638	0.0448877	6.21345e-06	2.29809e-06	0.0193843	0.828959	0.103612	1.87033e-12	4.08491e-14	1.63204e-10
15.725	0.0821427	0.00218684	0.00066047	0.0411358	5.72475e-06	2.31324e-06	0.0194987	0.830856	0.105654	1.05345e-12	3.19567e-14	1.44714e-10
15.775	0.0758259	0.00189352	0.000601944	0.0367587	5.15464e-06	2.33092e-06	0.0196323	0.83307	0.108036	1.00474e-13	2.15827e-14	1.23144e-10
15.825	0.070727	0.00185041	0.000590181	0.0358432	5.02699e-06	2.35483e-06	0.0197524	0.834519	0.107438	5.6016e-14	2.02947e-14	1.18374e-10
15.875	0.0656801	0.00181436	0.000579197	0.034979	4.90434e-06	2.38256e-06	0.0198894	0.836139	0.106592	5.3634e-14	1.93041e-14	1.13805e-10
15.925	0.0606332	0.00177231	0.000566384	0.0339709	4.76126e-06	2.41492e-06	0.0200491	0.838028	0.105606	5.08554e-14	1.81487e-14	1.08474e-10
15.975	0.0555863	0.00172263	0.000551245	0.0327797	4.59221e-06	2.45315e-06	0.0202379	0.840261	0.10444	4.75723e-14	1.67834e-14	1.02176e-10
16.025	0.0505394	0.00166302	0.000533083	0.0313507	4.38939e-06	2.49901e-06	0.0204644	0.84294	0.103042	4.36334e-14	1.51454e-14	9.46198e-11
16.075	0.0454926	0.00159019	0.00051089	0.0296045	4.14158e-06	2.55505e-06	0.0207412	0.846213	0.101333	3.88206e-14	1.3144e-14	8.53872e-11
16.125	0.0404457	0.00149918	0.000483159	0.0274226	3.83191e-06	2.62508e-06	0.021087	0.850303	0.0991984	3.28067e-14	1.06432e-14	7.38504e-11
16.175	0.0353988	0.00138222	0.000447521	0.0246186	3.43395e-06	2.71508e-06	0.0215314	0.855559	0.0964547	2.50779e-14	7.42924e-15	5.90239e-11
16.225	0.0303519	0.00122637	0.000400031	0.020882	2.90364e-06	2.835e-06	0.0221237	0.862564	0.0927986	1.4779e-14	3.14646e-15	3.92668e-11
16.275	0.0265317	0.00113681	0.000373113	0.018889	2.61957e-06	2.91795e-06	0.0224177	0.866297	0.0908809	9.02623e-15	7.66086e-16	2.82022e-11
16.325	0.0236791	0.00113034	0.000371923	0.0190611	2.64138e-06	2.95278e-06	0.0223441	0.865969	0.0911179	8.94869e-15	7.59068e-16	2.79924e-11
16.375	0.0208266	0.00112208	0.000370408	0.0192803	2.66916e-06	2.99715e-06	0.0222502	0.865552	0.0914198	8.84992e-15	7.50127e-16	2.7725e-11
16.425	0.017974	0.00111121	0.000368411	0.0195691	2.70576e-06	3.0556e-06	0.0221266	0.865001	0.0918175	8.71979e-15	7.38348e-16	2.73728e-11
16.475	0.0151215	0.00109624	0.000365662	0.0199668	2.75616e-06	3.1361e-06	0.0219564	0.864244	0.0923653	8.54057e-15	7.22125e-16	2.68877e-11
16.525	0.0122689	0.00107431	0.000361633	0.0205494	2.83e-06	3.25404e-06	0.021707	0.863134	0.0931678	8.27801e-15	6.98359e-16	2.61771e-11
16.575	0.00941638	0.00103909	0.000355165	0.0214851	2.94859e-06	3.44343e-06	0.0213066	0.861351	0.0944565	7.85637e-15	6.60194e-16	2.50359e-11
16.625	0.00656383	0.000973248	0.000343073	0.023234	3.17024e-06	3.79743e-06	0.020558	0.858019	0.0968653	7.06825e-15	5.88857e-16	2.29028e-11
16.675	0.00371129	0.000806204	0.000312394	0.0276714	3.73263e-06	4.69562e-06	0.0186588	0.849566	0.102977	5.06863e-15	4.07857e-16	1.74906e-11
16.725	0.00181098	0.000432912	0.000243872	0.0375864	4.99038e-06	6.70253e-06	0.014414	0.830638	0.116673	6.0014e-16	3.3865e-18	5.40084e-12
16.775	0.00161092	0.000432893	0.000243982	0.0375829	4.99369e-06	6.70177e-06	0.0144119	0.830516	0.1168	6.00051e-16	3.38673e-18	5.41593e-12
16.825	0.00141085	0.000432869	0.000244122	0.0375784	4.99794e-06	6.70079e-06	0.0144091	0.830361	0.116963	5.99936e-16	3.38703e-18	5.4353e-12
16.875	0.00121078	0.000432837	0.00024431	0.0375723	5.0036e-06	6.69949e-06	0.0144055	0.830154	0.117179	5.99783e-16	3.38741e-18	5.46108e-12
16.925	0.00101072	0.000432792	0.000244571	0.0375639	5.01149e-06	6.69768e-06	0.0144004	0.829865	0.117482	5.99569e-16	3.38796e-18	5.49706e-12
16.975	0.000810649	0.000432725	0.000244962	0.0375514	5.02328e-06	6.69498e-06	0.0143929	0.829433	0.117933	5.9925e-16	3.38877e-18	5.55081e-12
