# Supplementary material for: Global variability in atmospheric new particle formation mechanisms
Source: Nature. 2024 Jun 12;631(8019):98–105. doi: 10.1038/s41586-024-07547-1 (PMC11222162; doi:10.1038/s41586-024-07547-1)
Supplement: Supplementary file 4 — Source Data Fig. 2 [file 41586_2024_7547_MOESM4_ESM.xlsx]

## Sheet: A) BUCT
Size (nm)		1.1721	1.26896	1.37382	1.48735	1.61026	1.74333	1.88739	2.04336	2.21222	2.39503	2.59294	2.80722	3.0392	3.29034	3.56225	3.85662	4.17532	4.5	4.90569	5.34796	5.8301	6.35571	6.92871	7.55336	8.23433	8.97669	9.78597	10.6682	11.63	12.6785	13.8215	15.0676	16.426	17.9069	19.5212	21.2812	23.1998	25.2913	27.5714	30	33.4745	37.3515	41.6775	46.5045	51.8906	57.9005	64.6064	72.089
dN/dlogDp (# cm-3)	Obs	98485	60070.9	31628.3	21968.8	21436.9	18316.6	16176	14281.2	12676.9	11765.8	11393	11379.9	11558.8	11738.8	11864.5	11984.9	11981.7	10405.8	9938.46	9472.58	9285.36	9496.38	10259.7	11004.2	12144.1	13431.5	13777.2	14725.7	15502	16259.6	16954.7	17479.1	18255.9	18450.3	18755.3	18982.2	19054.9	19183	19270	19314.3	19687.5	20214	20810.2	20895.6	20821.6	20041.5	19802.9	19500.4
Size (nm)		1.01143	1.03493	1.05943	1.08393	1.10892	1.13493	1.16142	1.18842	1.21592	1.24442	1.27342	1.30291	1.33341	1.36441	1.3964	1.42891	1.4619	1.4964	1.5314	1.5669	1.60339	1.64089	1.67889	1.71788	1.75789	1.79888	1.84088	1.88338	1.92737	1.97237	2.01836	2.06537	2.11336	2.16286	2.21335	2.26485	2.31735	2.37134	2.42684	2.48334	2.54083	2.59983	2.66082	2.72282	2.78582	2.85081	2.91731	2.9853
dN/dlogDp (# cm-3)	No_NPF	6.99493e-09	8.67773e-09	1.07457e-08	1.3284e-08	1.63694e-08	2.01296e-08	2.47134e-08	3.02558e-08	3.69739e-08	4.509e-08	5.48693e-08	6.66541e-08	8.08104e-08	9.78136e-08	1.18189e-07	1.4261e-07	1.71859e-07	2.06872e-07	2.48782e-07	2.9903e-07	3.59245e-07	4.31681e-07	5.18969e-07	6.24305e-07	7.51942e-07	9.07425e-07	1.09748e-06	1.33121e-06	1.61995e-06	1.97915e-06	2.42881e-06	2.99506e-06	3.71173e-06	4.62536e-06	5.79563e-06	7.30175e-06	9.24775e-06	1.17766e-05	1.50655e-05	1.93596e-05	2.49738e-05	3.2323e-05	4.19575e-05	5.458e-05	7.11488e-05	9.28362e-05	0.000121241	0.000158428
dN/dlogDp (# cm-3)	NPF_Mech4	1.07848	1.31799	1.60715	1.95486	2.37225	2.872	3.4685	4.17938	5.0235	6.025	7.20787	8.60238	10.242	12.165	14.4156	17.0436	20.1008	23.6525	27.7638	32.5125	37.9838	44.27	51.475	59.7137	69.1	79.7738	91.8825	105.565	121.029	138.395	157.907	179.736	204.081	231.162	261.238	294.55	331.275	371.725	416.125	464.75	517.763	575.513	638.175	706	779.075	857.75	942.125	1032.56
dN/dlogDp (# cm-3)	Best-case	15.3306	18.5806	22.4681	27.1043	32.611	39.1538	46.9087	56.0438	66.8075	79.4513	94.2712	111.579	131.757	155.19	182.396	213.855	250.125	291.875	339.762	394.575	457.288	528.462	609.475	701.013	804.65	921.225	1052.34	1199.34	1363.34	1546.1	1749.5	1974.92	2223.84	2498.25	2800	3131.12	3492.75	3886.5	4315.5	4779.5	5281.38	5822.62	6403.75	7025	7689.88	8396.88	9147.5	9941.75
[truncated: 352 more columns]

## Sheet: A) SORPES
Size (nm)		4	4.14	4.29	4.45	4.61	4.78	4.96	5.14	5.33	5.52	5.73	5.94	6.15	6.38	6.61	6.85	7.1	7.37	7.64	7.91	8.2	8.51	8.82	9.14	9.47	9.82	10.2	10.6	10.9	11.3	11.8	12.2	12.6	13.1	13.6	14.1	14.6	15.1	15.7	16.3	16.8	17.5	18.1	18.8	19.5	20.2	20.9	21.7
dN/dlogDp (# cm-3)	Obs	10902.9	10320.5	10599.7	7607.26	5730.36	5735.69	5586.98	5464.12	5344.89	6741.19	5149.58	4995.31	4892.41	4830.64	4766.66	4831.93	4337.69	3843.57	3930.06	4003.34	4086.41	4153.32	4269.93	4356.46	4441.8	4491.62	4532.01	4595.99	4623.42	4697.9	4755.06	4801.66	4853.98	4915.71	4967.79	5038.43	5088.75	5152.85	5206.98	5299.22	5362.31	5454.73	5558.64	5662.95	5767.22	5860.41	5944.77	6016.57
Size (nm)		1.01143	1.03493	1.05943	1.08393	1.10892	1.13493	1.16142	1.18842	1.21592	1.24442	1.27342	1.30291	1.33341	1.36441	1.3964	1.42891	1.4619	1.4964	1.5314	1.5669	1.60339	1.64089	1.67889	1.71788	1.75789	1.79888	1.84088	1.88338	1.92737	1.97237	2.01836	2.06537	2.11336	2.16286	2.21335	2.26485	2.31735	2.37134	2.42684	2.48334	2.54083	2.59983	2.66082	2.72282	2.78582	2.85081	2.91731	2.9853
dN/dlogDp (# cm-3)	No_NPF	4.57481e-09	5.6792e-09	7.02443e-09	8.67895e-09	1.06942e-08	1.31578e-08	1.61469e-08	1.97865e-08	2.41873e-08	2.95228e-08	3.59763e-08	4.37577e-08	5.31701e-08	6.45069e-08	7.81877e-08	9.4696e-08	1.14651e-07	1.38761e-07	1.67978e-07	2.03483e-07	2.46721e-07	2.99635e-07	3.64564e-07	4.44677e-07	5.44146e-07	6.68218e-07	8.2413e-07	1.02115e-06	1.27164e-06	1.59201e-06	2.00386e-06	2.53697e-06	3.22973e-06	4.1341e-06	5.3173e-06	6.873e-06	8.9206e-06	1.16238e-05	1.51917e-05	1.99068e-05	2.6146e-05	3.439e-05	4.5285e-05	5.9672e-05	7.8643e-05	0.000103624	0.000136506	0.000179677
dN/dlogDp (# cm-3)	NPF_Mech4	0.573732	0.69891	0.84937	1.02984	1.24568	1.50301	1.80929	2.17269	2.60309	3.111	3.70917	4.41161	5.23553	6.1979	7.3185	8.6226	10.1353	11.8826	13.898	16.2175	18.8792	21.9254	25.4009	29.359	33.8491	38.9379	44.678	51.1467	58.415	66.551	75.643	85.767	97.023	109.47	123.254	138.421	155.089	173.345	193.271	214.981	238.585	264.109	291.703	321.408	353.259	387.362	423.729	462.464
dN/dlogDp (# cm-3)	Best-case	8.74312	10.5985	12.816	15.4618	18.6076	22.3413	26.7561	31.9785	38.1198	45.3187	53.7681	63.6371	75.1258	88.4805	103.976	121.877	142.517	166.252	193.49	224.633	260.149	300.643	346.487	398.445	457.179	523.126	597.277	680.225	772.905	876.097	990.617	1117.56	1257.68	1411.98	1581.44	1767.13	1969.61	2190.19	2429.53	2689.35	2968.83	3269.58	3591.89	3936.94	4305.27	4696.31	5110.89	5549.09
[truncated: 352 more columns]

## Sheet: A) Wangdu
Size (nm)		1.34164	1.64317	1.94422	2.42487	2.84477	2.94273	3.05053	3.16228	3.27812	3.39821	3.52269	3.65174	3.78552	3.92419	4.06794	4.21697	4.37144	4.53158	4.69759	4.86968	5.04807	5.23299	5.42469	5.62341	5.82942	6.04296	6.26434	6.49382	6.7317	6.97831	7.23394	7.49894	7.77365	8.05842	8.35363	8.65964	8.97687	9.30572	9.64662	9.91452	10.2013	10.5721	10.9222	11.3205	11.7707	12.1967	12.621	13.0952
dN/dlogDp (# cm-3)	Obs	11718.9	11667.6	21731.3	11168.7	16759.6	15438.4	14909.9	14924	15270.5	15878.3	16637.1	17414.6	18083.4	18540.3	18723.8	18686.2	18460	18079.2	17601.3	17180.6	16911.8	16823.5	16919.5	17215.4	17710.5	18335.8	19009.6	19661.3	20294.4	20849	21263.5	21494.7	21565.9	21549.6	21450.4	21279.6	21055.4	20955.2	21154.9	21511.4	21958.6	21992.4	22076.4	22496.2	23283.3	23997.2	24580	25073.5
Size (nm)		1.01143	1.03493	1.05943	1.08393	1.10892	1.13493	1.16142	1.18842	1.21592	1.24442	1.27342	1.30291	1.33341	1.36441	1.3964	1.42891	1.4619	1.4964	1.5314	1.5669	1.60339	1.64089	1.67889	1.71788	1.75789	1.79888	1.84088	1.88338	1.92737	1.97237	2.01836	2.06537	2.11336	2.16286	2.21335	2.26485	2.31735	2.37134	2.42684	2.48334	2.54083	2.59983	2.66082	2.72282	2.78582	2.85081	2.91731	2.9853
dN/dlogDp (# cm-3)	No_NPF	3.8955e-09	4.829e-09	5.9855e-09	7.4125e-09	9.1705e-09	1.1296e-08	1.39185e-08	1.7125e-08	2.102e-08	2.5825e-08	3.1655e-08	3.8835e-08	4.762e-08	5.8405e-08	7.171e-08	8.817e-08	1.0856e-07	1.34e-07	1.658e-07	2.059e-07	2.567e-07	3.214e-07	4.043e-07	5.1125e-07	6.4995e-07	8.3095e-07	1.06835e-06	1.3805e-06	1.7935e-06	2.3415e-06	3.07e-06	4.0415e-06	5.339e-06	7.072e-06	9.39e-06	1.249e-05	1.6635e-05	2.2175e-05	2.958e-05	3.945e-05	5.259e-05	7.008e-05	9.33e-05	0.00012405	0.00016475	0.00021855	0.00028935	0.0003825
dN/dlogDp (# cm-3)	NPF_Mech4	0.4846	0.59365	0.7255	0.88435	1.0755	1.3047	1.57945	1.907	2.297	2.7605	3.309	3.9575	4.7215	5.6195	6.6725	7.904	9.3385	11.0075	12.946	15.19	17.775	20.755	24.175	28.095	32.565	37.66	43.45	50.005	57.415	65.765	75.125	85.635	97.425	110.525	125.075	141.215	159.025	178.7	200.3	223.95	249.9	278.1	308.75	341.95	377.85	416.45	457.95	502.4
dN/dlogDp (# cm-3)	Best-case	6.284	7.65	9.289	11.2585	13.605	16.41	19.735	23.685	28.355	33.865	40.345	47.955	56.86	67.26	79.365	93.455	109.725	128.55	150.25	175.2	203.8	236.45	273.75	316.1	364.2	418.6	479.95	548.9	626.35	713	809.65	917.3	1036.45	1169	1314.5	1475	1651	1844	2054	2282.5	2531	2799.5	3088.5	3399.5	3733	4089	4469	4872
[truncated: 352 more columns]

## Sheet: B) Eastern China
		Fraction of each mechanism
Height AGL (km)	Total nucleation rate (# cm-3 s-1)	H2SO4–H2O neutral	H2SO4–H2O ion-induced	H2SO4–NH3–H2O neutral	H2SO4–NH3–H2O ion-induced	H2SO4–HNO3–NH3	organic neutral	organic ion-induced	organic–H2SO4	amine–H2SO4	iodine oxoacids neutral	iodine oxoacids ion-induced
0.025	35.3432	1.68434e-08	2.24569e-06	0.0126304	0.0203575	8.20809e-06	4.50723e-30	1.71235e-28	3.93286e-05	0.966806	5.88232e-05	9.7784e-05
0.075	28.9144	2.54668e-08	3.25543e-06	0.0185566	0.0286282	1.57522e-05	9.73268e-24	3.93111e-22	4.8406e-05	0.952743	2.26183e-06	3.00292e-06
0.125	24.3738	3.67915e-08	4.52058e-06	0.0263342	0.0385546	2.02958e-05	3.59186e-24	9.47224e-23	5.79685e-05	0.935027	3.51911e-07	5.84203e-07
0.175	20.7985	6.67286e-08	6.39846e-06	0.0407515	0.0509604	2.61959e-05	1.80915e-22	9.10606e-21	6.95096e-05	0.908186	9.9942e-08	2.00056e-07
0.225	16.6619	1.05955e-07	9.04397e-06	0.0582233	0.0671056	3.8233e-05	5.85177e-22	5.93033e-20	8.58341e-05	0.874538	4.17979e-08	7.34225e-08
0.275	11.6011	1.67118e-07	1.37822e-05	0.082851	0.0936823	6.79114e-05	1.59849e-21	2.2711e-19	0.00011578	0.823269	1.73369e-08	4.38076e-08
0.325	7.91095	2.04366e-07	1.9476e-05	0.101193	0.12403	9.88633e-05	9.67698e-20	1.48704e-17	0.000155077	0.774504	8.21972e-09	3.11331e-08
0.375	4.77917	2.55617e-07	3.05133e-05	0.12957	0.180902	0.000153397	5.89388e-19	9.15016e-17	0.00023212	0.689111	3.43947e-09	2.13725e-08
0.425	3.5159	3.22055e-07	4.1301e-05	0.15489	0.225704	0.000178377	3.84591e-18	6.02751e-16	0.000294285	0.618892	2.63479e-09	1.88588e-08
0.475	2.4744	4.19161e-07	5.77473e-05	0.190493	0.29085	0.000211567	1.37011e-17	2.1557e-15	0.000387768	0.518	1.61086e-09	1.50187e-08
0.525	1.87117	4.97305e-07	7.33264e-05	0.214298	0.342114	0.000226808	3.92279e-17	6.18772e-15	0.000472049	0.442815	1.31251e-09	1.13547e-08
0.575	1.41383	5.95449e-07	9.37347e-05	0.241904	0.404422	0.000236312	1.69148e-16	2.35155e-14	0.000578707	0.352765	8.90882e-10	7.33275e-09
0.625	1.14521	6.77962e-07	0.000112766	0.260012	0.452182	0.000222855	4.96151e-16	6.53751e-14	0.00067017	0.286799	4.3203e-10	5.24192e-09
0.675	0.935262	7.71122e-07	0.000133908	0.277386	0.502108	0.000234801	4.31566e-15	4.5317e-13	0.00077316	0.219364	6.83161e-11	3.32934e-09
0.725	0.795308	8.52776e-07	0.00015179	0.286845	0.538357	0.00029625	1.41444e-14	1.43272e-12	0.000862911	0.173486	3.94551e-11	2.49463e-09
0.775	0.677225	9.39709e-07	0.000171368	0.295058	0.57629	0.000365585	2.27931e-14	2.34573e-12	0.000964768	0.127149	1.38528e-11	1.66024e-09
0.825	0.595438	1.00176e-06	0.000186663	0.296374	0.601752	0.00042466	2.45218e-14	2.67949e-12	0.00105291	0.100209	8.12412e-12	1.19756e-09
0.875	0.519113	1.07323e-06	0.000204728	0.29718	0.630839	0.000475893	2.80464e-14	3.18082e-12	0.0011593	0.0701398	2.23456e-12	6.99696e-10
0.925	0.465195	1.11786e-06	0.000218331	0.294006	0.647764	0.000420741	3.81986e-14	4.1001e-12	0.00125095	0.0563392	2.23023e-12	5.7045e-10
0.975	0.411277	1.17419e-06	0.0002355	0.29	0.669126	0.000351128	5.10127e-14	5.26041e-12	0.00136664	0.0389202	2.22476e-12	4.07316e-10
1.025	0.581739	3.26952e-06	0.000257046	0.423273	0.555885	0.000195821	7.6447e-14	7.4923e-12	0.000941702	0.019444	1.30864e-12	2.4281e-10
1.075	0.772777	4.47041e-06	0.000268479	0.500074	0.489637	0.000110422	9.03545e-14	8.71072e-12	0.000691138	0.00921438	7.82523e-13	1.57288e-10
1.125	0.809764	4.78986e-06	0.00028151	0.516487	0.477054	8.08182e-05	2.43793e-13	2.37078e-11	0.000644785	0.00544709	5.23593e-13	1.4625e-10
1.175	0.723732	4.69984e-06	0.000301943	0.50217	0.49276	7.25414e-05	5.61881e-13	5.48879e-11	0.000706829	0.00398438	3.09454e-13	1.77621e-10
1.225	0.640235	4.58296e-06	0.000326919	0.484616	0.511924	6.31103e-05	8.97562e-13	8.78294e-11	0.000783066	0.00228229	2.41404e-13	2.74483e-10
1.275	0.580607	4.4108e-06	0.000348016	0.469221	0.527745	6.25124e-05	6.1029e-13	6.00958e-11	0.000851755	0.00176679	2.26509e-12	9.85028e-10
1.325	0.52098	4.19923e-06	0.000373942	0.450302	0.547188	6.17777e-05	2.57261e-13	2.60138e-11	0.000936166	0.00113328	4.75201e-12	1.85822e-09
1.375	0.472615	4.07245e-06	0.000398766	0.43395	0.563812	6.73853e-05	8.35404e-14	1.02798e-11	0.0010233	0.00074455	6.7034e-12	2.36469e-09
1.425	0.433243	4.03861e-06	0.00042198	0.420629	0.577129	7.96835e-05	1.04718e-13	1.44537e-11	0.00111185	0.000624509	8.04791e-12	2.46995e-09
1.475	0.393871	3.99801e-06	0.000449835	0.404643	0.59311	9.44404e-05	1.30129e-13	1.9462e-11	0.00121809	0.000480468	9.66121e-12	2.59626e-09
1.525	0.3624	3.9424e-06	0.000476222	0.392171	0.605492	0.000120846	1.66719e-13	2.48736e-11	0.00133002	0.000406434	8.74215e-12	2.53761e-09
1.575	0.333479	3.87467e-06	0.00050476	0.379863	0.617664	0.000154905	2.11834e-13	3.10219e-11	0.00145608	0.000353988	6.66486e-12	2.39525e-09
1.625	0.304558	3.79406e-06	0.000538718	0.365217	0.632147	0.000195433	2.65517e-13	3.83379e-11	0.00160608	0.000291582	4.19304e-12	2.22586e-09
1.675	0.2796	3.76605e-06	0.000574103	0.352437	0.644737	0.00024322	2.99787e-13	4.27309e-11	0.00176668	0.000238385	2.3555e-12	2.04684e-09
1.725	0.260689	3.84543e-06	0.000606253	0.345472	0.651488	0.000297038	2.90349e-13	4.06734e-11	0.00192066	0.00021221	2.06818e-12	1.8795e-09
1.775	0.241778	3.93722e-06	0.000643431	0.337417	0.659296	0.000359276	2.79434e-13	3.8294e-11	0.00209873	0.00018194	1.73591e-12	1.68598e-09
1.825	0.222867	4.04458e-06	0.000686919	0.327995	0.668428	0.000432075	2.66667e-13	3.55108e-11	0.00230702	0.000146533	1.34725e-12	1.45962e-09
1.875	0.20593	4.21558e-06	0.000734	0.318891	0.677209	0.000512527	2.54369e-13	3.31356e-11	0.00253243	0.000116366	9.67945e-13	1.22542e-09
1.925	0.195386	4.55839e-06	0.000772591	0.315485	0.680314	0.000584536	2.49928e-13	3.35494e-11	0.00271691	0.000121851	8.10455e-13	1.07362e-09
1.975	0.184842	4.9403e-06	0.000815585	0.311691	0.683774	0.00066476	2.4498e-13	3.40105e-11	0.00292244	0.000127961	6.34997e-13	9.04511e-10
2.025	0.174298	5.36842e-06	0.00086378	0.307437	0.687651	0.000754689	2.39434e-13	3.45273e-11	0.00315283	0.00013481	4.38311e-13	7.14936e-10
2.075	0.163754	5.85168e-06	0.000918182	0.302636	0.692029	0.0008562	2.33173e-13	3.51107e-11	0.00341289	0.000142542	2.16296e-13	5.00949e-10
2.125	0.154433	6.34728e-06	0.000975414	0.298089	0.696123	0.000975434	2.36381e-13	3.69805e-11	0.00368183	0.000148076	1.35621e-12	1.0403e-09
2.175	0.149552	6.68851e-06	0.00102076	0.296517	0.697317	0.00111993	2.78308e-13	4.35127e-11	0.00387618	0.000142009	7.78219e-12	4.54162e-09
2.225	0.144672	7.05276e-06	0.00106916	0.294839	0.698591	0.00127418	3.23063e-13	5.04856e-11	0.00408365	0.000135532	1.46418e-11	8.27919e-09
2.275	0.139791	7.44245e-06	0.00112095	0.293043	0.699955	0.0014392	3.70944e-13	5.79455e-11	0.00430561	0.000128603	2.19804e-11	1.22778e-08
2.325	0.13491	7.86034e-06	0.00117648	0.291118	0.701417	0.00161617	4.22289e-13	6.59451e-11	0.00454363	0.000121172	2.985e-11	1.65657e-08
2.375	0.130029	8.3096e-06	0.00123618	0.289048	0.702988	0.00180641	4.77489e-13	7.45453e-11	0.00479952	0.000113184	3.83104e-11	2.11755e-08
2.425	0.125705	8.68734e-06	0.00129813	0.287328	0.704172	0.00201277	8.35851e-13	1.34173e-10	0.00505766	0.000123413	4.19978e-11	2.35301e-08
2.475	0.122306	8.90798e-06	0.00135992	0.286366	0.704563	0.00223432	1.72434e-12	2.83079e-10	0.00530202	0.000166279	3.66922e-11	2.15931e-08
2.525	0.118907	9.14123e-06	0.00142523	0.285349	0.704976	0.00246853	2.66363e-12	4.40499e-10	0.00556035	0.000211597	3.10833e-11	1.95454e-08
2.575	0.115507	9.38821e-06	0.00149439	0.284273	0.705414	0.00271653	3.6582e-12	6.07183e-10	0.00583388	0.000259582	2.51443e-11	1.73772e-08
2.625	0.112108	9.65017e-06	0.00156774	0.283131	0.705878	0.00297956	4.71309e-12	7.83976e-10	0.00612401	0.000310477	1.88451e-11	1.50774e-08
2.675	0.108709	9.92851e-06	0.00164568	0.281917	0.706371	0.00325905	5.83394e-12	9.71825e-10	0.00643227	0.000364554	1.21519e-11	1.26339e-08
2.725	0.10531	1.02248e-05	0.00172865	0.280626	0.706896	0.00355658	7.02716e-12	1.1718e-09	0.00676044	0.000422123	5.02674e-12	1.00326e-08
2.775	0.102916	1.04153e-05	0.00181423	0.279398	0.707327	0.00388969	7.93818e-12	1.32802e-09	0.00708619	0.000474864	3.94047e-12	1.01103e-08
2.825	0.100961	1.05585e-05	0.00190221	0.278182	0.707719	0.0042441	8.72893e-12	1.46579e-09	0.00741526	0.000526055	5.67948e-12	1.1449e-08
2.875	0.099006	1.07074e-05	0.00199365	0.276919	0.708127	0.0046125	9.55091e-12	1.60901e-09	0.00775733	0.000579267	7.48716e-12	1.28405e-08
2.925	0.097051	1.08623e-05	0.00208878	0.275605	0.708552	0.00499574	1.0406e-11	1.758e-09	0.00811317	0.000634623	9.36768e-12	1.42881e-08
2.975	0.0950961	1.10236e-05	0.00218783	0.274237	0.708994	0.00539474	1.12963e-11	1.91311e-09	0.00848365	0.000692256	1.13255e-11	1.57952e-08
3.025	0.0931411	1.11917e-05	0.00229103	0.272811	0.709454	0.00581049	1.22239e-11	2.07473e-09	0.00886967	0.000752307	1.33655e-11	1.73656e-08
3.075	0.0911862	1.13669e-05	0.00239865	0.271324	0.709934	0.00624407	1.31913e-11	2.24328e-09	0.00927225	0.000814934	1.5493e-11	1.90034e-08
3.125	0.089576	1.16482e-05	0.00251024	0.270315	0.709881	0.00672999	1.97464e-11	3.03168e-09	0.00968952	0.000862664	1.489e-08	7.61728e-08
3.175	0.0890819	1.22551e-05	0.00262201	0.271039	0.708029	0.00733553	4.44381e-11	5.82473e-09	0.0101071	0.000854321	7.83422e-08	3.14534e-07
3.225	0.0885878	1.28687e-05	0.00273503	0.271772	0.706156	0.00794783	6.94053e-11	8.64894e-09	0.0105293	0.000845884	1.42502e-07	5.55554e-07
3.275	0.0880937	1.34892e-05	0.00284932	0.272513	0.704262	0.00856699	9.46525e-11	1.15048e-08	0.0109562	0.000837353	2.07382e-07	7.99277e-07
3.325	0.0875996	1.41167e-05	0.0029649	0.273263	0.702347	0.00919314	1.20185e-10	1.43929e-08	0.011388	0.000828726	2.72994e-07	1.04575e-06
3.375	0.0871055	1.47514e-05	0.00308179	0.27402	0.70041	0.00982639	1.46006e-10	1.73138e-08	0.0118247	0.00082	3.3935e-07	1.29502e-06
3.425	0.0866114	1.53932e-05	0.00320001	0.274787	0.698451	0.0104669	1.72123e-10	2.0268e-08	0.0122663	0.000811176	4.06463e-07	1.54713e-06
3.475	0.0861173	1.60425e-05	0.00331959	0.275562	0.69647	0.0111147	1.98539e-10	2.32561e-08	0.012713	0.000802249	4.74346e-07	1.80214e-06
3.525	0.0856232	1.66992e-05	0.00344055	0.276346	0.694466	0.01177	2.2526e-10	2.62787e-08	0.0131649	0.00079322	5.43013e-07	2.06009e-06
3.575	0.0853197	1.80979e-05	0.00359416	0.279496	0.690372	0.0122227	3.02901e-10	3.62846e-08	0.0135297	0.00076503	4.87279e-07	1.85167e-06
3.625	0.085021	1.95246e-05	0.00374963	0.282726	0.686198	0.0126734	3.82338e-10	4.65325e-08	0.0138948	0.000736171	4.28067e-07	1.63023e-06
3.675	0.0847222	2.09613e-05	0.0039062	0.285979	0.681995	0.0131272	4.62336e-10	5.68527e-08	0.0142625	0.000707108	3.68438e-07	1.40722e-06
3.725	0.0844234	2.24082e-05	0.00406388	0.289255	0.677763	0.0135843	5.42899e-10	6.72459e-08	0.0146328	0.000677839	3.08387e-07	1.18263e-06
3.775	0.0841246	2.38653e-05	0.00422267	0.292554	0.6735	0.0140447	6.24035e-10	7.77129e-08	0.0150057	0.000648363	2.47909e-07	9.56453e-07
3.825	0.0838258	2.53329e-05	0.0043826	0.295876	0.669207	0.0145083	7.0575e-10	8.82546e-08	0.0153813	0.000618676	1.87e-07	7.28659e-07
3.875	0.0835271	2.6811e-05	0.00454367	0.299223	0.664883	0.0149752	7.88049e-10	9.88717e-08	0.0157596	0.000588777	1.25655e-07	4.99236e-07
3.925	0.0832283	2.82996e-05	0.0047059	0.302593	0.660528	0.0154455	8.70939e-10	1.09565e-07	0.0161406	0.000558663	6.387e-08	2.68165e-07
3.975	0.0829295	2.9799e-05	0.0048693	0.305988	0.656141	0.0159192	9.54426e-10	1.20335e-07	0.0165243	0.000528333	1.63965e-09	3.54294e-08
4.025	0.0830273	3.13616e-05	0.00508454	0.306942	0.654019	0.016461	1.03678e-09	1.30794e-07	0.0169205	0.000541737	1.29288e-10	2.87082e-08
4.075	0.0831348	3.29216e-05	0.0053005	0.307834	0.651957	0.0170031	1.11889e-09	1.41217e-07	0.0173159	0.000556182	1.17713e-10	2.75689e-08
4.125	0.0832424	3.44775e-05	0.00551589	0.308723	0.649902	0.0175438	1.20079e-09	1.51614e-07	0.0177103	0.000570591	1.06168e-10	2.64325e-08
4.175	0.0833499	3.60294e-05	0.00573073	0.30961	0.647851	0.0180831	1.28248e-09	1.61983e-07	0.0181037	0.000584962	9.46526e-11	2.5299e-08
4.225	0.0834575	3.75774e-05	0.00594501	0.310495	0.645806	0.018621	1.36396e-09	1.72326e-07	0.0184961	0.000599296	8.31672e-11	2.41684e-08
4.275	0.083565	3.91213e-05	0.00615875	0.311378	0.643766	0.0191575	1.44522e-09	1.82643e-07	0.0188875	0.000613593	7.17113e-11	2.30408e-08
4.325	0.0836726	4.06613e-05	0.00637193	0.312258	0.641731	0.0196926	1.52628e-09	1.92932e-07	0.0192778	0.000627853	6.02849e-11	2.1916e-08
4.375	0.0837801	4.21973e-05	0.00658457	0.313136	0.639701	0.0202264	1.60713e-09	2.03196e-07	0.0196672	0.000642077	4.88878e-11	2.07942e-08
4.425	0.0838877	4.37294e-05	0.00679666	0.314012	0.637677	0.0207588	1.68777e-09	2.13433e-07	0.0200555	0.000656264	3.75199e-11	1.96752e-08
4.475	0.0842115	4.54257e-05	0.00702349	0.314571	0.63573	0.0215287	1.79079e-09	2.25692e-07	0.0204403	0.000661357	2.93708e-11	1.86387e-08
4.525	0.0855482	4.78616e-05	0.00731616	0.313673	0.634151	0.0233816	1.9956e-09	2.47129e-07	0.0208055	0.000624717	3.60421e-11	1.79887e-08
4.575	0.0868849	5.02227e-05	0.00759983	0.312803	0.63262	0.0251774	2.19412e-09	2.67907e-07	0.0211595	0.000589204	4.25082e-11	1.73586e-08
4.625	0.0882216	5.25122e-05	0.00787489	0.311959	0.631136	0.0269189	2.38661e-09	2.88055e-07	0.0215028	0.000554768	4.87783e-11	1.67477e-08
4.675	0.0895583	5.47333e-05	0.00814175	0.311141	0.629697	0.0286084	2.57336e-09	3.07601e-07	0.0218359	0.000521359	5.48613e-11	1.6155e-08
4.725	0.090895	5.68892e-05	0.00840076	0.310347	0.628299	0.0302481	2.75462e-09	3.26573e-07	0.0221591	0.000488933	6.07653e-11	1.55797e-08
4.775	0.0922316	5.89825e-05	0.00865226	0.309575	0.626942	0.0318404	2.93063e-09	3.44995e-07	0.022473	0.000457447	6.64983e-11	1.50211e-08
4.825	0.0935683	6.1016e-05	0.00889658	0.308826	0.625624	0.0333871	3.1016e-09	3.6289e-07	0.0227779	0.00042686	7.20674e-11	1.44784e-08
4.875	0.094905	6.29923e-05	0.00913401	0.308098	0.624343	0.0348903	3.26776e-09	3.80281e-07	0.0230742	0.000397136	7.74796e-11	1.3951e-08
4.925	0.0962417	6.49136e-05	0.00936485	0.30739	0.623098	0.0363518	3.42931e-09	3.9719e-07	0.0233623	0.000368236	8.27415e-11	1.34383e-08
4.975	0.0975784	6.67823e-05	0.00958937	0.306701	0.621886	0.0377732	3.58643e-09	4.13635e-07	0.0236425	0.000340129	8.78593e-11	1.29396e-08
5.025	0.0983234	7.11252e-05	0.00976508	0.307977	0.616271	0.0414503	4.34864e-09	5.22295e-07	0.0241459	0.000319062	9.10451e-11	1.25632e-08
5.075	0.0985959	7.7446e-05	0.00990474	0.3108	0.607158	0.0469275	5.59116e-09	7.04069e-07	0.0248291	0.000303244	9.2761e-11	1.22778e-08
5.125	0.0988684	8.37318e-05	0.0100436	0.313606	0.598095	0.0523745	6.82683e-09	8.84841e-07	0.0255086	0.000287513	9.44674e-11	1.19939e-08
5.175	0.0991409	8.99832e-05	0.0101818	0.316398	0.589082	0.0577916	8.05571e-09	1.06462e-06	0.0261842	0.000271869	9.61645e-11	1.17117e-08
5.225	0.0994134	9.62002e-05	0.0103191	0.319174	0.580118	0.063179	9.27786e-09	1.24341e-06	0.0268562	0.000256311	9.78523e-11	1.14309e-08
5.275	0.0996859	0.000102383	0.0104557	0.321934	0.571204	0.0685369	1.04933e-08	1.42123e-06	0.0275245	0.000240838	9.95308e-11	1.11517e-08
5.325	0.0999584	0.000108533	0.0105916	0.32468	0.562338	0.0738656	1.17021e-08	1.59807e-06	0.0281892	0.000225449	1.012e-10	1.08741e-08
5.375	0.100231	0.000114649	0.0107268	0.327411	0.55352	0.0791653	1.29044e-08	1.77396e-06	0.0288503	0.000210144	1.02861e-10	1.05979e-08
5.425	0.100503	0.000120731	0.0108612	0.330127	0.54475	0.0844363	1.41001e-08	1.94889e-06	0.0295077	0.000194922	1.04512e-10	1.03232e-08
5.475	0.100776	0.000126781	0.0109948	0.332828	0.536028	0.0896787	1.52894e-08	2.12287e-06	0.0301617	0.000179782	1.06154e-10	1.005e-08
5.525	0.101048	0.000132798	0.0111278	0.335515	0.527352	0.0948929	1.64723e-08	2.29592e-06	0.030812	0.000164724	1.07788e-10	9.77832e-09
5.575	0.101658	0.000139352	0.0112754	0.337556	0.518491	0.101042	1.77808e-08	2.48862e-06	0.0313405	0.000152993	1.48324e-10	9.68856e-09
5.625	0.103357	0.000147565	0.0114687	0.337549	0.50909	0.110108	1.94791e-08	2.74236e-06	0.0314814	0.000151829	3.11442e-10	1.01736e-08
5.675	0.105056	0.000155512	0.0116556	0.337543	0.499993	0.118881	2.11224e-08	2.98789e-06	0.0316178	0.000150702	4.69284e-10	1.0643e-08
5.725	0.106754	0.000163207	0.0118366	0.337536	0.491186	0.127375	2.27135e-08	3.22561e-06	0.0317497	0.000149611	6.22102e-10	1.10974e-08
5.775	0.108453	0.00017066	0.012012	0.33753	0.482655	0.135603	2.42546e-08	3.45588e-06	0.0318776	0.000148554	7.70132e-10	1.15375e-08
5.825	0.110152	0.000177884	0.0121819	0.337524	0.474387	0.143577	2.57483e-08	3.67905e-06	0.0320015	0.000147529	9.13596e-10	1.19641e-08
5.875	0.111851	0.000184887	0.0123467	0.337518	0.46637	0.151309	2.71966e-08	3.89544e-06	0.0321217	0.000146536	1.0527e-09	1.23778e-08
5.925	0.11355	0.000191682	0.0125065	0.337512	0.458593	0.158809	2.86015e-08	4.10535e-06	0.0322382	0.000145573	1.18765e-09	1.2779e-08
5.975	0.115249	0.000198276	0.0126617	0.337507	0.451045	0.166088	2.9965e-08	4.30907e-06	0.0323514	0.000144638	1.31861e-09	1.31685e-08
6.025	0.116948	0.000204678	0.0128123	0.337501	0.443716	0.173156	3.12889e-08	4.50688e-06	0.0324612	0.00014373	1.44577e-09	1.35466e-08
6.075	0.118647	0.000210897	0.0129586	0.337496	0.436598	0.180021	3.25749e-08	4.69902e-06	0.0325679	0.000142848	1.56929e-09	1.39139e-08
6.125	0.120346	0.000216941	0.0131008	0.337491	0.42968	0.186693	3.38246e-08	4.88573e-06	0.0326716	0.000141991	1.68932e-09	1.42708e-08
6.175	0.123284	0.00023116	0.0133418	0.34162	0.423233	0.188701	3.80982e-08	5.49445e-06	0.0327296	0.000137711	5.1509e-09	1.61907e-08
6.225	0.127211	0.000251004	0.0136485	0.348694	0.417346	0.187171	4.44845e-08	6.39761e-06	0.0327519	0.000131022	1.09883e-08	1.92121e-08
6.275	0.131138	0.000269659	0.0139368	0.355344	0.411812	0.185733	5.04884e-08	7.24668e-06	0.0327727	0.000124733	1.64761e-08	2.20526e-08
6.325	0.135065	0.00028723	0.0142083	0.361607	0.4066	0.184378	5.61431e-08	8.04638e-06	0.0327924	0.000118811	2.16448e-08	2.47279e-08
6.375	0.138992	0.000303807	0.0144646	0.367516	0.401683	0.183099	6.14783e-08	8.80089e-06	0.032811	0.000113222	2.65214e-08	2.7252e-08
6.425	0.142919	0.000319474	0.0147067	0.373101	0.397035	0.181891	6.65203e-08	9.51393e-06	0.0328285	0.000107941	3.113e-08	2.96374e-08
6.475	0.146846	0.000334303	0.0149359	0.378387	0.392636	0.180748	7.12927e-08	1.01888e-05	0.0328451	0.000102943	3.54921e-08	3.18952e-08
6.525	0.150773	0.000348359	0.0151531	0.383398	0.388467	0.179664	7.58164e-08	1.08286e-05	0.0328609	9.82045e-05	3.9627e-08	3.40354e-08
6.575	0.1547	0.000361701	0.0153593	0.388154	0.384509	0.178635	8.01105e-08	1.14359e-05	0.0328758	9.37068e-05	4.35519e-08	3.60669e-08
6.625	0.158627	0.000374383	0.0155554	0.392675	0.380747	0.177657	8.41919e-08	1.20131e-05	0.03289	8.94318e-05	4.72826e-08	3.79979e-08
6.675	0.162554	0.000386453	0.0157419	0.396977	0.377166	0.176727	8.80761e-08	1.25624e-05	0.0329035	8.53634e-05	5.08329e-08	3.98355e-08
6.725	0.166481	0.000397953	0.0159196	0.401076	0.373755	0.17584	9.17771e-08	1.30858e-05	0.0329164	8.14869e-05	5.42158e-08	4.15865e-08
6.775	0.173907	0.000422633	0.0160695	0.407836	0.361433	0.181339	1.03248e-07	1.47888e-05	0.0328025	8.2539e-05	4.80887e-08	3.69465e-08
6.825	0.181654	0.000446432	0.0162051	0.414276	0.34936	0.186925	1.14444e-07	1.64531e-05	0.0326873	8.39118e-05	4.16687e-08	3.21513e-08
6.875	0.189401	0.000468284	0.0163296	0.420189	0.338275	0.192054	1.24724e-07	1.79813e-05	0.0325816	8.51724e-05	3.57738e-08	2.77483e-08
6.925	0.197148	0.000488419	0.0164444	0.425637	0.328061	0.196779	1.34196e-07	1.93894e-05	0.0324841	8.63339e-05	3.03422e-08	2.36913e-08
6.975	0.204894	0.000507031	0.0165505	0.430674	0.318619	0.201148	1.42952e-07	2.06911e-05	0.032394	8.74075e-05	2.53213e-08	1.99412e-08
7.025	0.212641	0.000524288	0.0166488	0.435343	0.309865	0.205198	1.5107e-07	2.18979e-05	0.0323105	8.8403e-05	2.06663e-08	1.64642e-08
7.075	0.220388	0.000540331	0.0167402	0.439685	0.301727	0.208963	1.58618e-07	2.30198e-05	0.0322329	8.93284e-05	1.63385e-08	1.32317e-08
7.125	0.228134	0.000555284	0.0168255	0.443731	0.294141	0.212472	1.65652e-07	2.40656e-05	0.0321605	9.0191e-05	1.23046e-08	1.02188e-08
7.175	0.235881	0.000569255	0.0169051	0.447512	0.287053	0.215752	1.72225e-07	2.50426e-05	0.0320928	9.09969e-05	8.53571e-09	7.40368e-09
7.225	0.243628	0.000582338	0.0169797	0.451052	0.280417	0.218822	1.7838e-07	2.59575e-05	0.0320295	9.17516e-05	5.00648e-09	4.76764e-09
7.275	0.251375	0.000594615	0.0170496	0.454374	0.274189	0.221703	1.84155e-07	2.68161e-05	0.0319701	9.24598e-05	1.69477e-09	2.29406e-09
7.325	0.26133	0.000617846	0.0169817	0.455208	0.263705	0.231743	2.40862e-07	3.32091e-05	0.0316215	8.92467e-05	9.55699e-11	1.04464e-09
7.375	0.273531	0.000650446	0.0167906	0.453771	0.249616	0.248026	3.42335e-07	4.44611e-05	0.0310192	8.25599e-05	8.37544e-11	9.32424e-10
7.425	0.285732	0.000680263	0.0166158	0.452457	0.236729	0.262918	4.35142e-07	5.47522e-05	0.0304684	7.64442e-05	7.29479e-11	8.29788e-10
7.475	0.297932	0.000707637	0.0164553	0.45125	0.224898	0.276591	5.20348e-07	6.42005e-05	0.0299627	7.08293e-05	6.30266e-11	7.35559e-10
7.525	0.310133	0.000732858	0.0163075	0.450138	0.213998	0.289187	5.9885e-07	7.29053e-05	0.0294968	6.56563e-05	5.38858e-11	6.48744e-10
7.575	0.322333	0.00075617	0.0161708	0.449111	0.203923	0.300831	6.7141e-07	8.09512e-05	0.0290662	6.08748e-05	4.5437e-11	5.68501e-10
7.625	0.334534	0.000777781	0.0160441	0.448158	0.194583	0.311625	7.38677e-07	8.84102e-05	0.028667	5.64421e-05	3.76044e-11	4.94111e-10
7.675	0.346734	0.000797871	0.0159263	0.447272	0.1859	0.321659	8.0121e-07	9.53443e-05	0.0282959	5.23214e-05	3.03231e-11	4.24956e-10
7.725	0.358935	0.000816595	0.0158166	0.446447	0.177808	0.331011	8.59492e-07	0.000101807	0.02795	4.84808e-05	2.35368e-11	3.60502e-10
7.775	0.371136	0.000834089	0.015714	0.445676	0.170247	0.339748	9.13942e-07	0.000107845	0.0276268	4.48927e-05	1.71966e-11	3.00286e-10
7.825	0.383336	0.000850469	0.015618	0.444954	0.163168	0.34793	9.64926e-07	0.000113498	0.0273242	4.1533e-05	1.12601e-11	2.43903e-10
7.875	0.396535	0.000862728	0.0154317	0.440656	0.155249	0.360601	1.0128e-06	0.000119849	0.0270407	3.81885e-05	2.06633e-11	2.58398e-10
7.925	0.412109	0.000867031	0.0150387	0.428393	0.144968	0.383792	1.0574e-06	0.000128146	0.0267776	3.46391e-05	6.35907e-11	4.25735e-10
7.975	0.427682	0.000871021	0.0146743	0.417024	0.135436	0.405293	1.09876e-06	0.000135838	0.0265338	3.13482e-05	1.03392e-10	5.80886e-10
8.025	0.443256	0.000874731	0.0143355	0.406453	0.126573	0.425284	1.13721e-06	0.000142989	0.0263071	2.82886e-05	1.40396e-10	7.25135e-10
8.075	0.458829	0.000878188	0.0140197	0.396601	0.118312	0.443917	1.17305e-06	0.000149656	0.0260957	2.54366e-05	1.74888e-10	8.59591e-10
8.125	0.474402	0.000881419	0.0137247	0.387395	0.110594	0.461327	1.20653e-06	0.000155884	0.0258983	2.2772e-05	2.07116e-10	9.8522e-10
8.175	0.489976	0.000884444	0.0134484	0.378774	0.103366	0.477631	1.23789e-06	0.000161717	0.0257134	2.02767e-05	2.37295e-10	1.10286e-09
8.225	0.505549	0.000887283	0.0131891	0.370684	0.0965839	0.492929	1.26732e-06	0.00016719	0.0255399	1.79351e-05	2.65615e-10	1.21326e-09
8.275	0.521123	0.000889952	0.0129453	0.363078	0.0902068	0.507314	1.29498e-06	0.000172336	0.0253767	1.57335e-05	2.92242e-10	1.31705e-09
8.325	0.536696	0.000892467	0.0127157	0.355913	0.0841998	0.520864	1.32105e-06	0.000177183	0.025223	1.36596e-05	3.17324e-10	1.41483e-09
8.375	0.55227	0.000894839	0.012499	0.349152	0.0785316	0.533649	1.34564e-06	0.000181757	0.025078	1.17027e-05	3.40991e-10	1.50709e-09
8.425	0.566517	0.000909872	0.0123326	0.343715	0.07351	0.544246	1.39742e-06	0.000189353	0.0250856	1.01539e-05	3.50384e-10	1.53701e-09
8.475	0.577609	0.000954151	0.0122631	0.340745	0.0694934	0.550899	1.51365e-06	0.000204266	0.025431	9.3763e-06	3.29025e-10	1.43171e-09
8.525	0.5887	0.000996761	0.0121962	0.337886	0.0656282	0.557301	1.62549e-06	0.000218617	0.0257633	8.62796e-06	3.08471e-10	1.33037e-09
8.575	0.599792	0.0010378	0.0121319	0.335133	0.061906	0.563466	1.73321e-06	0.000232438	0.0260834	7.9073e-06	2.88677e-10	1.23279e-09
8.625	0.610884	0.00107734	0.0120698	0.33248	0.0583189	0.569408	1.83701e-06	0.000245756	0.0263919	7.2128e-06	2.69602e-10	1.13874e-09
8.675	0.621976	0.00111547	0.01201	0.329921	0.0548598	0.575137	1.93711e-06	0.0002586	0.0266893	6.54308e-06	2.51207e-10	1.04806e-09
8.725	0.633067	0.00115227	0.0119522	0.327452	0.0515218	0.580666	2.0337e-06	0.000270993	0.0269763	5.89682e-06	2.33456e-10	9.60544e-10
8.775	0.644159	0.0011878	0.0118965	0.325069	0.0482989	0.586004	2.12696e-06	0.00028296	0.0272535	5.27282e-06	2.16317e-10	8.76047e-10
8.825	0.655251	0.00122213	0.0118426	0.322765	0.045185	0.591162	2.21707e-06	0.000294522	0.0275212	4.66995e-06	1.99758e-10	7.94411e-10
8.875	0.666343	0.00125531	0.0117906	0.320539	0.0421748	0.596148	2.30418e-06	0.000305699	0.0277801	4.08714e-06	1.83751e-10	7.15492e-10
8.925	0.677434	0.00128741	0.0117402	0.318385	0.0392632	0.600971	2.38843e-06	0.000316509	0.0280304	3.52343e-06	1.68267e-10	6.39158e-10
8.975	0.682069	0.00133926	0.011747	0.320732	0.0372023	0.600087	2.68938e-06	0.000352904	0.0285343	3.20841e-06	1.5327e-10	5.78737e-10
9.025	0.680646	0.00141058	0.0118064	0.32727	0.0358695	0.593939	3.19709e-06	0.000413734	0.0292839	3.11364e-06	1.3833e-10	5.31367e-10
9.075	0.679224	0.00148221	0.011866	0.333837	0.034531	0.587766	3.70693e-06	0.000474818	0.0300367	3.01847e-06	1.23327e-10	4.83798e-10
9.125	0.677801	0.00155413	0.0119259	0.34043	0.0331869	0.581567	4.21891e-06	0.000536159	0.0307926	2.92291e-06	1.08262e-10	4.3603e-10
9.175	0.676378	0.00162636	0.0119861	0.347052	0.0318371	0.575342	4.73304e-06	0.000597758	0.0315517	2.82694e-06	9.31333e-11	3.88061e-10
9.225	0.674956	0.00169889	0.0120465	0.353701	0.0304817	0.56909	5.24934e-06	0.000659616	0.032314	2.73056e-06	7.79408e-11	3.3989e-10
9.275	0.673533	0.00177172	0.0121071	0.360379	0.0291205	0.562812	5.76782e-06	0.000721736	0.0330795	2.63378e-06	6.26841e-11	2.91516e-10
9.325	0.67211	0.00184487	0.012168	0.367084	0.0277536	0.556508	6.28849e-06	0.000784119	0.0338483	2.53659e-06	4.73629e-11	2.42936e-10
9.375	0.670688	0.00191833	0.0122292	0.373818	0.0263809	0.550177	6.81138e-06	0.000846766	0.0346204	2.43899e-06	3.19766e-11	1.94151e-10
9.425	0.669265	0.00199209	0.0122907	0.380581	0.0250023	0.543819	7.33648e-06	0.00090968	0.0353957	2.34097e-06	1.65249e-11	1.45158e-10
9.475	0.667843	0.00206618	0.0123524	0.387373	0.0236179	0.537433	7.86383e-06	0.000972862	0.0361743	2.24253e-06	1.0074e-12	9.59561e-11
9.525	0.663173	0.00216307	0.0124545	0.395721	0.0228533	0.527945	8.75091e-06	0.00107364	0.0377776	2.21238e-06	6.83215e-13	1.01196e-10
9.575	0.658424	0.00226192	0.0125591	0.404228	0.0220933	0.518245	9.65958e-06	0.00117679	0.0394243	2.1835e-06	7.34188e-13	1.07871e-10
9.625	0.653674	0.0023622	0.0126652	0.412857	0.0213222	0.508404	1.05815e-05	0.00128144	0.0410949	2.15421e-06	7.85902e-13	1.14643e-10
9.675	0.648925	0.00246394	0.0127728	0.421613	0.0205399	0.498419	1.15168e-05	0.00138762	0.04279	2.12449e-06	8.38374e-13	1.21514e-10
9.725	0.644176	0.00256719	0.0128821	0.430498	0.019746	0.488287	1.2466e-05	0.00149537	0.0445101	2.09432e-06	8.91618e-13	1.28487e-10
9.775	0.639426	0.00267197	0.012993	0.439515	0.0189404	0.478004	1.34293e-05	0.00160471	0.0462557	2.06371e-06	9.45654e-13	1.35563e-10
9.825	0.634677	0.00277832	0.0131055	0.448667	0.0181226	0.467567	1.44069e-05	0.0017157	0.0480275	2.03265e-06	1.0005e-12	1.42745e-10
9.875	0.629928	0.00288628	0.0132197	0.457957	0.0172926	0.456972	1.53994e-05	0.00182835	0.049826	2.00111e-06	1.05617e-12	1.50035e-10
9.925	0.625178	0.00299587	0.0133357	0.467388	0.0164499	0.446217	1.64069e-05	0.00194272	0.0516518	1.96909e-06	1.11269e-12	1.57436e-10
9.975	0.620429	0.00310714	0.0134534	0.476964	0.0155944	0.435297	1.74298e-05	0.00205884	0.0535055	1.93659e-06	1.17007e-12	1.64951e-10
10.025	0.618174	0.00320613	0.0133864	0.484755	0.0148923	0.426528	1.96484e-05	0.00228136	0.0549288	2.02828e-06	1.19889e-12	1.6644e-10
10.075	0.617754	0.00329528	0.0131822	0.491163	0.0143095	0.419422	2.27421e-05	0.00258159	0.0560215	2.21185e-06	1.20623e-12	1.6343e-10
10.125	0.617334	0.00338455	0.0129777	0.497579	0.0137259	0.412307	2.58401e-05	0.00288223	0.0571156	2.39566e-06	1.21357e-12	1.60415e-10
10.175	0.616915	0.00347394	0.0127729	0.504004	0.0131415	0.405182	2.89423e-05	0.00318327	0.0582113	2.57973e-06	1.22093e-12	1.57397e-10
10.225	0.616495	0.00356345	0.0125679	0.510438	0.0125563	0.398047	3.20487e-05	0.00348473	0.0593084	2.76405e-06	1.2283e-12	1.54374e-10
10.275	0.616076	0.00365308	0.0123626	0.51688	0.0119704	0.390902	3.51593e-05	0.00378659	0.0604071	2.94862e-06	1.23567e-12	1.51348e-10
10.325	0.615656	0.00374283	0.012157	0.523331	0.0113836	0.383748	3.82742e-05	0.00408887	0.0615072	3.13344e-06	1.24306e-12	1.48317e-10
10.375	0.615237	0.00383271	0.0119511	0.529791	0.010796	0.376584	4.13933e-05	0.00439156	0.0626088	3.31851e-06	1.25046e-12	1.45282e-10
10.425	0.614817	0.00392271	0.0117449	0.53626	0.0102076	0.36941	4.45167e-05	0.00469466	0.063712	3.50384e-06	1.25786e-12	1.42243e-10
10.475	0.614398	0.00401283	0.0115385	0.542738	0.00961845	0.362226	4.76443e-05	0.00499817	0.0648166	3.68942e-06	1.26528e-12	1.392e-10
10.525	0.614259	0.00408797	0.0112889	0.549252	0.00909864	0.354851	5.13768e-05	0.00534326	0.0660225	3.94017e-06	1.24425e-12	1.35209e-10
10.575	0.614585	0.00413802	0.0109684	0.55581	0.00869532	0.347178	5.6104e-05	0.00575647	0.0673932	4.29848e-06	1.17603e-12	1.29655e-10
10.625	0.614912	0.00418803	0.0106482	0.562362	0.00829243	0.339513	6.0826e-05	0.00616924	0.0687624	4.65641e-06	1.10788e-12	1.24108e-10
10.675	0.615239	0.00423798	0.0103284	0.568906	0.00788997	0.331855	6.55431e-05	0.00658158	0.0701303	5.01396e-06	1.03981e-12	1.18566e-10
10.725	0.615566	0.00428788	0.0100089	0.575443	0.00748794	0.324207	7.02552e-05	0.00699348	0.0714966	5.37113e-06	9.71803e-13	1.1303e-10
10.775	0.615892	0.00433772	0.00968971	0.581973	0.00708633	0.316566	7.49622e-05	0.00740494	0.0728615	5.72792e-06	9.03873e-13	1.075e-10
10.825	0.616219	0.00438751	0.00937089	0.588497	0.00668515	0.308933	7.96643e-05	0.00781596	0.074225	6.08434e-06	8.36015e-13	1.01976e-10
10.875	0.616546	0.00443725	0.0090524	0.595013	0.00628439	0.301308	8.43614e-05	0.00822655	0.075587	6.44037e-06	7.68229e-13	9.64571e-11
10.925	0.616873	0.00448694	0.00873425	0.601523	0.00588406	0.293692	8.90535e-05	0.0086367	0.0769476	6.79603e-06	7.00515e-13	9.09446e-11
10.975	0.617199	0.00453657	0.00841644	0.608026	0.00548416	0.286083	9.37407e-05	0.00904642	0.0783067	7.15131e-06	6.32872e-13	8.5438e-11
11.025	0.619101	0.00453374	0.00804851	0.609205	0.00511221	0.284032	9.91011e-05	0.0094456	0.0795159	7.23423e-06	5.66744e-13	7.88677e-11
11.075	0.623616	0.00444479	0.00760146	0.601637	0.00478934	0.291123	0.000105521	0.00982408	0.0804685	6.86933e-06	5.03666e-13	7.06077e-11
11.125	0.628131	0.00435712	0.00716084	0.594177	0.00447111	0.298111	0.000111849	0.0101971	0.0814074	6.50967e-06	4.41495e-13	6.24664e-11
11.175	0.632646	0.0042707	0.0067265	0.586823	0.00415742	0.305	0.000118086	0.0105648	0.0823329	6.15514e-06	3.80211e-13	5.44413e-11
11.225	0.637161	0.00418551	0.00629832	0.579574	0.00384818	0.311791	0.000124235	0.0109273	0.0832452	5.80564e-06	3.19795e-13	4.653e-11
11.275	0.641676	0.00410151	0.00587617	0.572427	0.00354329	0.318487	0.000130297	0.0112847	0.0841448	5.46106e-06	2.6023e-13	3.873e-11
11.325	0.646191	0.00401869	0.00545991	0.56538	0.00324267	0.325089	0.000136275	0.0116372	0.0850317	5.12129e-06	2.01497e-13	3.10389e-11
11.375	0.650706	0.00393702	0.00504944	0.55843	0.00294621	0.331599	0.00014217	0.0119847	0.0859064	4.78624e-06	1.4358e-13	2.34547e-11
11.425	0.655221	0.00385647	0.00464461	0.551577	0.00265384	0.33802	0.000147983	0.0123274	0.086769	4.4558e-06	8.646e-14	1.59749e-11
11.475	0.659736	0.00377703	0.00424533	0.544817	0.00236547	0.344352	0.000153717	0.0126654	0.0876198	4.12989e-06	3.01223e-14	8.5975e-12
11.525	0.664509	0.00368449	0.00393056	0.537125	0.00215376	0.352205	0.00015701	0.0127853	0.0879549	3.77395e-06	7.31321e-14	5.40537e-12
11.575	0.669474	0.00358294	0.00367812	0.528798	0.00199827	0.361116	0.000158528	0.0127473	0.0879169	3.39802e-06	1.87517e-13	5.2432e-12
11.625	0.674438	0.00348288	0.00342939	0.520594	0.00184506	0.369896	0.000160024	0.0127099	0.0878795	3.02763e-06	3.00218e-13	5.08342e-12
11.675	0.679403	0.00338429	0.0031843	0.51251	0.00169409	0.378548	0.000161498	0.0126731	0.0878427	2.66265e-06	4.11273e-13	4.92597e-12
11.725	0.684367	0.00328713	0.00294277	0.504543	0.00154532	0.387074	0.000162951	0.0126367	0.0878064	2.30296e-06	5.20716e-13	4.77081e-12
11.775	0.689331	0.00319136	0.00270472	0.49669	0.00139868	0.395477	0.000164383	0.0126009	0.0877705	1.94846e-06	6.28582e-13	4.61788e-12
11.825	0.694296	0.00309697	0.00247006	0.48895	0.00125415	0.40376	0.000165794	0.0125657	0.0877353	1.59902e-06	7.34907e-13	4.46714e-12
11.875	0.69926	0.00300392	0.00223875	0.48132	0.00111166	0.411926	0.000167185	0.0125309	0.0877005	1.25455e-06	8.39721e-13	4.31853e-12
11.925	0.704224	0.00291218	0.00201069	0.473797	0.000971184	0.419976	0.000168557	0.0124966	0.0876662	9.14931e-07	9.43058e-13	4.17203e-12
11.975	0.709189	0.00282172	0.00178582	0.46638	0.000832674	0.427914	0.000169909	0.0124628	0.0876324	5.80069e-07	1.04495e-12	4.02757e-12
12.025	0.706518	0.00275655	0.00167016	0.464135	0.000768787	0.428068	0.000185344	0.0129803	0.0894362	4.96657e-07	9.90135e-13	3.76259e-12
12.075	0.701643	0.00269774	0.00158442	0.463354	0.000725571	0.425968	0.000205089	0.0136652	0.0917992	4.84857e-07	8.89109e-13	3.45877e-12
12.125	0.696768	0.00263811	0.00149748	0.462563	0.00068175	0.423839	0.00022511	0.0143598	0.0941953	4.72893e-07	7.86669e-13	3.15069e-12
12.175	0.691893	0.00257764	0.00140932	0.461761	0.000637311	0.42168	0.000245412	0.0150641	0.0966251	4.6076e-07	6.82786e-13	2.83827e-12
12.225	0.687019	0.00251631	0.0013199	0.460947	0.000592243	0.41949	0.000266003	0.0157784	0.0990894	4.48455e-07	5.77429e-13	2.52142e-12
12.275	0.682144	0.00245411	0.00122921	0.460122	0.000546529	0.417269	0.000286888	0.0165029	0.101589	4.35974e-07	4.70565e-13	2.20004e-12
12.325	0.677269	0.002391	0.00113721	0.459285	0.000500158	0.415016	0.000308074	0.0172378	0.104124	4.23313e-07	3.62164e-13	1.87403e-12
12.375	0.672394	0.00232699	0.00104388	0.458436	0.000453115	0.41273	0.000329567	0.0179834	0.106697	4.10469e-07	2.5219e-13	1.54329e-12
12.425	0.667519	0.00226204	0.000949185	0.457574	0.000405384	0.410411	0.000351374	0.0187399	0.109307	3.97437e-07	1.40611e-13	1.20773e-12
12.475	0.662645	0.00219613	0.000853096	0.4567	0.000356951	0.408058	0.000373502	0.0195075	0.111955	3.84213e-07	2.73891e-14	8.67223e-13
12.525	0.652858	0.00214765	0.000806791	0.456219	0.000334439	0.407884	0.000377625	0.0196296	0.1126	3.67898e-07	1.70422e-15	7.70454e-13
12.575	0.641654	0.00210302	0.000774125	0.455843	0.000319073	0.40836	0.000376457	0.0195614	0.112663	3.50191e-07	1.57856e-15	7.44135e-13
12.625	0.63045	0.00205681	0.000740297	0.455453	0.00030316	0.408853	0.000375247	0.0194907	0.112727	3.31856e-07	1.44843e-15	7.16881e-13
12.675	0.619245	0.00200893	0.000705246	0.45505	0.000286672	0.409364	0.000373994	0.0194175	0.112794	3.12857e-07	1.31359e-15	6.88641e-13
12.725	0.608041	0.00195928	0.000668902	0.454631	0.000269577	0.409893	0.000372695	0.0193415	0.112864	2.93157e-07	1.17379e-15	6.59361e-13
12.775	0.596837	0.00190777	0.000631194	0.454197	0.000251839	0.410442	0.000371346	0.0192628	0.112936	2.72718e-07	1.02873e-15	6.2898e-13
12.825	0.585633	0.00185429	0.000592044	0.453746	0.000233423	0.411013	0.000369947	0.019181	0.113011	2.51497e-07	8.78127e-16	5.97438e-13
12.875	0.574428	0.00179872	0.000551366	0.453278	0.000214288	0.411605	0.000368492	0.019096	0.113088	2.29448e-07	7.21647e-16	5.64665e-13
12.925	0.563224	0.00174094	0.000509069	0.452791	0.000194392	0.412221	0.00036698	0.0190076	0.113169	2.06522e-07	5.58941e-16	5.30588e-13
12.975	0.55202	0.00168081	0.000465056	0.452284	0.000173688	0.412862	0.000365407	0.0189157	0.113253	1.82665e-07	3.8963e-16	4.95128e-13
13.025	0.538638	0.00164753	0.000441085	0.451958	0.00016241	0.413693	0.000373385	0.0191875	0.112538	1.65635e-07	3.02787e-16	4.76678e-13
13.075	0.523652	0.00163475	0.000432439	0.451767	0.000158339	0.414691	0.000389106	0.0197534	0.111173	1.53624e-07	2.79266e-16	4.71279e-13
13.125	0.508666	0.00162122	0.000423284	0.451566	0.000154028	0.415749	0.000405754	0.0203527	0.109728	1.40906e-07	2.54361e-16	4.65562e-13
13.175	0.493681	0.00160686	0.000413573	0.451352	0.000149455	0.416871	0.000423413	0.0209884	0.108196	1.27415e-07	2.27943e-16	4.59498e-13
13.225	0.478695	0.00159161	0.000403254	0.451125	0.000144596	0.418063	0.000442177	0.0216638	0.106567	1.13079e-07	1.99871e-16	4.53054e-13
13.275	0.463709	0.00157537	0.000392269	0.450883	0.000139423	0.419332	0.000462154	0.022383	0.104833	9.78169e-08	1.69984e-16	4.46193e-13
13.325	0.448724	0.00155804	0.000380549	0.450625	0.000133904	0.420685	0.000483466	0.0231502	0.102984	8.15354e-08	1.38102e-16	4.38874e-13
13.375	0.433738	0.00153952	0.00036802	0.450349	0.000128004	0.422133	0.00050625	0.0239703	0.101006	6.41288e-08	1.04016e-16	4.3105e-13
13.425	0.418753	0.00151967	0.000354593	0.450053	0.000121682	0.423684	0.000530665	0.0248492	0.098887	4.54764e-08	6.74906e-17	4.22665e-13
13.475	0.403767	0.00149835	0.000340171	0.449736	0.000114891	0.42535	0.000556892	0.0257933	0.0966107	2.54394e-08	2.82541e-17	4.13659e-13
13.525	0.388896	0.00148329	0.000331377	0.450134	0.000110571	0.42533	0.000575486	0.0265591	0.0954761	1.19964e-08	3.59312e-18	4.78121e-13
13.575	0.374214	0.00148069	0.000333512	0.451841	0.000111074	0.42218	0.000578904	0.0269522	0.0965228	1.15243e-08	7.3306e-18	6.75547e-13
13.625	0.359533	0.00147788	0.000335822	0.453686	0.000111618	0.418773	0.0005826	0.0273775	0.0976551	1.10136e-08	1.13733e-17	8.89095e-13
13.675	0.344852	0.00147482	0.000338328	0.455689	0.000112209	0.415076	0.000586611	0.0278389	0.0988837	1.04594e-08	1.57603e-17	1.12083e-12
13.725	0.330171	0.0014715	0.000341057	0.45787	0.000112852	0.411051	0.000590979	0.0283414	0.100222	9.85595e-09	2.05373e-17	1.37317e-12
13.775	0.31549	0.00146786	0.00034404	0.460254	0.000113555	0.40665	0.000595754	0.0288907	0.101684	9.19633e-09	2.5759e-17	1.64899e-12
13.825	0.300808	0.00146388	0.000347315	0.46287	0.000114327	0.40182	0.000600994	0.0294936	0.103289	8.47233e-09	3.14904e-17	1.95174e-12
13.875	0.286127	0.00145948	0.000350925	0.465755	0.000115178	0.396495	0.000606772	0.0301583	0.105059	7.67403e-09	3.78099e-17	2.28556e-12
13.925	0.271446	0.0014546	0.000354926	0.468953	0.000116121	0.390593	0.000613176	0.0308949	0.10702	6.78937e-09	4.4813e-17	2.65548e-12
13.975	0.256765	0.00144917	0.000359384	0.472515	0.000117171	0.384017	0.000620311	0.0317158	0.109206	5.80355e-09	5.2617e-17	3.06771e-12
14.025	0.243591	0.00144998	0.000363915	0.476115	0.000118262	0.377918	0.000625378	0.0322723	0.111137	5.09533e-09	6.65091e-17	3.61768e-12
14.075	0.232921	0.00146279	0.000368102	0.479401	0.000119314	0.373396	0.000625903	0.032258	0.112369	4.99968e-09	9.0692e-17	4.37529e-12
14.125	0.22225	0.00147682	0.000372691	0.483003	0.000120466	0.368439	0.000626478	0.0322423	0.113719	4.89484e-09	1.17197e-16	5.20565e-12
14.175	0.211579	0.00149227	0.000377743	0.486969	0.000121735	0.362983	0.000627111	0.0322251	0.115205	4.77943e-09	1.46375e-16	6.11976e-12
14.225	0.200909	0.00150936	0.000383331	0.491355	0.000123139	0.356946	0.000627811	0.032206	0.116849	4.65176e-09	1.78653e-16	7.13097e-12
14.275	0.190238	0.00152837	0.000389546	0.496234	0.0001247	0.350233	0.00062859	0.0321847	0.118677	4.50977e-09	2.14552e-16	8.25563e-12
14.325	0.179567	0.00154963	0.000396501	0.501692	0.000126446	0.342722	0.000629462	0.032161	0.120723	4.3509e-09	2.54718e-16	9.51395e-12
14.375	0.168897	0.00157359	0.000404333	0.50784	0.000128413	0.334261	0.000630443	0.0321342	0.123028	4.17195e-09	2.99959e-16	1.09313e-11
14.425	0.158226	0.00160077	0.000413222	0.514817	0.000130646	0.32466	0.000631557	0.0321038	0.125643	3.96887e-09	3.51301e-16	1.25397e-11
14.475	0.147555	0.00163189	0.000423397	0.522804	0.000133201	0.31367	0.000632832	0.0320691	0.128636	3.73642e-09	4.1007e-16	1.43809e-11
14.525	0.138311	0.00166541	0.000431575	0.529552	0.000135186	0.303844	0.000649154	0.0328366	0.130887	3.53293e-09	4.5411e-16	1.58419e-11
14.575	0.131434	0.00169883	0.00043456	0.532835	0.000135738	0.297786	0.000693143	0.0350942	0.131322	3.41718e-09	4.62257e-16	1.63292e-11
14.625	0.124557	0.00173593	0.000437876	0.536481	0.000136351	0.29106	0.000741989	0.0376012	0.131806	3.28864e-09	4.71305e-16	1.68703e-11
14.675	0.11768	0.00177737	0.000441579	0.540553	0.000137035	0.283547	0.000796544	0.0404012	0.132346	3.14508e-09	4.81409e-16	1.74747e-11
14.725	0.110803	0.00182396	0.000445742	0.545131	0.000137804	0.275102	0.000857871	0.0435488	0.132954	2.9837e-09	4.92769e-16	1.81541e-11
14.775	0.103926	0.00187671	0.000450456	0.550314	0.000138676	0.265539	0.000927314	0.0471129	0.133641	2.80096e-09	5.05631e-16	1.89233e-11
14.825	0.097049	0.00193694	0.000455837	0.556232	0.00013967	0.254621	0.0010066	0.0511821	0.134426	2.59233e-09	5.20316e-16	1.98017e-11
14.875	0.090172	0.00200635	0.00046204	0.563052	0.000140817	0.242037	0.00109798	0.0558721	0.135331	2.35187e-09	5.37242e-16	2.08139e-11
14.925	0.0832949	0.00208722	0.000469267	0.570999	0.000142152	0.227376	0.00120444	0.0613364	0.136386	2.0717e-09	5.56962e-16	2.19934e-11
14.975	0.0764179	0.00218266	0.000477794	0.580376	0.000143728	0.210076	0.00133007	0.0677843	0.13763	1.74111e-09	5.80231e-16	2.33851e-11
15.025	0.0705417	0.00223544	0.000481505	0.584122	0.000144139	0.200205	0.00140977	0.0721823	0.13922	1.55542e-09	5.82343e-16	2.3807e-11
15.075	0.0654022	0.00224895	0.000480751	0.582641	0.000143461	0.197164	0.0014475	0.0747186	0.141156	1.50304e-09	5.64647e-16	2.33256e-11
15.125	0.0602627	0.00226478	0.000479869	0.580906	0.000142668	0.193605	0.00149167	0.0776876	0.143422	1.44172e-09	5.43932e-16	2.27621e-11
15.175	0.0551232	0.00228355	0.000478821	0.578848	0.000141728	0.189383	0.00154407	0.0812101	0.146111	1.36896e-09	5.19355e-16	2.20936e-11
15.225	0.0499837	0.00230618	0.000477559	0.576367	0.000140593	0.184292	0.00160724	0.0854571	0.149352	1.28125e-09	4.89724e-16	2.12875e-11
15.275	0.0448442	0.002334	0.000476007	0.573317	0.000139199	0.178034	0.0016849	0.0906775	0.153337	1.17343e-09	4.53301e-16	2.02967e-11
15.325	0.0397047	0.00236902	0.000474054	0.569478	0.000137444	0.170156	0.00178266	0.0972494	0.158354	1.0377e-09	4.07448e-16	1.90493e-11
15.375	0.0345652	0.00241446	0.000471519	0.564497	0.000135167	0.159935	0.00190949	0.105776	0.164862	8.61597e-10	3.4796e-16	1.7431e-11
15.425	0.0294258	0.00247577	0.000468099	0.557776	0.000132095	0.146144	0.00208062	0.11728	0.173644	6.23985e-10	2.67692e-16	1.52475e-11
15.475	0.0242863	0.00256303	0.000463232	0.54821	0.000127722	0.126515	0.00232419	0.133654	0.186142	2.85804e-10	1.5345e-16	1.21397e-11
15.525	0.0209986	0.00260061	0.000459692	0.541449	0.000124799	0.114675	0.00248062	0.144516	0.193695	9.41977e-11	8.81853e-17	1.03102e-11
15.575	0.0190742	0.00257712	0.000458095	0.538707	0.000123883	0.11314	0.00251877	0.147776	0.194699	9.26905e-11	8.65947e-17	1.01581e-11
15.625	0.0171498	0.00254836	0.00045614	0.535349	0.000122762	0.111261	0.0025655	0.151768	0.195928	9.0845e-11	8.46471e-17	9.97186e-12
15.675	0.0152253	0.00251232	0.000453691	0.531143	0.000121357	0.108907	0.00262403	0.15677	0.197468	8.8533e-11	8.22071e-17	9.73855e-12
15.725	0.0133009	0.00246586	0.000450533	0.52572	0.000119546	0.105872	0.00269951	0.163219	0.199454	8.5552e-11	7.90611e-17	9.43772e-12
15.775	0.0113765	0.00240369	0.000446307	0.518462	0.000117123	0.101809	0.00280052	0.17185	0.202112	8.15625e-11	7.48507e-17	9.03511e-12
15.825	0.00945202	0.00231619	0.00044036	0.508249	0.000113712	0.0960925	0.00294265	0.183995	0.205851	7.59483e-11	6.89258e-17	8.46856e-12
15.875	0.00752759	0.00218396	0.000431372	0.492813	0.000108557	0.0874529	0.00315747	0.202349	0.211504	6.74637e-11	5.99715e-17	7.61232e-12
15.925	0.00560315	0.00196089	0.00041621	0.466774	9.98621e-05	0.0728787	0.00351984	0.233312	0.221038	5.31509e-11	4.48664e-17	6.16794e-12
15.975	0.00367871	0.00150444	0.000385184	0.413492	8.20694e-05	0.0430561	0.00426135	0.296671	0.240548	2.38632e-11	1.39575e-17	3.21235e-12
16.025	0.00300544	0.00132534	0.000373348	0.392846	7.51942e-05	0.0314641	0.00454755	0.321608	0.24776	1.24882e-11	2.00226e-18	2.06106e-12
16.075	0.00269333	0.00132114	0.000373588	0.392762	7.5196e-05	0.0313609	0.00454697	0.32231	0.247251	1.24008e-11	1.98676e-18	2.04698e-12
16.125	0.00238122	0.00131585	0.00037389	0.392655	7.51982e-05	0.0312305	0.00454624	0.323195	0.246608	1.22905e-11	1.9672e-18	2.02922e-12
16.175	0.0020691	0.00130895	0.000374283	0.392516	7.52011e-05	0.0310609	0.0045453	0.324348	0.245771	1.21469e-11	1.94174e-18	2.00609e-12
16.225	0.00175699	0.00129961	0.000374817	0.392328	7.5205e-05	0.030831	0.00454401	0.325911	0.244636	1.19522e-11	1.90724e-18	1.97474e-12
16.275	0.00144488	0.00128622	0.00037558	0.392059	7.52107e-05	0.0305017	0.00454218	0.328148	0.243012	1.16735e-11	1.85782e-18	1.92986e-12
16.325	0.00113277	0.00126547	0.000376764	0.391641	7.52194e-05	0.029991	0.00453932	0.331619	0.240493	1.12411e-11	1.78118e-18	1.86024e-12
16.375	0.000820654	0.00122892	0.000378849	0.390905	7.52347e-05	0.0290918	0.00453431	0.33773	0.236057	1.04799e-11	1.64624e-18	1.73766e-12
16.425	0.000508542	0.00114751	0.000383494	0.389266	7.52689e-05	0.0270889	0.00452312	0.351341	0.226176	8.78429e-12	1.34566e-18	1.46463e-12
16.475	0.00019643	0.000807408	0.000402898	0.382417	7.54119e-05	0.018721	0.00447641	0.408205	0.184895	1.70033e-12	8.98897e-20	3.23926e-13
16.525	0.000170578	0.000785177	0.000404305	0.381812	7.54353e-05	0.018177	0.00447147	0.411708	0.182566	1.24215e-12	8.77132e-21	2.52511e-13
16.575	0.000151765	0.000784844	0.0004045	0.381605	7.54535e-05	0.0181726	0.00446902	0.411491	0.182997	1.24142e-12	8.77298e-21	2.55408e-13
16.625	0.000132952	0.000784418	0.000404752	0.38134	7.54768e-05	0.018167	0.00446586	0.411213	0.18355	1.24047e-12	8.77511e-21	2.59126e-13
16.675	0.000114139	0.00078385	0.000405086	0.380987	7.55078e-05	0.0181595	0.00446167	0.410842	0.184285	1.23922e-12	8.77794e-21	2.64069e-13
16.725	9.53265e-05	0.000783059	0.000405551	0.380494	7.5551e-05	0.0181491	0.00445583	0.410326	0.185311	1.23747e-12	8.78189e-21	2.70963e-13
16.775	7.65136e-05	0.000781879	0.000406246	0.37976	7.56154e-05	0.0181335	0.00444711	0.409555	0.18684	1.23486e-12	8.78778e-21	2.81247e-13
16.825	5.77008e-05	0.000779929	0.000407394	0.378546	7.57219e-05	0.0181078	0.00443271	0.408282	0.189368	1.23055e-12	8.79752e-21	2.98238e-13
16.875	3.88879e-05	0.000776092	0.000409653	0.376158	7.59314e-05	0.0180572	0.00440438	0.405778	0.19434	1.22207e-12	8.81667e-21	3.31667e-13
16.925	2.00751e-05	0.000765063	0.000416145	0.369295	7.65336e-05	0.0179117	0.00432294	0.398579	0.208633	1.19769e-12	8.87173e-21	4.27752e-13
16.975	1.26225e-06	0.000425291	0.000616147	0.157849	9.50867e-05	0.0134308	0.00181386	0.176803	0.648967	4.46593e-13	1.05678e-20	3.38796e-12

## Sheet: B) India
		Fraction of each mechanism
Height AGL (km)	Total nucleation rate (# cm-3 s-1)	H2SO4–H2O neutral	H2SO4–H2O ion-induced	H2SO4–NH3–H2O neutral	H2SO4–NH3–H2O ion-induced	H2SO4–HNO3–NH3	organic neutral	organic ion-induced	organic–H2SO4	amine–H2SO4	iodine oxoacids neutral	iodine oxoacids ion-induced
0.025	11.7984	3.77255e-08	3.33605e-06	0.00596014	0.00822316	0	1.84941e-17	6.08473e-16	9.00971e-05	0.984033	8.02398e-05	0.00160954
0.075	9.23995	5.18719e-08	4.87363e-06	0.00832708	0.0118266	0	2.46767e-16	6.34885e-15	0.000100774	0.979669	1.8694e-05	5.28884e-05
0.125	7.06022	6.18361e-08	6.61329e-06	0.0109341	0.0167539	0	1.89182e-16	1.16022e-14	0.000124763	0.97216	6.61492e-06	1.41905e-05
0.175	5.61838	6.87587e-08	8.49908e-06	0.0140201	0.0232709	0	1.63363e-16	1.65089e-14	0.000153366	0.962541	2.44869e-06	3.36945e-06
0.225	4.23953	7.97731e-08	1.14247e-05	0.0182965	0.0328148	0	1.72479e-16	2.70821e-14	0.000197672	0.948678	6.74593e-07	9.88473e-07
0.275	2.62339	1.14445e-07	1.8456e-05	0.0259123	0.0511957	0	3.38963e-16	6.66167e-14	0.00029915	0.922573	3.56405e-07	6.88403e-07
0.325	1.54826	1.72893e-07	3.09951e-05	0.0377379	0.0816851	0	1.85046e-15	3.62123e-13	0.000470636	0.880075	7.50102e-08	4.05188e-07
0.375	0.827836	2.88321e-07	5.71252e-05	0.0590753	0.140911	0	7.28711e-15	1.40156e-12	0.000810142	0.799146	2.71609e-08	2.89286e-07
0.425	0.536263	4.02773e-07	8.76077e-05	0.0803953	0.207542	0	2.21156e-14	4.38059e-12	0.00117073	0.710803	8.2255e-09	2.16954e-07
0.475	0.325164	5.9812e-07	0.000143756	0.116931	0.328392	0	5.59291e-14	1.12208e-11	0.00180777	0.552725	1.59659e-09	1.31879e-07
0.525	0.254114	7.05469e-07	0.000183184	0.135935	0.40528	0	1.58629e-13	3.18755e-11	0.00218143	0.456419	9.38322e-10	1.01777e-07
0.575	0.186656	8.80102e-07	0.000248352	0.16674	0.531679	0	3.42466e-13	6.88312e-11	0.00279208	0.29854	1.51907e-10	5.4368e-08
0.625	0.164758	9.35501e-07	0.000280419	0.175937	0.588941	0	8.55189e-13	1.71173e-10	0.0030141	0.231826	9.32997e-11	3.90073e-08
0.675	0.142859	1.00788e-06	0.000322316	0.187955	0.663757	0	1.5251e-12	3.04891e-10	0.00330418	0.14466	1.67251e-11	1.89376e-08
0.725	0.133754	1.04597e-06	0.000345046	0.190853	0.698924	0	1.9781e-12	3.95405e-10	0.00339627	0.106481	8.3718e-12	1.28209e-08
0.775	0.125154	1.08714e-06	0.00036968	0.193647	0.736518	0	2.47765e-12	4.95225e-10	0.00348981	0.065975	2.49984e-12	6.64916e-09
0.825	0.120395	1.1015e-06	0.000385765	0.19335	0.757958	0	2.7132e-12	5.44241e-10	0.00352406	0.0447809	1.32567e-09	1.61026e-08
0.875	0.116583	1.1088e-06	0.000400025	0.192166	0.775619	0	2.88271e-12	5.80685e-10	0.00354279	0.0282705	3.07438e-09	3.03326e-08
0.925	0.113916	1.10809e-06	0.000411779	0.190395	0.788076	0	3.41559e-12	6.66419e-10	0.00355384	0.0175617	2.98214e-09	2.90385e-08
0.975	0.112141	1.10068e-06	0.000421281	0.188156	0.796013	0	4.24537e-12	7.92247e-10	0.00355831	0.0118506	1.35077e-09	1.47723e-08
1.025	0.110541	1.09471e-06	0.000430688	0.185887	0.803282	0	5.22025e-12	9.52121e-10	0.00356282	0.00683643	9.23623e-11	4.64756e-09
1.075	0.109628	1.09522e-06	0.00043872	0.183733	0.807051	0	6.6884e-12	1.23497e-09	0.00356705	0.00520917	4.97007e-10	1.25863e-08
1.125	0.108716	1.09574e-06	0.000446888	0.181542	0.810884	0	8.18119e-12	1.52256e-09	0.00357135	0.0035546	9.08442e-10	2.06582e-08
1.175	0.108226	1.10916e-06	0.000454975	0.179892	0.813272	0	8.88439e-12	1.68305e-09	0.00357281	0.00280709	8.52726e-10	2.26397e-08
1.225	0.107867	1.12672e-06	0.000463056	0.17841	0.815207	0	9.33875e-12	1.80362e-09	0.00357336	0.00234559	6.48576e-10	2.2693e-08
1.275	0.107591	1.14606e-06	0.000471073	0.177034	0.816945	0	9.40562e-12	1.84743e-09	0.0035741	0.00197491	1.19543e-09	4.66692e-08
1.325	0.107603	1.17128e-06	0.000478696	0.176064	0.817948	0	8.10529e-12	1.61983e-09	0.00357548	0.0019321	4.37798e-09	1.54468e-07
1.375	0.107614	1.19649e-06	0.000486318	0.175095	0.818951	0	6.80523e-12	1.39227e-09	0.00357685	0.0018893	7.55986e-09	2.62244e-07
1.425	0.107638	1.22654e-06	0.000495371	0.174285	0.819963	0	5.90448e-12	1.22692e-09	0.0035832	0.00167278	7.09489e-09	2.47044e-07
1.475	0.107669	1.26004e-06	0.000505449	0.173589	0.82098	0	5.29067e-12	1.10627e-09	0.00359311	0.00133164	4.0125e-09	1.43581e-07
1.525	0.107701	1.29352e-06	0.000515521	0.172893	0.821997	0	4.67721e-12	9.8569e-10	0.00360302	0.000990706	9.31924e-10	4.01791e-08
1.575	0.107753	1.33178e-06	0.00052754	0.172202	0.822817	0	4.18217e-12	8.8539e-10	0.00362806	0.00082396	1.16545e-11	8.03771e-09
1.625	0.107815	1.37204e-06	0.000540374	0.171514	0.823553	0	3.73774e-12	7.93768e-10	0.0036595	0.000731194	7.9458e-12	6.13171e-09
1.675	0.107876	1.41225e-06	0.000553193	0.170827	0.824289	0	3.29382e-12	7.02251e-10	0.0036909	0.000638534	4.24136e-12	4.22789e-09
1.725	0.107862	1.46021e-06	0.000566634	0.170261	0.824895	0	2.93522e-12	6.28597e-10	0.00372933	0.000546866	1.36193e-12	2.68802e-09
1.775	0.107608	1.53281e-06	0.000582106	0.170074	0.825095	0	2.84223e-12	6.10556e-10	0.00379004	0.000457756	1.05409e-12	2.28098e-09
1.825	0.107354	1.60575e-06	0.000597651	0.169885	0.825296	0	2.74881e-12	5.92429e-10	0.00385105	0.000368225	7.44789e-13	1.87201e-09
1.875	0.1071	1.67903e-06	0.00061327	0.169696	0.825498	0	2.65494e-12	5.74216e-10	0.00391234	0.00027827	4.34026e-13	1.4611e-09
1.925	0.106847	1.75266e-06	0.000628964	0.169506	0.825701	0	2.56062e-12	5.55917e-10	0.00397392	0.000187887	1.21787e-13	1.04824e-09
1.975	0.106217	1.82183e-06	0.000645743	0.169013	0.826103	0	2.42186e-12	5.27663e-10	0.00405773	0.000178734	2.98856e-13	2.03809e-09
2.025	0.10558	1.89173e-06	0.000662742	0.168508	0.826513	0	2.28062e-12	4.98887e-10	0.00414295	0.000170983	4.87132e-13	3.0658e-09
2.075	0.104944	1.96249e-06	0.000679947	0.167998	0.826928	0	2.13767e-12	4.69762e-10	0.0042292	0.000163137	6.77692e-13	4.10599e-09
2.125	0.104307	2.0341e-06	0.000697362	0.167481	0.827348	0	1.99298e-12	4.40282e-10	0.00431651	0.000155196	8.70577e-13	5.15887e-09
2.175	0.103671	2.1066e-06	0.000714991	0.166958	0.827773	0	1.84651e-12	4.10439e-10	0.00440489	0.000147157	1.06583e-12	6.22467e-09
2.225	0.102996	2.1924e-06	0.000736985	0.166145	0.828409	6.68764e-05	1.79973e-12	4.01557e-10	0.00449486	0.000145482	1.26498e-12	8.11708e-09
2.275	0.102314	2.28205e-06	0.000760175	0.165259	0.829098	0.000149224	1.77447e-12	3.97208e-10	0.00458614	0.000145194	1.4671e-12	1.0212e-08
2.325	0.101631	2.3729e-06	0.000783676	0.164362	0.829796	0.000232677	1.74888e-12	3.92801e-10	0.00467865	0.000144903	1.67194e-12	1.2335e-08
2.375	0.100949	2.46498e-06	0.000807495	0.163452	0.830504	0.000317259	1.72293e-12	3.88334e-10	0.0047724	0.000144607	1.87954e-12	1.44868e-08
2.425	0.100266	2.55831e-06	0.000831638	0.16253	0.831221	0.000402992	1.69664e-12	3.83806e-10	0.00486744	0.000144307	2.08997e-12	1.66678e-08
2.475	0.0995834	2.65292e-06	0.000856113	0.161596	0.831948	0.000489901	1.66998e-12	3.79216e-10	0.00496377	0.000144003	2.30329e-12	1.88788e-08
2.525	0.0987157	2.80812e-06	0.000891009	0.160632	0.83247	0.00075414	1.53355e-12	3.48976e-10	0.00508752	0.000162808	4.73142e-12	2.52224e-08
2.575	0.0978134	2.97736e-06	0.000928449	0.159647	0.83296	0.00105658	1.3739e-12	3.13334e-10	0.00521845	0.000185579	7.62317e-12	3.24591e-08
2.625	0.096911	3.14976e-06	0.000966588	0.158645	0.83346	0.00136465	1.21128e-12	2.77028e-10	0.00535183	0.000208774	1.05688e-11	3.98306e-08
2.675	0.0960086	3.3254e-06	0.00100544	0.157623	0.833969	0.00167851	1.04559e-12	2.4004e-10	0.00548771	0.000232405	1.35697e-11	4.73406e-08
2.725	0.0951063	3.50437e-06	0.00104503	0.156582	0.834488	0.00199833	8.76767e-13	2.0235e-10	0.00562617	0.000256485	1.66276e-11	5.49932e-08
2.775	0.0942039	3.68676e-06	0.00108539	0.155522	0.835017	0.00232428	7.04706e-13	1.63938e-10	0.00576728	0.000281026	1.97441e-11	6.27923e-08
2.825	0.0933018	3.87308e-06	0.00112655	0.154442	0.835554	0.00265559	5.30242e-13	1.24976e-10	0.00591132	0.000306179	2.29212e-11	7.07479e-08
2.875	0.0925309	4.25955e-06	0.00118417	0.154357	0.835371	0.00252296	8.18249e-13	1.82514e-10	0.00615945	0.000400987	2.62836e-11	8.16367e-08
2.925	0.0917601	4.65252e-06	0.00124276	0.15427	0.835185	0.0023881	1.11109e-12	2.41019e-10	0.00641175	0.000497388	2.97024e-11	9.27083e-08
2.975	0.0909893	5.05214e-06	0.00130234	0.154181	0.834996	0.00225096	1.4089e-12	3.00516e-10	0.00666833	0.000595422	3.31792e-11	1.03968e-07
3.025	0.0902184	5.45859e-06	0.00136294	0.154092	0.834804	0.00211147	1.7118e-12	3.61029e-10	0.00692929	0.000695132	3.67154e-11	1.15419e-07
3.075	0.0894476	5.87204e-06	0.00142459	0.154	0.834608	0.00196958	2.01992e-12	4.22585e-10	0.00719475	0.00079656	4.03126e-11	1.27068e-07
3.125	0.0886767	6.29269e-06	0.0014873	0.153907	0.83441	0.00182523	2.33339e-12	4.85211e-10	0.00746482	0.000899751	4.39723e-11	1.3892e-07
3.175	0.0879059	6.72071e-06	0.00155112	0.153812	0.834207	0.00167834	2.65236e-12	5.48936e-10	0.00773963	0.00100475	4.76962e-11	1.50979e-07
3.225	0.0871321	7.29289e-06	0.00162289	0.153952	0.833681	0.00155727	3.01381e-12	6.24413e-10	0.0080671	0.00111167	5.2364e-11	1.60783e-07
3.275	0.0863533	8.11826e-06	0.00170808	0.154516	0.832577	0.00148458	3.44727e-12	7.20143e-10	0.00848549	0.00122063	5.86774e-11	1.66373e-07
3.325	0.0855744	8.95866e-06	0.00179482	0.155089	0.831453	0.00141055	3.88862e-12	8.17616e-10	0.00891149	0.00133157	6.51057e-11	1.72065e-07
3.375	0.0847956	9.8145e-06	0.00188316	0.155674	0.830308	0.00133518	4.33807e-12	9.16879e-10	0.00934531	0.00144454	7.1652e-11	1.77861e-07
3.425	0.0840167	1.06862e-05	0.00197313	0.156269	0.829142	0.0012584	4.79586e-12	1.01798e-09	0.00978718	0.00155961	7.83197e-11	1.83765e-07
3.475	0.0832379	1.15742e-05	0.00206479	0.156875	0.827954	0.00118018	5.26222e-12	1.12098e-09	0.0102373	0.00167684	8.51123e-11	1.89779e-07
3.525	0.082459	1.2479e-05	0.00215818	0.157492	0.826744	0.00110049	5.73738e-12	1.22592e-09	0.010696	0.00179627	9.20331e-11	1.95907e-07
3.575	0.0816801	1.34011e-05	0.00225335	0.158122	0.825511	0.00101928	6.22161e-12	1.33286e-09	0.0111633	0.00191799	9.90859e-11	2.02152e-07
3.625	0.0809013	1.43409e-05	0.00235035	0.158763	0.824254	0.000936505	6.71516e-12	1.44187e-09	0.0116397	0.00204205	1.06275e-10	2.08517e-07
3.675	0.0793093	1.67759e-05	0.00250514	0.160594	0.821057	0.0016241	6.83895e-12	1.47275e-09	0.0120716	0.00213138	1.64592e-10	2.19935e-07
3.725	0.0776672	1.94062e-05	0.00266993	0.162576	0.817605	0.00238935	6.94379e-12	1.49983e-09	0.012518	0.00222206	2.28577e-10	2.32143e-07
3.775	0.0760252	2.21501e-05	0.00284183	0.164643	0.814005	0.00318767	7.05317e-12	1.52808e-09	0.0129836	0.00231667	2.95325e-10	2.44877e-07
3.825	0.0743831	2.50152e-05	0.00302132	0.166802	0.810245	0.00402123	7.16737e-12	1.55758e-09	0.0134699	0.00241545	3.65021e-10	2.58174e-07
3.875	0.072741	2.80096e-05	0.00320892	0.169058	0.806316	0.00489242	7.28673e-12	1.5884e-09	0.0139781	0.00251869	4.37863e-10	2.72071e-07
3.925	0.071099	3.11423e-05	0.00340518	0.171418	0.802205	0.00580386	7.4116e-12	1.62066e-09	0.0145097	0.0026267	5.14071e-10	2.8661e-07
3.975	0.0694569	3.44231e-05	0.00361073	0.17389	0.797899	0.00675839	7.54238e-12	1.65443e-09	0.0150665	0.00273981	5.93881e-10	3.01837e-07
4.025	0.0678148	3.78628e-05	0.00382622	0.176482	0.793386	0.00775915	7.67949e-12	1.68984e-09	0.0156503	0.00285841	6.77556e-10	3.17801e-07
4.075	0.0661728	4.14733e-05	0.00405241	0.179202	0.788648	0.00880957	7.82341e-12	1.72701e-09	0.016263	0.00298289	7.65384e-10	3.34557e-07
4.125	0.0657054	4.42001e-05	0.00425712	0.180001	0.783324	0.0124992	8.04669e-12	1.76387e-09	0.0166511	0.00322336	7.7925e-10	3.35432e-07
4.175	0.0656465	4.6584e-05	0.00445219	0.180102	0.777839	0.0171023	8.29639e-12	1.80027e-09	0.0169549	0.00350325	7.66419e-10	3.30594e-07
4.225	0.0655876	4.89722e-05	0.00464761	0.180202	0.772344	0.0217136	8.54654e-12	1.83673e-09	0.0172593	0.00378363	7.53564e-10	3.25748e-07
4.275	0.0655288	5.13647e-05	0.00484338	0.180303	0.76684	0.0263331	8.79714e-12	1.87326e-09	0.0175641	0.00406452	7.40687e-10	3.20893e-07
4.325	0.0654699	5.37615e-05	0.0050395	0.180405	0.761325	0.030961	9.04819e-12	1.90985e-09	0.0178696	0.00434592	7.27786e-10	3.16029e-07
4.375	0.065411	5.61626e-05	0.00523597	0.180506	0.755801	0.0355973	9.29969e-12	1.94651e-09	0.0181755	0.00462782	7.14862e-10	3.11157e-07
4.425	0.0653521	5.8568e-05	0.0054328	0.180608	0.750267	0.0402419	9.55165e-12	1.98323e-09	0.0184821	0.00491023	7.01915e-10	3.06276e-07
4.475	0.0652932	6.09778e-05	0.00562999	0.180709	0.744722	0.0448948	9.80406e-12	2.02002e-09	0.0187892	0.00519315	6.88944e-10	3.01386e-07
4.525	0.0652343	6.33919e-05	0.00582753	0.180811	0.739168	0.0495562	1.00569e-11	2.05688e-09	0.0190968	0.00547659	6.7595e-10	2.96487e-07
4.575	0.0651754	6.58104e-05	0.00602543	0.180913	0.733604	0.054226	1.03102e-11	2.09381e-09	0.019405	0.00576053	6.62933e-10	2.91579e-07
4.625	0.066645	6.6816e-05	0.0061594	0.179376	0.725337	0.0640238	2.62533e-11	5.16021e-09	0.01938	0.00565669	1.12096e-09	3.03101e-07
4.675	0.0687031	6.72529e-05	0.00626304	0.177319	0.716512	0.075187	4.71033e-11	9.17473e-09	0.0192345	0.00541647	1.72739e-09	3.2003e-07
4.725	0.0707612	6.76644e-05	0.00636066	0.175382	0.708201	0.0857007	6.67405e-11	1.29557e-08	0.0190975	0.00519023	2.29854e-09	3.35974e-07
4.775	0.0728193	6.80526e-05	0.00645275	0.173554	0.700359	0.0956202	8.52677e-11	1.6523e-08	0.0189682	0.00497677	2.83741e-09	3.51018e-07
4.825	0.0748774	6.84194e-05	0.00653978	0.171827	0.692949	0.104994	1.02776e-10	1.98942e-08	0.018846	0.00477505	3.34665e-09	3.65234e-07
4.875	0.0769355	6.87666e-05	0.00662216	0.170192	0.685935	0.113867	1.19348e-10	2.3085e-08	0.0187303	0.00458413	3.82865e-09	3.78689e-07
4.925	0.0789936	6.90958e-05	0.00670024	0.168643	0.679287	0.122277	1.35057e-10	2.61095e-08	0.0186207	0.00440315	4.28553e-09	3.91444e-07
4.975	0.0810517	6.94082e-05	0.00677436	0.167172	0.672976	0.13026	1.49967e-10	2.89804e-08	0.0185167	0.00423136	4.71921e-09	4.03551e-07
5.025	0.0831097	6.97051e-05	0.0068448	0.165773	0.666977	0.137848	1.6414e-10	3.17092e-08	0.0184177	0.00406808	5.13141e-09	4.15058e-07
5.075	0.0851678	6.99877e-05	0.00691184	0.164443	0.661269	0.145069	1.77627e-10	3.4306e-08	0.0183236	0.00391269	5.52369e-09	4.26009e-07
5.125	0.0872259	7.0257e-05	0.00697572	0.163175	0.65583	0.15195	1.90478e-10	3.67804e-08	0.0182339	0.00376463	5.89746e-09	4.36443e-07
5.175	0.0878982	7.36984e-05	0.00701394	0.163958	0.646857	0.159992	2.20166e-10	4.28175e-08	0.0185142	0.00359076	6.53216e-09	4.08038e-07
5.225	0.088385	7.7525e-05	0.00704859	0.164999	0.637491	0.168129	2.51821e-10	4.92725e-08	0.0188401	0.00341475	7.19614e-09	3.74821e-07
5.275	0.0888718	8.13097e-05	0.00708285	0.166029	0.628227	0.176177	2.8313e-10	5.56567e-08	0.0191625	0.00324067	7.85284e-09	3.41968e-07
5.325	0.0893586	8.50531e-05	0.00711674	0.167047	0.619064	0.184137	3.14097e-10	6.19714e-08	0.0194814	0.00306849	8.50238e-09	3.09473e-07
5.375	0.0898455	8.8756e-05	0.00715027	0.168055	0.61	0.19201	3.44728e-10	6.82176e-08	0.0197968	0.00289818	9.14488e-09	2.77331e-07
5.425	0.0903323	9.2419e-05	0.00718343	0.169052	0.601034	0.199799	3.75029e-10	7.43965e-08	0.0201089	0.0027297	9.78046e-09	2.45534e-07
5.475	0.0908191	9.60427e-05	0.00721624	0.170038	0.592165	0.207505	4.05006e-10	8.05092e-08	0.0204176	0.00256302	1.04092e-08	2.14079e-07
5.525	0.0913059	9.96277e-05	0.0072487	0.171013	0.583389	0.215128	4.34663e-10	8.65566e-08	0.0207229	0.00239813	1.10313e-08	1.82959e-07
5.575	0.0917928	0.000103175	0.00728081	0.171978	0.574707	0.22267	4.64005e-10	9.254e-08	0.0210251	0.00223498	1.16468e-08	1.52169e-07
5.625	0.0922796	0.000106684	0.00731259	0.172933	0.566117	0.230133	4.93038e-10	9.84602e-08	0.0213241	0.00207355	1.22557e-08	1.21704e-07
5.675	0.0927664	0.000110157	0.00734403	0.173878	0.557616	0.237518	5.21765e-10	1.04318e-07	0.0216199	0.00191382	1.28583e-08	9.15588e-08
5.725	0.0931686	0.000114121	0.00736946	0.175455	0.549001	0.244432	6.00016e-10	1.18984e-07	0.0218463	0.00178183	1.29337e-08	6.90601e-08
5.775	0.0933752	0.000119277	0.00738158	0.178502	0.539974	0.250394	7.9276e-10	1.54024e-07	0.0219181	0.00171089	1.18064e-08	6.36319e-08
5.825	0.0935818	0.000124411	0.00739365	0.181535	0.530987	0.256329	9.84652e-10	1.8891e-07	0.0219897	0.00164025	1.06841e-08	5.82276e-08
5.875	0.0937885	0.000129521	0.00740567	0.184556	0.522039	0.262239	1.1757e-09	2.23641e-07	0.0220609	0.00156993	9.56667e-09	5.28471e-08
5.925	0.0939951	0.000134609	0.00741764	0.187563	0.513131	0.268122	1.36591e-09	2.58221e-07	0.0221318	0.00149992	8.45419e-09	4.74903e-08
5.975	0.0942017	0.000139675	0.00742955	0.190556	0.504261	0.27398	1.55528e-09	2.92648e-07	0.0222024	0.00143022	7.34659e-09	4.21569e-08
6.025	0.0944083	0.000144719	0.00744141	0.193537	0.495431	0.279812	1.74382e-09	3.26925e-07	0.0222727	0.00136082	6.24383e-09	3.68469e-08
6.075	0.0946149	0.000149741	0.00745322	0.196505	0.486639	0.285619	1.93154e-09	3.61052e-07	0.0223427	0.00129173	5.14589e-09	3.15601e-08
6.125	0.0948216	0.00015474	0.00746498	0.199459	0.477885	0.2914	2.11844e-09	3.9503e-07	0.0224123	0.00122293	4.05274e-09	2.62964e-08
6.175	0.0950282	0.000159718	0.00747669	0.202401	0.46917	0.297156	2.30453e-09	4.28861e-07	0.0224817	0.00115444	2.96434e-09	2.10555e-08
6.225	0.0952348	0.000164675	0.00748835	0.20533	0.460492	0.302887	2.48982e-09	4.62545e-07	0.0225508	0.00108624	1.88066e-09	1.58374e-08
6.275	0.0954414	0.00016961	0.00749995	0.208247	0.451852	0.308593	2.67429e-09	4.96083e-07	0.0226195	0.00101834	8.01677e-10	1.06419e-08
6.325	0.0964421	0.000173316	0.00751241	0.21205	0.4443	0.312328	3.04108e-09	5.64905e-07	0.0226118	0.0010248	1.38943e-10	7.45433e-09
6.375	0.0988421	0.000174837	0.00752597	0.217256	0.438799	0.312612	3.70752e-09	6.91785e-07	0.0224744	0.00115736	2.00966e-10	7.76272e-09
6.425	0.101242	0.000176286	0.0075389	0.222215	0.43356	0.312883	4.34236e-09	8.12649e-07	0.0223435	0.00128363	2.60048e-10	8.05649e-09
6.475	0.103642	0.000177667	0.00755122	0.226944	0.428563	0.313141	4.94781e-09	9.27915e-07	0.0222187	0.00140406	3.16394e-10	8.33665e-09
6.525	0.106042	0.000178986	0.00756299	0.231459	0.423792	0.313387	5.52584e-09	1.03796e-06	0.0220995	0.00151904	3.70189e-10	8.60413e-09
6.575	0.108442	0.000180247	0.00757423	0.235775	0.419232	0.313623	6.07829e-09	1.14314e-06	0.0219856	0.00162892	4.21603e-10	8.85977e-09
6.625	0.110842	0.000181453	0.00758499	0.239904	0.41487	0.313848	6.60682e-09	1.24376e-06	0.0218766	0.00173405	4.70791e-10	9.10434e-09
6.675	0.113242	0.000182608	0.00759529	0.243857	0.410693	0.314064	7.11294e-09	1.34012e-06	0.0217723	0.00183472	5.17893e-10	9.33855e-09
6.725	0.115642	0.000183715	0.00760517	0.247647	0.406689	0.314271	7.59806e-09	1.43248e-06	0.0216723	0.00193122	5.63041e-10	9.56303e-09
6.775	0.118042	0.000184777	0.00761464	0.251282	0.402848	0.314469	8.06345e-09	1.52108e-06	0.0215763	0.00202378	6.06353e-10	9.77839e-09
6.825	0.120442	0.000185796	0.00762373	0.254773	0.39916	0.31466	8.51029e-09	1.60615e-06	0.0214842	0.00211266	6.47938e-10	9.98516e-09
6.875	0.122842	0.000186776	0.00763247	0.258127	0.395616	0.314843	8.93967e-09	1.6879e-06	0.0213957	0.00219807	6.87899e-10	1.01838e-08
6.925	0.125517	0.000188398	0.00767674	0.263831	0.390252	0.314366	9.54934e-09	1.78969e-06	0.0214674	0.00221762	6.79252e-10	9.95564e-09
6.975	0.128537	0.000190785	0.00776317	0.272331	0.382719	0.313106	1.0374e-08	1.91549e-06	0.0217289	0.00215931	6.1308e-10	9.22178e-09
7.025	0.131558	0.000193062	0.00784562	0.280441	0.375532	0.311904	1.11608e-08	2.0355e-06	0.0219784	0.00210368	5.49946e-10	8.52162e-09
7.075	0.134579	0.000195236	0.00792438	0.288187	0.368668	0.310756	1.19123e-08	2.15013e-06	0.0222167	0.00205054	4.89647e-10	7.8529e-09
7.125	0.1376	0.000197316	0.00799967	0.295593	0.362106	0.309658	1.26308e-08	2.25973e-06	0.0224445	0.00199974	4.31995e-10	7.21353e-09
7.175	0.14062	0.000199306	0.00807174	0.30268	0.355825	0.308608	1.33184e-08	2.36462e-06	0.0226626	0.00195112	3.76821e-10	6.60164e-09
7.225	0.143641	0.000201212	0.00814077	0.30947	0.349808	0.307602	1.39771e-08	2.46509e-06	0.0228714	0.00190455	3.23966e-10	6.01547e-09
7.275	0.146662	0.00020304	0.00820695	0.315979	0.34404	0.306637	1.46086e-08	2.56143e-06	0.0230717	0.00185989	2.73289e-10	5.45346e-09
7.325	0.149682	0.000204794	0.00827047	0.322227	0.338504	0.305711	1.52147e-08	2.65388e-06	0.0232639	0.00181704	2.24658e-10	4.91413e-09
7.375	0.152703	0.000206478	0.00833147	0.328226	0.333187	0.304822	1.57968e-08	2.74267e-06	0.0234484	0.00177588	1.7795e-10	4.39613e-09
7.425	0.155724	0.000208097	0.00839011	0.333994	0.328076	0.303967	1.63563e-08	2.82802e-06	0.0236259	0.00173632	1.33055e-10	3.89824e-09
7.475	0.158744	0.000209655	0.00844651	0.339541	0.32316	0.303145	1.68945e-08	2.91012e-06	0.0237965	0.00169826	8.98677e-11	3.41929e-09
7.525	0.162838	0.000218693	0.00851219	0.346311	0.31382	0.305835	1.90283e-08	3.17051e-06	0.0237018	0.00159751	7.66336e-11	3.18546e-09
7.575	0.167266	0.000229547	0.00857796	0.353167	0.303565	0.309441	2.15414e-08	3.47242e-06	0.0235337	0.00148251	7.26343e-11	3.03218e-09
7.625	0.171694	0.000239842	0.00864034	0.35967	0.293838	0.31286	2.39249e-08	3.75876e-06	0.0233742	0.00137345	6.88412e-11	2.8868e-09
7.675	0.176122	0.000249619	0.00869958	0.365846	0.284601	0.316108	2.61885e-08	4.0307e-06	0.0232228	0.00126988	6.52389e-11	2.74874e-09
7.725	0.18055	0.000258916	0.00875591	0.371718	0.275817	0.319196	2.83411e-08	4.2893e-06	0.0230787	0.00117138	6.18132e-11	2.61745e-09
7.775	0.184978	0.000267769	0.00880955	0.37731	0.267453	0.322136	3.03907e-08	4.53552e-06	0.0229416	0.0010776	5.85516e-11	2.49244e-09
7.825	0.189406	0.000276207	0.00886068	0.38264	0.25948	0.324939	3.23444e-08	4.77022e-06	0.0228109	0.000988207	5.54425e-11	2.37328e-09
7.875	0.193834	0.00028426	0.00890947	0.387727	0.251872	0.327614	3.42088e-08	4.99421e-06	0.0226862	0.000902896	5.24754e-11	2.25956e-09
7.925	0.198262	0.000291953	0.00895609	0.392586	0.244603	0.330169	3.599e-08	5.20818e-06	0.022567	0.000821396	4.96409e-11	2.15093e-09
7.975	0.20269	0.00029931	0.00900066	0.397233	0.237652	0.332613	3.76934e-08	5.41281e-06	0.022453	0.000743457	4.69302e-11	2.04704e-09
8.025	0.207118	0.000306352	0.00904333	0.401682	0.230998	0.334952	3.93239e-08	5.60869e-06	0.0223439	0.000668851	4.43354e-11	1.94759e-09
8.075	0.212107	0.000316724	0.00905309	0.402517	0.222613	0.342652	4.36734e-08	6.19801e-06	0.0222394	0.000602131	4.14874e-11	1.84648e-09
8.125	0.218522	0.000335488	0.00898563	0.39486	0.209713	0.363406	5.4666e-08	7.74654e-06	0.0221404	0.000550635	3.78964e-11	1.73631e-09
8.175	0.224938	0.000353181	0.00892201	0.387641	0.197549	0.382976	6.50315e-08	9.20673e-06	0.0220471	0.000502077	3.45101e-11	1.63242e-09
8.225	0.231354	0.000369893	0.00886192	0.380822	0.186059	0.401461	7.48222e-08	1.05859e-05	0.0219589	0.000456212	3.13117e-11	1.53429e-09
8.275	0.23777	0.000385704	0.00880507	0.374371	0.17519	0.418948	8.40844e-08	1.18907e-05	0.0218755	0.000412822	2.82859e-11	1.44146e-09
8.325	0.244185	0.000400683	0.00875121	0.368259	0.164891	0.435516	9.286e-08	1.31269e-05	0.0217965	0.000371712	2.5419e-11	1.3535e-09
8.375	0.250601	0.000414896	0.00870011	0.36246	0.15512	0.451236	1.01186e-07	1.42998e-05	0.0217215	0.000332707	2.2699e-11	1.27005e-09
8.425	0.257017	0.000428398	0.00865156	0.356951	0.145837	0.466171	1.09097e-07	1.54142e-05	0.0216502	0.00029565	2.01148e-11	1.19077e-09
8.475	0.263433	0.000441244	0.00860537	0.35171	0.137005	0.480379	1.16622e-07	1.64743e-05	0.0215824	0.000260397	1.76564e-11	1.11535e-09
8.525	0.269848	0.000453478	0.00856138	0.346718	0.128594	0.493911	1.23789e-07	1.7484e-05	0.0215179	0.000226821	1.5315e-11	1.04351e-09
8.575	0.276264	0.000465144	0.00851944	0.341958	0.120574	0.506814	1.30624e-07	1.84467e-05	0.0214563	0.000194804	1.30822e-11	9.7501e-10
8.625	0.282657	0.000476422	0.00848031	0.337395	0.112948	0.519115	1.37434e-07	1.94075e-05	0.0214018	0.000164613	1.09847e-11	9.09464e-10
8.675	0.288029	0.000493402	0.00848282	0.332189	0.106963	0.530163	1.56417e-07	2.21469e-05	0.0215351	0.000151895	1.04465e-11	8.39831e-10
8.725	0.293401	0.00050976	0.00848523	0.327173	0.101197	0.540807	1.74705e-07	2.47859e-05	0.0216635	0.000139644	9.92796e-12	7.72748e-10
8.775	0.298773	0.000525529	0.00848756	0.322338	0.0956385	0.551067	1.92335e-07	2.73301e-05	0.0217872	0.000127833	9.4281e-12	7.08077e-10
8.825	0.304145	0.000540742	0.00848981	0.317674	0.0902765	0.560966	2.09342e-07	2.97844e-05	0.0219066	0.000116439	8.94591e-12	6.4569e-10
8.875	0.309518	0.000555427	0.00849197	0.313172	0.0851006	0.57052	2.25759e-07	3.21535e-05	0.0220219	0.000105441	8.48046e-12	5.8547e-10
8.925	0.31489	0.00056961	0.00849407	0.308823	0.0801012	0.579749	2.41616e-07	3.44418e-05	0.0221332	9.48184e-05	8.03089e-12	5.27304e-10
8.975	0.320262	0.000583318	0.00849609	0.30462	0.0752696	0.588668	2.56941e-07	3.66533e-05	0.0222408	8.4552e-05	7.5964e-12	4.71089e-10
9.025	0.325634	0.000596573	0.00849804	0.300556	0.0705975	0.597293	2.7176e-07	3.87918e-05	0.0223448	7.46242e-05	7.17624e-12	4.1673e-10
9.075	0.331006	0.000609398	0.00849994	0.296624	0.0660769	0.605638	2.86099e-07	4.08609e-05	0.0224455	6.50187e-05	6.76973e-12	3.64135e-10
9.125	0.336379	0.000621814	0.00850177	0.292818	0.0617008	0.613716	2.99979e-07	4.28639e-05	0.0225429	5.572e-05	6.37619e-12	3.13219e-10
9.175	0.341738	0.000633882	0.00850382	0.289152	0.0574674	0.621513	3.13463e-07	4.48089e-05	0.0226379	4.67263e-05	5.99479e-12	2.63985e-10
9.225	0.340962	0.000667516	0.00864529	0.296104	0.0558592	0.615569	3.46994e-07	4.91766e-05	0.0230618	4.41336e-05	5.49783e-12	2.5546e-10
9.275	0.340186	0.000701303	0.00878741	0.303087	0.0542437	0.609597	3.80679e-07	5.35643e-05	0.0234876	4.15292e-05	4.9986e-12	2.46896e-10
9.325	0.33941	0.000735245	0.00893018	0.310103	0.0526208	0.603598	4.14517e-07	5.79721e-05	0.0239154	3.89128e-05	4.49709e-12	2.38294e-10
9.375	0.338634	0.000769343	0.0090736	0.317151	0.0509904	0.597572	4.48511e-07	6.24e-05	0.0243451	3.62844e-05	3.99328e-12	2.29651e-10
9.425	0.337857	0.000803597	0.00921768	0.324231	0.0493526	0.591517	4.8266e-07	6.68484e-05	0.0247768	3.3644e-05	3.48715e-12	2.20969e-10
9.475	0.337081	0.000838009	0.00936243	0.331344	0.0477072	0.585435	5.16967e-07	7.13172e-05	0.0252104	3.09913e-05	2.97869e-12	2.12247e-10
9.525	0.336305	0.000872579	0.00950784	0.338489	0.0460542	0.579325	5.51433e-07	7.58066e-05	0.0256461	2.83265e-05	2.46789e-12	2.03485e-10
9.575	0.335529	0.00090731	0.00965392	0.345668	0.0443936	0.573187	5.86057e-07	8.03168e-05	0.0260838	2.56493e-05	1.95472e-12	1.94683e-10
9.625	0.334753	0.000942202	0.00980069	0.35288	0.0427252	0.56702	6.20843e-07	8.48479e-05	0.0265235	2.29597e-05	1.43917e-12	1.85839e-10
9.675	0.333976	0.000977256	0.00994813	0.360126	0.0410492	0.560824	6.5579e-07	8.94001e-05	0.0269653	2.02576e-05	9.21223e-13	1.76954e-10
9.725	0.336715	0.00100913	0.00996311	0.364746	0.0390029	0.557841	6.93064e-07	9.44253e-05	0.0273245	1.79523e-05	5.92477e-13	1.77308e-10
9.775	0.350464	0.00102957	0.00958086	0.361231	0.035974	0.564652	7.35027e-07	0.00010056	0.0274149	1.69748e-05	8.49804e-13	2.05282e-10
9.825	0.364214	0.00104847	0.00922747	0.357981	0.0331737	0.570948	7.73823e-07	0.000106231	0.0274984	1.60711e-05	1.0877e-12	2.31143e-10
9.875	0.377963	0.00106599	0.00889979	0.354968	0.0305772	0.576786	8.09796e-07	0.000111489	0.0275759	1.52332e-05	1.30829e-12	2.55123e-10
9.925	0.391712	0.00108228	0.00859511	0.352166	0.0281629	0.582214	8.43244e-07	0.000116379	0.0276479	1.4454e-05	1.5134e-12	2.77419e-10
9.975	0.405461	0.00109747	0.0083111	0.349554	0.0259124	0.587274	8.74423e-07	0.000120936	0.0277151	1.37277e-05	1.7046e-12	2.98204e-10
10.025	0.41921	0.00111166	0.00804571	0.347114	0.0238095	0.592002	9.03557e-07	0.000125195	0.0277778	1.30491e-05	1.88325e-12	3.17625e-10
10.075	0.432959	0.00112495	0.00779718	0.344828	0.0218402	0.59643	9.30841e-07	0.000129184	0.0278366	1.24135e-05	2.05056e-12	3.35812e-10
10.125	0.446708	0.00113742	0.00756396	0.342684	0.0199921	0.600586	9.56445e-07	0.000132926	0.0278917	1.18171e-05	2.20756e-12	3.5288e-10
10.175	0.460457	0.00114914	0.00734465	0.340667	0.0182543	0.604493	9.8052e-07	0.000136446	0.0279435	1.12563e-05	2.3552e-12	3.68929e-10
10.225	0.474207	0.00116019	0.00713807	0.338767	0.0166173	0.608173	1.0032e-06	0.000139761	0.0279924	1.0728e-05	2.49427e-12	3.84047e-10
10.275	0.48858	0.0011898	0.00688278	0.336867	0.0152487	0.611738	1.08552e-06	0.000149584	0.0279133	9.95054e-06	2.38233e-12	3.75805e-10
10.325	0.503302	0.00122807	0.00660962	0.335018	0.0140543	0.615146	1.19602e-06	0.000162458	0.0277713	9.06723e-06	2.14541e-12	3.55872e-10
10.375	0.518024	0.00126417	0.00635199	0.333275	0.0129278	0.61836	1.30024e-06	0.0001746	0.0276372	8.23414e-06	1.92195e-12	3.37071e-10
10.425	0.532746	0.00129827	0.00610859	0.331627	0.0118636	0.621397	1.3987e-06	0.000186072	0.0275106	7.44709e-06	1.71084e-12	3.1931e-10
10.475	0.547468	0.00133054	0.00587829	0.330069	0.0108566	0.62427	1.49187e-06	0.000196926	0.0273908	6.70236e-06	1.51108e-12	3.02504e-10
10.525	0.56219	0.00136112	0.00566005	0.328592	0.0099024	0.626993	1.58015e-06	0.000207212	0.0272773	5.99664e-06	1.32179e-12	2.86578e-10
10.575	0.576911	0.00139014	0.00545295	0.32719	0.00899686	0.629577	1.66393e-06	0.000216973	0.0271696	5.32694e-06	1.14216e-12	2.71465e-10
10.625	0.591633	0.00141771	0.00525615	0.325858	0.00813639	0.632032	1.74354e-06	0.000226248	0.0270672	4.69057e-06	9.71462e-13	2.57104e-10
10.675	0.606355	0.00144394	0.00506891	0.324591	0.0073177	0.634368	1.81929e-06	0.000235073	0.0269698	4.0851e-06	8.09058e-13	2.4344e-10
10.725	0.621077	0.00146893	0.00489054	0.323384	0.00653782	0.636593	1.89144e-06	0.000243479	0.026877	3.50833e-06	6.54352e-13	2.30424e-10
10.775	0.632179	0.00150573	0.00475156	0.325568	0.00592886	0.634918	2.03279e-06	0.000260125	0.0270627	3.43936e-06	5.34433e-13	2.19518e-10
10.825	0.63194	0.00158275	0.00471301	0.338226	0.00575516	0.621303	2.40031e-06	0.000303678	0.0281093	4.88764e-06	5.03622e-13	2.1355e-10
10.875	0.631702	0.00165983	0.00467444	0.350893	0.00558134	0.607678	2.7681e-06	0.000347263	0.0291566	6.33702e-06	4.72788e-13	2.07578e-10
10.925	0.631464	0.00173697	0.00463583	0.363571	0.00540738	0.594043	3.13617e-06	0.000390882	0.0302047	7.7875e-06	4.4193e-13	2.01602e-10
10.975	0.631226	0.00181416	0.0045972	0.376257	0.00523329	0.580397	3.50452e-06	0.000434533	0.0312536	9.23906e-06	4.1105e-13	1.9562e-10
11.025	0.630988	0.00189142	0.00455854	0.388954	0.00505907	0.566741	3.87315e-06	0.000478218	0.0323033	1.06917e-05	3.80145e-13	1.89635e-10
11.075	0.630749	0.00196873	0.00451985	0.401659	0.00488472	0.553075	4.24206e-06	0.000521935	0.0333538	1.21455e-05	3.49218e-13	1.83644e-10
11.125	0.630511	0.0020461	0.00448113	0.414375	0.00471024	0.539399	4.61124e-06	0.000565685	0.0344051	1.36003e-05	3.18267e-13	1.77649e-10
11.175	0.630273	0.00212353	0.00444238	0.4271	0.00453563	0.525712	4.98071e-06	0.000609469	0.0354572	1.50563e-05	2.87293e-13	1.7165e-10
11.225	0.630035	0.00220101	0.0044036	0.439835	0.00436088	0.512015	5.35045e-06	0.000653285	0.03651	1.65134e-05	2.56295e-13	1.65646e-10
11.275	0.630331	0.0022727	0.0043555	0.451903	0.00418141	0.499029	5.75087e-06	0.000699999	0.0375345	1.78737e-05	2.37332e-13	1.601e-10
11.325	0.642808	0.0022121	0.00410077	0.448639	0.00390283	0.502426	6.82265e-06	0.000809793	0.0378856	1.70204e-05	4.88214e-13	1.64989e-10
11.375	0.655284	0.0021538	0.00385574	0.445499	0.00363486	0.505694	7.85361e-06	0.000915405	0.0382233	1.61996e-05	7.29542e-13	1.69691e-10
11.425	0.667761	0.00209769	0.00361986	0.442476	0.00337691	0.508839	8.84605e-06	0.00101707	0.0385484	1.54094e-05	9.61852e-13	1.74218e-10
11.475	0.680238	0.00204363	0.00339264	0.439565	0.00312842	0.51187	9.80208e-06	0.00111501	0.0388616	1.46483e-05	1.18564e-12	1.78578e-10
11.525	0.692715	0.00199152	0.00317361	0.436758	0.00288888	0.514791	1.07237e-05	0.00120942	0.0391635	1.39146e-05	1.40137e-12	1.82782e-10
11.575	0.705192	0.00194125	0.00296232	0.43405	0.00265782	0.517608	1.16127e-05	0.00130048	0.0394547	1.32068e-05	1.60946e-12	1.86837e-10
11.625	0.717669	0.00189273	0.00275838	0.431437	0.00243479	0.520328	1.24707e-05	0.00138839	0.0397358	1.25236e-05	1.81032e-12	1.90751e-10
11.675	0.730146	0.00184587	0.00256141	0.428913	0.00221938	0.522955	1.32995e-05	0.00147328	0.0400073	1.18638e-05	2.00431e-12	1.94531e-10
11.725	0.742622	0.00180059	0.00237106	0.426473	0.00201121	0.525493	1.41004e-05	0.00155533	0.0402697	1.12262e-05	2.19178e-12	1.98184e-10
11.775	0.755574	0.00175481	0.00218614	0.423147	0.0018101	0.528949	1.49096e-05	0.00163718	0.0404907	1.05824e-05	2.35537e-12	2.00952e-10
11.825	0.779359	0.00166721	0.00199077	0.39858	0.00162248	0.554364	1.645e-05	0.00177078	0.039979	9.36785e-06	2.12031e-12	1.86692e-10
11.875	0.803143	0.0015848	0.00180697	0.375469	0.00144597	0.578273	1.78991e-05	0.00189646	0.0394977	8.22521e-06	1.89918e-12	1.73278e-10
11.925	0.826927	0.00150714	0.00163375	0.353687	0.00127961	0.600807	1.92648e-05	0.00201492	0.039044	7.1483e-06	1.69076e-12	1.60634e-10
11.975	0.850712	0.00143382	0.00147021	0.333124	0.00112256	0.622081	2.05542e-05	0.00212675	0.0386157	6.1316e-06	1.494e-12	1.48698e-10
12.025	0.874496	0.00136448	0.00131557	0.313678	0.000974046	0.642197	2.17735e-05	0.0022325	0.0382107	5.17021e-06	1.30794e-12	1.37411e-10
12.075	0.89828	0.00129882	0.00116912	0.295263	0.000833399	0.661249	2.29282e-05	0.00233265	0.0378272	4.25972e-06	1.13174e-12	1.26722e-10
12.125	0.922065	0.00123654	0.00103022	0.277797	0.000700008	0.679317	2.40233e-05	0.00242764	0.0374634	3.39621e-06	9.64623e-13	1.16584e-10
12.175	0.945849	0.0011774	0.000898311	0.26121	0.000573325	0.696477	2.50633e-05	0.00251784	0.037118	2.57613e-06	8.05912e-13	1.06956e-10
12.225	0.969633	0.00112116	0.000772871	0.245437	0.000452857	0.712795	2.60524e-05	0.00260362	0.0367894	1.79628e-06	6.54987e-13	9.78008e-11
12.275	0.98609	0.0010758	0.000674344	0.233864	0.00036043	0.724434	2.80175e-05	0.00274489	0.0368176	1.20707e-06	5.33648e-13	8.97951e-11
12.325	0.979596	0.00105693	0.000643229	0.233353	0.000339687	0.723571	3.32134e-05	0.00307404	0.0379284	1.11079e-06	4.84561e-13	8.41307e-11
12.375	0.973101	0.00103781	0.000611698	0.232834	0.000318668	0.722697	3.84788e-05	0.00340757	0.039054	1.01323e-06	4.34819e-13	7.83907e-11
12.425	0.966607	0.00101844	0.000579744	0.232309	0.000297366	0.721811	4.38149e-05	0.00374559	0.0401947	9.14363e-07	3.84408e-13	7.25735e-11
12.475	0.960112	0.000998796	0.000547357	0.231776	0.000275776	0.720913	4.92232e-05	0.00408818	0.0413509	8.14155e-07	3.33316e-13	6.66777e-11
12.525	0.953617	0.00097889	0.000514529	0.231237	0.000253892	0.720003	5.47051e-05	0.00443544	0.0425228	7.12581e-07	2.81528e-13	6.07016e-11
12.575	0.947123	0.00095871	0.000481251	0.230689	0.000231708	0.71908	6.02622e-05	0.00478746	0.0437108	6.09614e-07	2.29029e-13	5.46435e-11
12.625	0.940628	0.000938252	0.000447514	0.230135	0.000209218	0.718144	6.58961e-05	0.00514434	0.0449152	5.05226e-07	1.75806e-13	4.85017e-11
12.675	0.934134	0.000917509	0.000413307	0.229572	0.000186415	0.717196	7.16083e-05	0.00550619	0.0461363	3.99386e-07	1.21842e-13	4.22745e-11
12.725	0.927639	0.000896476	0.000378621	0.229002	0.000163292	0.716234	7.74005e-05	0.0058731	0.0473745	2.92064e-07	6.71227e-14	3.59602e-11
12.775	0.920208	0.000879679	0.000349145	0.228177	0.000143902	0.715606	8.30804e-05	0.00623384	0.0485269	2.07173e-07	2.49176e-14	3.06518e-11
12.825	0.909843	0.000876929	0.000337164	0.226556	0.000137	0.716064	8.82561e-05	0.00656567	0.0493743	1.96553e-07	2.40177e-14	2.87123e-11
12.875	0.899478	0.000874116	0.000324906	0.224898	0.000129939	0.716533	9.35511e-05	0.00690514	0.0502412	1.85688e-07	2.30971e-14	2.6728e-11
12.925	0.889114	0.000871236	0.000312363	0.223201	0.000122714	0.717013	9.89696e-05	0.00725253	0.0511283	1.74569e-07	2.21551e-14	2.46975e-11
12.975	0.878749	0.000868289	0.000299524	0.221463	0.000115318	0.717504	0.000104516	0.00760812	0.0520363	1.63189e-07	2.11908e-14	2.2619e-11
13.025	0.868384	0.000865272	0.000286378	0.219685	0.000107745	0.718007	0.000110195	0.0079722	0.052966	1.51537e-07	2.02035e-14	2.0491e-11
13.075	0.858019	0.000862181	0.000272915	0.217863	9.99901e-05	0.718522	0.00011601	0.00834507	0.0539182	1.39603e-07	1.91923e-14	1.83115e-11
13.125	0.847654	0.000859015	0.000259122	0.215997	9.20451e-05	0.71905	0.000121969	0.00872705	0.0548937	1.27377e-07	1.81564e-14	1.60788e-11
13.175	0.83729	0.000855771	0.000244988	0.214084	8.39034e-05	0.719591	0.000128074	0.0091185	0.0558933	1.14849e-07	1.70949e-14	1.37908e-11
13.225	0.826925	0.000852445	0.0002305	0.212124	7.55576e-05	0.720145	0.000134333	0.00951976	0.0569179	1.02007e-07	1.60067e-14	1.14454e-11
13.275	0.815613	0.000848757	0.000218737	0.210319	6.87674e-05	0.720687	0.000141095	0.00994734	0.0577689	9.04442e-08	1.48657e-14	9.46582e-12
13.325	0.801336	0.000844062	0.000216469	0.209112	6.7402e-05	0.721161	0.000149175	0.01044	0.0580095	8.36374e-08	1.36078e-14	8.78078e-12
13.375	0.787058	0.000839198	0.00021412	0.207862	6.5987e-05	0.721652	0.000157548	0.0109506	0.0582588	7.65836e-08	1.23042e-14	8.07088e-12
13.425	0.77278	0.000834153	0.000211683	0.206565	6.45198e-05	0.722161	0.00016623	0.0114801	0.0585174	6.92691e-08	1.09524e-14	7.33475e-12
13.475	0.758503	0.000828919	0.000209155	0.205219	6.29973e-05	0.722689	0.000175239	0.0120295	0.0587856	6.16793e-08	9.54978e-15	6.5709e-12
13.525	0.744225	0.000823484	0.00020653	0.203822	6.14164e-05	0.723238	0.000184594	0.0125999	0.0590642	5.37982e-08	8.09331e-15	5.77775e-12
13.575	0.729947	0.000817836	0.000203802	0.20237	5.97736e-05	0.723808	0.000194314	0.0131927	0.0593537	4.56089e-08	6.57986e-15	4.95357e-12
13.625	0.71567	0.000811963	0.000200965	0.20086	5.80653e-05	0.724401	0.000204423	0.0138091	0.0596547	3.70928e-08	5.00602e-15	4.09651e-12
13.675	0.701392	0.00080585	0.000198013	0.199288	5.62875e-05	0.725018	0.000214943	0.0144507	0.059968	2.823e-08	3.36812e-15	3.20455e-12
13.725	0.687114	0.000799484	0.000194938	0.197652	5.44358e-05	0.725661	0.0002259	0.0151188	0.0602943	1.89989e-08	1.66214e-15	2.27553e-12
13.775	0.672653	0.000794354	0.000192942	0.197093	5.3175e-05	0.725168	0.000238694	0.0157497	0.0607099	1.16364e-08	3.16889e-16	1.5296e-12
13.825	0.657614	0.000793822	0.000194732	0.200189	5.40031e-05	0.720928	0.000256458	0.0161983	0.061386	1.11876e-08	2.99356e-16	1.46333e-12
13.875	0.642575	0.000793266	0.000196605	0.203429	5.487e-05	0.71649	0.000275053	0.0166679	0.0620938	1.07179e-08	2.81002e-16	1.39396e-12
13.925	0.627536	0.000792682	0.000198569	0.206824	5.57784e-05	0.711839	0.000294539	0.0171601	0.0628355	1.02256e-08	2.61768e-16	1.32127e-12
13.975	0.612497	0.00079207	0.000200629	0.210386	5.67315e-05	0.706959	0.000314982	0.0176764	0.0636137	9.70915e-09	2.41589e-16	1.245e-12
14.025	0.597458	0.000791427	0.000202793	0.214128	5.77325e-05	0.701834	0.000336454	0.0182187	0.064431	9.16671e-09	2.20395e-16	1.1649e-12
14.075	0.58242	0.000790751	0.000205068	0.218063	5.87852e-05	0.696444	0.000359035	0.018789	0.0652905	8.59625e-09	1.98106e-16	1.08066e-12
14.125	0.567381	0.000790039	0.000207464	0.222206	5.98937e-05	0.690769	0.000382814	0.0193895	0.0661956	7.99555e-09	1.74636e-16	9.91954e-13
14.175	0.552342	0.000789288	0.000209991	0.226575	6.10626e-05	0.684784	0.000407887	0.0200227	0.0671499	7.36214e-09	1.49887e-16	8.98419e-13
14.225	0.537303	0.000788496	0.000212659	0.231188	6.2297e-05	0.678465	0.000434363	0.0206914	0.0681577	6.69328e-09	1.23753e-16	7.99647e-13
14.275	0.521795	0.000796416	0.000216491	0.236413	6.36974e-05	0.672134	0.000451205	0.0212588	0.068666	6.12395e-09	1.0508e-16	7.25954e-13
14.325	0.505696	0.00081625	0.000221879	0.242415	6.53091e-05	0.665868	0.000454549	0.0216796	0.0684791	5.69903e-09	9.6928e-17	6.8777e-13
14.375	0.489597	0.000837388	0.000227622	0.248812	6.70269e-05	0.65919	0.000458113	0.022128	0.0682798	5.24617e-09	8.824e-17	6.47074e-13
14.425	0.473498	0.000859964	0.000233755	0.255644	6.88615e-05	0.652058	0.00046192	0.0226069	0.0680671	4.76252e-09	7.89613e-17	6.03612e-13
14.475	0.457399	0.000884129	0.00024032	0.262957	7.08252e-05	0.644423	0.000465994	0.0231196	0.0678393	4.24481e-09	6.90294e-17	5.57089e-13
14.525	0.441299	0.000910057	0.000247365	0.270803	7.29322e-05	0.636232	0.000470366	0.0236696	0.0675949	3.68934e-09	5.83728e-17	5.07173e-13
14.575	0.4252	0.000937949	0.000254942	0.279243	7.51987e-05	0.62742	0.000475069	0.0242613	0.0673321	3.0918e-09	4.69092e-17	4.53476e-13
14.625	0.409101	0.000968036	0.000263116	0.288348	7.76436e-05	0.617915	0.000480142	0.0248995	0.0670485	2.44723e-09	3.45434e-17	3.95553e-13
14.675	0.393002	0.00100059	0.00027196	0.298199	8.02889e-05	0.607631	0.00048563	0.0255901	0.0667417	1.74986e-09	2.11645e-17	3.32885e-13
14.725	0.376902	0.00103592	0.000281559	0.308891	8.31601e-05	0.596468	0.000491588	0.0263396	0.0664087	9.92904e-10	6.64263e-18	2.64863e-13
14.775	0.358583	0.00107568	0.000288901	0.315691	8.50583e-05	0.587049	0.000542913	0.0285633	0.0667044	8.36992e-10	4.11548e-18	2.50704e-13
14.825	0.339847	0.00112002	0.000296424	0.322266	8.69185e-05	0.577149	0.000608767	0.0313098	0.0671635	7.97276e-10	3.96055e-18	2.46941e-13
14.875	0.321111	0.00116954	0.000304825	0.329608	8.89958e-05	0.566093	0.000682306	0.0343768	0.0676761	7.52926e-10	3.78754e-18	2.42739e-13
14.925	0.302375	0.0012252	0.000314266	0.337861	9.13305e-05	0.553667	0.000764958	0.0378239	0.0682523	7.03079e-10	3.59309e-18	2.38016e-13
14.975	0.283639	0.00128821	0.000324955	0.347203	9.39737e-05	0.5396	0.00085853	0.0417263	0.0689047	6.46647e-10	3.37295e-18	2.32669e-13
15.025	0.264903	0.00136013	0.000337156	0.357867	9.69907e-05	0.523543	0.000965338	0.0461808	0.0696493	5.82233e-10	3.12167e-18	2.26566e-13
15.075	0.246167	0.001443	0.000351215	0.370155	0.000100467	0.505041	0.0010884	0.0513134	0.0705072	5.08013e-10	2.83214e-18	2.19533e-13
15.125	0.227431	0.00153953	0.000367589	0.384467	0.000104516	0.483492	0.00123175	0.0572916	0.0715065	4.21565e-10	2.4949e-18	2.11342e-13
15.175	0.208695	0.00165338	0.000386904	0.401349	0.000109292	0.458072	0.00140083	0.0643433	0.0726852	3.19594e-10	2.09712e-18	2.01681e-13
15.225	0.190724	0.00175692	0.000404983	0.416794	0.000113506	0.433629	0.00156744	0.071331	0.0744031	2.28849e-10	1.73563e-18	1.92582e-13
15.275	0.17515	0.00176893	0.000409386	0.419005	0.000113418	0.424852	0.00164425	0.0747146	0.0774919	2.27191e-10	1.69477e-18	1.90125e-13
15.325	0.159575	0.00178329	0.000414647	0.421648	0.000113312	0.414362	0.00173606	0.0787587	0.0811837	2.25208e-10	1.64593e-18	1.87189e-13
15.375	0.144	0.00180076	0.000421047	0.424863	0.000113184	0.401603	0.00184773	0.0836775	0.085674	2.22797e-10	1.58653e-18	1.83618e-13
15.425	0.128425	0.00182246	0.000428999	0.428858	0.000113024	0.385749	0.00198648	0.0897895	0.0912534	2.19801e-10	1.51273e-18	1.7918e-13
15.475	0.11285	0.00185015	0.000439147	0.433955	0.00011282	0.365518	0.00216354	0.0975884	0.0983729	2.15978e-10	1.41855e-18	1.73518e-13
15.525	0.0972756	0.00188671	0.000452543	0.440684	0.000112551	0.33881	0.00239729	0.107885	0.107772	2.1093e-10	1.29421e-18	1.66043e-13
15.575	0.0817008	0.00193721	0.000471047	0.449978	0.000112179	0.301919	0.00272016	0.122107	0.120755	2.03959e-10	1.12247e-18	1.55717e-13
15.625	0.0661261	0.00201149	0.000498268	0.463652	0.000111632	0.24765	0.00319513	0.143028	0.139854	1.93703e-10	8.69824e-19	1.40527e-13
15.675	0.0505513	0.00213156	0.000542262	0.48575	0.000110748	0.15994	0.00396277	0.176842	0.170721	1.77127e-10	4.61502e-19	1.15978e-13
15.725	0.0425353	0.00218019	0.000563837	0.496744	0.000109905	0.112456	0.00439079	0.196427	0.187129	1.66083e-10	2.43978e-19	1.03135e-13
15.775	0.0387344	0.00215387	0.000560975	0.49559	0.000109223	0.110073	0.00443415	0.199659	0.18742	1.61889e-10	2.39274e-19	1.03277e-13
15.825	0.0349336	0.00212181	0.00055749	0.494185	0.000108392	0.107172	0.00448694	0.203595	0.187774	1.56781e-10	2.33546e-19	1.03451e-13
15.875	0.0311327	0.00208193	0.000553154	0.492437	0.000107359	0.103562	0.00455262	0.208492	0.188214	1.50427e-10	2.2642e-19	1.03666e-13
15.925	0.0273318	0.00203096	0.000547613	0.490202	0.000106038	0.0989487	0.00463656	0.214751	0.188777	1.42305e-10	2.17311e-19	1.03942e-13
15.975	0.0235309	0.00196352	0.000540281	0.487246	0.000104291	0.0928448	0.00474763	0.223033	0.189521	1.31559e-10	2.0526e-19	1.04307e-13
16.025	0.01973	0.0018701	0.000530124	0.483151	0.00010187	0.0843891	0.00490149	0.234504	0.190552	1.16672e-10	1.88566e-19	1.04812e-13
16.075	0.0159291	0.00173209	0.000515121	0.477101	9.82937e-05	0.0718981	0.00512877	0.251451	0.192076	9.46821e-11	1.63906e-19	1.05558e-13
16.125	0.0121282	0.00150758	0.000490713	0.46726	9.24762e-05	0.051578	0.00549851	0.279019	0.194554	5.89087e-11	1.23788e-19	1.06772e-13
16.175	0.00904328	0.0012135	0.000458426	0.454022	8.47847e-05	0.0249925	0.00598582	0.315471	0.197772	1.21569e-11	7.11422e-20	1.08103e-13
16.225	0.00820079	0.00120917	0.000456481	0.452216	8.43406e-05	0.0247455	0.00600694	0.317593	0.197689	1.19639e-11	6.99147e-20	1.06915e-13
16.275	0.00735829	0.00120385	0.000454091	0.449997	8.37947e-05	0.0244419	0.00603288	0.3202	0.197586	1.17266e-11	6.84061e-20	1.05455e-13
16.325	0.00651579	0.00119715	0.000451083	0.447205	8.31076e-05	0.0240598	0.00606554	0.323482	0.197457	1.1428e-11	6.65074e-20	1.03617e-13
16.375	0.00567329	0.00118846	0.000447182	0.443582	8.22166e-05	0.0235642	0.0061079	0.327739	0.197289	1.10408e-11	6.40448e-20	1.01234e-13
16.425	0.0048308	0.00117675	0.00044192	0.438696	8.10146e-05	0.0228957	0.00616503	0.333481	0.197063	1.05184e-11	6.07232e-20	9.80194e-14
16.475	0.0039883	0.00116008	0.000434434	0.431747	7.9305e-05	0.0219449	0.0062463	0.341648	0.196741	9.77535e-12	5.59983e-20	9.34468e-14
16.525	0.0031458	0.00113449	0.00042294	0.421074	7.66795e-05	0.0204847	0.00637111	0.35419	0.196246	8.63431e-12	4.87426e-20	8.64249e-14
16.575	0.0023033	0.00109018	0.000403036	0.402594	7.21334e-05	0.0179563	0.00658721	0.375907	0.19539	6.65852e-12	3.61789e-20	7.42661e-14
16.625	0.00146081	0.000994755	0.000360173	0.362797	6.23434e-05	0.0125116	0.00705258	0.422674	0.193547	2.40373e-12	9.12343e-21	4.80826e-14
16.675	0.0012119	0.000968166	0.000348359	0.35175	5.9649e-05	0.0110156	0.00717805	0.435435	0.193245	1.23682e-12	1.70716e-21	4.12439e-14
16.725	0.00107438	0.000967532	0.000348263	0.351546	5.96328e-05	0.0110103	0.00717499	0.43535	0.193543	1.23583e-12	1.70669e-21	4.17403e-14
16.775	0.000936856	0.00096671	0.000348139	0.351282	5.9612e-05	0.0110036	0.00717103	0.435241	0.193929	1.23456e-12	1.70608e-21	4.23825e-14
16.825	0.000799335	0.000965606	0.000347972	0.350927	5.95839e-05	0.0109945	0.00716571	0.435093	0.194447	1.23285e-12	1.70527e-21	4.32456e-14
16.875	0.000661814	0.000964044	0.000347736	0.350424	5.95442e-05	0.0109816	0.00715818	0.434884	0.195181	1.23043e-12	1.70411e-21	4.44674e-14
16.925	0.000524293	0.000961661	0.000347376	0.349658	5.94837e-05	0.010962	0.00714669	0.434566	0.196299	1.22675e-12	1.70235e-21	4.63303e-14
16.975	0.000386772	0.000957585	0.00034676	0.348346	5.93801e-05	0.0109284	0.00712704	0.434022	0.198213	1.22044e-12	1.69934e-21	4.95178e-14

## Sheet: B) Europe
		Fraction of each mechanism
Height AGL (km)	Total nucleation rate (# cm-3 s-1)	H2SO4–H2O neutral	H2SO4–H2O ion-induced	H2SO4–NH3–H2O neutral	H2SO4–NH3–H2O ion-induced	H2SO4–HNO3–NH3	organic neutral	organic ion-induced	organic–H2SO4	amine–H2SO4	iodine oxoacids neutral	iodine oxoacids ion-induced
0.025	9.41214	2.74751e-09	2.76026e-06	0.00325643	0.0128557	0	1.69462e-22	1.76262e-20	0.000272839	0.873659	0.0428808	0.0670729
0.075	7.50567	4.62349e-09	4.13061e-06	0.00477315	0.0182498	0	4.43053e-22	4.58816e-20	0.000352665	0.954824	0.01712	0.00467654
0.125	6.27682	7.43922e-09	5.92755e-06	0.00670583	0.0247227	0	3.92879e-22	4.07249e-20	0.000435898	0.9624	0.00430107	0.00142821
0.175	4.99438	1.51763e-08	9.53664e-06	0.0108356	0.0368007	0	5.79604e-18	4.18073e-16	0.000577055	0.948727	0.00219778	0.000851862
0.225	3.61448	2.6469e-08	1.52932e-05	0.0166469	0.0549683	0	2.36905e-17	1.78228e-15	0.000813316	0.92558	0.0013708	0.000605527
0.275	2.10087	4.76886e-08	2.78055e-05	0.0270961	0.0916479	0	8.50597e-17	6.57016e-15	0.00136296	0.87785	0.00138753	0.000628101
0.325	1.26743	7.21826e-08	4.50695e-05	0.0386087	0.137164	0	1.29927e-15	9.36969e-14	0.00215464	0.819919	0.0014314	0.000676942
0.375	0.647631	1.24669e-07	8.49902e-05	0.0620711	0.236228	0	5.74092e-15	4.07653e-13	0.00399706	0.695276	0.00154397	0.000798111
0.425	0.457533	1.82422e-07	0.00012334	0.0791471	0.311746	0	1.84335e-14	1.24784e-12	0.00544961	0.601244	0.00151295	0.000776575
0.475	0.301092	2.81772e-07	0.000190527	0.106892	0.437423	0	5.21008e-14	3.49961e-12	0.00795907	0.445348	0.0014588	0.000728661
0.525	0.230344	3.59378e-07	0.000248066	0.121779	0.517963	0	1.27637e-13	8.61416e-12	0.00996357	0.347987	0.00141322	0.000646016
0.575	0.175825	4.60121e-07	0.000324411	0.138865	0.615233	0	2.53735e-13	1.77534e-11	0.012516	0.231189	0.00134114	0.000531227
0.625	0.148012	5.35876e-07	0.000386082	0.145941	0.669599	0	4.20866e-13	3.10718e-11	0.0143072	0.168088	0.00125365	0.000425562
0.675	0.124967	6.11306e-07	0.000453529	0.152016	0.723856	0	1.79973e-12	1.30717e-10	0.0162827	0.105921	0.00115502	0.000315261
0.725	0.10977	6.49258e-07	0.000503452	0.152503	0.751486	0	5.70291e-12	4.09517e-10	0.017785	0.0764	0.00107488	0.000246294
0.775	0.0959636	6.84358e-07	0.000558214	0.152241	0.779482	0	1.21018e-11	8.61446e-10	0.0195019	0.0470494	0.000990629	0.00017541
0.825	0.0856977	6.87035e-07	0.000596871	0.149359	0.791421	0	2.37858e-11	1.67501e-09	0.0209475	0.03659	0.000943543	0.000141513
0.875	0.0756518	6.89809e-07	0.000643661	0.145807	0.805557	0	3.85155e-11	2.70166e-09	0.0227257	0.0242781	0.000886118	0.000101748
0.925	0.0677251	6.8655e-07	0.000677225	0.142544	0.812154	0	5.57102e-11	3.91093e-09	0.0243235	0.0193729	0.000840038	8.74936e-05
0.975	0.0597984	6.82428e-07	0.000719688	0.138416	0.8205	0	7.74634e-11	5.44079e-09	0.0263448	0.0131673	0.000781742	6.94597e-05
1.025	0.0537846	7.02113e-07	0.000758071	0.135104	0.824681	0	1.91463e-10	1.27407e-08	0.0280561	0.0106256	0.000716744	5.78971e-05
1.075	0.0482079	7.32695e-07	0.000801489	0.131506	0.828216	0	3.53918e-10	2.30993e-08	0.0299507	0.00884005	0.000638851	4.65007e-05
1.125	0.0435455	7.72422e-07	0.000849916	0.128057	0.831441	0	5.44149e-10	3.52069e-08	0.0316962	0.00734249	0.000573819	3.92337e-05
1.175	0.0400754	8.21798e-07	0.000899361	0.125421	0.833607	0	7.52556e-10	4.84378e-08	0.0329013	0.00658876	0.000541705	4.0357e-05
1.225	0.0366053	8.80536e-07	0.000958182	0.122286	0.836183	0	1.00047e-09	6.41773e-08	0.0343349	0.00569212	0.000503501	4.16932e-05
1.275	0.0346923	8.83473e-07	0.00104067	0.120866	0.838084	0	1.3421e-09	8.63248e-08	0.034578	0.00497935	0.00041675	3.44047e-05
1.325	0.0328545	8.83434e-07	0.00113313	0.1194	0.840143	0	1.72476e-09	1.11152e-07	0.0347764	0.00420329	0.000318124	2.5851e-05
1.375	0.0315157	9.29677e-07	0.0012579	0.118819	0.840951	0	1.84987e-09	1.19828e-07	0.0346079	0.00411701	0.000228131	1.79627e-05
1.425	0.0309445	1.05013e-06	0.00142331	0.119834	0.839507	0	1.51572e-09	9.9603e-08	0.0338271	0.00523057	0.000163913	1.21762e-05
1.475	0.0303734	1.17512e-06	0.00159494	0.120888	0.838009	0	1.16902e-09	7.86176e-08	0.0330169	0.00638601	9.72795e-05	6.172e-06
1.525	0.030333	1.52288e-06	0.0018674	0.123791	0.835828	0	1.04176e-09	7.14052e-08	0.0320341	0.00641163	6.25602e-05	3.76684e-06
1.575	0.0306553	2.01229e-06	0.00219999	0.127868	0.833252	0	1.07031e-09	7.39455e-08	0.0309662	0.00565684	5.10637e-05	3.9282e-06
1.625	0.0309777	2.49152e-06	0.00252566	0.131859	0.83073	0	1.09828e-09	7.6433e-08	0.0299205	0.00491776	3.98065e-05	4.0862e-06
1.675	0.0316117	3.23328e-06	0.00297346	0.136571	0.827171	0	1.10692e-09	7.79141e-08	0.0288412	0.00440622	2.92835e-05	4.01229e-06
1.725	0.0332661	4.76304e-06	0.00378731	0.14343	0.820504	0	1.05722e-09	7.63517e-08	0.0276663	0.00458381	2.10318e-05	3.23922e-06
1.775	0.0349204	6.14785e-06	0.00452405	0.149638	0.814468	0	1.01223e-09	7.49374e-08	0.0266027	0.00474457	1.35619e-05	2.5394e-06
1.825	0.0365748	7.40739e-06	0.00519414	0.155285	0.808979	0	9.71305e-10	7.3651e-08	0.0256354	0.00489079	6.76776e-06	1.90288e-06
1.875	0.0382029	8.69786e-06	0.00585068	0.160447	0.803909	0	9.32561e-10	7.23156e-08	0.0247995	0.00498252	1.10139e-06	1.36359e-06
1.925	0.039503	1.15875e-05	0.00699668	0.165277	0.798546	0	8.80171e-10	6.91369e-08	0.0246031	0.00456087	2.39114e-06	1.37446e-06
1.975	0.0408031	1.42929e-05	0.00806965	0.1698	0.793526	0	8.3112e-10	6.61609e-08	0.0244192	0.00416609	3.5987e-06	1.38464e-06
2.025	0.0421032	1.68313e-05	0.00907636	0.174043	0.788815	0	7.85098e-10	6.33686e-08	0.0242467	0.0037957	4.73168e-06	1.3942e-06
2.075	0.0434033	1.92176e-05	0.0100228	0.178032	0.784387	0	7.41833e-10	6.07436e-08	0.0240845	0.00344749	5.79679e-06	1.40318e-06
2.125	0.0446964	2.15057e-05	0.0109138	0.181734	0.780258	0	7.13507e-10	5.93811e-08	0.02394	0.00312496	6.72834e-06	1.40644e-06
2.175	0.0457902	2.47996e-05	0.011751	0.183721	0.777495	0	1.03124e-09	8.88723e-08	0.0240315	0.00296982	5.62516e-06	1.26555e-06
2.225	0.046884	2.79398e-05	0.0125492	0.185615	0.774862	0	1.33414e-09	1.16987e-07	0.0241187	0.00282191	4.57346e-06	1.13124e-06
2.275	0.0479779	3.09368e-05	0.0133109	0.187423	0.772348	0	1.62323e-09	1.4382e-07	0.024202	0.00268075	3.56971e-06	1.00305e-06
2.325	0.0490717	3.38002e-05	0.0140387	0.18915	0.769947	0	1.89944e-09	1.69457e-07	0.0242815	0.00254588	2.6107e-06	8.80571e-07
2.375	0.0501655	3.65388e-05	0.0147347	0.190802	0.76765	0	2.1636e-09	1.93976e-07	0.0243576	0.00241689	1.69352e-06	7.63436e-07
2.425	0.051217	4.02706e-05	0.0155844	0.192823	0.764809	0	2.65822e-09	2.38696e-07	0.0244486	0.002293	9.61805e-07	6.71874e-07
2.475	0.0520678	4.90544e-05	0.0172598	0.196829	0.759068	0	4.26452e-09	3.81081e-07	0.0246212	0.00217169	9.40654e-07	6.79814e-07
2.525	0.0529187	5.75558e-05	0.0188813	0.200705	0.753511	0	5.81917e-09	5.18888e-07	0.0247883	0.00205428	9.20184e-07	6.87498e-07
2.575	0.0537695	6.57881e-05	0.0204515	0.204459	0.748131	0	7.32462e-09	6.52333e-07	0.0249501	0.00194059	9.00362e-07	6.94939e-07
2.625	0.0546203	7.37639e-05	0.0219728	0.208096	0.742918	0	8.78317e-09	7.81621e-07	0.0251069	0.00183044	8.81157e-07	7.02148e-07
2.675	0.0554711	8.14951e-05	0.0234474	0.211621	0.737865	0	1.0197e-08	9.06943e-07	0.0252588	0.00172367	8.62541e-07	7.09136e-07
2.725	0.0563219	8.89927e-05	0.0248775	0.21504	0.732965	0	1.15681e-08	1.02848e-06	0.0254062	0.00162013	8.44487e-07	7.15912e-07
2.775	0.0567767	9.91856e-05	0.0265812	0.217278	0.728844	0	1.17838e-08	1.05035e-06	0.0256508	0.00154412	8.50218e-07	7.11477e-07
2.825	0.0568259	0.000112296	0.0285955	0.218384	0.725414	0	1.0849e-08	9.73054e-07	0.025998	0.00149399	8.79855e-07	6.95734e-07
2.875	0.0568751	0.000125383	0.0306064	0.219488	0.72199	0	9.91585e-09	8.95889e-07	0.0263445	0.00144395	9.0944e-07	6.80018e-07
2.925	0.0569243	0.000138448	0.0326138	0.22059	0.718571	0	8.9843e-09	8.18857e-07	0.0266905	0.00139399	9.38974e-07	6.64329e-07
2.975	0.0569735	0.00015149	0.0346178	0.22169	0.715158	0	8.05436e-09	7.41959e-07	0.0270359	0.00134412	9.68457e-07	6.48668e-07
3.025	0.0570226	0.00016451	0.0366183	0.222788	0.711752	0	7.12602e-09	6.65193e-07	0.0273806	0.00129434	9.9789e-07	6.33033e-07
3.075	0.0570718	0.000177507	0.0386153	0.223885	0.708351	0	6.19929e-09	5.88559e-07	0.0277248	0.00124464	1.02727e-06	6.17426e-07
3.125	0.0570917	0.000190479	0.0406034	0.224952	0.70498	0	5.28777e-09	5.13224e-07	0.0280766	0.00119551	1.05668e-06	6.03035e-07
3.175	0.055052	0.000203716	0.0422595	0.224073	0.703238	0	5.33811e-09	5.20387e-07	0.0290444	0.00117981	1.09311e-06	6.75078e-07
3.225	0.0530122	0.000217971	0.0440431	0.223125	0.701362	0	5.39232e-09	5.28101e-07	0.0300865	0.00116291	1.13234e-06	7.52665e-07
3.275	0.0509724	0.000233368	0.0459695	0.222102	0.699335	0	5.45087e-09	5.36432e-07	0.0312121	0.00114465	1.1747e-06	8.36462e-07
3.325	0.0489327	0.000250048	0.0480565	0.220994	0.69714	0	5.5143e-09	5.45457e-07	0.0324316	0.00112487	1.2206e-06	9.27246e-07
3.375	0.0468929	0.00026818	0.050325	0.21979	0.694754	0	5.58326e-09	5.55268e-07	0.0337571	0.00110337	1.2705e-06	1.02593e-06
3.425	0.0448532	0.00028796	0.0527998	0.218476	0.692151	0	5.65848e-09	5.65972e-07	0.0352032	0.00107992	1.32493e-06	1.13358e-06
3.475	0.0428134	0.000309626	0.0555105	0.217036	0.689299	0	5.74087e-09	5.77695e-07	0.036787	0.00105423	1.38454e-06	1.2515e-06
3.525	0.0407736	0.000333459	0.0584924	0.215453	0.686163	0	5.8315e-09	5.90591e-07	0.0385294	0.00102597	1.45013e-06	1.38121e-06
3.575	0.038928	0.000358483	0.0605131	0.215193	0.682611	1.06595e-12	7.47524e-09	7.73866e-07	0.0403137	0.00100676	1.41967e-06	1.36817e-06
3.625	0.0371456	0.000385503	0.0622975	0.215416	0.678683	2.59865e-12	9.80465e-09	1.03254e-06	0.0422242	0.000989761	1.35121e-06	1.30065e-06
3.675	0.0353633	0.000415247	0.0642616	0.215661	0.67436	4.28584e-12	1.23689e-08	1.3173e-06	0.0443272	0.000971051	1.27586e-06	1.22632e-06
3.725	0.033581	0.000448148	0.0664343	0.215932	0.669578	6.15214e-12	1.52053e-08	1.63228e-06	0.0466535	0.000950355	1.1925e-06	1.14409e-06
3.775	0.0317986	0.000484738	0.0688506	0.216233	0.664259	8.22765e-12	1.83596e-08	1.98257e-06	0.0492406	0.000927339	1.0998e-06	1.05265e-06
3.825	0.0300163	0.000525672	0.0715538	0.216571	0.658309	1.05496e-11	2.18886e-08	2.37446e-06	0.0521349	0.00090159	9.96091e-07	9.50356e-07
3.875	0.028234	0.000571775	0.0745983	0.21695	0.651608	1.31648e-11	2.58631e-08	2.81582e-06	0.0553946	0.000872589	8.79288e-07	8.35143e-07
3.925	0.0264517	0.000624091	0.0780531	0.217381	0.644003	1.61324e-11	3.03733e-08	3.31667e-06	0.0590936	0.000839681	7.46745e-07	7.04403e-07
3.975	0.0246693	0.000683966	0.082007	0.217875	0.6353	1.95287e-11	3.55351e-08	3.88989e-06	0.063327	0.000802018	5.95049e-07	5.54772e-07
4.025	0.0236992	0.000772514	0.0843897	0.220613	0.626955	4.90261e-10	4.75378e-08	5.34298e-06	0.0664992	0.000764158	5.22086e-07	4.91309e-07
4.075	0.0230234	0.000874362	0.0861547	0.224329	0.61863	1.16281e-09	6.25734e-08	7.18477e-06	0.0692783	0.000725635	4.80782e-07	4.62748e-07
4.125	0.0223476	0.00098237	0.0880265	0.22827	0.609801	1.87605e-09	7.85184e-08	9.13795e-06	0.0722255	0.000684782	4.3698e-07	4.32459e-07
4.175	0.0216717	0.00109711	0.090015	0.232456	0.600422	2.63376e-09	9.54578e-08	1.1213e-05	0.0753565	0.000641382	3.90447e-07	4.00281e-07
4.225	0.0209959	0.00121925	0.0921315	0.236912	0.590439	3.44025e-09	1.13488e-07	1.34215e-05	0.078689	0.000595187	3.40917e-07	3.66032e-07
4.275	0.0203201	0.0013495	0.0943888	0.241664	0.579792	4.30039e-09	1.32717e-07	1.5777e-05	0.0822432	0.000545919	2.88093e-07	3.29504e-07
4.325	0.0196443	0.00148872	0.0968014	0.246743	0.568412	5.21971e-09	1.53269e-07	1.82946e-05	0.086042	0.000493262	2.31634e-07	2.90463e-07
4.375	0.0189685	0.00163786	0.099386	0.252184	0.556222	6.20454e-09	1.75286e-07	2.09915e-05	0.0901115	0.000436852	1.71153e-07	2.48641e-07
4.425	0.0182927	0.00179801	0.102162	0.258028	0.543131	7.26214e-09	1.9893e-07	2.38878e-05	0.0944816	0.000376274	1.06202e-07	2.03728e-07
4.475	0.0176168	0.00197046	0.10515	0.264319	0.529035	8.40087e-09	2.24387e-07	2.70062e-05	0.0991871	0.000311048	3.62679e-08	1.55369e-07
4.525	0.0171785	0.00206003	0.106078	0.266402	0.521984	1.0649e-07	3.25172e-07	3.81094e-05	0.103146	0.000291269	7.67041e-08	1.82124e-07
4.575	0.0167625	0.00214497	0.106834	0.268143	0.515351	2.18789e-07	4.38063e-07	5.05142e-05	0.1072	0.000275297	1.30227e-07	2.17754e-07
4.625	0.0163465	0.00223423	0.107629	0.269973	0.50838	3.36803e-07	5.567e-07	6.35504e-05	0.111461	0.000258513	1.86475e-07	2.55196e-07
4.675	0.0159305	0.00232816	0.108465	0.271899	0.501044	4.60982e-07	6.81534e-07	7.72674e-05	0.115944	0.000240852	2.4566e-07	2.94595e-07
4.725	0.0155144	0.00242713	0.109347	0.273927	0.493316	5.9182e-07	8.13062e-07	9.17201e-05	0.120667	0.000222244	3.08019e-07	3.36106e-07
4.775	0.0150984	0.00253155	0.110277	0.276068	0.485162	7.29868e-07	9.51838e-07	0.000106969	0.125651	0.000202611	3.73815e-07	3.79905e-07
4.825	0.0146824	0.00264188	0.111259	0.278329	0.476545	8.75739e-07	1.09848e-06	0.000123082	0.130917	0.000181865	4.43339e-07	4.26185e-07
4.875	0.0142664	0.00275865	0.112299	0.280723	0.467426	1.03012e-06	1.25367e-06	0.000140135	0.13649	0.000159909	5.16918e-07	4.75165e-07
4.925	0.0138504	0.00288244	0.113401	0.283261	0.457759	1.19377e-06	1.41819e-06	0.000158213	0.142398	0.000136635	5.94917e-07	5.27087e-07
4.975	0.0134344	0.00301389	0.114572	0.285955	0.447494	1.36756e-06	1.59289e-06	0.00017741	0.148672	0.000111918	6.77746e-07	5.82225e-07
5.025	0.0130507	0.00310096	0.115101	0.287441	0.438047	3.5812e-06	1.83797e-06	0.000206492	0.156001	9.46859e-05	7.25408e-07	6.15125e-07
5.075	0.0127444	0.00306327	0.113904	0.28562	0.431708	1.08912e-05	2.24155e-06	0.000258388	0.165333	9.87529e-05	6.76397e-07	5.86612e-07
5.125	0.0124381	0.00302372	0.112648	0.28371	0.425056	1.85612e-05	2.66501e-06	0.00031284	0.175125	0.00010302	6.24972e-07	5.56695e-07
5.175	0.0121318	0.00298218	0.111328	0.281703	0.418068	2.66185e-05	3.10986e-06	0.000370041	0.18541	0.000107503	5.70951e-07	5.25268e-07
5.225	0.0118256	0.00293848	0.109939	0.279592	0.410719	3.50931e-05	3.57774e-06	0.000430205	0.196229	0.000112218	5.14131e-07	4.92213e-07
5.275	0.0115193	0.00289246	0.108477	0.277369	0.402978	4.40183e-05	4.0705e-06	0.000493568	0.207623	0.000117184	4.5429e-07	4.574e-07
5.325	0.011213	0.00284393	0.106935	0.275025	0.394815	5.34311e-05	4.59018e-06	0.000560393	0.219639	0.00012242	3.91181e-07	4.20686e-07
5.375	0.0109068	0.00279267	0.105307	0.272549	0.386193	6.33726e-05	5.13905e-06	0.000630971	0.23233	0.000127951	3.24527e-07	3.81909e-07
5.425	0.0106005	0.00273845	0.103584	0.26993	0.377073	7.38885e-05	5.71964e-06	0.000705627	0.245755	0.000133802	2.54021e-07	3.40892e-07
5.475	0.0102942	0.002681	0.101759	0.267155	0.36741	8.50302e-05	6.33477e-06	0.000784725	0.259978	0.000140001	1.7932e-07	2.97434e-07
5.525	0.00998794	0.00262003	0.099822	0.264209	0.357155	9.68551e-05	6.98763e-06	0.000868675	0.275074	0.00014658	1.00037e-07	2.51311e-07
5.575	0.00968167	0.0025552	0.0977624	0.261078	0.346251	0.000109428	7.68179e-06	0.000957935	0.291125	0.000153575	1.57391e-08	2.0227e-07
5.625	0.00975016	0.0028138	0.0997004	0.26273	0.334511	0.000126169	8.11249e-06	0.00104474	0.298917	0.000147601	3.45096e-08	2.15601e-07
5.675	0.00982092	0.00307063	0.101635	0.264388	0.322937	0.000142692	8.53532e-06	0.00113026	0.306546	0.000141635	5.36397e-08	2.29121e-07
5.725	0.00989167	0.00332378	0.103541	0.266022	0.311529	0.000158978	8.95209e-06	0.00121456	0.314065	0.000135753	7.2496e-08	2.42448e-07
5.775	0.00996243	0.00357334	0.105421	0.267633	0.300282	0.000175034	9.36294e-06	0.00129767	0.321478	0.000129956	9.10845e-08	2.55585e-07
5.825	0.0100332	0.00381938	0.107274	0.269222	0.289194	0.000190862	9.768e-06	0.0013796	0.328786	0.00012424	1.09411e-07	2.68537e-07
5.875	0.0101039	0.00406197	0.109101	0.270788	0.278262	0.000206469	1.01674e-05	0.00146038	0.335991	0.000118604	1.27481e-07	2.81308e-07
5.925	0.0101747	0.00430119	0.110903	0.272332	0.267481	0.000221859	1.05612e-05	0.00154004	0.343097	0.000113046	1.45299e-07	2.93901e-07
5.975	0.0102454	0.0045371	0.11268	0.273855	0.25685	0.000237037	1.09496e-05	0.0016186	0.350104	0.000107566	1.62871e-07	3.0632e-07
6.025	0.0103162	0.00476978	0.114432	0.275357	0.246364	0.000252006	1.13327e-05	0.00169608	0.357015	0.00010216	1.80202e-07	3.18569e-07
6.075	0.010387	0.00499929	0.116161	0.276838	0.236021	0.000266771	1.17105e-05	0.00177251	0.363832	9.68282e-05	1.97298e-07	3.30651e-07
6.125	0.0104577	0.00522569	0.117866	0.2783	0.225818	0.000281336	1.20832e-05	0.0018479	0.370557	9.15685e-05	2.14161e-07	3.42569e-07
6.175	0.0105518	0.00556769	0.119452	0.27946	0.216145	0.000288913	1.41203e-05	0.00214752	0.376838	8.62603e-05	2.224e-07	3.5166e-07
6.225	0.010702	0.00618215	0.120775	0.279929	0.207619	0.000280267	2.00545e-05	0.00297242	0.38214	8.07919e-05	2.10611e-07	3.54244e-07
6.275	0.0108522	0.00677962	0.122062	0.280385	0.19933	0.00027186	2.58244e-05	0.00377449	0.387295	7.54749e-05	1.99147e-07	3.56756e-07
6.325	0.0110024	0.00736077	0.123313	0.280829	0.191267	0.000263683	3.14368e-05	0.00455467	0.39231	7.0303e-05	1.87997e-07	3.592e-07
6.375	0.0111525	0.00792627	0.124531	0.28126	0.183421	0.000255726	3.68981e-05	0.00531383	0.39719	6.52704e-05	1.77147e-07	3.61578e-07
6.425	0.0113027	0.00847674	0.125716	0.28168	0.175783	0.00024798	4.22142e-05	0.00605281	0.40194	6.03715e-05	1.66585e-07	3.63893e-07
6.475	0.0114529	0.00901277	0.12687	0.282089	0.168346	0.000240438	4.73909e-05	0.00677242	0.406565	5.56012e-05	1.56301e-07	3.66147e-07
6.525	0.0116031	0.00953493	0.127995	0.282488	0.161101	0.000233091	5.24336e-05	0.00747339	0.411071	5.09543e-05	1.46282e-07	3.68342e-07
6.575	0.0117533	0.0100437	0.12909	0.282876	0.154042	0.000225932	5.73475e-05	0.00815646	0.415462	4.64261e-05	1.3652e-07	3.70482e-07
6.625	0.0119035	0.0105397	0.130158	0.283254	0.14716	0.000218953	6.21373e-05	0.00882228	0.419741	4.20123e-05	1.27004e-07	3.72567e-07
6.675	0.0120536	0.0110233	0.1312	0.283623	0.14045	0.000212148	6.68078e-05	0.00947152	0.423914	3.77084e-05	1.17725e-07	3.74601e-07
6.725	0.0122038	0.0114951	0.132216	0.283983	0.133906	0.000205511	7.13633e-05	0.0101048	0.427985	3.35104e-05	1.08674e-07	3.76584e-07
6.775	0.0124104	0.0113626	0.131396	0.281319	0.127085	0.000222589	8.03776e-05	0.0114298	0.437071	3.24206e-05	9.82991e-08	3.53145e-07
6.825	0.0126443	0.0109547	0.129749	0.277322	0.120297	0.000250204	9.12374e-05	0.013043	0.448259	3.27894e-05	8.75552e-08	3.18531e-07
6.875	0.0128782	0.0105616	0.128163	0.273471	0.113756	0.000276815	0.000101703	0.0145975	0.45904	3.31447e-05	7.72016e-08	2.85175e-07
6.925	0.0131121	0.0101826	0.126632	0.269757	0.107448	0.000302477	0.000111795	0.0160966	0.469436	3.34874e-05	6.72174e-08	2.53008e-07
6.975	0.013346	0.0098168	0.125156	0.266173	0.101361	0.00032724	0.000121533	0.0175431	0.479468	3.38181e-05	5.75831e-08	2.21969e-07
7.025	0.0135799	0.00946362	0.12373	0.262712	0.0954837	0.000351149	0.000130936	0.0189398	0.489154	3.41373e-05	4.82807e-08	1.91999e-07
7.075	0.0138138	0.00912241	0.122353	0.259369	0.0898054	0.000374249	0.00014002	0.0202892	0.498513	3.44458e-05	3.92933e-08	1.63044e-07
7.125	0.0140477	0.00879255	0.121021	0.256137	0.0843163	0.00039658	0.000148802	0.0215936	0.507559	3.4744e-05	3.06052e-08	1.35054e-07
7.175	0.0142816	0.0084735	0.119733	0.253011	0.0790069	0.000418179	0.000157296	0.0228554	0.51631	3.50324e-05	2.22016e-08	1.0798e-07
7.225	0.0145155	0.00816474	0.118487	0.249985	0.0738686	0.000439082	0.000165516	0.0240764	0.524778	3.53116e-05	1.40689e-08	8.17783e-08
7.275	0.0147494	0.00786576	0.11728	0.247056	0.0688933	0.000459322	0.000173476	0.0252588	0.532978	3.55818e-05	6.19413e-09	5.64079e-08
7.325	0.0150184	0.00768108	0.115948	0.24426	0.0640289	0.000468991	0.000184914	0.0269979	0.540395	3.48475e-05	7.20587e-10	3.90425e-08
7.375	0.0153803	0.00777488	0.114253	0.241686	0.0592496	0.000452606	0.000205501	0.0301979	0.546149	3.15717e-05	1.03513e-09	4.10076e-08
7.425	0.0157423	0.00786438	0.112635	0.239231	0.05469	0.000436975	0.000225141	0.0332508	0.551637	2.84466e-05	1.33521e-09	4.28824e-08
7.475	0.0161043	0.00794984	0.11109	0.236887	0.0503355	0.000422047	0.000243898	0.0361665	0.55688	2.5462e-05	1.6218e-09	4.46728e-08
7.525	0.0164663	0.00803155	0.109613	0.234645	0.0461724	0.000407775	0.000261831	0.038954	0.561891	2.26086e-05	1.89579e-09	4.63846e-08
7.575	0.0168283	0.00810975	0.1082	0.2325	0.0421883	0.000394117	0.000278992	0.0416215	0.566687	1.9878e-05	2.15799e-09	4.80227e-08
7.625	0.0171903	0.00818465	0.106846	0.230445	0.0383721	0.000381034	0.00029543	0.0441767	0.571282	1.72623e-05	2.40915e-09	4.95918e-08
7.675	0.0175523	0.00825647	0.105548	0.228475	0.0347133	0.000368491	0.000311191	0.0466265	0.575686	1.47546e-05	2.64995e-09	5.10962e-08
7.725	0.0179143	0.00832538	0.104302	0.226585	0.0312023	0.000356454	0.000326314	0.0489773	0.579913	1.23482e-05	2.88102e-09	5.25398e-08
7.775	0.0182762	0.00839156	0.103106	0.224769	0.0278305	0.000344895	0.000340838	0.051235	0.583972	1.00371e-05	3.10294e-09	5.39262e-08
7.825	0.0186382	0.00845517	0.101956	0.223024	0.0245896	0.000333784	0.000354798	0.053405	0.587873	7.81582e-06	3.31623e-09	5.52588e-08
7.875	0.0190636	0.00856906	0.100697	0.221797	0.0215324	0.000328822	0.000369307	0.0556648	0.591036	5.79222e-06	3.70482e-09	5.77259e-08
7.925	0.0202827	0.00929154	0.0977466	0.225955	0.0194287	0.000391373	0.000395302	0.059764	0.587022	5.25804e-06	6.21207e-09	7.3888e-08
7.975	0.0215017	0.0099321	0.0951306	0.229642	0.0175636	0.000446831	0.000418349	0.0633983	0.583463	4.78443e-06	8.43501e-09	8.82175e-08
8.025	0.0227208	0.0105039	0.0927953	0.232933	0.0158987	0.000496338	0.000438924	0.0666427	0.580286	4.36164e-06	1.04194e-08	1.01009e-07
8.075	0.0239398	0.0110175	0.0906978	0.23589	0.0144033	0.000540802	0.000457403	0.0695566	0.577433	3.98191e-06	1.22017e-08	1.12498e-07
8.125	0.0251589	0.0114813	0.0888036	0.238559	0.0130528	0.000580958	0.000474091	0.0721881	0.574856	3.63897e-06	1.38113e-08	1.22874e-07
8.175	0.026378	0.0119023	0.0870845	0.240982	0.0118271	0.000617403	0.000489237	0.0745765	0.572517	3.32774e-06	1.52721e-08	1.32291e-07
8.225	0.027597	0.012286	0.0855172	0.243191	0.0107098	0.000650627	0.000503044	0.0767538	0.570385	3.044e-06	1.66039e-08	1.40875e-07
8.275	0.0288161	0.0126373	0.0840826	0.245213	0.00968695	0.000681041	0.000515684	0.0787469	0.568434	2.78427e-06	1.7823e-08	1.48734e-07
8.325	0.0300351	0.0129601	0.0827644	0.247071	0.00874714	0.000708985	0.000527297	0.0805782	0.566641	2.54562e-06	1.89431e-08	1.55954e-07
8.375	0.0312542	0.0132577	0.081549	0.248784	0.00788065	0.00073475	0.000538004	0.0822666	0.564987	2.32559e-06	1.99758e-08	1.62611e-07
8.425	0.0325136	0.0135822	0.0803204	0.250653	0.00708454	0.000757597	0.000550582	0.0841734	0.562876	2.13019e-06	2.18756e-08	1.68022e-07
8.475	0.0342778	0.0144617	0.0779612	0.255732	0.0064217	0.000766768	0.000593746	0.0900033	0.554058	2.04813e-06	3.48054e-08	1.64101e-07
8.525	0.0360419	0.0152552	0.075833	0.260313	0.00582374	0.000775042	0.000632686	0.0952624	0.546102	1.97411e-06	4.64693e-08	1.60565e-07
8.575	0.0378061	0.0159746	0.0739034	0.264467	0.0052816	0.000782543	0.000667991	0.100031	0.53889	1.90699e-06	5.70447e-08	1.57358e-07
8.625	0.0395703	0.0166298	0.0721458	0.268251	0.00478779	0.000789376	0.000700147	0.104374	0.53232	1.84586e-06	6.66772e-08	1.54437e-07
8.675	0.0413345	0.0172292	0.0705383	0.271712	0.00433614	0.000795625	0.000729559	0.108346	0.526311	1.78995e-06	7.54873e-08	1.51766e-07
8.725	0.0430987	0.0177794	0.0690624	0.274889	0.00392147	0.000801363	0.000756563	0.111993	0.520794	1.73862e-06	8.35763e-08	1.49313e-07
8.775	0.0448629	0.0182864	0.0677026	0.277817	0.0035394	0.000806649	0.000781444	0.115354	0.515711	1.69132e-06	9.1029e-08	1.47053e-07
8.825	0.0466271	0.018755	0.0664456	0.280523	0.00318625	0.000811536	0.000804441	0.11846	0.511012	1.6476e-06	9.79178e-08	1.44965e-07
8.875	0.0483913	0.0191895	0.0652803	0.283032	0.00285885	0.000816066	0.000825762	0.121339	0.506657	1.60707e-06	1.04304e-07	1.43028e-07
8.925	0.0501555	0.0195934	0.064197	0.285364	0.00255448	0.000820277	0.000845583	0.124016	0.502607	1.56939e-06	1.10241e-07	1.41228e-07
8.975	0.0517697	0.0198896	0.0629476	0.28788	0.00230571	0.000833277	0.000865842	0.127005	0.498271	1.53604e-06	1.11771e-07	1.42442e-07
9.025	0.0529863	0.0199617	0.0611427	0.291152	0.00216086	0.000869143	0.000889654	0.131117	0.492706	1.50907e-06	1.02824e-07	1.51099e-07
9.075	0.0542028	0.0200306	0.0594188	0.294277	0.00202251	0.000903399	0.000912397	0.135044	0.48739	1.48331e-06	9.42779e-08	1.59367e-07
9.125	0.0554194	0.0200965	0.0577705	0.297264	0.00189024	0.000936151	0.000934142	0.138798	0.482309	1.45868e-06	8.61073e-08	1.67272e-07
9.175	0.056636	0.0201595	0.0561931	0.300124	0.00176366	0.000967495	0.000954953	0.142391	0.477445	1.43511e-06	7.82877e-08	1.74837e-07
9.225	0.0578526	0.0202199	0.054682	0.302863	0.00164239	0.000997522	0.000974888	0.145833	0.472786	1.41253e-06	7.0797e-08	1.82085e-07
9.275	0.0590692	0.0202778	0.0532331	0.305489	0.00152612	0.00102631	0.000994002	0.149133	0.468319	1.39088e-06	6.36149e-08	1.89033e-07
9.325	0.0602858	0.0203333	0.0518428	0.308009	0.00141455	0.00105394	0.00101234	0.1523	0.464032	1.3701e-06	5.67226e-08	1.95702e-07
9.375	0.0615024	0.0203867	0.0505074	0.310429	0.00130738	0.00108047	0.00102996	0.155342	0.459915	1.35015e-06	5.0103e-08	2.02106e-07
9.425	0.0627189	0.020438	0.0492239	0.312756	0.00120438	0.00110598	0.0010469	0.158266	0.455958	1.33097e-06	4.37402e-08	2.08262e-07
9.475	0.0639355	0.0204873	0.0479892	0.314994	0.00110529	0.00113051	0.00106318	0.161078	0.452151	1.31252e-06	3.76195e-08	2.14184e-07
9.525	0.0660191	0.020793	0.0459124	0.314881	0.00101778	0.00120833	0.00109779	0.165313	0.449775	1.29676e-06	7.90139e-08	2.47834e-07
9.575	0.068522	0.0211971	0.0435663	0.313733	0.000939734	0.00130586	0.00113879	0.169966	0.448151	1.28298e-06	1.39384e-07	2.92086e-07
9.625	0.0710249	0.0215727	0.0413854	0.312666	0.000867192	0.00139652	0.0011769	0.174291	0.446642	1.27016e-06	1.955e-07	3.33218e-07
9.675	0.0735279	0.0219227	0.0393531	0.311672	0.000799589	0.00148101	0.00121241	0.178322	0.445235	1.25822e-06	2.47795e-07	3.71551e-07
9.725	0.0760308	0.0222496	0.0374546	0.310743	0.000736437	0.00155993	0.00124559	0.182088	0.443921	1.24707e-06	2.96646e-07	4.07359e-07
9.775	0.0785337	0.0225557	0.035677	0.309873	0.000677311	0.00163383	0.00127665	0.185614	0.442691	1.23663e-06	3.42385e-07	4.40885e-07
9.825	0.0810366	0.022843	0.0340093	0.309057	0.000621836	0.00170316	0.00130579	0.188921	0.441537	1.22683e-06	3.85297e-07	4.7234e-07
9.875	0.0835395	0.023113	0.0324415	0.30829	0.000569686	0.00176833	0.00133319	0.192031	0.440451	1.21762e-06	4.25638e-07	5.0191e-07
9.925	0.0860425	0.0233673	0.030965	0.307567	0.00052057	0.00182971	0.00135899	0.194959	0.439429	1.20894e-06	4.63633e-07	5.2976e-07
9.975	0.0885454	0.0236072	0.0295719	0.306886	0.000474231	0.00188763	0.00138334	0.197723	0.438465	1.20076e-06	4.99479e-07	5.56036e-07
10.025	0.0899043	0.023768	0.0283915	0.306515	0.000438946	0.00194126	0.00140076	0.199589	0.437953	1.1716e-06	5.39645e-07	5.7719e-07
10.075	0.0887639	0.0237809	0.0275192	0.306759	0.000422812	0.00199231	0.00140565	0.199781	0.438337	1.09452e-06	5.93808e-07	5.90054e-07
10.125	0.0876235	0.0237941	0.0266242	0.30701	0.000406258	0.00204468	0.00141067	0.199977	0.43873	1.01544e-06	6.49381e-07	6.03253e-07
10.175	0.0864831	0.0238077	0.0257056	0.307267	0.000389267	0.00209844	0.00141582	0.20018	0.439135	9.34269e-07	7.06419e-07	6.16801e-07
10.225	0.0853427	0.0238216	0.0247624	0.307531	0.000371823	0.00215363	0.0014211	0.200387	0.439549	8.50929e-07	7.64982e-07	6.3071e-07
10.275	0.0842023	0.0238359	0.0237937	0.307802	0.000353906	0.00221032	0.00142653	0.2006	0.439975	7.65332e-07	8.25131e-07	6.44996e-07
10.325	0.0830619	0.0238506	0.0227983	0.30808	0.000335497	0.00226857	0.00143211	0.200819	0.440413	6.77384e-07	8.86932e-07	6.59674e-07
10.375	0.0819215	0.0238657	0.0217753	0.308367	0.000316575	0.00232843	0.00143785	0.201044	0.440863	5.86988e-07	9.50453e-07	6.74761e-07
10.425	0.0807811	0.0238813	0.0207234	0.308661	0.000297119	0.00238999	0.00144374	0.201276	0.441326	4.9404e-07	1.01577e-06	6.90274e-07
10.475	0.0796407	0.0238973	0.0196414	0.308964	0.000277106	0.00245331	0.00144981	0.201514	0.441802	3.98429e-07	1.08295e-06	7.06231e-07
10.525	0.0785003	0.0239137	0.0185279	0.309275	0.000256511	0.00251847	0.00145605	0.201759	0.442292	3.00041e-07	1.15209e-06	7.22652e-07
10.575	0.0762029	0.0234132	0.0178957	0.309375	0.000248232	0.0025274	0.001461	0.203747	0.441331	2.79473e-07	1.08481e-06	6.7866e-07
10.625	0.0737966	0.0228298	0.0172741	0.309459	0.000240701	0.00253116	0.00146613	0.206033	0.440165	2.65556e-07	9.99587e-07	6.25858e-07
10.675	0.0713903	0.0222071	0.0166105	0.309549	0.000232661	0.00253518	0.0014716	0.208473	0.43892	2.50701e-07	9.08618e-07	5.69496e-07
10.725	0.068984	0.0215409	0.0159006	0.309645	0.000224061	0.00253948	0.00147745	0.211083	0.437588	2.3481e-07	8.11302e-07	5.09202e-07
10.775	0.0665777	0.0208266	0.0151393	0.309748	0.000214839	0.00254409	0.00148373	0.213882	0.43616	2.1777e-07	7.06952e-07	4.4455e-07
10.825	0.0641715	0.0200587	0.014321	0.309859	0.000204925	0.00254904	0.00149048	0.216891	0.434625	1.99452e-07	5.94776e-07	3.75049e-07
10.875	0.0617652	0.0192309	0.013439	0.309978	0.000194239	0.00255438	0.00149775	0.220135	0.43297	1.79706e-07	4.7386e-07	3.00133e-07
10.925	0.0593589	0.0183361	0.0124854	0.310107	0.000182687	0.00256015	0.00150562	0.223641	0.431181	1.5836e-07	3.4314e-07	2.19143e-07
10.975	0.0569526	0.0173656	0.0114512	0.310247	0.000170158	0.00256641	0.00151415	0.227444	0.429241	1.3521e-07	2.01374e-07	1.31309e-07
11.025	0.0545463	0.0163096	0.0103259	0.310399	0.000156524	0.00257322	0.00152343	0.231582	0.42713	1.10018e-07	4.71006e-08	3.57254e-08
11.075	0.051307	0.0158814	0.00986023	0.309904	0.00015029	0.00255639	0.00153578	0.234611	0.425501	1.00545e-07	4.32385e-10	6.67708e-09
11.125	0.0477341	0.0157094	0.00966228	0.309049	0.000146954	0.00252654	0.00155087	0.23742	0.423936	9.76164e-08	4.15293e-10	6.45454e-09
11.175	0.0441611	0.0155097	0.00943231	0.308055	0.000143079	0.00249185	0.0015684	0.240682	0.422117	9.42136e-08	3.95435e-10	6.19598e-09
11.225	0.0405882	0.0152748	0.00916184	0.306886	0.000138521	0.00245106	0.00158902	0.24452	0.419979	9.02117e-08	3.7208e-10	5.8919e-09
11.275	0.0370152	0.0149945	0.00883915	0.305492	0.000133083	0.00240239	0.00161362	0.249098	0.417427	8.54372e-08	3.44217e-10	5.52911e-09
11.325	0.0334423	0.0146544	0.00844752	0.3038	0.000126484	0.00234332	0.00164347	0.254654	0.414331	7.96426e-08	3.10401e-10	5.08881e-09
11.375	0.0298693	0.0142329	0.00796219	0.301703	0.000118306	0.00227012	0.00168047	0.261539	0.410494	7.24616e-08	2.68494e-10	4.54317e-09
11.425	0.0262964	0.0136968	0.00734498	0.299036	0.000107905	0.00217703	0.00172751	0.270296	0.405614	6.33292e-08	2.15199e-10	3.84925e-09
11.475	0.0227234	0.0129921	0.00653367	0.29553	9.42338e-05	0.00205466	0.00178936	0.281806	0.399199	5.1325e-08	1.45144e-10	2.93712e-09
11.525	0.0191505	0.0120246	0.00541962	0.290717	7.5461e-05	0.00188663	0.00187428	0.297612	0.390391	3.48414e-08	4.89483e-11	1.68462e-09
11.575	0.0170904	0.0116664	0.00500906	0.289463	6.86616e-05	0.00182427	0.00189789	0.302413	0.387657	2.85471e-08	1.4268e-11	1.21895e-09
11.625	0.0156363	0.011648	0.0049909	0.29023	6.85487e-05	0.00182082	0.0018868	0.30101	0.388345	2.79217e-08	1.39509e-11	1.19189e-09
11.675	0.0141821	0.0116259	0.00496902	0.291154	6.84125e-05	0.00181666	0.00187343	0.299319	0.389174	2.71682e-08	1.35688e-11	1.15929e-09
11.725	0.012728	0.0115988	0.00494214	0.292289	6.82453e-05	0.00181155	0.001857	0.297241	0.390192	2.62424e-08	1.30993e-11	1.11923e-09
11.775	0.0112739	0.0115646	0.00490833	0.293717	6.80349e-05	0.00180512	0.00183634	0.294628	0.391473	2.50778e-08	1.25087e-11	1.06883e-09
11.825	0.00981982	0.0115204	0.0048645	0.295568	6.77622e-05	0.00179679	0.00180955	0.29124	0.393133	2.35683e-08	1.17433e-11	1.00352e-09
11.875	0.00836571	0.0114607	0.00480543	0.298062	6.73948e-05	0.00178556	0.00177346	0.286675	0.39537	2.15341e-08	1.07117e-11	9.15496e-10
11.925	0.0069116	0.0113759	0.00472151	0.301606	6.68727e-05	0.0017696	0.00172218	0.280189	0.398549	1.8644e-08	9.24603e-12	7.90435e-10
11.975	0.00545749	0.011246	0.00459287	0.307038	6.60724e-05	0.00174514	0.00164357	0.270246	0.403422	1.42137e-08	6.99937e-12	5.98732e-10
12.025	0.00400338	0.0110217	0.00437078	0.316417	6.46907e-05	0.00170292	0.00150786	0.253081	0.411834	6.56502e-09	3.12064e-12	2.67769e-10
12.075	0.00314171	0.010818	0.00418924	0.324329	6.37798e-05	0.00166752	0.00139383	0.238451	0.419087	4.09862e-10	1.40582e-17	1.49036e-12
12.125	0.00284021	0.0107656	0.00418279	0.325159	6.42331e-05	0.00166429	0.00138289	0.236599	0.420182	4.06564e-10	1.39454e-17	1.48572e-12
12.175	0.00253871	0.0107008	0.00417481	0.326186	6.4794e-05	0.00166029	0.00136934	0.234306	0.421537	4.02482e-10	1.38058e-17	1.47998e-12
12.225	0.00223721	0.0106185	0.00416467	0.32749	6.55062e-05	0.00165522	0.00135214	0.231397	0.423257	3.973e-10	1.36286e-17	1.4727e-12
12.275	0.00193571	0.0105106	0.00415138	0.3292	6.64402e-05	0.00164856	0.00132959	0.22758	0.425513	3.90504e-10	1.33962e-17	1.46315e-12
12.325	0.00163421	0.0103628	0.00413319	0.33154	6.77188e-05	0.00163945	0.00129871	0.222356	0.428602	3.812e-10	1.3078e-17	1.45007e-12
12.375	0.00133271	0.0101482	0.00410676	0.33494	6.95759e-05	0.00162622	0.00125386	0.214768	0.433087	3.67687e-10	1.26159e-17	1.43107e-12
12.425	0.00103121	0.00980817	0.00406489	0.340328	7.25191e-05	0.00160524	0.00118279	0.202742	0.440196	3.46272e-10	1.18836e-17	1.40097e-12
12.475	0.000729714	0.00918705	0.0039884	0.350168	7.78942e-05	0.00156694	0.00105299	0.18078	0.453179	3.07161e-10	1.05461e-17	1.346e-12
12.525	0.000428214	0.00769131	0.00380422	0.373864	9.08385e-05	0.00147469	0.000740401	0.12789	0.484445	2.12973e-10	7.32523e-18	1.2136e-12
12.575	0.000215548	0.00429365	0.00338437	0.426213	0.000120458	0.00126668	3.35802e-05	0.00829581	0.556393	2.70811e-15	4.22585e-20	9.19564e-13
12.625	0.000196958	0.00423788	0.00337226	0.421803	0.000121712	0.00126867	3.35182e-05	0.00828886	0.560874	2.66987e-15	4.19904e-20	9.3861e-13
12.675	0.000178368	0.0041705	0.00335762	0.416474	0.000123227	0.00127109	3.34433e-05	0.00828046	0.56629	2.62366e-15	4.16665e-20	9.61626e-13
12.725	0.000159778	0.00408742	0.00333958	0.409904	0.000125095	0.00127406	3.3351e-05	0.00827011	0.572966	2.5667e-15	4.12671e-20	9.89998e-13
12.775	0.000141189	0.00398248	0.00331678	0.401605	0.000127455	0.00127782	3.32343e-05	0.00825704	0.5814	2.49473e-15	4.07626e-20	1.02584e-12
12.825	0.000122599	0.00384571	0.00328707	0.390789	0.000130531	0.00128273	3.30823e-05	0.00824	0.592392	2.40095e-15	4.0105e-20	1.07255e-12
12.875	0.000104009	0.00366004	0.00324674	0.376106	0.000134706	0.00128938	3.28759e-05	0.00821686	0.607313	2.27364e-15	3.92124e-20	1.13597e-12
12.925	8.5419e-05	0.00339356	0.00318886	0.355033	0.000140698	0.00129892	3.25796e-05	0.00818366	0.628728	2.09091e-15	3.79313e-20	1.22698e-12
12.975	6.68291e-05	0.00297883	0.00309877	0.322236	0.000150024	0.00131378	3.21186e-05	0.00813199	0.662058	1.80653e-15	3.59375e-20	1.36863e-12
13.025	4.82392e-05	0.00224446	0.00293924	0.264161	0.000166538	0.00134009	3.13023e-05	0.00804049	0.721077	1.30297e-15	3.24069e-20	1.61945e-12
13.075	2.96493e-05	0.000589185	0.00257968	0.133261	0.00020376	0.0013994	2.94622e-05	0.00783425	0.854103	1.67943e-16	2.44491e-20	2.18479e-12
13.125	2.66275e-05	0.00036063	0.00261099	0.121584	0.000215627	0.00149279	2.79948e-05	0.00748419	0.866224	9.52471e-20	2.31154e-20	2.23504e-12
13.175	2.50704e-05	0.000380525	0.00271442	0.130989	0.000223415	0.00159637	2.65315e-05	0.007093	0.856977	1.17536e-19	2.29235e-20	2.1942e-12
13.225	2.35133e-05	0.000403055	0.00283154	0.141639	0.000232235	0.00171367	2.48744e-05	0.00665	0.846505	1.42777e-19	2.27061e-20	2.14795e-12
13.275	2.19563e-05	0.00042878	0.00296528	0.1538	0.000242305	0.00184762	2.29824e-05	0.00614417	0.834548	1.71598e-19	2.2458e-20	2.09515e-12
13.325	2.03992e-05	0.000458433	0.00311943	0.167818	0.000253913	0.002002	2.08014e-05	0.00556111	0.820766	2.04819e-19	2.21719e-20	2.03428e-12
13.375	1.88422e-05	0.000492986	0.00329906	0.184152	0.00026744	0.00218191	1.82601e-05	0.0048817	0.804706	2.4353e-19	2.18386e-20	1.96335e-12
13.425	1.72851e-05	0.000533765	0.00351105	0.203429	0.000283403	0.00239423	1.52608e-05	0.00407988	0.785753	2.89216e-19	2.14452e-20	1.87965e-12
13.475	1.5728e-05	0.000582618	0.00376501	0.226523	0.000302527	0.00264858	1.16678e-05	0.0031193	0.763047	3.43948e-19	2.09739e-20	1.77937e-12
13.525	1.4171e-05	0.000642207	0.00407479	0.254692	0.000325854	0.00295883	7.28509e-06	0.00194763	0.735351	4.10707e-19	2.0399e-20	1.65705e-12
13.575	1.26139e-05	0.000716506	0.00446104	0.289816	0.00035494	0.00334568	1.82043e-06	0.000486696	0.700818	4.93947e-19	1.96822e-20	1.50454e-12
13.625	1.19567e-05	0.000748909	0.00456008	0.30425	0.000361034	0.00348492	3.36342e-10	1.08583e-07	0.686595	9.25564e-19	2.06941e-20	1.48892e-12
13.675	1.166e-05	0.0007601	0.0045168	0.308248	0.000355782	0.00350013	3.09293e-10	9.98506e-08	0.682619	1.51591e-18	2.2522e-20	1.54033e-12
13.725	1.13633e-05	0.000771876	0.00447126	0.312456	0.000350256	0.00351614	2.80832e-10	9.06622e-08	0.678434	2.1371e-18	2.44454e-20	1.59443e-12
13.775	1.10666e-05	0.000784283	0.00442329	0.316889	0.000344433	0.003533	2.50844e-10	8.09811e-08	0.674026	2.79159e-18	2.64719e-20	1.65143e-12
13.825	1.07698e-05	0.000797374	0.00437266	0.321566	0.00033829	0.00355079	2.19203e-10	7.07665e-08	0.669374	3.48214e-18	2.86101e-20	1.71157e-12
13.875	1.04731e-05	0.000811207	0.00431917	0.326509	0.000331799	0.00356959	1.8577e-10	5.99731e-08	0.664459	4.21183e-18	3.08695e-20	1.77512e-12
13.925	1.01764e-05	0.000825846	0.00426256	0.33174	0.000324928	0.00358948	1.50387e-10	4.85503e-08	0.659258	4.98407e-18	3.32606e-20	1.84238e-12
13.975	9.87965e-06	0.000841364	0.00420255	0.337284	0.000317646	0.00361057	1.12879e-10	3.64413e-08	0.653743	5.8027e-18	3.57953e-20	1.91367e-12
14.025	9.58293e-06	0.000857844	0.00413882	0.343173	0.000309912	0.00363296	7.3048e-11	2.35824e-08	0.647888	6.67202e-18	3.8487e-20	1.98938e-12
14.075	9.28621e-06	0.000875377	0.00407103	0.349437	0.000301684	0.00365679	3.06715e-11	9.90183e-09	0.641658	7.5969e-18	4.13507e-20	2.06993e-12
14.125	8.89879e-06	0.000889553	0.00402074	0.354879	0.000295503	0.00367829	4.82245e-18	1.98129e-15	0.636236	8.42737e-18	4.3208e-20	2.12545e-12
14.175	8.31323e-06	0.000894726	0.00401653	0.358039	0.000294717	0.0036931	4.65032e-18	1.91057e-15	0.633062	8.98777e-18	4.24585e-20	2.11578e-12
14.225	7.72767e-06	0.000900682	0.00401167	0.361677	0.000293812	0.00371015	4.4521e-18	1.82913e-15	0.629407	9.6331e-18	4.15954e-20	2.10464e-12
14.275	7.14211e-06	0.000907615	0.00400602	0.365912	0.000292759	0.00372999	4.22138e-18	1.73434e-15	0.625152	1.03842e-17	4.05908e-20	2.09167e-12
14.325	6.55655e-06	0.000915787	0.00399936	0.370903	0.000291517	0.00375338	3.94945e-18	1.62262e-15	0.620137	1.12696e-17	3.94067e-20	2.07639e-12
14.375	5.97099e-06	0.000925561	0.0039914	0.376873	0.000290032	0.00378136	3.62418e-18	1.48898e-15	0.614139	1.23285e-17	3.79904e-20	2.05811e-12
14.425	5.38544e-06	0.000937461	0.0039817	0.384141	0.000288224	0.00381542	3.22818e-18	1.32629e-15	0.606836	1.36178e-17	3.62661e-20	2.03585e-12
14.475	4.79988e-06	0.000952264	0.00396963	0.393182	0.000285975	0.0038578	2.73556e-18	1.1239e-15	0.597752	1.52216e-17	3.41211e-20	2.00817e-12
14.525	4.21432e-06	0.000971181	0.00395422	0.404737	0.000283101	0.00391194	2.10604e-18	8.65262e-16	0.586143	1.7271e-17	3.138e-20	1.97279e-12
14.575	3.62876e-06	0.000996203	0.00393383	0.42002	0.000279299	0.00398357	1.27336e-18	5.23157e-16	0.570787	1.99819e-17	2.77542e-20	1.92599e-12
14.625	3.0432e-06	0.00103085	0.00390559	0.441184	0.000274035	0.00408275	1.2024e-19	4.94001e-17	0.549523	2.37361e-17	2.27332e-20	1.86118e-12
14.675	2.75396e-06	0.00103946	0.00391059	0.445507	0.000273693	0.00409743	1.60732e-26	8.23035e-24	0.545172	2.39346e-17	2.21729e-20	1.85099e-12
14.725	2.4926e-06	0.00104602	0.00392102	0.448286	0.000273964	0.00410311	1.58865e-26	8.13474e-24	0.54237	2.3681e-17	2.21247e-20	1.84649e-12
14.775	2.23124e-06	0.00105411	0.00393391	0.451717	0.0002743	0.00411013	1.5656e-26	8.01672e-24	0.53891	2.33681e-17	2.20652e-20	1.84092e-12
14.825	1.96988e-06	0.00106436	0.00395021	0.456058	0.000274725	0.00411901	1.53644e-26	7.86739e-24	0.534533	2.29722e-17	2.199e-20	1.83389e-12
14.875	1.70852e-06	0.00107773	0.0039715	0.461727	0.000275279	0.00413061	1.49835e-26	7.67237e-24	0.528817	2.24551e-17	2.18916e-20	1.82469e-12
14.925	1.44716e-06	0.00109594	0.00400047	0.469445	0.000276034	0.0041464	1.44651e-26	7.4069e-24	0.521037	2.17513e-17	2.17578e-20	1.81218e-12
14.975	1.1858e-06	0.00112217	0.00404223	0.480563	0.000277122	0.00416915	1.37181e-26	7.02442e-24	0.509826	2.07371e-17	2.1565e-20	1.79416e-12
15.025	9.24436e-07	0.00116324	0.00410759	0.49797	0.000278824	0.00420476	1.25488e-26	6.42565e-24	0.492276	1.91496e-17	2.12631e-20	1.76594e-12
15.075	6.63075e-07	0.00123669	0.00422447	0.529097	0.000281869	0.00426845	1.04576e-26	5.35487e-24	0.460891	1.63105e-17	2.07233e-20	1.71547e-12
15.125	4.01715e-07	0.0014057	0.00449345	0.600729	0.000288875	0.004415	5.64541e-27	2.89076e-24	0.388668	9.77712e-18	1.94811e-20	1.59933e-12
15.175	2.61742e-07	0.00160068	0.00479988	0.683473	0.000296524	0.00457703	0	0	0.305253	2.10921e-18	1.79836e-20	1.47281e-12
15.225	2.36545e-07	0.00159324	0.00477928	0.680557	0.000295233	0.00455466	0	0	0.30822	2.1017e-18	1.78929e-20	1.49479e-12
15.275	2.11348e-07	0.00158402	0.00475376	0.676946	0.000293634	0.00452694	0	0	0.311895	2.09239e-18	1.77805e-20	1.522e-12
15.325	1.86152e-07	0.00157231	0.00472134	0.672358	0.000291603	0.00449173	0	0	0.316565	2.08057e-18	1.76377e-20	1.55658e-12
15.375	1.60955e-07	0.00155693	0.00467876	0.666332	0.000288935	0.00444549	0	0	0.322697	2.06504e-18	1.74502e-20	1.60198e-12
15.425	1.35758e-07	0.00153584	0.00462038	0.658071	0.000285277	0.00438209	0	0	0.331106	2.04375e-18	1.71931e-20	1.66424e-12
15.475	1.10561e-07	0.00150514	0.00453539	0.646043	0.000279953	0.00428979	0	0	0.343347	2.01275e-18	1.68189e-20	1.75488e-12
15.525	8.53646e-08	0.00145632	0.00440022	0.626915	0.000271484	0.004143	0	0	0.362814	1.96345e-18	1.62237e-20	1.89903e-12
15.575	6.01678e-08	0.00136661	0.00415185	0.591766	0.000255923	0.00387327	0	0	0.398586	1.87287e-18	1.513e-20	2.1639e-12
15.625	3.4971e-08	0.00114763	0.00354558	0.505968	0.000217939	0.00321486	0	0	0.485906	1.65176e-18	1.24602e-20	2.81046e-12
15.675	1.25346e-08	0.000224466	0.000989495	0.144265	5.77884e-05	0.000439103	0	0	0.854024	7.25578e-19	1.21465e-21	5.54973e-12
15.725	1.15518e-08	0.000223514	0.000984779	0.14386	5.74311e-05	0.000435441	0	0	0.854439	7.81871e-19	1.29151e-21	5.68302e-12
15.775	1.05691e-08	0.000222385	0.000979186	0.143379	5.70074e-05	0.000431099	0	0	0.854931	8.48634e-19	1.38268e-21	5.84109e-12
15.825	9.58629e-09	0.000221025	0.000972447	0.1428	5.64968e-05	0.000425866	0	0	0.855525	9.29085e-19	1.49253e-21	6.03158e-12
15.875	8.60352e-09	0.000219354	0.000964168	0.142088	5.58695e-05	0.000419437	0	0	0.856253	1.02792e-18	1.62748e-21	6.26558e-12
15.925	7.62074e-09	0.000217251	0.000953754	0.141193	5.50805e-05	0.000411351	0	0	0.85717	1.15224e-18	1.79724e-21	6.55994e-12
15.975	6.63797e-09	0.000214527	0.000940256	0.140033	5.40578e-05	0.00040087	0	0	0.858357	1.31337e-18	2.01726e-21	6.94146e-12
16.025	5.65519e-09	0.000210855	0.000922067	0.13847	5.26797e-05	0.000386747	0	0	0.859958	1.53051e-18	2.31376e-21	7.45559e-12
16.075	4.67242e-09	0.000205638	0.000896226	0.136249	5.07218e-05	0.000366682	0	0	0.862232	1.83899e-18	2.73498e-21	8.18599e-12
16.125	3.68965e-09	0.000197643	0.000856619	0.132845	4.77209e-05	0.000335928	0	0	0.865718	2.31181e-18	3.3806e-21	9.30548e-12
16.175	2.70687e-09	0.000183842	0.000788253	0.126969	4.2541e-05	0.000282842	0	0	0.871734	3.12795e-18	4.49502e-21	1.12379e-11
16.225	2.26104e-09	0.000177698	0.00075792	0.124315	4.02561e-05	0.000259546	0	0	0.87445	3.48023e-18	4.97966e-21	1.21397e-11
16.275	2.03029e-09	0.000177464	0.000756927	0.12415	4.02031e-05	0.000259204	0	0	0.874616	3.47564e-18	4.97942e-21	1.2242e-11
16.325	1.79953e-09	0.000177169	0.000755681	0.123944	4.01365e-05	0.000258776	0	0	0.874824	3.46986e-18	4.97912e-21	1.23706e-11
16.375	1.56878e-09	0.000176788	0.000754067	0.123677	4.00504e-05	0.000258221	0	0	0.875093	3.46239e-18	4.97874e-21	1.25371e-11
16.425	1.33803e-09	0.000176275	0.000751897	0.123318	3.99345e-05	0.000257475	0	0	0.875456	3.45235e-18	4.97822e-21	1.27609e-11
16.475	1.10727e-09	0.000175549	0.000748822	0.12281	3.97703e-05	0.000256418	0	0	0.875969	3.43811e-18	4.97748e-21	1.3078e-11
16.525	8.76519e-10	0.00017444	0.000744128	0.122034	3.95197e-05	0.000254804	0	0	0.876753	3.41638e-18	4.97636e-21	1.35622e-11
16.575	6.45765e-10	0.000172539	0.00073608	0.120703	3.90899e-05	0.000252038	0	0	0.878097	3.37912e-18	4.97443e-21	1.43923e-11
16.625	4.15011e-10	0.000168523	0.000719081	0.117892	3.81823e-05	0.000246194	0	0	0.880936	3.30043e-18	4.97036e-21	1.61455e-11
16.675	1.84257e-10	0.00015445	0.000659507	0.10804	3.50013e-05	0.000225715	0	0	0.890885	3.02464e-18	4.95609e-21	2.22901e-11
16.725	2.55908e-11	1.09112e-07	6.18091e-06	3.97231e-07	1.15489e-07	1.11254e-06	0	0	0.999992	9.6199e-23	4.8604e-21	9.11543e-11
16.775	2.44143e-11	1.08536e-07	6.18842e-06	3.76646e-07	1.112e-07	1.07754e-06	0	0	0.999992	9.06352e-23	5.0661e-21	9.61612e-11
16.825	2.32378e-11	1.079e-07	6.1967e-06	3.53978e-07	1.06477e-07	1.03901e-06	0	0	0.999992	8.4508e-23	5.29263e-21	1.01675e-10
16.875	2.20613e-11	1.07197e-07	6.20586e-06	3.28891e-07	1.01251e-07	9.9636e-07	0	0	0.999992	7.77272e-23	5.54332e-21	1.07777e-10
16.925	2.08849e-11	1.06415e-07	6.21605e-06	3.00978e-07	9.54349e-08	9.48907e-07	0	0	0.999992	7.01826e-23	5.82226e-21	1.14567e-10
16.975	1.97084e-11	1.0554e-07	6.22746e-06	2.69733e-07	8.89249e-08	8.9579e-07	0	0	0.999992	6.17371e-23	6.1345e-21	1.22167e-10

## Sheet: B) Eastern U.S.
		Fraction of each mechanism
Height AGL (km)	Total nucleation rate (# cm-3 s-1)	H2SO4–H2O neutral	H2SO4–H2O ion-induced	H2SO4–NH3–H2O neutral	H2SO4–NH3–H2O ion-induced	H2SO4–HNO3–NH3	organic neutral	organic ion-induced	organic–H2SO4	amine–H2SO4	iodine oxoacids neutral	iodine oxoacids ion-induced
0.025	2.97205	1.29675e-07	3.08306e-05	0.0341515	0.0884575	3.78527e-07	1.07703e-11	8.07524e-10	0.00190979	0.812907	0.0152353	0.0473074
0.075	2.55709	1.66635e-07	4.0859e-05	0.0450693	0.113387	0	1.50498e-11	1.1259e-09	0.00235127	0.830366	0.00469536	0.00409085
0.125	2.1327	2.35941e-07	5.67561e-05	0.0614776	0.150213	0	2.00806e-11	1.49657e-09	0.00300824	0.781482	0.00225094	0.00151198
0.175	1.72928	4.19607e-07	8.64114e-05	0.0919903	0.208178	0	3.5262e-11	2.53438e-09	0.00405913	0.69316	0.00161368	0.000911923
0.225	1.32752	6.65918e-07	0.000129692	0.130267	0.285259	0	6.18422e-11	4.4091e-09	0.00557302	0.576925	0.00123666	0.000608825
0.275	0.924601	9.78511e-07	0.000197872	0.173316	0.388958	0	1.14293e-10	8.25898e-09	0.00795258	0.427992	0.0010605	0.00052184
0.325	0.673106	1.20401e-06	0.000268647	0.204247	0.479526	0	2.16055e-10	1.55814e-08	0.0105469	0.30415	0.000812647	0.000447204
0.375	0.4765	1.41809e-06	0.000365432	0.233334	0.586828	0	4.00907e-10	2.88047e-08	0.0142106	0.16449	0.000411656	0.0003601
0.425	0.422621	1.78791e-06	0.00042857	0.253254	0.616127	0	5.89334e-10	4.15925e-08	0.0156409	0.114009	0.000259338	0.000280264
0.475	0.370053	2.23237e-06	0.000504063	0.275019	0.647815	0	8.51121e-10	5.90413e-08	0.0173934	0.0589795	9.54048e-05	0.000190988
0.525	0.323704	2.6318e-06	0.000569666	0.281934	0.655809	0	1.29184e-09	8.68187e-08	0.0191644	0.0423114	5.92606e-05	0.000149547
0.575	0.280521	3.11069e-06	0.000648488	0.288653	0.664507	0	1.81514e-09	1.19738e-07	0.0212732	0.0247876	2.2528e-05	0.000104447
0.625	0.247041	3.55222e-06	0.000721803	0.288831	0.669135	0	2.27811e-09	1.4862e-07	0.0231623	0.0180512	1.39403e-05	8.04181e-05
0.675	0.214452	4.03301e-06	0.000807263	0.287875	0.67491	0	2.77189e-09	1.79212e-07	0.0254665	0.0108773	5.08691e-06	5.43889e-05
0.725	0.185059	4.26422e-06	0.000876456	0.281672	0.681358	0	2.95773e-09	1.89638e-07	0.0278093	0.00823361	3.31437e-06	4.25473e-05
0.775	0.156342	4.56062e-06	0.000967009	0.273505	0.689661	2.15564e-07	3.2832e-09	2.09102e-07	0.0309141	0.00491971	1.12782e-06	2.76271e-05
0.825	0.134138	4.72211e-06	0.0010386	0.266466	0.694621	2.92408e-06	4.50893e-09	2.93e-07	0.0338245	0.00401768	9.67597e-07	2.26258e-05
0.875	0.111934	4.94768e-06	0.0011386	0.256635	0.70155	6.70719e-06	6.22097e-09	4.10185e-07	0.0378896	0.00275778	7.43809e-07	1.56404e-05
0.925	0.0952086	5.14879e-06	0.00122125	0.2492	0.705494	3.33094e-05	1.00128e-08	6.61635e-07	0.0417415	0.00229055	7.12687e-07	1.28921e-05
0.975	0.0792449	5.41145e-06	0.00132748	0.239841	0.710054	7.41809e-05	1.55626e-08	1.02881e-06	0.0468322	0.00185341	7.16466e-07	1.02207e-05
1.025	0.0661034	5.65722e-06	0.00143458	0.230084	0.714248	0.000264153	2.19516e-08	1.42905e-06	0.0524834	0.00146998	6.1297e-07	7.78836e-06
1.075	0.0551975	5.87437e-06	0.00154045	0.220003	0.717847	0.000653563	2.93432e-08	1.86547e-06	0.0587731	0.00116855	3.65232e-07	5.73753e-06
1.125	0.0448504	6.14397e-06	0.00168065	0.20636	0.722572	0.00117986	3.9753e-08	2.48033e-06	0.0673995	0.000795578	1.09836e-07	3.40897e-06
1.175	0.0379944	6.1388e-06	0.00175462	0.196749	0.72473	0.00154478	5.0348e-08	3.10793e-06	0.0743925	0.000813647	5.71405e-07	5.358e-06
1.225	0.0311383	6.13135e-06	0.00186117	0.182905	0.727839	0.00207041	6.56086e-08	4.01191e-06	0.084465	0.000839674	1.23623e-06	8.16531e-06
1.275	0.0261309	5.89947e-06	0.00192698	0.170496	0.730142	0.00255873	7.85453e-08	4.76559e-06	0.093911	0.000935654	5.52415e-06	1.36944e-05
1.325	0.0221724	5.43697e-06	0.00195669	0.158817	0.731785	0.00303688	8.99142e-08	5.41345e-06	0.103253	0.00110478	1.3564e-05	2.21655e-05
1.375	0.0182721	4.78849e-06	0.00199787	0.142543	0.733978	0.0037156	1.06119e-07	6.33934e-06	0.116369	0.00132755	2.44674e-05	3.37501e-05
1.425	0.0158454	4.31878e-06	0.00201367	0.133745	0.732281	0.00445345	1.25726e-07	7.53087e-06	0.126379	0.00106107	2.13564e-05	3.34134e-05
1.475	0.0134186	3.67919e-06	0.00203519	0.121766	0.72997	0.00545817	1.52423e-07	9.15337e-06	0.14001	0.000698208	1.712e-05	3.29548e-05
1.525	0.0111911	2.91253e-06	0.00206531	0.107328	0.726409	0.00657651	1.87577e-07	1.13419e-05	0.157284	0.000279408	1.18928e-05	3.14966e-05
1.575	0.00988345	2.66951e-06	0.00210159	0.102269	0.720394	0.00639994	2.18194e-07	1.35407e-05	0.168539	0.000246397	9.3133e-06	2.54223e-05
1.625	0.00857578	2.35238e-06	0.00214895	0.0956666	0.712544	0.00616953	2.58148e-07	1.64101e-05	0.183225	0.000203318	5.94713e-06	1.74955e-05
1.675	0.00726811	1.92113e-06	0.00221334	0.086689	0.701869	0.0058562	3.12479e-07	2.0312e-05	0.203197	0.000144739	1.3697e-06	6.71643e-06
1.725	0.00647267	1.74644e-06	0.00227957	0.0819401	0.692905	0.005843	3.59318e-07	2.33081e-05	0.216885	0.000118488	4.95194e-09	4.06963e-06
1.775	0.00584075	1.67431e-06	0.00235338	0.0786918	0.683832	0.00596916	4.07396e-07	2.61835e-05	0.229016	0.000104729	7.77854e-09	4.96648e-06
1.825	0.00520884	1.58468e-06	0.00244509	0.0746554	0.672558	0.00612593	4.6714e-07	2.97566e-05	0.24409	8.76322e-05	1.1291e-08	6.08094e-06
1.875	0.00457693	1.47031e-06	0.00256213	0.0695044	0.658171	0.00632598	5.4338e-07	3.43162e-05	0.263327	6.58143e-05	1.57732e-08	7.50313e-06
1.925	0.00414495	1.40253e-06	0.00267612	0.0658118	0.6472	0.00636538	5.85532e-07	3.72523e-05	0.277842	5.62286e-05	3.83527e-08	8.95414e-06
1.975	0.00391448	1.40787e-06	0.00276821	0.0646523	0.642526	0.00618313	5.75373e-07	3.75521e-05	0.283756	6.45481e-05	8.16794e-08	1.02171e-05
2.025	0.00368402	1.41387e-06	0.00287181	0.0633478	0.637267	0.00597808	5.63944e-07	3.78894e-05	0.29041	7.39084e-05	1.30427e-07	1.16381e-05
2.075	0.00345356	1.42067e-06	0.00298925	0.0618691	0.631306	0.00574566	5.5099e-07	3.82717e-05	0.297951	8.4518e-05	1.8568e-07	1.32488e-05
2.125	0.0032231	1.42844e-06	0.00312348	0.060179	0.624493	0.00548	5.36183e-07	3.87086e-05	0.306572	9.66448e-05	2.48835e-07	1.50898e-05
2.175	0.0030452	1.46392e-06	0.00325806	0.0590144	0.618541	0.00512128	5.14878e-07	3.83117e-05	0.313899	0.000108912	2.8478e-07	1.68129e-05
2.225	0.0029468	1.54345e-06	0.00337406	0.0589478	0.614964	0.00464883	4.85095e-07	3.64931e-05	0.317889	0.000119676	2.67357e-07	1.80808e-05
2.275	0.0028484	1.62847e-06	0.00349808	0.0588765	0.61114	0.00414374	4.53254e-07	3.45489e-05	0.322154	0.000131184	2.4873e-07	1.94363e-05
2.325	0.00275	1.71958e-06	0.00363097	0.0588002	0.607042	0.00360249	4.19135e-07	3.24656e-05	0.326725	0.000143516	2.2877e-07	2.08889e-05
2.375	0.0026516	1.81745e-06	0.00377372	0.0587182	0.60264	0.00302108	3.82483e-07	3.02276e-05	0.331635	0.000156763	2.07329e-07	2.24492e-05
2.425	0.0025532	1.92286e-06	0.00392747	0.0586299	0.597899	0.00239486	3.43006e-07	2.78172e-05	0.336923	0.000171031	1.84235e-07	2.41298e-05
2.475	0.00247747	2.02046e-06	0.00409854	0.058188	0.592252	0.00190069	3.16312e-07	2.61636e-05	0.343312	0.000194666	1.6211e-07	2.49258e-05
2.525	0.0024333	2.10005e-06	0.00428502	0.0572377	0.585589	0.00163819	3.10701e-07	2.5763e-05	0.350967	0.000231017	1.42855e-07	2.43292e-05
2.575	0.00238913	2.18257e-06	0.0044784	0.0562522	0.578679	0.00136598	3.04883e-07	2.53475e-05	0.358904	0.000268711	1.22889e-07	2.37105e-05
2.625	0.00234495	2.26821e-06	0.00467906	0.0552296	0.571509	0.00108352	2.98846e-07	2.49165e-05	0.367141	0.000307827	1.0217e-07	2.30685e-05
2.675	0.00230078	2.35713e-06	0.00488743	0.0541678	0.564063	0.00079021	2.92576e-07	2.44688e-05	0.375693	0.000348444	8.06551e-08	2.24019e-05
2.725	0.00225661	2.44953e-06	0.00510396	0.0530644	0.556326	0.000485418	2.86062e-07	2.40037e-05	0.384581	0.000390651	5.82983e-08	2.17091e-05
2.775	0.00221244	2.54562e-06	0.00532913	0.0519169	0.54828	0.000168455	2.79287e-07	2.352e-05	0.393823	0.000434543	3.50488e-08	2.09887e-05
2.825	0.00222033	2.70399e-06	0.00562995	0.0507531	0.540492	3.41658e-05	2.58487e-07	2.18891e-05	0.402578	0.00046517	3.20886e-08	2.26302e-05
2.875	0.00226323	2.8964e-06	0.00596682	0.049635	0.533255	2.88554e-05	2.29297e-07	1.95686e-05	0.410581	0.000485415	4.28719e-08	2.57748e-05
2.925	0.00230612	3.08164e-06	0.00629117	0.0485585	0.526287	2.37426e-05	2.01194e-07	1.73344e-05	0.418285	0.000504907	5.32539e-08	2.88024e-05
2.975	0.00234902	3.26012e-06	0.00660366	0.0475213	0.519574	1.88165e-05	1.74117e-07	1.51819e-05	0.425708	0.000523686	6.32569e-08	3.17194e-05
3.025	0.00239191	3.4322e-06	0.00690495	0.0465213	0.513102	1.40671e-05	1.48011e-07	1.31065e-05	0.432865	0.000541792	7.2901e-08	3.45319e-05
3.075	0.00243481	3.59821e-06	0.00719563	0.0455566	0.506857	9.48503e-06	1.22825e-07	1.11043e-05	0.439769	0.000559261	8.22053e-08	3.72452e-05
3.125	0.00247771	3.75848e-06	0.00747623	0.0446253	0.500829	5.06163e-06	9.85116e-08	9.17137e-06	0.446435	0.000576124	9.11875e-08	3.98645e-05
3.175	0.0025206	3.91329e-06	0.00774729	0.0437256	0.495006	7.8879e-07	7.50253e-08	7.30426e-06	0.452874	0.000592413	9.98639e-08	4.23948e-05
3.225	0.00264466	4.26952e-06	0.00812902	0.0433127	0.49271	5.24118e-07	7.61652e-08	7.44508e-06	0.455283	0.000508903	4.67794e-07	4.36333e-05
3.275	0.00277227	4.60179e-06	0.00848095	0.0429558	0.490758	4.40166e-07	7.81682e-08	7.65199e-06	0.457318	0.000428951	8.16899e-07	4.47105e-05
3.325	0.00289989	4.90481e-06	0.00880191	0.0426303	0.488977	3.63602e-07	7.99948e-08	7.84068e-06	0.459174	0.000356035	1.13528e-06	4.56929e-05
3.375	0.0030275	5.18229e-06	0.0090958	0.0423323	0.487347	2.93494e-07	8.16675e-08	8.01346e-06	0.460874	0.000289267	1.42682e-06	4.65924e-05
3.425	0.00315512	5.43732e-06	0.00936593	0.0420583	0.485848	2.29056e-07	8.32048e-08	8.17227e-06	0.462437	0.0002279	1.69477e-06	4.74192e-05
3.475	0.00328273	5.67253e-06	0.00961505	0.0418057	0.484466	1.69629e-07	8.46226e-08	8.31873e-06	0.463878	0.000171304	1.94189e-06	4.81817e-05
3.525	0.00341035	5.89013e-06	0.00984553	0.0415719	0.483187	1.14649e-07	8.59343e-08	8.45423e-06	0.465211	0.000118943	2.17052e-06	4.88871e-05
3.575	0.00353797	6.09203e-06	0.0100594	0.0413551	0.482001	6.36358e-08	8.71514e-08	8.57995e-06	0.466448	7.03603e-05	2.38265e-06	4.95417e-05
3.625	0.00368889	6.34647e-06	0.010493	0.0413214	0.485281	1.04197e-07	1.04497e-07	1.06871e-05	0.46276	7.7969e-05	2.29112e-06	4.69733e-05
3.675	0.0038615	6.63842e-06	0.0110975	0.0414391	0.49216	2.19108e-07	1.3471e-07	1.43757e-05	0.455107	0.000131586	1.95207e-06	4.18135e-05
3.725	0.00403411	6.90538e-06	0.0116503	0.0415467	0.49845	3.24187e-07	1.62338e-07	1.77486e-05	0.448109	0.000180615	1.64204e-06	3.70953e-05
3.775	0.00420672	7.15044e-06	0.0121578	0.0416455	0.504223	4.20641e-07	1.87699e-07	2.08447e-05	0.441685	0.00022562	1.35745e-06	3.27643e-05
3.825	0.00437933	7.37617e-06	0.0126252	0.0417365	0.509542	5.09493e-07	2.1106e-07	2.36967e-05	0.435768	0.000267077	1.0953e-06	2.87747e-05
3.875	0.00455195	7.58479e-06	0.0130572	0.0418205	0.514457	5.91606e-07	2.3265e-07	2.63324e-05	0.430299	0.00030539	8.53026e-07	2.50877e-05
3.925	0.00472456	7.77816e-06	0.0134576	0.0418985	0.519013	6.67718e-07	2.52662e-07	2.87756e-05	0.42523	0.000340904	6.28456e-07	2.167e-05
3.975	0.00489717	7.95791e-06	0.0138298	0.0419709	0.523248	7.38466e-07	2.71264e-07	3.10465e-05	0.420519	0.000373914	4.19718e-07	1.84933e-05
4.025	0.00506978	8.12541e-06	0.0141767	0.0420385	0.527194	8.04396e-07	2.88598e-07	3.31628e-05	0.416128	0.000404676	2.25193e-07	1.5533e-05
4.075	0.00522105	1.01274e-05	0.0147549	0.0424454	0.528438	1.9379e-06	3.532e-07	3.9443e-05	0.413884	0.000410989	1.4001e-07	1.46335e-05
4.125	0.00532656	1.59283e-05	0.0158417	0.0435586	0.524465	5.27931e-06	5.16867e-07	5.45038e-05	0.415671	0.000369666	2.62692e-07	1.77161e-05
4.175	0.00543206	2.15038e-05	0.0168864	0.0446285	0.520647	8.49093e-06	6.74177e-07	6.89796e-05	0.417387	0.000329948	3.80607e-07	2.06789e-05
4.225	0.00553756	2.68669e-05	0.0178912	0.0456577	0.516974	1.15802e-05	8.25492e-07	8.29038e-05	0.419039	0.000291743	4.9403e-07	2.35288e-05
4.275	0.00564307	3.20295e-05	0.0188585	0.0466484	0.513439	1.45539e-05	9.71149e-07	9.63073e-05	0.420629	0.000254967	6.03211e-07	2.62721e-05
4.325	0.00574857	3.70025e-05	0.0197902	0.0476027	0.510033	1.74185e-05	1.11146e-06	0.000109219	0.42216	0.000219541	7.08385e-07	2.89147e-05
4.375	0.00585408	4.17963e-05	0.0206884	0.0485226	0.50675	2.01798e-05	1.24671e-06	0.000121665	0.423636	0.000185392	8.09768e-07	3.14621e-05
4.425	0.00595958	4.64204e-05	0.0215548	0.0494099	0.503584	2.28433e-05	1.37718e-06	0.00013367	0.42506	0.000152452	9.07561e-07	3.39193e-05
4.475	0.00606508	5.08836e-05	0.022391	0.0502664	0.500527	2.54142e-05	1.5031e-06	0.000145258	0.426434	0.000120657	1.00195e-06	3.6291e-05
4.525	0.00617059	5.51942e-05	0.0231987	0.0510936	0.497575	2.78972e-05	1.62472e-06	0.00015645	0.427762	8.99506e-05	1.09312e-06	3.85816e-05
4.575	0.00624267	5.79895e-05	0.0239308	0.0516214	0.492421	7.94173e-05	1.73179e-06	0.000167925	0.431613	6.65516e-05	1.23437e-06	3.95835e-05
4.625	0.00621862	5.67861e-05	0.024517	0.051357	0.480624	0.000273115	1.80766e-06	0.000181226	0.442889	6.1548e-05	1.52882e-06	3.70605e-05
4.675	0.00619457	5.55732e-05	0.0251078	0.0510905	0.468736	0.000468316	1.88411e-06	0.000194631	0.454253	5.65055e-05	1.82555e-06	3.45179e-05
4.725	0.00617051	5.43509e-05	0.0257031	0.0508219	0.456755	0.000665039	1.96117e-06	0.00020814	0.465705	5.14238e-05	2.1246e-06	3.19555e-05
4.775	0.00614646	5.31191e-05	0.0263032	0.0505512	0.44468	0.000863302	2.03883e-06	0.000221754	0.477247	4.63023e-05	2.42599e-06	2.9373e-05
4.825	0.00612241	5.18776e-05	0.0269079	0.0502784	0.43251	0.00106312	2.11709e-06	0.000235476	0.48888	4.11405e-05	2.72975e-06	2.67703e-05
4.875	0.00609836	5.06262e-05	0.0275174	0.0500035	0.420245	0.00126452	2.19598e-06	0.000249306	0.500605	3.59381e-05	3.0359e-06	2.4147e-05
4.925	0.00607431	4.9365e-05	0.0281317	0.0497263	0.407882	0.00146751	2.27548e-06	0.000263245	0.512422	3.06944e-05	3.34448e-06	2.1503e-05
4.975	0.00605026	4.80938e-05	0.028751	0.049447	0.395421	0.00167211	2.35563e-06	0.000277295	0.524333	2.5409e-05	3.65551e-06	1.88379e-05
5.025	0.00602621	4.68124e-05	0.0293751	0.0491654	0.38286	0.00187835	2.43641e-06	0.000291458	0.53634	2.00815e-05	3.96902e-06	1.61515e-05
5.075	0.00600216	4.55207e-05	0.0300043	0.0488816	0.370199	0.00208624	2.51783e-06	0.000305734	0.548442	1.47113e-05	4.28505e-06	1.34437e-05
5.125	0.00598509	4.62888e-05	0.0308921	0.04887	0.359477	0.00222323	2.96824e-06	0.000363846	0.558097	1.10701e-05	4.4133e-06	1.14782e-05
5.175	0.0059795	5.04653e-05	0.0322006	0.0493099	0.352073	0.00224134	4.02629e-06	0.000494107	0.563602	1.03308e-05	4.22896e-06	1.07623e-05
5.225	0.00597391	5.46497e-05	0.0335115	0.0497507	0.344654	0.00225948	5.08632e-06	0.000624611	0.569116	9.59005e-06	4.04428e-06	1.00451e-05
5.275	0.00596831	5.8842e-05	0.0348248	0.0501923	0.337221	0.00227766	6.14834e-06	0.000755359	0.574641	8.84795e-06	3.85925e-06	9.3266e-06
5.325	0.00596272	6.30421e-05	0.0361406	0.0506348	0.329775	0.00229587	7.21235e-06	0.000886353	0.580177	8.10445e-06	3.67387e-06	8.60673e-06
5.375	0.00595713	6.72501e-05	0.0374589	0.0510781	0.322315	0.00231412	8.27836e-06	0.00101759	0.585722	7.35956e-06	3.48814e-06	7.8855e-06
5.425	0.00595154	7.1466e-05	0.0387797	0.0515222	0.31484	0.0023324	9.34637e-06	0.00114908	0.591279	6.61327e-06	3.30206e-06	7.16292e-06
5.475	0.00594595	7.56898e-05	0.0401029	0.0519671	0.307352	0.00235071	1.04164e-05	0.00128081	0.596845	5.86558e-06	3.11564e-06	6.43898e-06
5.525	0.00594036	7.99216e-05	0.0414287	0.0524129	0.299849	0.00236906	1.14884e-05	0.00141279	0.602422	5.11648e-06	2.92886e-06	5.71368e-06
5.575	0.00593476	8.41613e-05	0.0427569	0.0528595	0.292332	0.00238745	1.25625e-05	0.00154503	0.60801	4.36596e-06	2.74173e-06	4.98701e-06
5.625	0.00592917	8.8409e-05	0.0440877	0.053307	0.284801	0.00240586	1.36386e-05	0.00167751	0.613608	3.61404e-06	2.55425e-06	4.25897e-06
5.675	0.00592358	9.26648e-05	0.0454209	0.0537553	0.277256	0.00242432	1.47167e-05	0.00181024	0.619217	2.86069e-06	2.36641e-06	3.52955e-06
5.725	0.00607339	0.000102327	0.0469683	0.0547458	0.273433	0.00223592	1.67474e-05	0.00208388	0.620406	2.67388e-06	2.17782e-06	3.2404e-06
5.775	0.00626253	0.000112757	0.0484826	0.0558123	0.27071	0.00200823	1.88956e-05	0.00237637	0.620471	2.63304e-06	1.99934e-06	3.07254e-06
5.825	0.00645167	0.000122576	0.049908	0.0568162	0.268147	0.00179389	2.09179e-05	0.0026517	0.620532	2.5946e-06	1.83132e-06	2.91453e-06
5.875	0.00664081	0.000131836	0.0512523	0.057763	0.26573	0.00159177	2.28249e-05	0.00291135	0.62059	2.55835e-06	1.67288e-06	2.76551e-06
5.925	0.00682995	0.000140582	0.0525221	0.0586573	0.263447	0.00140083	2.46264e-05	0.00315662	0.620644	2.52411e-06	1.52321e-06	2.62475e-06
5.975	0.00701909	0.000148858	0.0537235	0.0595034	0.261287	0.00122019	2.63307e-05	0.00338867	0.620695	2.49171e-06	1.3816e-06	2.49157e-06
6.025	0.00720823	0.000156699	0.0548619	0.0603051	0.259241	0.00104902	2.79456e-05	0.00360855	0.620744	2.46101e-06	1.24743e-06	2.36538e-06
6.075	0.00739737	0.000164139	0.055942	0.0610658	0.257298	0.000886614	2.9478e-05	0.00381718	0.620791	2.43188e-06	1.12012e-06	2.24565e-06
6.125	0.00758651	0.000171208	0.0569683	0.0617886	0.255453	0.000732301	3.09339e-05	0.0040154	0.620835	2.4042e-06	9.99153e-07	2.13188e-06
6.175	0.00777564	0.000177933	0.0579446	0.0624762	0.253698	0.000585496	3.2319e-05	0.00420399	0.620876	2.37787e-06	8.84074e-07	2.02365e-06
6.225	0.00796478	0.000184339	0.0588746	0.0631311	0.252026	0.000445663	3.36383e-05	0.00438361	0.620916	2.35279e-06	7.74461e-07	1.92056e-06
6.275	0.00815392	0.000190448	0.0597614	0.0637557	0.250431	0.000312317	3.48964e-05	0.00455491	0.620954	2.32888e-06	6.69932e-07	1.82226e-06
6.325	0.00847959	0.000221005	0.061151	0.0649578	0.242656	0.000265002	3.91352e-05	0.00517869	0.625527	2.21718e-06	5.93505e-07	1.6657e-06
6.375	0.00883981	0.000255098	0.0625626	0.0662114	0.23399	0.000240467	4.37708e-05	0.00586404	0.630829	2.09291e-06	5.28589e-07	1.50631e-06
6.425	0.00920003	0.000286521	0.0638636	0.0673668	0.226002	0.000217853	4.80434e-05	0.00649571	0.635715	1.97837e-06	4.68757e-07	1.3594e-06
6.475	0.00956025	0.000315577	0.0650666	0.0684352	0.218617	0.000196944	5.1994e-05	0.00707978	0.640233	1.87246e-06	4.13433e-07	1.22356e-06
6.525	0.00992048	0.000342522	0.0661822	0.069426	0.211768	0.000177553	5.56578e-05	0.00762144	0.644424	1.77425e-06	3.62128e-07	1.09759e-06
6.575	0.0102807	0.000367579	0.0672197	0.0703473	0.205399	0.000159521	5.90648e-05	0.00812514	0.64832	1.68292e-06	3.14417e-07	9.80443e-07
6.625	0.0106409	0.00039094	0.0681869	0.0712063	0.199461	0.00014271	6.22411e-05	0.00859474	0.651953	1.59777e-06	2.69937e-07	8.71229e-07
6.675	0.0110011	0.00041277	0.0690907	0.072009	0.193912	0.000126999	6.52094e-05	0.00903358	0.655348	1.5182e-06	2.2837e-07	7.69167e-07
6.725	0.0113614	0.000433217	0.0699373	0.0727608	0.188714	0.000112285	6.79895e-05	0.00944459	0.658527	1.44367e-06	1.89438e-07	6.73577e-07
6.775	0.0117216	0.000452407	0.0707318	0.0734664	0.183837	9.84756e-05	7.05987e-05	0.00983035	0.661511	1.37373e-06	1.529e-07	5.83863e-07
6.825	0.0120818	0.000470452	0.0714789	0.0741299	0.17925	8.54894e-05	7.30523e-05	0.0101931	0.664317	1.30795e-06	1.1854e-07	4.99498e-07
6.875	0.012442	0.000487453	0.0721828	0.074755	0.174929	7.32551e-05	7.53639e-05	0.0105348	0.666961	1.24598e-06	8.61698e-08	4.20018e-07
6.925	0.0127246	0.000529879	0.0739115	0.0751398	0.168466	6.92586e-05	8.69034e-05	0.0121153	0.66968	1.15744e-06	7.6017e-08	3.87805e-07
6.975	0.0129942	0.000574803	0.0757403	0.0754748	0.161888	6.6663e-05	9.94785e-05	0.0138337	0.67232	1.06776e-06	6.96214e-08	3.63939e-07
7.025	0.0132639	0.000617901	0.0774948	0.0757962	0.155579	6.41729e-05	0.000111542	0.0154822	0.674853	9.81719e-07	6.34858e-08	3.41044e-07
7.075	0.0135336	0.000659282	0.0791794	0.0761047	0.14952	6.1782e-05	0.000123125	0.017065	0.677285	8.99111e-07	5.75947e-08	3.19061e-07
7.125	0.0138033	0.000699045	0.0807981	0.0764012	0.143699	5.94845e-05	0.000134256	0.0185859	0.679622	8.19731e-07	5.19339e-08	2.97937e-07
7.175	0.014073	0.000737285	0.0823548	0.0766864	0.1381	5.72751e-05	0.000144959	0.0200486	0.681869	7.43393e-07	4.649e-08	2.77622e-07
7.225	0.0143426	0.000774086	0.0838529	0.0769608	0.132712	5.51488e-05	0.000155261	0.0214562	0.684032	6.69926e-07	4.12508e-08	2.58072e-07
7.275	0.0146123	0.000809529	0.0852958	0.0772251	0.127523	5.3101e-05	0.000165182	0.0228119	0.686115	5.9917e-07	3.6205e-08	2.39243e-07
7.325	0.014882	0.000843688	0.0866863	0.0774798	0.122522	5.11274e-05	0.000174743	0.0241185	0.688123	5.30979e-07	3.1342e-08	2.21096e-07
7.375	0.0151517	0.000876631	0.0880274	0.0777255	0.117699	4.9224e-05	0.000183964	0.0253786	0.690059	4.65215e-07	2.66522e-08	2.03596e-07
7.425	0.0154214	0.000908421	0.0893215	0.0779625	0.113045	4.73872e-05	0.000192863	0.0265946	0.691927	4.01752e-07	2.21264e-08	1.86708e-07
7.475	0.0157389	0.000963929	0.0905403	0.0781994	0.108184	4.58887e-05	0.000203558	0.0280966	0.693766	3.45229e-07	1.87566e-08	1.74451e-07
7.525	0.0164141	0.00119336	0.0914646	0.0784784	0.100994	4.64471e-05	0.000228629	0.0318502	0.695743	3.26131e-07	2.27395e-08	1.91882e-07
7.575	0.0170892	0.00140466	0.0923159	0.0787354	0.0943731	4.69613e-05	0.00025172	0.0353071	0.697565	3.08542e-07	2.64076e-08	2.07936e-07
7.625	0.0177644	0.00159989	0.0931025	0.0789729	0.0882551	4.74365e-05	0.000273055	0.0385014	0.699247	2.92291e-07	2.97968e-08	2.2277e-07
7.675	0.0184396	0.00178084	0.0938315	0.079193	0.0825851	4.78768e-05	0.000292827	0.0414617	0.700807	2.77229e-07	3.29379e-08	2.36518e-07
7.725	0.0191147	0.00194899	0.0945089	0.0793975	0.0773156	4.8286e-05	0.000311203	0.0442128	0.702256	2.63232e-07	3.58571e-08	2.49294e-07
7.775	0.0197899	0.00210568	0.0951402	0.0795881	0.0724057	4.86674e-05	0.000328325	0.0467763	0.703607	2.50189e-07	3.85771e-08	2.61199e-07
7.825	0.0204651	0.00225202	0.0957298	0.0797661	0.0678198	4.90235e-05	0.000344317	0.0491706	0.704868	2.38007e-07	4.11176e-08	2.72318e-07
7.875	0.0211403	0.00238902	0.0962817	0.0799327	0.0635268	4.93569e-05	0.000359288	0.0514119	0.706049	2.26604e-07	4.34959e-08	2.82727e-07
7.925	0.0218154	0.00251754	0.0967995	0.0800891	0.0594995	4.96697e-05	0.000373332	0.0535146	0.707156	2.15906e-07	4.57269e-08	2.92491e-07
7.975	0.0224906	0.00263834	0.0972862	0.080236	0.055714	4.99637e-05	0.000386533	0.055491	0.708197	2.0585e-07	4.7824e-08	3.01669e-07
8.025	0.0231658	0.0027521	0.0977445	0.0803744	0.0521492	5.02405e-05	0.000398964	0.0573521	0.709178	1.96381e-07	4.97989e-08	3.10313e-07
8.075	0.0240962	0.00300351	0.0970706	0.0823293	0.0489936	5.18854e-05	0.00042545	0.0615395	0.706586	1.8475e-07	4.68139e-08	2.9319e-07
8.125	0.0251982	0.0033263	0.0957474	0.0852869	0.0462245	5.42777e-05	0.000459187	0.0669356	0.701965	1.72341e-07	4.09863e-08	2.61372e-07
8.175	0.0263003	0.00362203	0.0945351	0.0879966	0.0436874	5.64695e-05	0.000490096	0.0718795	0.697732	1.60972e-07	3.5647e-08	2.3222e-07
8.225	0.0274023	0.00389398	0.0934203	0.0904884	0.0413544	5.8485e-05	0.000518519	0.0764258	0.69384	1.50517e-07	3.07372e-08	2.05413e-07
8.275	0.0285043	0.0041449	0.0923918	0.0927875	0.0392018	6.03446e-05	0.000544744	0.0806206	0.690248	1.40871e-07	2.6207e-08	1.80679e-07
8.325	0.0296064	0.00437714	0.0914397	0.0949155	0.0372094	6.20658e-05	0.000569017	0.084503	0.686924	1.31943e-07	2.20141e-08	1.57786e-07
8.375	0.0307084	0.00459271	0.0905561	0.0968907	0.0353601	6.36635e-05	0.000591548	0.0881068	0.683838	1.23656e-07	1.81222e-08	1.36536e-07
8.425	0.0318104	0.00479334	0.0897336	0.098729	0.0336389	6.51504e-05	0.000612518	0.0914609	0.680966	1.15943e-07	1.44999e-08	1.16759e-07
8.475	0.0329125	0.00498054	0.0889662	0.100444	0.0320329	6.65378e-05	0.000632083	0.0945904	0.678287	1.08746e-07	1.11201e-08	9.83058e-08
8.525	0.0340145	0.00515561	0.0882486	0.102048	0.030531	6.78353e-05	0.000650381	0.0975171	0.675781	1.02016e-07	7.95941e-09	8.10485e-08
8.575	0.0351165	0.00531969	0.087576	0.103552	0.0291234	6.90514e-05	0.00066753	0.10026	0.673432	9.57082e-08	4.99707e-09	6.48744e-08
8.625	0.0363857	0.00552465	0.0866733	0.105638	0.0276101	8.54078e-05	0.000696259	0.10459	0.669182	8.90582e-08	2.83633e-09	5.24482e-08
8.675	0.0381355	0.00585232	0.085102	0.109399	0.025694	0.000142026	0.000757196	0.113368	0.659686	8.09513e-08	2.54377e-09	4.85539e-08
8.725	0.0398854	0.00615125	0.0836685	0.112829	0.023946	0.000193676	0.000812786	0.121376	0.651022	7.35558e-08	2.27688e-09	4.50014e-08
8.775	0.0416352	0.00642505	0.0823556	0.115972	0.022345	0.000240985	0.000863703	0.128711	0.643087	6.67819e-08	2.03242e-09	4.17475e-08
8.825	0.0433851	0.00667676	0.0811485	0.118861	0.0208731	0.000284478	0.000910512	0.135454	0.635791	6.05544e-08	1.80768e-09	3.8756e-08
8.875	0.0451349	0.00690895	0.0800351	0.121526	0.0195154	0.000324598	0.000953692	0.141674	0.629062	5.48098e-08	1.60037e-09	3.59965e-08
8.925	0.0468848	0.00712381	0.0790047	0.123992	0.018259	0.000361724	0.00099365	0.14743	0.622835	4.9494e-08	1.40853e-09	3.3443e-08
8.975	0.0486346	0.00732322	0.0780485	0.126281	0.017093	0.000396178	0.00103073	0.152772	0.617055	4.45607e-08	1.2305e-09	3.10733e-08
9.025	0.0503845	0.00750877	0.0771587	0.128411	0.0160079	0.000428238	0.00106524	0.157743	0.611678	3.99701e-08	1.06483e-09	2.88681e-08
9.075	0.0521343	0.00768186	0.0763287	0.130398	0.0149958	0.000458147	0.00109743	0.16238	0.606661	3.56877e-08	9.10282e-10	2.6811e-08
9.125	0.0538841	0.00784371	0.0755525	0.132255	0.0140493	0.000486113	0.00112753	0.166716	0.60197	3.16833e-08	7.65773e-10	2.48874e-08
9.175	0.0558057	0.00798878	0.0745231	0.134178	0.0131235	0.000510166	0.0011589	0.171367	0.59715	2.79871e-08	6.62153e-10	2.33822e-08
9.225	0.0590109	0.00807471	0.0714543	0.137212	0.0120041	0.000516953	0.00120983	0.179765	0.589763	2.50078e-08	7.91621e-10	2.41026e-08
9.275	0.0622161	0.00815179	0.0687017	0.139934	0.011	0.00052304	0.00125552	0.187297	0.583137	2.23355e-08	9.07749e-10	2.47489e-08
9.325	0.0654213	0.00822131	0.0662189	0.142389	0.0100943	0.00052853	0.00129673	0.19409	0.57716	1.9925e-08	1.0125e-09	2.53318e-08
9.375	0.0686265	0.00828434	0.0639679	0.144615	0.00927324	0.000533508	0.00133409	0.20025	0.571742	1.77397e-08	1.10746e-09	2.58602e-08
9.425	0.0718317	0.00834174	0.0619178	0.146642	0.00852543	0.000538042	0.00136812	0.205859	0.566807	1.57494e-08	1.19395e-09	2.63415e-08
9.475	0.0750369	0.00839424	0.0600429	0.148497	0.00784149	0.000542188	0.00139924	0.21099	0.562294	1.39292e-08	1.27305e-09	2.67817e-08
9.525	0.0782421	0.00844244	0.0583216	0.150199	0.0072136	0.000545994	0.00142781	0.2157	0.55815	1.22581e-08	1.34567e-09	2.71858e-08
9.575	0.0814473	0.00848685	0.0567357	0.151767	0.00663512	0.000549501	0.00145413	0.220039	0.554333	1.07185e-08	1.41258e-09	2.75581e-08
9.625	0.0846525	0.00852789	0.05527	0.153216	0.00610044	0.000552742	0.00147846	0.22405	0.550804	9.29547e-09	1.47442e-09	2.79022e-08
9.675	0.0878577	0.00856594	0.0539112	0.15456	0.00560478	0.000555747	0.00150102	0.227768	0.547533	7.97629e-09	1.53174e-09	2.82212e-08
9.725	0.0912367	0.00864308	0.0525862	0.156634	0.00515102	0.00055449	0.00153121	0.232308	0.542592	6.92204e-09	1.6521e-09	2.86407e-08
9.775	0.0954181	0.00889818	0.051094	0.162182	0.00476411	0.00053548	0.00159967	0.241264	0.529663	6.70963e-09	2.05849e-09	2.9569e-08
9.825	0.0995995	0.00913186	0.0497271	0.167263	0.00440969	0.000518066	0.00166239	0.249468	0.51782	6.51505e-09	2.43076e-09	3.04193e-08
9.875	0.103781	0.00934671	0.0484703	0.171935	0.00408383	0.000502055	0.00172005	0.257011	0.506931	6.33616e-09	2.77303e-09	3.12011e-08
9.925	0.107962	0.00954492	0.0473109	0.176245	0.00378321	0.000487284	0.00177324	0.263969	0.496886	6.17111e-09	3.08879e-09	3.19224e-08
9.975	0.112144	0.00972834	0.0462379	0.180234	0.003505	0.000473615	0.00182247	0.270409	0.48759	6.01838e-09	3.381e-09	3.25899e-08
10.025	0.116325	0.00989859	0.0452421	0.183936	0.0032468	0.000460929	0.00186816	0.276385	0.478962	5.87663e-09	3.6522e-09	3.32094e-08
10.075	0.120507	0.010057	0.0443154	0.187381	0.00300652	0.000449123	0.00191067	0.281947	0.470933	5.74471e-09	3.90459e-09	3.37858e-08
10.125	0.124688	0.0102048	0.0434508	0.190595	0.00278235	0.000438108	0.00195034	0.287136	0.463443	5.62165e-09	4.14004e-09	3.43237e-08
10.175	0.128869	0.010343	0.0426424	0.1936	0.00257273	0.000427809	0.00198743	0.291988	0.456438	5.50656e-09	4.36022e-09	3.48266e-08
10.225	0.133051	0.0104725	0.0418847	0.196417	0.00237628	0.000418157	0.00202219	0.296535	0.449874	5.39872e-09	4.56655e-09	3.52979e-08
10.275	0.138131	0.0105373	0.0405941	0.199632	0.00219152	0.000419494	0.00206735	0.302061	0.442497	5.1497e-09	4.46434e-09	3.40317e-08
10.325	0.14469	0.0105082	0.0385035	0.203479	0.00202116	0.000436957	0.00212842	0.309101	0.433822	4.69013e-09	3.90843e-09	3.02004e-08
10.375	0.15125	0.0104816	0.0365942	0.206992	0.00186559	0.000452906	0.00218419	0.315531	0.425898	4.27042e-09	3.40073e-09	2.67013e-08
10.425	0.157809	0.0104573	0.0348436	0.210213	0.00172294	0.000467528	0.00223533	0.321427	0.418634	3.8856e-09	2.93523e-09	2.34932e-08
10.475	0.164368	0.0104348	0.0332327	0.213177	0.00159168	0.000480984	0.00228238	0.326852	0.411949	3.53149e-09	2.50689e-09	2.05411e-08
10.525	0.170928	0.0104141	0.0317455	0.215913	0.0014705	0.000493406	0.00232582	0.33186	0.405777	3.20456e-09	2.11142e-09	1.78156e-08
10.575	0.177487	0.010395	0.0303682	0.218448	0.00135827	0.000504911	0.00236605	0.336498	0.400062	2.9018e-09	1.74518e-09	1.52915e-08
10.625	0.184046	0.0103772	0.029089	0.220801	0.00125404	0.000515595	0.00240342	0.340806	0.394753	2.62062e-09	1.40505e-09	1.29473e-08
10.675	0.190605	0.0103606	0.0278979	0.222993	0.00115699	0.000525545	0.00243821	0.344817	0.389811	2.35879e-09	1.08833e-09	1.07645e-08
10.725	0.197165	0.0103451	0.0267861	0.225039	0.00106639	0.000534832	0.00247069	0.348561	0.385197	2.11438e-09	7.92681e-10	8.72694e-09
10.775	0.203724	0.0103306	0.0257458	0.226953	0.000981626	0.000543521	0.00250107	0.352065	0.38088	1.8857e-09	5.16071e-10	6.82056e-09
10.825	0.208881	0.0101682	0.0244643	0.227999	0.000914454	0.000575572	0.0025571	0.355213	0.378108	1.73855e-09	4.18132e-10	5.99689e-09
10.875	0.213638	0.00997145	0.0231562	0.228787	0.000853855	0.000612849	0.00261826	0.358177	0.375823	1.61711e-09	3.70074e-10	5.48214e-09
10.925	0.218395	0.00978331	0.0219051	0.22954	0.000795895	0.000648502	0.00267675	0.361013	0.373638	1.50097e-09	3.24109e-10	4.98982e-09
10.975	0.223153	0.00960319	0.0207073	0.230261	0.000740407	0.000682635	0.00273276	0.363727	0.371546	1.38977e-09	2.80105e-10	4.51848e-09
11.025	0.22791	0.00943058	0.0195596	0.230952	0.000687235	0.000715344	0.00278642	0.366328	0.369541	1.28322e-09	2.37937e-10	4.06682e-09
11.075	0.232667	0.00926504	0.0184588	0.231615	0.000636238	0.000746714	0.00283789	0.368822	0.367618	1.18102e-09	1.97494e-10	3.63363e-09
11.125	0.237424	0.00910613	0.017402	0.232251	0.000587284	0.000776828	0.0028873	0.371217	0.365772	1.08292e-09	1.58672e-10	3.2178e-09
11.175	0.242181	0.00895346	0.0163869	0.232863	0.000540253	0.000805759	0.00293477	0.373517	0.363999	9.88676e-10	1.21374e-10	2.81831e-09
11.225	0.246938	0.00880668	0.0154108	0.23345	0.000495034	0.000833575	0.0029804	0.375729	0.362294	8.98061e-10	8.55142e-11	2.43421e-09
11.275	0.251695	0.00866544	0.0144716	0.234016	0.000451525	0.000860339	0.00302432	0.377858	0.360653	8.10871e-10	5.10094e-11	2.06463e-09
11.325	0.252913	0.00857885	0.0137551	0.23486	0.000419284	0.000873939	0.00304888	0.379344	0.35912	7.79758e-10	3.97556e-11	1.89136e-09
11.375	0.248305	0.00857502	0.0133482	0.236225	0.000403009	0.000867039	0.00304365	0.379893	0.357645	8.38026e-10	6.56872e-11	2.02606e-09
11.425	0.243697	0.00857105	0.0129259	0.237642	0.000386119	0.000859878	0.00303823	0.380464	0.356113	8.98497e-10	9.25996e-11	2.16585e-09
11.475	0.239089	0.00856692	0.0124873	0.239113	0.000368578	0.00085244	0.0030326	0.381056	0.354523	9.61299e-10	1.20549e-10	2.31103e-09
11.525	0.234481	0.00856264	0.0120315	0.240642	0.000350348	0.000844711	0.00302675	0.381672	0.35287	1.02657e-09	1.49598e-10	2.46191e-09
11.575	0.229873	0.00855818	0.0115574	0.242232	0.000331386	0.000836672	0.00302066	0.382312	0.351151	1.09446e-09	1.7981e-10	2.61885e-09
11.625	0.225265	0.00855354	0.0110639	0.243888	0.000311649	0.000828303	0.00301433	0.382978	0.349362	1.16512e-09	2.11259e-10	2.7822e-09
11.675	0.220657	0.00854871	0.0105498	0.245613	0.000291088	0.000819586	0.00300773	0.383672	0.347498	1.23874e-09	2.44021e-10	2.95238e-09
11.725	0.216049	0.00854367	0.0100138	0.247411	0.00026965	0.000810496	0.00300084	0.384396	0.345554	1.31549e-09	2.78181e-10	3.12982e-09
11.775	0.211441	0.00853841	0.00945435	0.249287	0.000247277	0.00080101	0.00299366	0.385152	0.343526	1.39559e-09	3.1383e-10	3.31499e-09
11.825	0.206833	0.00853291	0.00887003	0.251247	0.000223907	0.000791102	0.00298616	0.385941	0.341408	1.47926e-09	3.51067e-10	3.50841e-09
11.875	0.201467	0.00834675	0.00852002	0.250577	0.000215364	0.000788131	0.00302352	0.388272	0.340257	1.44461e-09	3.26502e-10	3.26417e-09
11.925	0.196084	0.00814621	0.00815689	0.249806	0.000206722	0.000785168	0.00306397	0.390767	0.339068	1.40522e-09	2.99117e-10	2.99619e-09
11.975	0.190701	0.00793434	0.00777325	0.248991	0.000197592	0.000782037	0.00310671	0.393402	0.337813	1.3636e-09	2.70186e-10	2.71307e-09
12.025	0.185318	0.00771016	0.00736733	0.24813	0.000187931	0.000778725	0.00315193	0.39619	0.336484	1.31957e-09	2.39574e-10	2.41351e-09
12.075	0.179935	0.00747257	0.00693712	0.247217	0.000177693	0.000775215	0.00319986	0.399145	0.335075	1.27291e-09	2.07131e-10	2.09603e-09
12.125	0.174552	0.00722033	0.00648037	0.246247	0.000166823	0.000771488	0.00325074	0.402283	0.33358	1.22336e-09	1.72686e-10	1.75896e-09
12.175	0.169169	0.00695203	0.00599456	0.245216	0.000155261	0.000767524	0.00330487	0.40562	0.33199	1.17067e-09	1.3605e-10	1.40045e-09
12.225	0.163786	0.0066661	0.00547681	0.244117	0.000142939	0.000763299	0.00336255	0.409176	0.330295	1.11451e-09	9.70049e-11	1.01836e-09
12.275	0.158403	0.00636073	0.00492388	0.242943	0.00012978	0.000758788	0.00342415	0.412974	0.328485	1.05453e-09	5.53065e-11	6.1031e-10
12.325	0.15302	0.00603388	0.00433204	0.241687	0.000115694	0.000753959	0.00349008	0.417039	0.326548	9.90334e-10	1.06743e-11	1.73548e-10
12.375	0.14614	0.00592871	0.00413814	0.242759	0.000111005	0.000750542	0.00349854	0.417084	0.32573	9.43763e-10	3.29241e-13	7.25434e-11
12.425	0.138834	0.0058873	0.00405828	0.244674	0.000108998	0.000747313	0.00348896	0.415823	0.325212	8.99201e-10	3.18845e-13	7.27648e-11
12.475	0.131527	0.00584128	0.00396955	0.246802	0.000106769	0.000743724	0.00347832	0.414422	0.324636	8.49689e-10	3.07293e-13	7.30108e-11
12.525	0.124221	0.00578985	0.00387037	0.249181	0.000104278	0.000739713	0.00346643	0.412856	0.323992	7.94352e-10	2.94383e-13	7.32857e-11
12.575	0.116914	0.005732	0.0037588	0.251857	0.000101475	0.000735201	0.00345305	0.411095	0.323268	7.32099e-10	2.79859e-13	7.3595e-11
12.625	0.109607	0.00566643	0.00363236	0.254889	9.82987e-05	0.000730088	0.00343789	0.409098	0.322448	6.61546e-10	2.63398e-13	7.39456e-11
12.675	0.102301	0.00559149	0.00348785	0.258355	9.46685e-05	0.000724244	0.00342056	0.406817	0.32151	5.80914e-10	2.44587e-13	7.43462e-11
12.725	0.0949939	0.00550503	0.00332112	0.262354	9.04798e-05	0.000717501	0.00340056	0.404184	0.320427	4.87878e-10	2.22881e-13	7.48084e-11
12.775	0.0876872	0.00540416	0.00312659	0.267019	8.55931e-05	0.000709634	0.00337724	0.401113	0.319165	3.79338e-10	1.97558e-13	7.53476e-11
12.825	0.0803806	0.00528495	0.0028967	0.272532	7.9818e-05	0.000700337	0.00334967	0.397483	0.317673	2.51065e-10	1.67631e-13	7.59849e-11
12.875	0.0747853	0.00515696	0.00275323	0.273201	7.6338e-05	0.000687316	0.00336453	0.399578	0.315183	1.84878e-10	1.49683e-13	7.55816e-11
12.925	0.0704395	0.00502232	0.00268978	0.26946	7.49801e-05	0.000671045	0.00341778	0.406853	0.311811	1.75805e-10	1.42806e-13	7.42366e-11
12.975	0.0660938	0.00486997	0.00261799	0.265227	7.34436e-05	0.000652635	0.00347805	0.415085	0.307996	1.65538e-10	1.35026e-13	7.27147e-11
13.025	0.061748	0.00469618	0.0025361	0.260398	7.16908e-05	0.000631634	0.00354679	0.424476	0.303644	1.53825e-10	1.2615e-13	7.09786e-11
13.075	0.0574023	0.00449607	0.00244181	0.254837	6.96726e-05	0.000607452	0.00362594	0.435288	0.298634	1.4034e-10	1.1593e-13	6.89797e-11
13.125	0.0530565	0.00426319	0.00233206	0.248366	6.73238e-05	0.000579309	0.00371806	0.447872	0.292802	1.24645e-10	1.04036e-13	6.66533e-11
13.175	0.0487107	0.00398874	0.00220274	0.24074	6.45558e-05	0.000546145	0.00382661	0.462701	0.28593	1.0615e-10	9.00203e-14	6.39118e-11
13.225	0.044365	0.00366054	0.00204808	0.23162	6.12457e-05	0.000506483	0.00395643	0.480436	0.277711	8.40314e-11	7.32584e-14	6.06332e-11
13.275	0.0400192	0.00326105	0.00185983	0.22052	5.72166e-05	0.000458208	0.00411445	0.502022	0.267707	5.71091e-11	5.2856e-14	5.66425e-11
13.325	0.0356735	0.00276423	0.00162572	0.206715	5.22058e-05	0.000398171	0.00431097	0.528867	0.255266	2.36275e-11	2.74828e-14	5.16796e-11
13.375	0.0326211	0.00248431	0.00149475	0.19799	4.92897e-05	0.000364244	0.00442742	0.545737	0.247453	6.7697e-12	1.46521e-14	4.94141e-11
13.425	0.0305131	0.00242297	0.00146763	0.194469	4.84926e-05	0.000356639	0.0044627	0.552398	0.244374	6.48526e-12	1.43301e-14	4.98196e-11
13.475	0.0284051	0.00235252	0.00143649	0.190426	4.75772e-05	0.000347904	0.0045032	0.560049	0.240838	6.1586e-12	1.39603e-14	5.02852e-11
13.525	0.0262971	0.00227077	0.00140035	0.185734	4.65151e-05	0.00033777	0.0045502	0.568926	0.236735	5.77957e-12	1.35312e-14	5.08255e-11
13.575	0.024189	0.00217478	0.00135792	0.180224	4.52678e-05	0.000325869	0.0046054	0.57935	0.231917	5.33448e-12	1.30273e-14	5.146e-11
13.625	0.022081	0.00206046	0.00130738	0.173663	4.37823e-05	0.000311695	0.00467113	0.591765	0.226178	4.80441e-12	1.24272e-14	5.22156e-11
13.675	0.019973	0.001922	0.00124618	0.165716	4.19833e-05	0.00029453	0.00475073	0.6068	0.219229	4.16244e-12	1.17004e-14	5.31307e-11
13.725	0.017865	0.00175088	0.00117053	0.155894	3.97598e-05	0.000273314	0.00484913	0.625383	0.21064	3.36898e-12	1.08021e-14	5.42617e-11
13.775	0.0157569	0.00153396	0.00107464	0.143444	3.69413e-05	0.000246421	0.00497385	0.648938	0.199752	2.36321e-12	9.66343e-15	5.56954e-11
13.825	0.0136489	0.00125004	0.000949129	0.127148	3.32522e-05	0.000211221	0.00513709	0.67977	0.185501	1.04676e-12	8.17305e-15	5.7572e-11
13.875	0.0120037	0.00101575	0.000844369	0.113617	3.0206e-05	0.000182443	0.00527672	0.705587	0.173447	9.93301e-16	6.92891e-15	5.89599e-11
13.925	0.01112	0.000990055	0.000829522	0.111897	2.98667e-05	0.000180049	0.00530594	0.709476	0.171292	9.63583e-16	6.75214e-15	5.8658e-11
13.975	0.0102362	0.000959927	0.000812113	0.10988	2.94688e-05	0.000177241	0.00534021	0.714037	0.168764	9.28734e-16	6.54486e-15	5.8304e-11
14.025	0.00935253	0.000924106	0.000791413	0.107482	2.89957e-05	0.000173903	0.00538094	0.71946	0.165759	8.87299e-16	6.2984e-15	5.78831e-11
14.075	0.00846881	0.00088081	0.000766393	0.104584	2.84239e-05	0.000169868	0.00543019	0.726014	0.162127	8.37216e-16	6.0005e-15	5.73744e-11
14.125	0.00758509	0.000827424	0.000735544	0.10101	2.77189e-05	0.000164893	0.0054909	0.734095	0.157648	7.75464e-16	5.6332e-15	5.67471e-11
14.175	0.00670137	0.000759958	0.000696558	0.0964939	2.68279e-05	0.000158605	0.00556763	0.744308	0.151988	6.97425e-16	5.16901e-15	5.59544e-11
14.225	0.00581765	0.000671996	0.000645727	0.0906056	2.56662e-05	0.000150408	0.00566767	0.757624	0.144609	5.95676e-16	4.56381e-15	5.49209e-11
14.275	0.00493393	0.000552524	0.000576689	0.0826081	2.40884e-05	0.000139274	0.00580354	0.775709	0.134587	4.5748e-16	3.74181e-15	5.35171e-11
14.325	0.00405021	0.000380916	0.000477523	0.0711205	2.1822e-05	0.000123281	0.00599871	0.801687	0.12019	2.58977e-16	2.5611e-15	5.15007e-11
14.375	0.00329221	0.000170498	0.000354441	0.056769	1.89459e-05	0.000103153	0.0062572	0.834103	0.102223	1.66811e-17	1.11142e-15	4.86562e-11
14.425	0.00311475	0.000164365	0.000341972	0.0547639	1.82825e-05	9.94717e-05	0.0063792	0.838409	0.0998235	1.61843e-17	1.05753e-15	4.63534e-11
14.475	0.00293729	0.000157491	0.000327997	0.0525165	1.75389e-05	9.53457e-05	0.00651595	0.843236	0.0971336	1.56275e-17	9.97132e-16	4.37722e-11
14.525	0.00275983	0.000149733	0.000312224	0.0499801	1.66998e-05	9.0689e-05	0.00667028	0.848683	0.0940977	1.4999e-17	9.28966e-16	4.08592e-11
14.575	0.00258237	0.000140909	0.000294284	0.0470951	1.57453e-05	8.53924e-05	0.00684582	0.854878	0.0906446	1.42842e-17	8.51431e-16	3.75458e-11
14.625	0.00240491	0.000130783	0.000273697	0.0437843	1.46499e-05	7.9314e-05	0.00704727	0.861988	0.086682	1.34639e-17	7.62454e-16	3.37433e-11
14.675	0.00222745	0.000119043	0.000249828	0.0399459	1.338e-05	7.22672e-05	0.00728082	0.870231	0.0820878	1.25129e-17	6.59299e-16	2.9335e-11
14.725	0.00204999	0.00010527	0.000221828	0.0354431	1.18902e-05	6.40003e-05	0.0075548	0.879901	0.0766984	1.13972e-17	5.38284e-16	2.41635e-11
14.775	0.00187253	8.88871e-05	0.00018852	0.0300867	1.0118e-05	5.41664e-05	0.00788072	0.891404	0.0702873	1.00701e-17	3.94332e-16	1.80117e-11
14.825	0.00169507	6.90738e-05	0.000148238	0.0236089	7.97482e-06	4.22736e-05	0.00827487	0.905315	0.0625339	8.46504e-18	2.20239e-16	1.05719e-11
14.875	0.00151761	4.46268e-05	9.85355e-05	0.0156161	5.33038e-06	2.75994e-05	0.00876121	0.922479	0.0529673	6.48466e-18	5.43184e-18	1.39217e-12
14.925	0.00141003	4.31056e-05	9.5767e-05	0.0151687	5.18683e-06	2.68316e-05	0.00872411	0.923871	0.0520658	6.28798e-18	1.41633e-19	1.16893e-12
14.975	0.00130402	4.2015e-05	9.39343e-05	0.0148714	5.09377e-06	2.63494e-05	0.00866585	0.92502	0.0512755	6.11244e-18	1.43743e-19	1.1724e-12
15.025	0.00119801	4.07313e-05	9.17773e-05	0.0145214	4.98425e-06	2.57818e-05	0.00859729	0.926373	0.0503453	5.90583e-18	1.46227e-19	1.17648e-12
15.075	0.001092	3.91984e-05	8.92015e-05	0.0141036	4.85346e-06	2.51041e-05	0.00851541	0.927988	0.0492346	5.65911e-18	1.49192e-19	1.18134e-12
15.125	0.000985989	3.73359e-05	8.60718e-05	0.0135959	4.69454e-06	2.42806e-05	0.00841593	0.929951	0.047885	5.35934e-18	1.52796e-19	1.18726e-12
15.175	0.00087998	3.50247e-05	8.21881e-05	0.0129659	4.49734e-06	2.32587e-05	0.00829248	0.932386	0.0462102	4.98734e-18	1.57267e-19	1.1946e-12
15.225	0.000773971	3.20803e-05	7.72405e-05	0.0121633	4.24611e-06	2.19569e-05	0.00813521	0.935489	0.0440767	4.51344e-18	1.62963e-19	1.20396e-12
15.275	0.000667962	2.82013e-05	7.07225e-05	0.0111059	3.91514e-06	2.02419e-05	0.00792802	0.939577	0.041266	3.88912e-18	1.70467e-19	1.21628e-12
15.325	0.000561953	2.28589e-05	6.17453e-05	0.00964958	3.45931e-06	1.78798e-05	0.00764267	0.945207	0.0373948	3.02924e-18	1.80803e-19	1.23325e-12
15.375	0.000455944	1.50322e-05	4.85936e-05	0.00751607	2.7915e-06	1.44194e-05	0.00722462	0.953455	0.0317234	1.76952e-18	1.95945e-19	1.25811e-12
15.425	0.000410293	1.50003e-05	4.90165e-05	0.00755317	2.81215e-06	1.44451e-05	0.00721014	0.953272	0.031883	1.73446e-18	1.96986e-19	1.29181e-12
15.475	0.000366001	1.52303e-05	5.00068e-05	0.00767387	2.86137e-06	1.45972e-05	0.00720624	0.952756	0.0322811	1.73355e-18	1.97782e-19	1.33365e-12
15.525	0.000321708	1.55237e-05	5.12697e-05	0.00782781	2.92416e-06	1.47912e-05	0.00720126	0.952098	0.0327889	1.73238e-18	1.98797e-19	1.38702e-12
15.575	0.000277416	1.59106e-05	5.2936e-05	0.00803089	3.00699e-06	1.50471e-05	0.00719468	0.951229	0.0334587	1.73084e-18	2.00136e-19	1.45743e-12
15.625	0.000233123	1.64447e-05	5.52353e-05	0.00831116	3.1213e-06	1.54003e-05	0.00718562	0.95003	0.0343831	1.72872e-18	2.01985e-19	1.55459e-12
15.675	0.000188831	1.72292e-05	5.86134e-05	0.0087229	3.28923e-06	1.59191e-05	0.00717229	0.948269	0.0357412	1.7256e-18	2.047e-19	1.69734e-12
15.725	0.000144539	1.84946e-05	6.40618e-05	0.00938698	3.56009e-06	1.6756e-05	0.00715081	0.945428	0.0379315	1.72057e-18	2.0908e-19	1.92757e-12
15.775	0.000100246	2.08782e-05	7.43248e-05	0.0106379	4.07029e-06	1.83324e-05	0.00711033	0.940077	0.0420575	1.71109e-18	2.17331e-19	2.36125e-12
15.825	5.59536e-05	2.70356e-05	0.000100836	0.0138693	5.38823e-06	2.24046e-05	0.00700578	0.926254	0.0527156	1.6866e-18	2.38642e-19	3.48153e-12
15.875	1.16611e-05	7.99677e-05	0.000328744	0.0416481	1.67181e-05	5.74113e-05	0.00610699	0.807422	0.14434	1.47607e-18	4.21853e-19	1.31122e-11
15.925	1.73948e-06	0.000437203	0.00186838	0.228759	9.30975e-05	0.000293191	2.67005e-08	8.26291e-06	0.768541	4.49843e-20	1.62745e-18	7.75375e-11
15.975	1.62549e-06	0.000433707	0.00185549	0.226393	9.22255e-05	0.000290187	2.55403e-08	7.90387e-06	0.770928	4.40658e-20	1.57071e-18	7.60756e-11
16.025	1.5115e-06	0.000429683	0.00184066	0.22367	9.1222e-05	0.000286729	2.42051e-08	7.49068e-06	0.773674	4.30089e-20	1.50541e-18	7.43932e-11
16.075	1.39751e-06	0.000425002	0.00182341	0.220503	9.00548e-05	0.000282707	2.26521e-08	7.01009e-06	0.776869	4.17795e-20	1.42945e-18	7.24364e-11
16.125	1.28353e-06	0.000419491	0.0018031	0.216774	8.86803e-05	0.000277972	2.08233e-08	6.44413e-06	0.780631	4.03317e-20	1.34001e-18	7.01319e-11
16.175	1.16954e-06	0.000412905	0.00177882	0.212317	8.70379e-05	0.000272313	1.8638e-08	5.76785e-06	0.785126	3.86018e-20	1.23313e-18	6.73783e-11
16.225	1.05555e-06	0.000404896	0.00174931	0.206899	8.50407e-05	0.000265431	1.59807e-08	4.94551e-06	0.790592	3.64982e-20	1.10316e-18	6.40299e-11
16.275	9.41561e-07	0.000394949	0.00171264	0.200168	8.256e-05	0.000256884	1.268e-08	3.92406e-06	0.797381	3.38853e-20	9.41733e-19	5.98708e-11
16.325	8.27573e-07	0.000382261	0.00166588	0.191583	7.93958e-05	0.000245982	8.4701e-09	2.62122e-06	0.806041	3.05526e-20	7.35831e-19	5.4566e-11
16.375	7.13584e-07	0.00036552	0.00160418	0.180255	7.52209e-05	0.000231597	2.91516e-09	9.02146e-07	0.817468	2.61551e-20	4.64148e-19	4.75664e-11
16.425	6.3343e-07	0.000354175	0.00156229	0.172835	7.25492e-05	0.000222628	0	0	0.824953	2.36951e-20	3.19823e-19	4.38624e-11
16.475	5.7798e-07	0.000349077	0.00154335	0.169896	7.15918e-05	0.000219798	0	0	0.82792	2.33916e-20	3.16339e-19	4.38014e-11
16.525	5.22529e-07	0.000342897	0.00152038	0.166334	7.04312e-05	0.000216367	0	0	0.831516	2.30238e-20	3.12116e-19	4.37273e-11
16.575	4.67078e-07	0.000335249	0.00149197	0.161927	6.89949e-05	0.000212122	0	0	0.835965	2.25686e-20	3.0689e-19	4.36357e-11
16.625	4.11627e-07	0.000325541	0.0014559	0.156331	6.71718e-05	0.000206733	0	0	0.841614	2.19908e-20	3.00257e-19	4.35195e-11
16.675	3.56176e-07	0.00031281	0.0014086	0.148993	6.47809e-05	0.000199666	0	0	0.849021	2.1233e-20	2.91557e-19	4.3367e-11
16.725	3.00725e-07	0.000295384	0.00134386	0.13895	6.15084e-05	0.000189993	0	0	0.859159	2.01958e-20	2.7965e-19	4.31583e-11
16.775	2.45274e-07	0.000270079	0.00124984	0.124365	5.67561e-05	0.000175946	0	0	0.873882	1.86896e-20	2.62358e-19	4.28553e-11
16.825	1.89823e-07	0.000229989	0.0011009	0.101259	4.92274e-05	0.000153693	0	0	0.897207	1.63035e-20	2.34964e-19	4.23752e-11
16.875	1.34372e-07	0.000156813	0.000829025	0.0590828	3.5485e-05	0.000113073	0	0	0.939783	1.1948e-20	1.84961e-19	4.14988e-11
16.925	1.05475e-07	0.000103396	0.000629595	0.0284353	2.54239e-05	8.32301e-05	0	0	0.970723	8.7475e-21	1.47855e-19	4.06998e-11
16.975	9.59646e-08	0.000102208	0.000623238	0.0280299	2.51415e-05	8.2188e-05	0	0	0.971137	8.63439e-21	1.45831e-19	4.03668e-11
