# Supplementary material for: Global variability in atmospheric new particle formation mechanisms
Source: Nature. 2024 Jun 12;631(8019):98–105. doi: 10.1038/s41586-024-07547-1 (PMC11222162; doi:10.1038/s41586-024-07547-1)
Supplement: Supplementary file 5 — Source Data Fig. 3 [file 41586_2024_7547_MOESM5_ESM.xlsx]

## Sheet: A) Observation Nucleation
Note: Row 2 is latitude (degree north), Column 1 is altitude (km), and other rows and columns are particle number concentrations (# cm-3).
	67.5	62.5	57.5	52.5	47.5	42.5	37.5	32.5	27.5	22.5	17.5	12.5	7.5	2.5	-2.5	-7.5	-12.5	-17.5	-22.5	-27.5	-32.5	-37.5	-42.5	-47.5	-52.5	-57.5	-62.5	-67.5	-72.5
0.05	NaN	19925.7	387.657	NaN	NaN	827.629	1040.92	NaN	NaN	NaN	359.841	NaN	NaN	NaN	NaN	960.751	3382.12	8085.88	NaN	NaN	NaN	NaN	8169.72	NaN	NaN	NaN	NaN	NaN	NaN
0.15	412.566	9441.01	50.3736	44.7041	32.6155	252.307	7417.84	54.3854	55.9776	39.3602	362.179	30.5238	30.3046	28.6482	20.4115	72.0425	75.1981	2570.45	37.8035	51.9454	34.1971	91.4097	988.208	437.258	93.7264	178.725	228.293	27.0757	NaN
0.25	158.285	4807.2	81.9485	42.9036	28.3263	244.349	211.366	48.8675	54.4183	42.6568	401.041	35.0972	26.6492	29.4827	22.1789	24.3956	45.3041	981.092	55.1937	47.6752	41.2042	119.77	860.759	710.982	78.1442	158.975	475.011	54.3775	NaN
0.35	65.645	3705.05	170.641	43.4004	37.5376	185.007	203.671	49.0225	69.8064	42.3025	270.236	35.2414	68.889	31.8933	24.9177	28.3133	82.6678	1324.71	36.4832	51.4102	45.2575	118.031	738.456	550.948	86.8522	99.9384	214.774	110.1	NaN
0.45	56.37	4453.56	167.545	44.4791	31.6791	82.3345	546.376	48.38	59.1052	41.1114	343.7	32.0055	29.8273	34.5076	25.7067	53.2095	115.053	617.612	46.9188	42.7568	43.2146	207.643	959.45	592.312	113.538	148.496	105.343	206.39	NaN
0.55	53.0767	3064.71	93.3804	52.4571	33.7672	76.2207	237.689	46.642	59.4307	40.9888	659.651	32.2947	31.4775	32.4004	29.5708	44.6917	87.8726	261.53	60.0301	49.0624	46.2909	92.6234	1024.03	291.128	116.915	283.96	119.867	295.223	NaN
0.65	53.2267	1293.29	143.496	48.9872	39.2843	78.7084	480.11	37.993	58.3034	38.9986	200.723	24.4081	29.4268	34.2067	23.9938	32.5262	67.2007	256.699	43.605	42.5393	43.8317	92.5047	956.837	353.094	77.2948	210.719	117.2	376.238	NaN
0.75	51.29	1239.52	88.049	46.8987	38.1727	88.0318	314.057	38.3113	53.7141	53.4361	140.917	29.7598	99.2274	122.772	24.939	39.8755	23.6839	254.528	45.9529	42.5336	58.1456	97.6353	562.279	747.32	79.0933	169.241	122.525	209.127	NaN
0.85	52.11	1578.87	115.725	44.318	40.5736	82.1495	318.781	40.393	71.3544	49.8069	91.3629	19.9367	74.1331	54.7665	82.2053	31.1033	113.478	128.323	48.2636	44.7565	49.8138	128.359	921.894	690.122	74.4168	167.133	940.856	151.525	NaN
0.95	60.61	1005.2	168.678	59.6402	64.412	69.8468	140.548	28.5754	59.2062	89.2704	91.5249	32.1882	22.6442	24.9818	38.0137	21.2964	20.4821	371.893	39.2031	30.8394	62.9325	144.702	1493.67	594.743	26.2742	95.628	675.544	156.905	NaN
1.05	55.43	966.324	196.56	77.235	80.7313	79.3344	132.89	31.1867	344.64	70.7892	106.705	22.0621	21.417	20.1693	21.2652	25.9786	12.8171	90.067	42.7953	34.5351	55.9975	127.951	1052.95	468.819	103.757	107.069	1724.37	165.58	NaN
1.15	54.2	1171.08	128.51	116.436	248.957	60.0277	154.252	25.1325	56.8426	46.1007	39.2247	48.7956	23.3845	68.8256	18.8947	20.5035	19.75	63.6218	38.0216	30.4693	41.0822	137.412	797.065	313.332	69.797	61.8244	1518.54	159.155	NaN
1.25	43.13	558.573	112.618	124.73	119.873	74.425	158.801	552.412	53.5807	73.2772	38.7757	22.59	20.5509	21.7183	20.0215	20.0767	24.8756	76.96	45.2988	37.3317	45.3536	137.87	525.137	429.6	57.4956	38.738	1673.32	153.41	NaN
1.35	60.26	275.402	96.9471	225.925	113.405	78.5645	218.7	29.3017	63.7699	183.556	42.3755	27.3772	18.8483	22.1193	18.888	16.7557	15.0007	46.984	48.3981	32.72	43.1408	125.921	825.009	469.661	46.1601	213.798	1789.93	204.765	NaN
1.45	54.515	486.831	86.6255	162.928	128.015	129.701	238.906	29.4657	61.4402	97.6117	53.5706	24.283	20.2071	20.2105	22.651	36.5787	14.5787	56.5464	46.417	34.9372	49.1012	141.895	230.589	496.665	68.1208	98.1817	1737.87	221.46	NaN
1.55	67.245	270.946	92.3831	230.61	160.798	123.312	234.341	61.4312	167.19	65.6129	51.5081	29.0402	21.8521	27.4728	24.845	29.604	13.1995	50.2807	46.0393	53.2553	38.8041	88.9193	240.601	318.5	100.151	88.3133	2419.53	224.15	NaN
1.65	71.56	264.468	139.887	202.719	153.947	80.8985	199.765	80.0683	209.33	123.839	67.6109	25.4751	22.5705	23.0969	23.0886	15.4687	28.154	42.5068	69.1981	63.82	45.3203	69.2158	506.433	232.443	110.069	92.9557	2661.52	149.787	NaN
1.75	86.9	422.144	134.224	229.157	172.634	48.2	221.475	96.2956	265.76	106.335	31.3463	25.2975	23.6283	22.098	25.1991	14.7869	16.653	129.197	62.8963	57.605	48.8179	89.05	407.702	221.665	46.2971	131.504	2098.71	164.355	NaN
1.85	101.42	409.275	106.084	177.577	187.998	52.0414	460.915	139.066	206.378	120.999	34.3653	28.3054	25.0992	30.6166	23.985	19.24	567.163	238.785	64.6567	46.3384	45.7341	83.7986	219.072	225.85	71.5233	164.752	1016.73	161.308	NaN
1.95	90.91	367.063	165.243	110.242	230.644	51.4808	629.945	191.361	184.315	151.38	29.1491	23.6368	25.4482	29.5531	21.8067	22.0529	24.483	404.646	59.4445	107.657	49.1906	95.4323	148.762	273.883	95.5837	167.6	576.254	114.56	NaN
2.05	69.11	410.103	140.178	133.574	182.158	68.291	840.385	122.516	246.968	221.581	29.4136	100.596	23.5827	26.7398	21.534	24.1419	28.4568	226.077	58.7317	111.137	54.3722	86.7196	162.894	213.103	123.809	157.016	456.57	141.495	NaN
2.15	196.13	450.147	153.185	225.493	187.357	82.293	553.632	114.347	236.67	273.668	31.6204	26.4203	23.1124	25.6923	24.1381	30.8108	93.244	126.074	44.7755	92.3388	50.5123	121.276	199.492	251.882	206.747	175.966	445.353	221.993	NaN
2.25	54.96	173.489	167.953	270.505	197.366	60.9244	255.717	195.41	151.273	299.566	34.6763	32.7621	52.981	28.7168	27.7411	27.5134	27.5408	163.672	56.9499	103.148	78.292	160.536	384.778	338.975	191.951	149.552	1463.79	242.706	NaN
2.35	253.89	226.423	189.423	447.613	180.782	137.338	307.578	327.281	231.033	256.779	36.6397	49.0224	26.8006	31.7363	28.4426	35.3053	26.0225	110.818	114.703	90.8926	126.77	240.002	215.235	310.946	191.59	174.88	2402.12	220.749	NaN
2.45	323.12	178.435	192.061	428.003	158.236	52.6294	371.905	239.684	226.605	329.352	34.5494	33.8755	30.7709	28.3271	26.2575	26.0927	28.0336	71.6554	79.4924	90.3051	167.521	493.316	240.707	316.762	205.279	137.571	2379.68	264.305	NaN
2.55	195.213	112.884	217.327	168.308	122.725	51.792	514.705	246.734	223.421	411.932	38.0507	34.1196	25.738	24.2689	27.7756	22.0344	26.935	93.1036	98.2489	111.623	179.012	425.309	121.701	308.558	249.042	178.869	2375	272.329	NaN
2.65	212.86	252.29	244.271	213.802	107.108	37.1722	492.176	173.948	232.877	381.455	44.9588	43.5158	23.7804	22.8673	29.5371	22.3953	34.3625	53.541	97.4882	144.538	172.692	431.108	160.605	355.38	259.259	240.842	2066.5	317.961	NaN
2.75	44.1997	222.75	247.137	136.883	132.081	75.6535	616.043	242.414	319.851	194.365	38.9952	41.6348	23.6771	35.1449	29.9799	21.8913	33.9667	83.5203	97.1776	166.997	175.915	448.584	155.463	368.969	257.212	231.378	2024.3	416.353	NaN
2.85	219.931	226.907	208.167	159.032	454.99	114.061	504.402	173.442	188.512	130.701	42.5284	37.3021	24.0096	59.4893	28.6265	23.6803	47.134	78.7559	99.0649	183.88	108.849	564.182	143.699	314.416	230.514	358.83	2058.46	405.125	NaN
2.95	163.732	149.159	213.457	227.002	92.1221	106.192	402.664	211.51	334.659	104.985	43.9355	39.1321	36.5667	55.8507	25.6297	25.3479	35.8083	58.2039	127.52	165.227	159.871	785.461	308.705	303.339	242.464	343.745	2137.87	526.18	NaN
3.05	184.397	173.311	176.844	303.538	92.4869	64.1472	554.009	44.1167	187.942	111.513	42.0916	34.7159	90.6282	47.5436	29.6163	28.2632	32.7971	58.7005	375.048	150.957	179.385	718.453	285.376	298.049	244.415	346.939	1882.03	543.96	NaN
3.15	140.141	257.819	150.537	212.034	72.34	67.0268	661.37	158.763	147.561	325.212	43.848	34.0253	61.8506	31.879	37.4892	26.2397	40.4192	53.9707	335.818	168.152	131.643	694.213	286.086	304.821	207.751	381.391	459.63	389.144	NaN
3.25	135.19	112.412	337.562	208.317	95.3189	72.4317	664.258	230.147	133.398	180.332	38.8319	38.1753	38.3288	32.4608	37.8412	57.8372	31.2461	76.9081	344.481	170.649	129.573	653.275	283.246	345.763	330.348	556.258	379.254	314.45	NaN
3.35	108.075	362.856	463.072	261.103	115.672	90.9915	732.191	175.874	192.228	144.201	36.1594	43.5141	28.3146	43.506	37.5871	73.9837	30.3028	101.005	241.446	121.32	264.679	307.152	248.292	392.725	345.172	738.202	218.455	228.863	NaN
3.45	150.587	729.418	703.576	245.833	162.8	77.2845	698.094	95.3166	187.511	80.2283	40.1785	45.1919	30.615	59.2113	34.2076	95.2328	34.2969	128.661	195.136	189.31	216.731	355.364	244.485	346.729	240.335	760.705	216.22	200.623	NaN
3.55	166.307	883.869	397.707	193.575	116.021	85.2917	820.288	169.468	542.685	90.425	51.0458	47.9322	33.4721	52.0987	34.3666	100.964	38.2365	111.225	156.006	185.207	162.294	436.306	278.052	304.084	170.692	933.09	294.739	248.282	NaN
3.65	159.39	1037.01	211.706	88.0567	95.4277	100.097	418.271	487.092	601.531	69.1705	61.8108	53.1596	37.6554	85.7114	37.4334	37.9712	40.672	104.995	85.3045	169.161	173.691	654.081	252.064	361.878	264.826	568.869	291.933	225.162	NaN
3.75	193.813	551.774	229.915	63.6778	190.548	110.909	487.65	928.82	567.434	64.3921	65.2895	57.0628	44.7292	130.051	43.6755	33.8381	48.6004	118.905	142.859	164.302	226.136	711.61	258.357	300.152	258.838	430.716	274.073	103.325	NaN
3.85	224.152	475.932	224.02	34.4393	279.439	63.952	434.808	874.983	370.496	67.4129	66.1759	62.1865	52.2863	155.105	44.5793	49.4506	56.3289	135.805	207.474	181.09	237.197	699.753	257.622	341.152	231.331	524.333	540.29	95.2867	NaN
3.95	349.39	315.562	190.647	34.6394	224.372	101.044	479.596	794.243	430.73	62.9551	98.6404	68.312	44.1746	148.975	45.1183	77.0795	40.257	179.921	204.424	196.503	520.129	384.193	292.539	381.592	213.061	624.92	1382.33	75.2833	NaN
4.05	370.468	272.397	194.125	72.2467	99.4685	98.2317	536.079	811.184	332.161	60.8225	88.6141	72.9353	59.8321	80.8104	50.6855	95.6774	58.0241	171.285	175.878	195.751	411.046	276.035	587.189	520.092	239.885	484.56	2134.43	52.0133	NaN
4.15	463.726	180.091	188.831	66.2811	149.211	104.643	254.156	1087.67	303.464	68.212	118.491	91.7856	114.237	147.255	65.8394	97.8341	125.595	150.002	176.237	251.599	274.927	324.222	228.172	453.172	183.025	485.572	2818.47	74.9033	NaN
4.25	276.223	69.4334	199.209	170.078	169.466	90.3425	580.071	1282.15	346.256	70.7076	138.376	108.844	114.649	176.837	63.2662	186.665	107.103	148.007	195.24	156.469	302.891	371.774	508.958	444.421	147.155	450.961	3452.61	94.9567	NaN
4.35	838.81	24.0781	252.205	162.881	160.715	100.087	709.968	1302.79	362.401	52.2662	127.181	103.916	106.64	163.535	64.1451	139.828	139.719	144.097	205.285	226.923	317.768	368.969	548.292	642.794	211.78	301.848	4211.66	77.095	NaN
4.45	1320.48	110.381	272.394	196.039	203.933	70.1795	584.175	1540.95	358.885	109.247	94.5873	121.652	132.127	161.102	69.1256	225.76	142.773	151.888	240.191	275.457	221.06	394.37	976.313	594.282	355.883	164.928	4871.73	283.605	NaN
4.55	1284.26	108.684	301.395	142.107	155.126	86.2015	418.66	1292.64	346.1	95.0727	91.8991	158.423	126.561	308.717	64.3008	326.939	204.905	124.022	252.198	340.426	225.223	298.349	968.533	643.614	320.877	204.553	5332.99	454.89	NaN
4.65	1110.2	112.647	280.389	52.6372	159.889	60.0278	156.801	821.587	457.62	79.7866	94.5862	152.671	123.065	453.569	61.4988	229.437	327.811	87.9477	199.735	280.012	180.847	261.226	1122.21	662.673	300.781	233.762	4657.59	427.32	NaN
4.75	598.86	47.0225	211.789	413.974	154.329	56.7054	228.261	1157.56	348.834	81.5644	112.023	166.723	122.535	249.587	70.9034	218.991	40.0388	108.61	216.378	208.565	174.945	302.052	1002.23	586.586	416.868	188.074	2883.79	556.5	NaN
4.85	534.533	121.409	187.558	66.0507	157.968	61.3045	212.229	633.958	259.252	69.239	164.695	155.878	144.011	312.641	66.74	185.713	62.7608	85.9264	210.705	261.469	196.006	627.286	1122.74	502.087	467.896	203.326	3128.41	565.375	NaN
4.95	460.238	83.8625	242.994	59.1498	142.591	69.039	329.414	470.979	215.436	73.36	165.832	174.619	136.296	226.986	78.121	208.156	547.697	80.4758	250.023	302.339	175.997	621.849	986.04	583.075	597.067	262.051	3012.22	674.12	NaN
5.05	122.116	85.7256	311.742	57.0309	125.016	80.043	189.554	633.916	197.446	76.8209	148.192	158.72	131.515	347.447	94.0182	285.164	536.719	88.5283	274.216	352.29	181.866	681.524	880.505	631.411	586.029	269.841	3065.28	571.035	NaN
5.15	41.7563	114.31	473.349	75.2573	135.965	81.5885	180.205	476.926	255.797	42.4256	183.688	152.597	136.585	147.263	105.746	758.238	448.443	90.199	246.725	310.798	186.572	935.991	1040.3	608.794	516.194	279.236	3379.22	237.135	NaN
5.25	50.9277	139.292	416.86	94.5929	140.752	147.189	100.829	299.006	275.154	83.7345	114.725	132.469	165.282	185.243	84.7121	423.596	679.006	58.7611	238.71	294.904	198.212	608.921	1860.51	723.843	524.908	232.646	3423.93	498.07	NaN
5.35	77.2739	157.048	579.061	115.675	109.731	372.445	99.8502	303.059	320.742	102.63	117.012	159.116	169.401	167.28	103.998	324.603	857.519	138.48	246.697	294.13	206.32	408.602	1332.64	855.158	429.194	262.585	2927.3	437.195	NaN
5.45	75.7919	66.9422	385.548	108.429	94.3863	416.689	116.447	479.678	349.877	104.939	122.749	120.078	203.756	146.663	129.073	494.034	324.765	173.802	253.628	304.741	226.572	590.375	1871.37	657.988	514.219	244.234	3258.43	421.74	NaN
5.55	76.54	250.447	321.283	135.65	138.225	391.765	149.888	247.304	299.597	101.34	113.869	114.622	222.256	131.801	148.293	587.008	981.157	219.431	225.452	302.67	274.546	774.532	1056.52	691.453	444.132	222.479	7005.36	639.29	NaN
5.65	90.3975	462.458	325.418	189.051	112.044	639.708	136.464	453.643	408.902	125.285	110.552	106.074	385.102	196.047	181.095	866.891	1665.81	279.999	197.657	336.731	301.308	625.096	1151	701.594	330.401	188.059	7709.44	704.82	NaN
5.75	57.2658	443.706	320.464	156.124	129.169	824.613	100.032	316.934	698.512	140.913	123.882	129.512	530.647	184.569	158.082	797.452	2039.45	270.464	266.929	290.262	335.644	453.253	1058.8	784.185	469.401	222.157	5390.76	745.125	NaN
5.85	56.0787	411.673	362.852	163.072	151.478	543.526	116.321	389.196	435.287	159.533	129.824	172.206	576.824	168.906	229.216	806.078	2112.11	324.795	279.499	388.996	368.663	256.944	1040.1	627.922	590.893	825.404	5819.03	780.49	NaN
5.95	51.5321	546.743	360.771	233.47	133.725	503.109	245.062	467.226	593.057	171.498	148.452	252.237	786.414	201.654	106.785	1222.82	1648.25	394.269	378.045	341.207	287.345	283.664	1234.98	585.286	569.255	659.07	6565.23	597.288	NaN
6.05	62.9375	346.68	489.094	557.2	228.098	997.559	426.935	617.282	847.743	165.537	192.694	317.844	809.278	191.481	84.0825	1406.05	1824.79	369.845	379.175	344.417	233.592	327.318	1615.75	850.653	663.638	581.819	7188.02	454.165	NaN
6.15	85.2647	307.387	392.478	489.101	534.311	1251.44	275.901	569.968	1105.61	161.391	171.279	266.006	503.569	274.624	101.907	1748.57	287.221	478.071	326.265	353.637	313.349	197.021	1853.62	706.066	704.165	663.064	7946.82	374.228	NaN
6.25	128.587	440.308	365.242	208.878	584.62	957.672	120.962	625.735	1007.01	166.496	200.943	404.579	361.249	217.591	140.79	835.491	2109.88	514.65	328.627	370.702	309.288	236.492	1550.3	789.938	678.191	584.783	9022.16	85.5725	NaN
6.35	168.968	97.9522	355.618	175.56	552.853	204.187	107.261	862.955	985.8	155.898	220.267	434.416	317.909	211.037	178.454	1657.9	2738.94	561.596	313.126	457.125	292.763	922.062	1479.85	609.596	742.614	466.328	10794.5	202.15	NaN
6.45	170.985	462.432	289.168	239.268	525.862	932.982	150.991	953.428	799.101	174.491	213.095	447.275	231.185	235.868	179.693	1959.3	2929.49	430.578	319.309	384.461	242.603	992.338	1398.55	526.671	434.978	511.927	10200	175.982	NaN
6.55	337.351	479.464	254.093	243.196	378.109	1569.66	401.225	1043.26	232.911	141.934	194.187	456.355	318.814	194.186	175.743	2186.84	3101.19	519.574	357.045	457.621	251.459	863.683	1175.44	621.882	403.646	495.68	9702.77	208.43	NaN
6.65	143.977	500.826	234.422	186.138	1113.71	1092.63	397.725	1098.07	213.301	148.162	183.629	516.002	327.895	267.262	169.692	1987.27	3412.2	355.861	342.12	658.566	588.596	776.003	833.073	597.05	443.031	513.756	8752.63	241.543	NaN
6.75	219.652	228.575	206.465	195.302	675.787	1525.66	397.495	938.488	253.792	129.835	195.133	563.29	299.691	244.803	175.716	2271.7	3172.92	278.418	285.635	846.042	493.545	697.479	1543.62	518.749	372.255	348.939	8650.49	156.39	NaN
6.85	150.657	476.139	195.374	223.378	640.871	984.232	262.399	689.907	251.136	137.734	219.6	587.538	410.887	362.925	158.37	1445.85	1608.66	400.882	192.612	258.072	445.352	832.164	1961.07	546.082	385.836	418.758	10495.6	157.005	NaN
6.95	114.088	421.459	249.145	243.967	734.322	608.301	230.296	866.712	173.513	180.836	268.955	608.692	468.495	366.856	189.37	726.347	1805.27	299.154	351.344	789.491	314.494	903.274	2338.52	502.102	531.545	461.843	11233.6	177.1	NaN
7.05	88.8133	426.114	470.678	205.72	368.338	749.5	106.175	752.882	132.313	450.841	277.512	592.316	502.421	362.426	189.171	568.597	2127.76	527.966	410.525	592.079	954.417	795.791	2424.46	372.416	829.546	576.273	10170.9	156.352	NaN
7.15	52.5167	282.24	631.494	142.126	375.373	481.411	112.366	678.987	232.167	273.76	334.631	652.5	744.153	418.485	299.944	550.351	3053.41	404.205	443.587	815.585	1630.38	882.866	2380.1	304.099	871.404	650.109	1823.56	131.695	NaN
7.25	48.3354	405.937	727.912	339.595	330.703	714.381	160.799	2062.6	284.032	298.083	328.947	751.894	702.134	589.02	315.074	325.044	2837.38	442.679	533.615	877.049	1770.18	285.287	2514.13	378.774	984.973	609.282	1476.24	109.453	NaN
7.35	46.545	413.316	89.353	147.626	246.404	788.15	168.406	2151.56	341.048	406.766	403.426	602.309	733.873	776.418	346.052	341.001	2192.77	1099.33	542.719	752.285	1096.98	262.845	2349.73	414.527	1151.66	608.338	1314.48	64.095	NaN
7.45	229.515	403.652	106.877	98.1011	263.777	826.913	347.417	1269.7	385.35	416.882	478.246	654.268	786.736	572.865	388.85	532.287	1990.89	674.23	697.243	520.039	908.69	347.141	2490.92	487.467	1085.53	317.799	967.635	62.1275	NaN
7.55	218.802	260.426	627.651	241.689	210.603	692.863	239.179	1248.38	373.771	593.877	486.959	690.665	644.467	657.122	340.589	705.588	1290.32	1326.99	520.423	406.031	892.275	439.929	2280.47	437.091	1066.26	597.787	559.379	90.09	NaN
7.65	398.272	197.209	310.288	286.914	233.318	527.492	264.173	3192.13	311.988	487.552	548.214	644.698	862.168	686.702	331.309	816.89	2185.88	640.811	496.847	426.815	856.775	480.644	2678.24	353.6	1113.6	429.428	659.496	114.555	NaN
7.75	157.886	219.127	455.551	310.617	213.883	601.712	250.066	6365.26	459.108	479.021	673.162	644.855	992.928	729.61	371.062	718.748	5025.45	505.009	535.688	453.421	732.318	722.821	755.514	428.989	1103.45	1154.43	757.383	68.3225	NaN
7.85	119.295	195.881	765.037	232.268	208.138	385.721	228.376	3204.87	471.248	373.531	759.811	657.777	1047.44	1011.09	492.149	616.161	3204.97	437.078	482.928	326.232	291.41	1422.52	536.549	463.034	1021.4	1675.29	542.218	56.7419	NaN
7.95	87.2883	488.025	981.035	142.271	576.524	373.849	198.251	1504.18	452.542	392.214	970.272	884.655	1214.62	1018.11	527.971	624.995	3671.77	601.996	731.64	370.006	669.354	1610.18	815.764	433.031	1033.23	1777.34	162.55	62.05	NaN
8.05	376.516	149.31	560.095	143.576	545.598	380.233	183.986	932.204	571.323	497.646	1163.07	752.163	2426.06	1038.78	704.323	860.854	4696.59	671.762	819.34	877.578	697.608	1748.37	1294.19	391.178	976.543	2080.54	116.62	69.4596	NaN
8.15	361.318	104.864	690.345	159.067	695.406	273.764	166.09	3217.66	710.731	805.358	1085.31	888.738	2238.88	845.128	736.578	1086.3	5934.89	756.328	762.132	1092.43	674.268	1942.2	1265.53	389.063	1073.91	2320.73	855.562	71.605	NaN
8.25	462.141	252.144	695.39	395.075	314.167	541.759	177.135	3983.05	735.303	867.541	1056.47	930.964	2369.71	919.44	686.546	1256.02	9030.47	846.707	773.588	917.356	601.33	1786.22	1146.22	536.133	1221.57	2234.59	1228.3	70.415	NaN
8.35	1440.55	385.391	746.434	671.685	465.438	917.34	205.912	3814.6	792.351	931.101	1104.91	891.989	2549.47	982.643	610.913	1225.35	8286.95	882.484	757.917	1127.98	736.13	1448.77	1431.45	712.021	1399.21	2143.55	1070.8	100.155	NaN
8.45	122.452	446.536	404.368	760.378	284.59	650.939	381.696	3847.2	1044.01	883.053	1174.01	945.52	2687.22	988.631	660.656	1746.9	8291.73	585.233	894.732	921.823	646.97	792.241	2062.1	1344.09	1029.04	1880.09	406.787	141.68	NaN
8.55	NaN	570.395	1473.13	1137.07	313.182	598.438	650.782	3220.25	752.954	831.548	1278.3	1021.25	2993.52	1269.15	674.182	2049.88	6292.01	608.124	1003.39	838.814	821.409	494.954	1195.46	1764.14	2230.89	1533.64	228.668	218.754	NaN
8.65	NaN	507.908	745.644	1247.23	343.62	839.492	588.163	2099.26	862.159	937.851	1248.13	982.354	3849.62	1281.32	771.068	2805.97	7647.74	586.432	865.625	736.1	1036.81	459.393	893.934	2339.79	592.21	1374.81	1336.32	268.505	NaN
8.75	NaN	308.839	1149.45	1207.23	540.538	974.909	527.244	1724.07	602.67	1053.23	1209.18	993.639	4101.29	1485.13	889.706	2367.98	6735.86	775.446	823.456	628.814	1215.72	1006.67	841.87	3464.32	402.996	1503.17	1914.86	NaN	NaN
8.85	NaN	103.507	1122.86	799.311	605.055	959.402	629.11	1697.5	556.088	1065.2	1371.77	1055.35	3889.78	2307.51	1119.58	2292.76	6950.38	719.934	914.654	527.539	1034.49	2077.09	610.366	2486.22	340.296	1434.33	1966.91	NaN	NaN
8.95	NaN	70.7867	713.496	714.06	1228.49	747.304	725.852	1439.75	732.893	1196.04	1267.05	1043.53	3282.07	2621.12	1144.13	3216.22	4265.87	1014.94	978.717	550.226	1023.87	94.8697	1998.13	2989.06	279.331	1254.76	6.32	905.95	NaN
9.05	NaN	86.2633	562.265	638.903	1154.45	1798.5	1123.81	1200.83	645.113	1418.77	1903.07	1060.84	2977.72	2379.52	1142.65	1974.95	3365.14	1077.8	896.819	586.14	930.665	83.8525	2073.95	4189.53	223.099	1168.55	26.8606	824.056	NaN
9.15	NaN	156.21	1073.26	258.176	796.034	1190.82	720.176	1501.56	715.059	1070.48	1624.71	1194.96	4606.59	2211.74	1272.94	2357.35	3833.34	1112.75	1168.08	554.025	1258.48	104.688	1823.99	638.053	55.9643	236.515	978.816	1067.97	NaN
9.25	NaN	94.9733	1392.84	593.959	495.719	1300.06	421.256	1885.25	685.344	1361.21	1561.05	1455.49	4736.79	2207.68	1165.42	2627.58	5727.56	744.315	1269.24	821.986	846.519	128.286	1321.82	1062.53	35.8606	154.739	704.54	475.235	NaN
9.35	NaN	1084.27	925.435	275.725	670.201	1044.48	259.63	1883.23	705.304	1308.77	1697.27	1419.59	4908.75	2353.61	1325.2	2484.54	903.15	2463.57	1150.23	1145.37	1315.74	149.211	1024.55	895.753	33.8489	149.249	931.275	700.233	NaN
9.45	NaN	1633.83	1206.63	228.481	649.461	1057.05	268.352	1911.53	1474.52	1107.71	1747.91	1793.97	4495.68	2821.54	1553.51	2321.2	2919.02	1340.52	1470.9	1149.84	1326.19	177.385	2012.53	462.223	29.5621	144.067	495.979	421.106	NaN
9.55	NaN	261.387	2244.6	170.339	632.892	1094.94	395.073	2022.61	1876.15	1039.34	1758.93	2164.71	4129.99	2163.04	1266.51	2444.97	3517.09	5187.25	1709.36	1687.47	1283.6	186.19	1088.57	224.271	33.9178	140.313	345.682	145.797	NaN
9.65	NaN	414.678	2218.51	177.777	1019.74	863.686	759.617	2054.59	2459.95	1269.99	1724.18	2363.47	3353.09	1944.78	1315.89	2669.76	2302.58	1492.64	1515.7	4175.66	924.335	172.331	1268.91	696.345	43.6724	120.829	1380.98	96.7033	NaN
9.75	NaN	555.578	1756.48	206.3	941.133	1446.4	799.415	2425.42	3360.51	1125.41	2570.9	2958.73	2905.05	1589.14	1190.73	3073.96	2328.82	5179.69	1831.76	4604.39	1498	192.27	479.665	743.624	31.2042	80.9212	483.474	28.375	NaN
9.85	NaN	365.02	2437.32	309.85	807.418	21.7366	370.472	1994.08	2687.59	1118.62	1449.1	2861.48	2936.03	2388.42	1521.1	1563.25	3761.07	2120.9	1610.26	4863.2	1332.37	166.328	832.828	60.5674	132.617	399.813	827.115	26.8478	NaN
9.95	NaN	404.82	1998.85	452.601	1444.02	24.4472	338.688	2407.57	2828.04	1176.79	2224.26	3347.39	3301.23	2404.67	1838.83	1279.57	4558.91	6247.64	1535.22	4806.13	1148.13	167.618	1653.7	189.128	67.4731	204.007	163.598	24.1383	NaN
10.05	NaN	2171.41	2158.06	1099.16	1460.82	21.3993	323.312	1781.56	3171.93	1528.76	3415.83	3336.01	3674.68	2487.77	1546.59	1846.43	8320.16	2617.83	1248.91	4978.54	689.003	217.086	368.519	64.625	20.8289	5.67	66.5911	19.6831	NaN
10.15	NaN	5512.47	442.692	2263.27	2273.38	18.3283	522.12	1518.26	2531.93	1190.04	990.223	3435.21	3848.94	2622.7	1404.89	2163.81	10065.4	5788.82	1402.21	8114.2	1068.16	250.301	445.713	64.9071	274.934	4.505	26.8968	25.3513	NaN
10.25	NaN	540.087	391.447	1663.04	2229.29	28.1389	389.452	746.427	3177.46	1190.79	3917.07	3627.34	4524.83	2587.58	1901.04	2805	8422.04	2870.48	1297.68	8456	6293.99	238.251	577.503	78.185	421.742	6.12	22.3439	82.0624	NaN
10.35	NaN	379.133	555.146	1246.87	2729.66	127.46	398.494	917.082	2616.18	1344.49	6873.37	2894.04	3744.44	2950.59	2709.13	2621.77	5559	5337.59	1201.77	8600.01	9430.86	248.358	285.694	104.776	308.96	3.29	NaN	NaN	NaN
10.45	NaN	394.365	NaN	745.808	4059.85	46.9689	566.438	841.663	2019.85	1136.71	7759.47	3912.31	3975.08	1905.06	2324.79	3798.46	10470.3	2488.04	1088.63	3171.56	10874.8	307.808	475.689	117.543	228.849	4.235	NaN	NaN	NaN
10.55	NaN	560.367	NaN	817.295	3780.68	349.762	309.493	2213.02	2469.35	1246.53	2036.42	3479.06	2534.76	2116.54	2781.43	2854.15	5785.68	5858.65	1220.83	3180.85	11353.5	13362.1	1365.08	158.259	221.962	5.32	NaN	NaN	NaN
10.65	NaN	737.105	NaN	679.73	1492.64	59.2233	549.672	4187.69	6843.1	1185.8	1178.74	3831.33	3070.32	2309.66	2916.83	3477.41	5863.35	2545.6	1078.07	2896.58	1151.38	1918.58	571.654	185.538	105.371	5.05	NaN	NaN	NaN
10.75	NaN	366.307	NaN	561.593	2614.31	58.165	552.046	4685.63	5185.3	1250.05	791.29	7086.56	3928.46	2293.41	2686.22	4188.41	6964.49	5448.15	1135.03	2738.91	998.059	112.681	18.1453	215.227	83.6192	5.23	NaN	NaN	NaN
10.85	NaN	248.896	NaN	492.983	1529.47	46.03	790.527	5048.19	4087.25	1141.27	883.245	7176.49	7710.77	2877.24	1880.79	2542.26	8596.16	2835.14	316.483	2681.96	630.753	124.681	NaN	173.604	55.5499	5.61	NaN	NaN	NaN
10.95	NaN	387.57	NaN	520.402	1574.9	55.575	619.29	4967.35	2479.92	892.342	2430.95	7646.04	3614.92	3355.14	2257.74	4203.92	8101.4	5856.06	379.957	2705.62	13977	215.048	NaN	158.613	412.633	4.97	NaN	NaN	NaN
11.05	NaN	244.507	NaN	667.247	2985.9	126.497	567.243	5177.55	4970.71	837.479	1741.12	6399.66	3917.8	2677.59	2693.74	3697.01	12097.1	5765.53	477.692	3112.38	14519.8	16.2253	NaN	109.134	32.6111	5.43	NaN	NaN	NaN
11.15	NaN	243.286	NaN	1085.03	1853.15	139.974	932.594	5252.23	4300.52	927.71	NaN	7528.89	7651.64	2729.72	2827.47	4836.6	11578.1	1253.45	382.876	2103.51	1297.82	NaN	NaN	161.006	46.3975	6.6	NaN	NaN	NaN
11.25	NaN	1013.83	NaN	1179.64	1897.58	NaN	754.959	4360.54	1702.73	1622.82	NaN	8187.54	7724.06	2506.37	2452.58	3003.99	14806.7	5321.07	202.078	1732.24	101.764	NaN	NaN	153.352	37.0183	3.18	NaN	NaN	NaN
11.35	NaN	362.008	NaN	833.545	1805.64	NaN	802.482	655.036	1847.39	1786.59	NaN	7373.89	7439.84	2429.69	2552.79	3252.99	17646.5	7686.01	85.1427	1419.96	NaN	NaN	NaN	130.011	49.3067	7.525	NaN	NaN	NaN
11.45	NaN	89.646	NaN	868.825	1525.89	NaN	966.27	621.969	1093.52	1404.68	NaN	7480.31	7432.53	2424.73	2437.17	3033.33	21852.1	1709.86	168.28	530.138	NaN	NaN	NaN	96.79	50.565	NaN	5.37862	NaN	NaN
11.55	NaN	17.28	NaN	1036.43	1641.06	NaN	677.538	639.163	735.923	1655.81	NaN	5944.35	7579.31	2451.89	2587.74	2928.13	24692.5	6998.95	166.79	873.83	NaN	NaN	NaN	77.0875	63.1433	NaN	5.18737	NaN	NaN
11.65	NaN	19.11	NaN	711.9	1467.14	NaN	895.907	681.355	1848.42	1617.71	NaN	5940.14	7374.52	2687.64	2689.2	3741.35	25814.5	10725.4	133.605	540.227	NaN	NaN	NaN	45.3544	34.7125	NaN	4.5553	NaN	NaN
11.75	NaN	10.8	NaN	726.55	1411.92	NaN	983.07	279.41	4206.03	1341.17	NaN	5588.9	7224.63	2916.02	2516.61	1345.65	24300.7	10038.4	127.371	669.264	NaN	NaN	NaN	52.4722	54.1143	NaN	NaN	NaN	NaN
11.85	NaN	8.98	NaN	741.153	1775.64	NaN	917.947	94.03	4571.46	1991.01	NaN	3970.14	7064.83	3203.22	3390.38	1378.14	19904	2798.27	236.396	NaN	NaN	NaN	NaN	74.4173	89.5178	NaN	NaN	NaN	NaN
11.95	NaN	137.212	NaN	810.138	1143.21	NaN	537.596	97.2767	4820.01	2093.21	NaN	5009.32	6410.43	3879.25	2888.18	1530.76	14342.5	1536.11	NaN	NaN	NaN	NaN	NaN	893.284	54.44	NaN	NaN	NaN	NaN
12.05	NaN	103.304	NaN	776.257	1300.94	NaN	392.939	114.128	9170.91	2197.71	NaN	5005.33	5700.65	3433.57	3049.23	1374.69	21544.9	1685.96	NaN	NaN	NaN	NaN	NaN	56.2448	55.5225	NaN	NaN	NaN	NaN
12.15	NaN	9.41	NaN	746.36	848.825	NaN	1520.07	37.815	8917.51	3021	NaN	3793.32	4397.93	2930.51	NaN	744.29	681.852	2718.77	NaN	NaN	NaN	NaN	NaN	46.639	46.7163	NaN	NaN	NaN	NaN
12.25	NaN	8.02784	NaN	NaN	1026.25	NaN	1374.95	42.75	8623.99	3606.37	NaN	4746.89	4640.09	NaN	NaN	713.81	1518.54	1746.59	NaN	NaN	NaN	NaN	NaN	457.612	NaN	NaN	NaN	NaN	NaN
12.35	NaN	NaN	NaN	NaN	875.397	NaN	277.453	49.1442	9393.83	3537.34	NaN	4039.76	4707.84	NaN	NaN	399.84	2114.22	1348.63	NaN	NaN	NaN	NaN	NaN	1730.89	NaN	NaN	NaN	NaN	NaN
12.45	NaN	NaN	NaN	NaN	427.63	NaN	227.006	57.6127	9884.97	3258.49	NaN	3426.57	NaN	NaN	NaN	365.527	980.212	581.067	NaN	NaN	NaN	NaN	NaN	NaN	NaN	NaN	NaN	NaN	NaN
12.55	NaN	NaN	NaN	NaN	739.051	NaN	193.761	51.889	9588.28	2549.24	NaN	3763.69	NaN	NaN	NaN	648.478	1001.34	433.381	NaN	NaN	NaN	NaN	NaN	NaN	NaN	NaN	NaN	NaN	NaN
12.65	NaN	NaN	NaN	NaN	NaN	NaN	183.973	52.9252	8421.09	8428.4	NaN	3207.37	NaN	NaN	NaN	1115.69	1128.97	NaN	NaN	NaN	NaN	NaN	NaN	NaN	NaN	NaN	NaN	NaN	NaN
12.75	NaN	NaN	NaN	NaN	NaN	NaN	252.008	51.3361	7953.96	8268.38	NaN	2892.35	NaN	NaN	NaN	1639.55	523.21	NaN	NaN	NaN	NaN	NaN	NaN	NaN	NaN	NaN	NaN	NaN	NaN
12.85	NaN	NaN	NaN	NaN	NaN	NaN	237.685	NaN	7829.17	8564.09	NaN	2657.7	NaN	NaN	NaN	NaN	331.072	NaN	NaN	NaN	NaN	NaN	NaN	NaN	NaN	NaN	NaN	NaN	NaN
12.95	NaN	NaN	NaN	NaN	NaN	NaN	NaN	NaN	7789.36	8035.23	NaN	2655.99	NaN	NaN	NaN	NaN	1310.63	NaN	NaN	NaN	NaN	NaN	NaN	NaN	NaN	NaN	NaN	NaN	NaN
13.05	NaN	NaN	NaN	NaN	NaN	NaN	NaN	NaN	7495.32	7127.23	NaN	NaN	NaN	NaN	NaN	NaN	627.288	NaN	NaN	NaN	NaN	NaN	NaN	NaN	NaN	NaN	NaN	NaN	NaN
13.15	NaN	NaN	NaN	NaN	NaN	NaN	NaN	NaN	7557.99	6580.5	NaN	NaN	NaN	NaN	NaN	424.237	281.392	NaN	NaN	NaN	NaN	NaN	NaN	NaN	NaN	NaN	NaN	NaN	NaN
13.25	NaN	NaN	NaN	NaN	NaN	NaN	NaN	NaN	NaN	NaN	NaN	NaN	NaN	NaN	NaN	613.496	NaN	NaN	NaN	NaN	NaN	NaN	NaN	NaN	NaN	NaN	NaN	NaN	NaN
13.35	NaN	NaN	NaN	NaN	NaN	NaN	NaN	NaN	NaN	NaN	NaN	NaN	NaN	NaN	NaN	NaN	NaN	NaN	NaN	NaN	NaN	NaN	NaN	NaN	NaN	NaN	NaN	NaN	NaN

## Sheet: A) Observation Aitken
Note: Row 2 is latitude (degree north), Column 1 is altitude (km), and other rows and columns are particle number concentrations (# cm-3).
	67.5	62.5	57.5	52.5	47.5	42.5	37.5	32.5	27.5	22.5	17.5	12.5	7.5	2.5	-2.5	-7.5	-12.5	-17.5	-22.5	-27.5	-32.5	-37.5	-42.5	-47.5	-52.5	-57.5	-62.5	-67.5	-72.5
0.05	NaN	13589.2	192.018	NaN	NaN	888.393	1168.13	NaN	NaN	NaN	651.566	NaN	NaN	NaN	NaN	1495.02	555.043	4410.57	NaN	NaN	NaN	NaN	4424.58	NaN	NaN	NaN	NaN	NaN	NaN
0.15	136.402	4695.74	133.191	322.141	397.647	277.771	2703.19	189.12	265.258	268.154	651	104.644	155.433	187.587	116.876	215.628	366.245	1106.15	235.148	204.928	111.776	410.197	1270.84	839.797	298.026	273.942	243.63	18.865	NaN
0.25	104.025	2895.95	144.622	294.299	260.366	299.454	614.366	169.901	292.728	276.839	589.702	101.099	149.776	191.311	114.456	149.833	331.811	1202.09	240.059	193.688	116.37	406.383	1333.71	1120.85	230.527	298.093	139.674	21.0725	NaN
0.35	158.985	2616.28	186.862	309.429	363.883	268.302	345.966	185.409	345.223	259.832	515.657	103.574	172.122	193.827	113.456	159.415	286.462	1385.91	204.266	206.123	117.023	435.548	986.768	706.861	267.321	239.927	180.589	29.2325	NaN
0.45	203.935	2490.55	195.562	464.371	270.177	191.72	441.316	173.847	299.635	234.148	615.08	105.601	151.694	198.774	112.53	162.599	254.837	1146.21	217.093	212.518	119.091	490.811	1230.37	873.204	271.68	321.38	182.577	36.7375	NaN
0.55	221.78	1875.95	217.653	304.049	399.433	184.529	392.652	171.149	305.976	239.975	622.421	101.081	154.924	171.785	105.713	193.747	230.369	1402.06	240.25	217.984	127.823	397.159	1458.38	868.189	273.769	670.355	235.917	50.5475	NaN
0.65	219.48	1548.01	307.209	275.745	474.265	197.502	636.633	173.95	281.319	236.586	479.133	108.382	162.454	191.327	111.733	164.638	143.383	1522.72	197.225	183.35	134.272	430.118	1122.38	1061.67	269.786	501.192	245.55	42.4075	NaN
0.75	273.75	1895.62	206.869	248.037	599.842	207.337	407.297	164.042	285.256	247.739	422.74	97.1437	223.134	295.279	120.848	162.533	107.466	1180.54	213.432	172.783	172.114	410.77	703.971	1227.33	294.512	335.043	388.583	40.5875	NaN
0.85	362.21	1616.71	184.133	283.736	435.61	215.567	397.994	175.059	331.771	266.883	337.413	105.569	211.663	194.668	232.825	140.497	336.044	669.203	195.446	178.81	146.791	567.227	803.612	865.178	282.252	415.905	585.86	47.635	NaN
0.95	393.67	1282.65	185.333	193.827	396.63	199.736	220.113	185.21	302.049	308.621	385.213	111.073	201.269	167.805	202.878	136.754	134.419	1142.74	217.426	162.209	188.146	587.876	864.197	875.546	337.94	352.24	591.509	53.2725	NaN
1.05	460.95	835.18	259.863	221.271	386.263	266.922	231.029	158.422	735.404	248.895	466.928	86.9728	251.972	163.975	139.873	160.001	162.407	669.29	232.081	158.199	175.61	693.827	690.495	571.667	355.193	375.55	990.278	44.605	NaN
1.15	426.32	656.184	239.464	326.516	533.357	245.11	227.072	154.562	291.345	226.06	232.716	131.754	246.896	191.848	160.12	168.73	148.745	691.76	203.754	164.806	152.391	739.225	615.495	667.981	310.024	184.832	895.288	42.83	NaN
1.25	379.06	620.798	246.872	330.015	479.05	272.371	287.371	595.553	280.959	249.268	313.788	125.755	187.611	158.698	176.104	174.617	176.629	1203	230.312	198.67	149.506	722.854	510.346	633.004	313.652	206.174	1396.05	40.16	NaN
1.35	340.615	586.96	359.211	391.523	373.294	234.414	256.322	203.171	375.89	349.09	303.761	128.956	205.264	162.139	186.184	182.181	150.467	394.168	246.704	167.178	150.114	590.515	643.299	587.284	314.623	579.376	1265.38	55.0775	NaN
1.45	375.49	451.861	433.93	583.502	433.201	215.46	418.849	165.171	331.492	319.952	389.64	130.662	238.476	212.659	208.587	203.54	143.311	383.31	276.95	202.973	157.077	789.381	410.645	595.469	326.091	341.932	873.91	53.305	NaN
1.55	336.32	606.935	522.819	644.697	449.466	244.29	429.628	200.33	352.05	264.157	304.57	128.069	259.427	225.332	235.646	204.313	112.769	193.736	253.304	235.996	165.005	562.278	425.425	503.068	321.857	435.957	835.452	59.05	NaN
1.65	306.82	542.157	602.743	822.646	532.431	281.726	403.999	207.468	417.599	403.803	250.579	133.567	306.755	186.744	265.036	162.212	186.185	213.86	306.183	265.437	206.646	515.592	446.872	492.884	332.054	449.991	926.363	35.855	NaN
1.75	303.045	736.715	555.605	872.937	562.495	232.462	363.726	266.582	518.328	396.603	220.307	153.314	277.082	225.046	285.051	180.46	153.877	460.11	265.176	216.719	200.018	479.082	456.754	505.726	240.872	567.005	857.548	35.9825	NaN
1.85	262.98	425.915	586.819	811.916	568.036	220.658	352.6	272.253	531.23	481.331	250.333	148.417	286.658	241.221	268.594	185.227	590.742	556.88	262.542	224.79	187.497	538.881	477.802	479.997	216.592	602.683	476.207	38.145	NaN
1.95	247.995	455.768	635.833	723.416	520.991	217.121	412.288	317.335	495.852	590.67	235.727	167.193	278.044	275.848	285.353	207.306	213.111	722.448	253.564	231.842	201.424	414.192	444.594	515.135	269.033	574.205	570.484	42.705	NaN
2.05	247.64	511.434	584.998	754.597	457.268	278.639	429.215	228.294	632.405	779.452	238.577	263.133	283.739	298.936	239.194	214.124	221.75	472.832	238.829	253.072	238.462	435.989	484.442	548.444	291.95	525	591.369	50.3981	NaN
2.15	479.9	512.364	596.985	680.119	456.143	317.59	446.359	281.396	551.068	788.087	227.625	223.84	309.481	282.74	318.594	231.012	354.784	434.269	177.154	259.959	230.536	450.22	403.774	564.649	332.347	554.95	493.09	53.8386	NaN
2.25	95.5	358.544	617.362	508.703	465.478	233.392	614.121	339.73	402.403	722.303	246.266	256.283	299.393	285.157	317.371	234.045	207.134	384.505	129.56	231.883	278.507	520.225	440.903	522.8	338.337	547.623	382.383	68.7588	NaN
2.35	128.42	585.838	748.019	631.067	332.314	272.54	662.825	488.979	498.13	593.111	269.78	248.858	310.614	254.681	295.561	241.802	278.642	391.16	341.344	292.625	267.311	580.438	443.969	424.117	371.58	623.23	449.373	97.5464	NaN
2.45	169.3	491.774	734.918	644.239	309.037	246.429	697.921	511.018	374.159	621.695	270.978	244.613	335.49	242.798	286.989	286.134	242.783	427.296	270.473	282.719	322.965	776	434.794	483.649	375.004	588.833	481.823	89.7645	NaN
2.55	265.555	458.985	727.762	638.087	274.562	222.488	736.896	521.439	347.05	836.659	272.913	239.106	283.721	242.01	344.681	309.105	191.682	423.459	267.006	276.591	335.345	850.608	378.321	484.103	452.005	451.075	474.217	96.7676	NaN
2.65	339.115	514.9	740.664	601.356	297.317	236.721	660.819	311.604	358.048	699.845	283.287	233.098	265.604	245.623	385.142	321.588	352.147	371.371	293.787	313.752	373.091	641.882	388.608	500.294	498.94	755.263	492.983	96.8133	NaN
2.75	310.853	692.135	770.807	576.766	343.038	289.405	912.432	375.869	317.721	473.014	289.982	247.357	270.745	308.403	380.739	343.795	298.92	371.881	345.924	335.72	376.594	591.951	397.297	519.896	546.989	666.444	422.738	91.8758	NaN
2.85	596.896	506.568	667.449	642.111	360.253	278.188	922.501	304.886	291.589	377.065	289.618	240.558	285.67	449.809	367.344	358.815	356.628	380.377	349.47	394.636	405.992	679.171	400.303	510.231	502.946	723.995	482.993	120.229	NaN
2.95	380.893	512.831	634.63	465.22	337.004	312.497	931.108	294.415	252.059	378.828	305.456	249.687	368.123	447.089	349.328	397.314	333.437	365.173	322.941	404.086	379.053	750.738	426.179	528.719	453.502	676.138	514.927	153.673	NaN
3.05	403.288	666.545	531.806	520.846	405.807	324.973	1009.44	268.574	320.13	370.099	334.214	269.841	507.14	393.482	414.41	418.16	321.667	371.614	392.923	426.817	394.643	700.657	367.557	601.449	500.41	691.433	552.553	171.153	NaN
3.15	426.418	519.557	485.796	524.427	349.323	326.026	772.46	281.158	315.588	523.821	345.816	274.356	400.544	342.795	443.418	408.575	428.181	366.535	382.681	481.047	304.863	539.519	341.192	560.982	505.053	574.957	539.443	101.388	NaN
3.25	458.14	253.91	485.155	552.803	398.659	282.791	736.522	322.806	312.287	534.357	339.678	299.469	389.653	294.436	469.986	405.234	372.281	374.065	466.641	500.987	401.466	562.018	319.239	498.509	617.32	686.639	541.214	97.7367	NaN
3.35	474.26	328.511	487.67	680.657	396.434	321.376	714.318	350.705	286.314	493.523	348.982	304.81	350.567	395.922	442.719	412.179	394.115	375.669	484.955	412.861	432.843	456.079	332.568	517.189	655.844	738.797	520.975	52.4358	NaN
3.45	465.66	199.781	521.791	853.096	370.701	325.074	722.277	329.69	262.565	618.319	356.091	353.762	343.835	428.567	421.489	433.825	376.224	413.228	420.049	556.427	413.238	449.032	303.45	485.692	540.178	743.045	523.305	48.33	NaN
3.55	459.157	364.175	574.958	852.264	391.195	320.358	820.436	337.774	292.87	415.858	383.877	376.011	353.865	478.547	475.083	463.779	402.951	451.781	455.06	582.368	443.288	555.474	298.447	488.133	559.402	891.468	685.43	60.1548	NaN
3.65	492.048	229.232	443.466	354.684	435.382	328.756	608.341	437.784	309.661	415.596	428.105	468.538	348.238	568.824	527.247	492.399	519.631	450.983	317.888	492.019	485.754	598.624	262.714	441.022	530.675	557.322	708.8	53.4133	NaN
3.75	660.883	248.919	540.536	265.233	537.51	360.653	818.134	393.473	315.869	382.024	448.258	421.945	356.344	784.284	553.052	510.194	496.034	445.405	389.321	490.149	472.981	504.628	279.645	434.058	477.167	585.192	719.27	49.3904	NaN
3.85	517.023	271.921	432.968	257.668	588.409	383.308	786.011	384.045	302.462	455.527	439.444	424.691	393.61	841.702	599.621	458.947	572.597	460.376	343.023	586.669	515.041	617.251	258.111	468.947	429.544	392.918	1040.89	56.6267	NaN
3.95	431.54	389.406	395.194	254.627	514.121	401.181	777.166	395.376	325.091	488.991	479.681	430.853	379.46	773.821	579.433	604.172	451.803	542.873	393.598	617.306	572.777	634.035	281.641	460.772	509.073	712.084	1261.16	39.4133	NaN
4.05	568.152	404.678	429.778	260.638	358.814	410.238	834.831	429.728	311.429	504.465	481.815	445.731	422.335	678.085	622.314	612.484	451.391	551.542	441.063	534.383	542.136	457.601	350.57	547.947	614.554	638.694	1282.83	44.0667	NaN
4.15	576.171	152.025	373.471	273.906	379.748	430.886	665.721	470.33	316.384	530.402	510.766	504.879	549.195	769.432	674.697	606.763	602.048	484.568	416.362	519.171	492.702	467.802	260.439	495.815	673.648	655.533	1168.78	44.19	NaN
4.25	215.063	175.617	387.28	260.727	430.1	417.842	607.507	477.001	294.836	535.435	565.262	542.973	534.306	846.206	705.653	651.714	468.864	555.447	422.663	445.498	530.746	481.092	309.076	433.406	550.253	633.5	973.235	48.6967	NaN
4.35	337.208	201.585	394.632	243.354	423.304	428.175	492.372	453.032	340.708	521.177	578.762	564.361	523.303	802.134	747.794	684.832	520.275	567.162	495.327	460.379	572.576	506.753	343.671	559.293	633.981	742.108	883.875	83.12	NaN
4.45	487.793	413.079	376.903	273.454	456.378	403.988	389.873	461.081	331.288	560.236	586.726	554.954	568.476	750.164	692.015	715.528	566.554	570.653	518.468	349.619	585.236	519.55	298.008	475.665	607.95	620.003	690.93	63.36	NaN
4.55	753.742	406.913	379.597	347.247	412.881	403.383	420.07	498.066	382.531	556.629	617.639	558.664	571.606	839.112	701.204	732.848	742.452	534.978	515.867	448.241	572.784	444.342	429.652	496.616	667.31	642.232	594.29	71.265	NaN
4.65	686.646	369.81	392.102	344.272	432.542	360.833	402.051	509.592	421.8	468.772	611.31	540.69	556.304	786.872	622.921	713.023	1050.99	469.881	543.023	441.532	501.406	413.455	508.333	532.099	722.093	570.492	769.79	95.5925	NaN
4.75	326.109	218.054	406.831	614.13	431.092	326.775	362.504	469.865	414.433	515.644	667.031	505.712	569.667	740.962	717.303	673.129	615.607	533.6	548.28	490.662	594.431	402.3	487.333	541.683	660.294	491.357	3343.04	205.625	NaN
4.85	290.596	223.636	412.442	413.394	446.372	330.503	414.967	469.295	419.661	493.767	648.791	531.826	598.647	674.945	744.968	686.214	722.728	519.661	522.707	588.268	565.768	409.026	482.568	556.653	690.465	427.642	3919.7	217.925	NaN
4.95	304.007	218.577	366.411	495.723	503.956	351.104	401.579	463.592	456.72	503.499	634.563	563.281	598.561	630.587	760.091	667.559	1150.62	479.989	507.379	633.412	493.811	422.211	470.248	526.33	705.853	436.309	4051.11	246.81	NaN
5.05	267.493	222.268	365.123	467.744	581.795	372.964	449.027	451.07	408.661	596.091	628.481	616.339	587.629	685.057	794.101	634.463	1435.64	515.058	507.113	632.277	509.279	452.029	416.402	546.606	668.87	355.88	4165.02	174.655	NaN
5.15	252.846	214.216	359.473	469.378	651.012	398.457	441.305	522.274	488.847	698.312	627.605	591.479	622.197	602.752	873.187	848.8	1035.32	507.972	520.417	665.589	506.947	407.899	451.821	515.861	632.735	321.464	4125.19	157.12	NaN
5.25	260.585	266.212	346.873	496.558	658.467	413.346	486.483	549.911	501.411	659.476	609.386	581.477	637.22	673.155	763.716	723.29	1349.37	572.531	545.467	723.227	531.294	367.05	602.377	471.377	524.101	353.721	4060.84	193.715	NaN
5.35	268.745	288.345	337.328	527.025	683.541	368.869	516.079	593.462	478.617	614.086	624.041	658.432	618.918	688.191	840.925	768.859	1488.88	591.38	548.919	761.222	542.737	334.722	510.24	464.71	501.639	324.364	3625.33	178.93	NaN
5.45	218.241	349.251	351.664	528.192	654.825	387.446	538.586	654.25	438.083	632.929	645.42	669.627	664.308	668.79	877.52	940.327	920.523	600.123	531.124	792.968	552.433	348.26	952.079	460.885	418.421	264.885	3501.32	187.77	NaN
5.55	225.868	351.527	354.99	513.422	657.045	382.113	550.99	620.06	436.776	660.558	707.911	678.773	641.525	671.776	899.864	959.28	872.055	625.85	536.762	752.555	617.809	403.075	728.207	558.227	631.141	243.434	2332.54	193.118	NaN
5.65	249.085	444.308	325.269	467.894	624.069	373.714	522.13	664.076	427.255	606.812	763.18	719.02	670.866	675.195	936.524	1336.73	1024.76	649.647	556.19	606.255	683.92	386.538	868.312	535.37	438.309	231.671	1878.62	180.395	NaN
5.75	260.936	353.788	292.894	458.361	589.156	425.833	514.442	647.364	449.326	609.79	774.846	745.371	709.338	728.886	957.545	1488.8	1595.4	671.079	656.85	609.407	686.61	376.141	885.984	477.749	476.069	246.817	2724.18	148.482	NaN
5.85	245.463	432.055	290.229	466.829	556.148	480.054	515.633	640.016	456.133	793.494	766.856	809.306	777.837	746.094	953.311	1410.51	1687.72	757.181	743.923	593.026	731.104	439.989	875.76	395.294	536.568	321.969	3382.24	72.095	NaN
5.95	228.162	396.66	302.763	469.421	590.549	524.288	483.695	652.701	480.796	870.711	789.422	945.237	725.623	774.175	1002.29	1407	1575.94	859.55	729.574	628.638	663.493	321.413	757.071	374.452	552.815	522.833	3268.93	74.9875	NaN
6.05	236.548	385	343.517	453.179	569.086	607.949	449.795	635.128	519.014	813.884	885.594	1030.38	706.674	732.676	985.295	1413.83	1720.68	976.34	944.634	635.836	566.254	449.089	981.954	432.613	532.73	536.464	2560.41	78.235	NaN
6.15	250.54	353.202	274.316	476.297	606.56	577.46	517.854	669.596	533.783	779.159	857.882	967.249	800.496	801.363	1006.46	1358.05	1319.29	986.267	1232.69	609.939	719.056	471.477	808.932	390.523	543.118	495.491	2485.04	73.5	NaN
6.25	271.534	299.959	316.49	575.671	700.07	606.129	500.582	660.855	572.066	758.691	884.378	990.346	787.63	898.237	1043.82	1395.5	1615.35	980.926	1224.3	604.21	725.497	461.883	803.033	386.03	547.268	431.735	1782.7	69.155	NaN
6.35	296.363	378.114	311.826	619.556	549.029	754.027	481.976	675.962	659.994	797.919	857.003	1087.84	882.237	935.61	1165.52	1533.78	1986.69	1104.51	1254.03	740.854	776.975	427.682	693.18	336.812	524.439	499.946	1448.36	71.76	NaN
6.45	312.57	369.118	311.616	655.755	539.777	794.585	473.284	711.868	596.611	915.037	835.465	1196.17	905.155	1051.18	1207.51	1690.26	1801.75	1021.56	1337.47	732.552	728.07	443.459	476.797	351.013	591.912	534.934	876.367	94.58	NaN
6.55	420.936	376.238	313.826	697.695	583.145	830.327	535.255	632.784	608.361	836.166	861.579	1277.05	990.586	1185.96	1219.38	1817.13	1482.39	1230.52	1650.82	788.706	615.194	444.296	394.067	430.431	520.745	545.426	590.702	134.42	NaN
6.65	536.403	453.648	314.214	672.251	582.387	704.814	522.645	578.142	536.76	858.873	868.06	1364.08	1067.45	1235.42	1220.69	1769.11	1805.21	1282.69	1337.41	967.693	825.689	416.937	513.932	401.72	500.598	726.296	578.925	280.45	NaN
6.75	521.626	447.087	359.209	735.503	675.691	410.937	561.166	618.585	565.737	798.197	932.855	1335.24	1102.02	1273.13	1250.9	1631.9	1809.01	1305.44	1230.07	1102.42	776.944	459.117	542.466	381.692	522.185	580.224	682.71	337.435	NaN
6.85	611.261	441.915	367.932	827.464	686.355	473.188	605.492	591.398	575.601	820.365	925.865	1374.48	1176.91	1313.74	1304.8	1568.12	1717.76	1385.97	1275.28	715.196	795.701	567.623	474.972	398.135	475.33	532.325	743.665	400.777	NaN
6.95	409.032	434.929	331.65	960.745	705.133	501.223	648.182	608.985	623.225	860.494	921.791	1346.77	1199.24	1354.74	1311.79	1592.41	1944.5	1406.06	1009.88	926.288	670.542	603.899	424.001	421.699	513.356	499.556	1000.74	441.77	NaN
7.05	364.688	669.44	299.327	992.259	791.283	684.77	692.589	690.421	546.808	968.57	921.436	1247.77	1238.42	1386.52	1399.21	1608.62	2172.3	1099.72	1138.8	722.85	768.462	633.833	396.402	398.681	577.825	478.938	940.827	449.337	NaN
7.15	302.857	612.982	297.453	1069.56	869.502	803.986	730.05	787.908	710.274	889.543	967.79	1363.65	1382.43	1419.62	1462.08	1650.97	2065.55	1171.37	1405.9	798.543	619.996	645.283	389.211	409.213	508.714	502.95	1387.23	442.09	NaN
7.25	333.341	587.08	314.125	1001.63	986.677	875.589	640.248	794.482	1085.68	847.081	1017.83	1343.78	1336.76	1418.13	1593.63	1787.5	2274.19	1662.54	1345.55	913.23	646.045	867.714	320.689	457.261	559.919	440.426	2902.32	391.105	NaN
7.35	259.715	698.464	338.342	1248.61	955.433	842.59	657.939	693.969	1226.62	849.551	1033.59	1503.32	1220.11	1573.23	1565.59	1913.98	2223.66	1774.25	1721.78	905.995	754.93	868.174	336.812	475.346	538.239	469.425	2782.53	208.495	NaN
7.45	287.95	588.649	385.544	1253.27	1070.82	843.399	673.314	776.327	1240.48	858.339	1117.51	1514.72	1260.18	1553.87	1675.26	2141.5	2234.59	1702.2	2172.78	823.548	840.331	834.166	349.985	516.474	503.961	320.529	2747.99	212.327	NaN
7.55	267.835	368.705	424.484	1204.9	957.72	830.653	759.891	830.292	679.51	887.733	1143.55	1593.52	1289.46	1681.14	1622.97	2234.93	2343.1	1850.5	1913.1	587.981	888.526	756.061	345.528	510.966	484.55	444.342	1567.26	392.58	NaN
7.65	296.373	489.075	346.319	1173.07	938.213	757.687	765.798	794.313	1384.49	975.664	1077.5	1687.24	1412.78	1612.46	1733.5	2208.31	2368.97	1799.89	1975.96	557.22	888.474	752.143	373.543	468.331	477.56	397.978	745.704	432.58	NaN
7.75	292.221	500.274	350.793	864.973	1217.73	685.867	690.947	758.778	1518.8	1029.24	1198.61	1640.44	1392.97	1677.45	1646.84	2198.68	2825.02	1858.69	2047.88	602.37	912.201	817.461	384.871	494.561	477.947	721.637	382.717	284.565	NaN
7.85	327.223	496.215	390.387	871.266	1205.02	662.72	719.976	879.071	1303.11	1144.56	1136.71	1551.66	1388.99	1623.54	1814.08	2124.48	2732.84	1827.02	2273.86	790.826	811.786	1118.71	433.771	467.743	451.72	838.63	205.953	234.85	NaN
7.95	271.25	499.896	449.417	1526.84	1288.36	884.918	808.187	784.05	1289.97	1147.72	1106.8	1588.92	1291.98	1577.18	1757.73	1845.36	3279.9	1914.34	2583.94	731.044	853.264	1081.88	437.571	428.507	414.602	882.807	208.157	268.087	NaN
8.05	261.903	467.325	493.953	1417.69	1038.58	825.148	771.574	841.78	1123.73	1098.38	1295.56	1568.71	1317.44	1495.97	2260.52	2078.63	2305.12	2042.3	2417.72	564.075	898.413	829.508	466.18	410.392	439.628	976.239	189.303	242.168	NaN
8.15	252.631	350.784	368.92	1563.9	1225.58	891.324	728.737	886.78	1202.73	1098.06	1364.47	1612.4	1409.58	1548.13	2119.8	2029.35	1913.05	2088.01	1964.48	484.196	788.326	746.203	487.438	404.732	449.233	1269.12	412.428	195.593	NaN
8.25	287.692	443.434	398.222	1176.64	958.745	762.261	688.731	831.437	928.611	1146.52	1385.38	1646.5	1516.62	2039.3	2259.13	1824.16	2349.11	2281.71	2037.8	479.713	798.716	615.173	535.069	399.957	411.486	1449.49	1120.77	191.64	NaN
8.35	249.708	461.327	434.929	983.668	761.651	759.036	667.183	792.498	1013.62	1372.16	1548.83	1712.7	1683.8	2234.34	1633.85	1928.24	2222.34	1952.17	2088.86	776.208	766.642	548.838	556.631	426.588	445.417	1480	613.618	326.78	NaN
8.45	218.103	459.428	476.2	1195.71	1091.14	627.547	576.003	826.846	961.349	1294.08	1310.22	1692.96	1763.02	2218.63	1671.47	1961.62	2165.34	2125.79	1987.96	713.291	726.952	527.774	563.117	502.127	381.987	1773.58	163.868	323.39	NaN
8.55	NaN	495.04	345.086	1328.89	1340.38	618.623	654.192	872.61	890.398	1310.71	1368.25	1671.97	1569.97	2314.09	1604.59	1923.95	1993.06	2181.74	2017.1	643.485	727.217	553.212	519.587	612.459	459.66	1039.93	141.682	285.51	NaN
8.65	NaN	513.563	554.775	1454.95	1374.5	555.609	604.35	815.207	1147.93	1528.56	1299.66	1657.94	1577.69	2534.67	1493.21	1574.46	2019.04	2386.55	2080.09	644.658	695.708	518.328	521.997	518.057	261.368	638.85	443.313	262.805	NaN
8.75	NaN	672.819	648.724	1811.85	1535.24	593.67	687.445	858.393	823.31	1704.28	1336.62	1609.15	1722.09	2747.71	1549.49	1793.54	1804.09	2474.11	2007.76	615.776	689.657	529.046	578.664	677.151	252.187	572.229	543.78	NaN	NaN
8.85	NaN	517.908	585.525	2027.06	1656.52	658.504	748.371	723.896	825.69	1842.78	1374.94	1660.52	1870.93	2585.48	1689.61	1768.56	2059.68	2712.29	1852.62	617.411	612.25	510.209	538.881	1151.58	287.613	518.292	548.438	NaN	NaN
8.95	NaN	494.177	420.174	2220.02	1583.57	606.784	656.829	828.863	812.165	1861.83	1352.16	1613.44	1796.46	2757.55	2060.11	1960.41	2243.26	2767.67	2316.08	597.172	698.842	550.392	526.914	1057.03	214.967	486.705	77.14	313.333	NaN
9.05	NaN	319.36	927.368	2635.52	1754.08	537.522	823.282	843.699	949.9	1805.49	1334.92	1550.97	1813.47	2443.98	2115.5	1794.64	2377.01	2613.32	1861.61	628.321	693.771	497.959	389.184	1094.27	240.988	392.02	153.516	349.599	NaN
9.15	NaN	497.545	1074.41	2553.16	1987.47	619.276	745.681	886.572	894.81	1890.08	1464.64	1763.47	2087.9	2670.34	2194.02	1919.28	2232.61	2648.68	2012.63	544.639	900.577	504.265	398.815	354.467	204.37	358.228	282.354	348.833	NaN
9.25	NaN	573.35	1518.43	2330.6	1701.23	706.611	732.904	843.745	767.326	1852.97	1683.85	1752.33	2025.53	2655.89	2184.86	1879.85	2350.45	2902.21	2599.14	779.005	729.436	535.28	381.265	415.422	239.349	493.695	275.068	291.337	NaN
9.35	NaN	557.457	1089.12	1641.27	2847.07	950.532	708.729	873.511	744.842	1597.12	1638.83	1704.28	1945.92	2720.2	2369.62	1886.4	2132.5	2602.88	2787.02	1078.36	936.251	565.901	298.624	377.549	223.399	454.723	346.577	234.965	NaN
9.45	NaN	483.536	1491.96	1707.2	2370.42	848.818	864.535	921.915	1051.69	1529.61	1651.42	1662.47	2533.27	2563.55	2325.22	2251.42	2778.09	2869.87	3280.61	987.469	1143.95	589.459	397.795	366.434	212.978	466.597	327.503	241.384	NaN
9.55	NaN	513.627	1449.45	1905.74	2576.16	788.859	905.015	876.717	1494.06	1426.9	1601.4	1643.09	2278.29	2855.45	2564.96	2144.42	3050.38	2705.91	3408.96	786.651	918.228	486.956	366.048	294.213	225.2	412.892	204.83	244.173	NaN
9.65	NaN	494.493	837.421	1626.19	3319.71	1062.74	914.106	878.543	1460.64	1307.36	1824.6	1609.1	2389.58	2851.22	2746.52	2426.86	3400.71	2697.25	3629.06	1513.4	683.054	423.268	451.329	712.938	220.322	367.053	526.086	170.87	NaN
9.75	NaN	521.584	2048.67	1613.91	3283.24	283.43	1097.74	945.45	1981.31	1548.95	1276.31	1553.89	2251.87	2466.86	2923.98	2116.71	3157.76	2838.28	3882.1	1290.82	901.571	523.686	425.8	630.579	206.561	271.867	478.472	187.278	NaN
9.85	NaN	732.802	3254.89	2065.26	2932.22	214.328	1147.56	905.362	1625.18	1619.74	1289.1	1603.23	2072.92	2605.57	2947.97	2424.14	2924.55	2875.69	3547.26	1155.46	1105.57	531.734	387.464	280.084	242.627	556.246	623.187	193.914	NaN
9.95	NaN	571.735	3722.09	2295.53	4738.48	204.292	1006.23	803.777	1647.94	1606.77	1558.5	1603.6	1960.82	2749.36	2699.16	2528.52	2811.25	2553.05	3458.1	1425.9	1076	508.109	396.131	274.428	197.126	399.281	216.49	204.416	NaN
10.05	NaN	797.47	1839.49	2269.95	4891.17	277.709	871.819	906.045	1880.62	1634.36	1504.99	1662.78	2024.33	2567.43	2412.46	2589.49	2757.6	2449.5	2571.93	2048.92	765.39	557.441	375.827	257.266	180.344	111.85	113.114	165.734	NaN
10.15	NaN	934.033	740.452	2288.06	3686.67	207.653	1252.25	994.469	1432.18	1681.59	1563.78	1663.56	2000.61	2288.6	3067.54	2742.81	2501.9	1897.6	3124.61	2799.23	1057	636.48	374.113	279.463	220.87	115.46	143.134	179.633	NaN
10.25	NaN	629.169	812.6	2654.28	5139.69	197.339	900.617	1084.05	1214.29	1815.85	1442.89	1642.08	1956.79	2184.15	3275.97	2874.56	2394.91	2227.86	3276.72	2754.13	947.281	542.574	461.063	305.119	246.426	110.53	102.302	187.462	NaN
10.35	NaN	792.107	939.031	2603.14	5205.86	203.562	1150.61	1097.48	1192.35	1950.89	1471.36	1784.13	1929.4	2468.45	3099.99	2769.32	2277.29	2630.97	3217.68	2370.64	889.221	474.84	427.477	366.948	220.087	115.77	NaN	NaN	NaN
10.45	NaN	592.758	NaN	3987.27	3105.81	221.979	1225.83	806.094	1252.2	2124.26	1790.3	1448.32	1928.2	2337.22	3579.67	3316.26	2508.05	3208.57	3286.64	2274.88	915.873	538.14	453.815	346.854	244.852	108.28	NaN	NaN	NaN
10.55	NaN	745.093	NaN	5352.66	4388.6	201.059	924.363	1171.96	1246.83	2279.44	1919.28	1455.19	1914.92	2494.26	3404.53	2816.52	1775.21	3094.37	3470.32	1917.36	835.299	424.966	985.657	354.473	286.404	114.62	NaN	NaN	NaN
10.65	NaN	583.12	NaN	3778	8627.31	579.11	1666.35	1130.93	1866.44	2384.86	2246.57	1292.92	2315.88	2525.46	3464.97	3205.28	1731.28	3069.13	3282.96	1967.4	909.869	615.217	504.389	372.741	264.063	113.64	NaN	NaN	NaN
10.75	NaN	733.527	NaN	3839.88	9530.53	537.3	1639.08	1144.74	1748.72	3164.3	2672.47	1339.22	2572.36	2731.36	3633.41	3840.89	1683.81	3048.88	3364.97	1958.19	830.934	301.495	32.6338	392.595	244.352	104.4	NaN	NaN	NaN
10.85	NaN	886.749	NaN	3882.46	8803	481.435	1499.98	1205	1689.45	1365.26	2538.7	1484.71	1625.13	1840.82	2782.21	2591.08	1527.34	3414.26	2760.66	1916.82	445.827	261.259	NaN	493.211	241.292	122.41	NaN	NaN	NaN
10.95	NaN	762.845	NaN	3950.73	9889.69	467.095	1698.85	1254.23	1349.27	1214.97	3168.54	1144.36	954.26	2048.63	2882.15	3103.29	1579.96	2847.5	2500.85	2124.15	623.603	110.513	NaN	406.654	276.237	131.42	NaN	NaN	NaN
11.05	NaN	87.4067	NaN	3953.68	9880.93	757.227	1616.32	1269	1799.77	1106.24	2525.59	1330.93	1134.5	1774.16	3068.69	2635.02	1597.18	2838.52	2386.45	2714.86	776.977	646.443	NaN	413.728	244.978	109.26	NaN	NaN	NaN
11.15	NaN	1714.14	NaN	2493.35	9811.72	747.967	1324.62	1353.99	1425.6	1277.01	NaN	660.265	1390.2	2812.95	3392.61	2905.32	1736.54	2660.32	2467.96	2030.96	527.895	NaN	NaN	307.477	262.221	134.84	NaN	NaN	NaN
11.25	NaN	730.745	NaN	2756.32	9695.31	NaN	1594.34	1360.9	828.192	1295.71	NaN	662.99	1391.91	2780.02	3443.14	2693.14	1561.25	1869.15	3066.42	2343.47	473.878	NaN	NaN	289.451	266.06	143.58	NaN	NaN	NaN
11.35	NaN	710.996	NaN	2141.85	9823.72	NaN	1475.92	1549.85	821.115	1365.02	NaN	695.66	1327.36	2790.76	3461.53	2872.03	1389.09	2095.99	1480.46	1324.62	NaN	NaN	NaN	249.657	316.828	136.82	NaN	NaN	NaN
11.45	NaN	1103.8	NaN	9937.63	9717.74	NaN	1553.44	1481.41	896.084	1342.44	NaN	619.27	1300.76	1385.08	3261.82	2675.49	1383.38	3460.16	1093.48	501.916	NaN	NaN	NaN	191.783	224.743	NaN	113.696	NaN	NaN
11.55	NaN	66.3	NaN	9261.15	10053.1	NaN	1876.03	1504.37	932.076	1269.34	NaN	836.79	1285.6	1414.02	3236.08	2691.9	1311.56	3392.29	1081.32	544.237	NaN	NaN	NaN	201.335	216.436	NaN	121.668	NaN	NaN
11.65	NaN	63.97	NaN	9697.3	9848.81	NaN	1846.69	1313.05	812.508	1193.93	NaN	947.327	1262.02	1282.73	3193.03	2858.2	1308.72	3331.3	1047.21	402.726	NaN	NaN	NaN	160.922	145.144	NaN	135.351	NaN	NaN
11.75	NaN	85.19	NaN	9980.7	9999.08	NaN	1626.59	959.845	697.72	997.082	NaN	1051.8	1306.99	1276.74	3040.12	2401.2	1217.9	3266.93	1008.85	447.392	NaN	NaN	NaN	229.48	197.016	NaN	NaN	NaN	NaN
11.85	NaN	140.26	NaN	10063.6	9973.07	NaN	1598.99	734.895	1153.88	1184.34	NaN	1226.19	1321.58	1216.88	3175.33	1937.96	1755.17	4582.33	1109.03	NaN	NaN	NaN	NaN	254.322	265.195	NaN	NaN	NaN	NaN
11.95	NaN	701.068	NaN	10129.1	9978.53	NaN	1999.92	731.453	1266.92	1645.21	NaN	1543	1283.52	1203.04	2658.79	1895.92	2037.36	3344.16	NaN	NaN	NaN	NaN	NaN	694.398	165.572	NaN	NaN	NaN	NaN
12.05	NaN	478.975	NaN	10428.8	9701.89	NaN	1240.18	693.45	680.17	1630	NaN	1699.98	1313.5	1171.61	2692.31	2012.69	1327.87	4394.76	NaN	NaN	NaN	NaN	NaN	372.595	138.143	NaN	NaN	NaN	NaN
12.15	NaN	133.92	NaN	10265.5	9786.72	NaN	1656.93	320.245	523.98	1663.49	NaN	1886.82	1242.37	1164.69	NaN	1733.56	2050.66	5636.13	NaN	NaN	NaN	NaN	NaN	429.109	124.251	NaN	NaN	NaN	NaN
12.25	NaN	161.403	NaN	NaN	9679.36	NaN	1521.68	315.425	515.077	1699.46	NaN	1839.1	1199.48	NaN	NaN	1624.67	2719.75	7275.4	NaN	NaN	NaN	NaN	NaN	2176.06	NaN	NaN	NaN	NaN	NaN
12.35	NaN	NaN	NaN	NaN	9804.22	NaN	1276.65	333.045	487.075	1694.86	NaN	2105.23	1169	NaN	NaN	1808.38	3053.64	3273.16	NaN	NaN	NaN	NaN	NaN	3280.15	NaN	NaN	NaN	NaN	NaN
12.45	NaN	NaN	NaN	NaN	10229.2	NaN	1092.67	316.268	599.437	1689.34	NaN	2281.6	NaN	NaN	NaN	2030.88	2168.95	1233.93	NaN	NaN	NaN	NaN	NaN	NaN	NaN	NaN	NaN	NaN	NaN
12.55	NaN	NaN	NaN	NaN	9963.99	NaN	1614.66	307.173	618.837	1480.4	NaN	2245.63	NaN	NaN	NaN	1637.56	2080.11	1105.83	NaN	NaN	NaN	NaN	NaN	NaN	NaN	NaN	NaN	NaN	NaN
12.65	NaN	NaN	NaN	NaN	NaN	NaN	1539.5	284.353	529.323	616.66	NaN	2511.38	NaN	NaN	NaN	1570.83	2231.85	NaN	NaN	NaN	NaN	NaN	NaN	NaN	NaN	NaN	NaN	NaN	NaN
12.75	NaN	NaN	NaN	NaN	NaN	NaN	1857.2	270.073	535.418	607.76	NaN	2744.24	NaN	NaN	NaN	1392.55	1649.79	NaN	NaN	NaN	NaN	NaN	NaN	NaN	NaN	NaN	NaN	NaN	NaN
12.85	NaN	NaN	NaN	NaN	NaN	NaN	1997.46	NaN	544.83	627.05	NaN	3033.36	NaN	NaN	NaN	NaN	1623.67	NaN	NaN	NaN	NaN	NaN	NaN	NaN	NaN	NaN	NaN	NaN	NaN
12.95	NaN	NaN	NaN	NaN	NaN	NaN	NaN	NaN	559.035	589.05	NaN	3032.68	NaN	NaN	NaN	NaN	2376.77	NaN	NaN	NaN	NaN	NaN	NaN	NaN	NaN	NaN	NaN	NaN	NaN
13.05	NaN	NaN	NaN	NaN	NaN	NaN	NaN	NaN	593.773	882.44	NaN	NaN	NaN	NaN	NaN	NaN	1154.44	NaN	NaN	NaN	NaN	NaN	NaN	NaN	NaN	NaN	NaN	NaN	NaN
13.15	NaN	NaN	NaN	NaN	NaN	NaN	NaN	NaN	834.773	1068.6	NaN	NaN	NaN	NaN	NaN	2102.89	1064.71	NaN	NaN	NaN	NaN	NaN	NaN	NaN	NaN	NaN	NaN	NaN	NaN
13.25	NaN	NaN	NaN	NaN	NaN	NaN	NaN	NaN	NaN	NaN	NaN	NaN	NaN	NaN	NaN	1834.36	NaN	NaN	NaN	NaN	NaN	NaN	NaN	NaN	NaN	NaN	NaN	NaN	NaN
13.35	NaN	NaN	NaN	NaN	NaN	NaN	NaN	NaN	NaN	NaN	NaN	NaN	NaN	NaN	NaN	NaN	NaN	NaN	NaN	NaN	NaN	NaN	NaN	NaN	NaN	NaN	NaN	NaN	NaN

## Sheet: A) Observation Coarse
Note: Row 2 is latitude (degree north), Column 1 is altitude (km), and other rows and columns are particle number concentrations (# cm-3).
	67.5	62.5	57.5	52.5	47.5	42.5	37.5	32.5	27.5	22.5	17.5	12.5	7.5	2.5	-2.5	-7.5	-12.5	-17.5	-22.5	-27.5	-32.5	-37.5	-42.5	-47.5	-52.5	-57.5	-62.5	-67.5	-72.5
0.05	NaN	1.56208	3.524	NaN	NaN	0.12487	2.11776	NaN	NaN	NaN	15.7592	NaN	NaN	NaN	NaN	4.08669	2.96023	5.14873	NaN	NaN	NaN	NaN	2.59814	NaN	NaN	NaN	NaN	NaN	NaN
0.15	1.73594	3.79918	4.61932	4.04531	1.72522	3.27009	4.90137	3.59087	3.34471	5.53378	7.48056	6.29446	12.5808	5.24069	4.75069	3.19019	3.54764	2.85931	1.81578	4.21141	1.28545	4.25276	3.52968	5.05173	3.61091	4.37621	1.03537	1.46251	NaN
0.25	1.65416	2.38868	4.79721	4.16679	3.49303	3.24133	3.72857	3.28935	3.38957	5.62609	6.73494	6.5682	11.6014	5.12256	4.24914	3.70889	3.39032	2.60614	2.07925	3.80929	1.26492	4.27654	3.43656	4.12347	3.2936	4.47243	0.645454	1.3694	NaN
0.35	0.89607	2.67205	4.50171	4.21515	3.03093	2.75716	3.1769	3.86409	3.39209	4.79894	6.77974	6.5742	11.7135	5.20975	4.21414	3.3567	3.39583	2.6648	1.59886	2.88361	1.29257	4.56578	3.271	4.00136	3.06205	2.98958	0.843565	0.8146	NaN
0.45	0.52835	2.48159	2.64834	4.69092	2.48795	2.74414	3.77267	4.00691	3.32051	4.89206	7.13674	6.00104	10.2421	4.99577	4.15334	3.31597	3.9032	2.43893	1.81056	2.87562	1.09561	3.37342	2.48104	3.3193	2.52391	2.45044	0.868352	0.69679	NaN
0.55	0.408133	1.80508	0.9282	5.51505	2.04256	2.77656	2.92009	3.96918	3.20778	5.04998	5.82502	2.99325	10.2946	4.98959	3.77209	3.10475	2.86244	1.90959	1.18189	2.66218	1.05791	3.16732	2.75649	2.72191	2.30949	1.43289	0.401133	0.462732	NaN
0.65	0.300097	1.45484	1.05889	3.76179	1.57358	1.95724	3.22452	4.00019	4.01931	5.62275	6.34908	2.09832	10.7757	4.39141	4.34401	2.61687	2.94131	2.0116	1.23804	2.49049	1.00397	2.81146	2.05198	1.90664	1.53384	2.20129	0.448273	0.417027	NaN
0.75	0.277905	1.51508	0.731691	4.07068	1.52692	1.81941	2.75225	3.86628	2.73625	3.95698	5.70013	2.14485	11.4147	5.6917	4.22969	2.53941	3.41328	1.36071	1.09399	1.62925	0.829478	2.97683	1.84819	1.26826	1.50293	1.55021	0.334992	0.100873	NaN
0.85	0.27877	0.934896	0.641127	3.85767	1.30114	1.45587	2.48557	4.01805	2.86189	4.15262	6.76076	2.11027	14.4873	4.59639	4.63859	2.09423	6.98364	1.14582	0.933073	1.32768	0.411663	2.39925	1.31203	0.877262	0.838522	0.825747	0.296013	0.10084	NaN
0.95	0.30083	0.615852	0.495869	4.5879	1.82157	1.06622	1.90503	4.40852	1.84084	3.13357	6.30959	1.80343	17.7351	3.72055	5.34784	1.85766	2.56535	2.00628	0.926626	0.997635	0.646495	1.71888	0.931466	0.905511	0.632831	0.553304	0.197392	0.100915	NaN
1.05	0.32298	0.474311	0.480289	3.27754	1.5573	1.06519	1.54981	5.16702	5.16332	2.2832	7.6391	1.32086	20.8937	3.19641	4.4018	1.80754	2.05082	1.34843	0.906165	0.80456	0.469442	1.12264	0.713676	0.830368	0.890242	0.838881	0.158598	0.096105	NaN
1.15	0.323345	0.496002	0.671404	2.18453	1.2075	0.94524	1.60074	4.65139	1.07823	2.77691	6.95303	1.36849	18.5746	3.01085	4.51992	1.49724	2.02509	1.02855	0.617297	0.631583	0.451334	0.664635	0.453177	0.824347	0.477401	0.221637	0.106828	0.092065	NaN
1.25	0.34058	0.425309	0.430656	0.994787	0.587562	0.852078	1.11372	5.03869	0.720766	3.67741	5.85726	1.12578	17.1762	2.86699	3.26687	1.56978	1.95848	1.02	0.556208	0.708357	0.43181	0.488202	0.355233	0.837537	0.495136	0.266922	0.122438	0.0984525	NaN
1.35	0.50253	0.390147	0.59834	1.03903	0.570845	0.65544	1.04925	3.80873	1.15086	5.69836	7.08478	1.57818	19.4201	2.70634	3.20272	1.70779	1.84816	0.465759	0.446532	0.439654	0.272637	0.521598	0.203426	0.751605	0.328067	0.414331	0.24822	0.113547	NaN
1.45	0.4026	0.554665	0.563253	0.71178	0.679292	0.537488	0.858633	2.3268	2.87762	7.05663	10.3951	2.36282	18.2034	3.68431	2.77263	4.8852	2.01746	0.551506	0.400025	0.374517	0.213084	0.255822	0.498138	0.721842	0.13455	0.35683	0.093855	0.11103	NaN
1.55	0.360015	0.562543	0.37366	0.347793	0.372273	0.478353	0.45472	2.00371	3.49045	5.32051	9.14521	2.87989	13.9387	3.02387	3.58228	2.0848	2.56868	0.273919	0.387853	0.271956	0.302187	0.275643	0.163937	0.702188	0.0435111	0.195437	0.03896	0.11116	NaN
1.65	0.46453	0.436396	0.34176	0.358377	0.362815	0.424881	0.452471	1.8069	4.64076	1.70305	11.7103	1.39496	13.2684	3.35172	2.27047	1.6711	1.32732	0.239291	0.365091	0.124178	0.192801	0.3411	0.191252	0.534783	0.0145081	0.232756	0.03884	0.111107	NaN
1.75	0.561655	0.272839	0.423329	0.384573	0.411651	0.503822	0.464047	1.21562	1.28579	3.14364	7.18259	2.09716	14.4988	3.09012	3.53022	1.77681	1.64675	0.469106	0.283442	0.1211	0.172784	0.169267	0.16103	0.500476	0.0259613	0.163349	0.043735	0.115377	NaN
1.85	0.439465	0.239793	0.410098	0.437424	0.433729	0.74434	0.631305	1.11145	0.86246	3.97946	8.49713	3.11096	16.1977	2.50342	3.61118	1.46418	0.513647	0.404225	0.220127	0.173453	0.152641	0.187856	0.110722	0.463879	0.0227833	0.0605617	0.074175	0.119535	NaN
1.95	0.364315	0.183157	0.601385	0.377035	0.474898	0.876488	0.603175	1.29075	0.734146	7.51029	10.6645	5.01758	16.0298	2.9354	3.41715	1.28119	0.780619	0.407456	0.22468	0.181542	0.159158	0.173606	0.116313	0.318163	0.0554754	0.088105	0.124701	0.0927617	NaN
2.05	0.36464	0.164055	0.627559	0.491923	0.491468	1.01051	0.369496	2.00183	0.587715	8.90911	10.4626	7.11881	12.8411	3.51108	4.66406	1.10018	0.518561	0.244911	0.216331	0.209184	0.125731	0.155744	0.140016	0.345519	0.0361112	0.0542393	0.101744	0.0929885	NaN
2.15	0.32408	0.204579	0.684353	0.481503	0.556698	0.835719	0.489666	1.42278	1.55028	9.15188	10.6645	7.20246	13.2952	4.03865	4.67637	0.962234	1.12494	0.193528	0.154192	0.28918	0.0948302	0.176854	0.107173	0.319429	0.0561778	0.0488538	0.0442267	0.0780898	NaN
2.25	0.25858	0.167225	0.612985	0.587054	0.466471	0.811369	0.367185	0.424359	2.35325	7.88206	8.78549	9.79737	11.9478	2.79954	4.78944	0.992162	0.972351	0.174747	0.190799	0.192017	0.0809467	0.178148	0.0957577	0.354818	0.028319	0.0777617	0.142913	0.0745969	NaN
2.35	0.26051	0.176541	0.462983	0.673077	0.647017	0.839175	0.40865	1.10133	0.207806	12.7232	7.82249	5.5163	10.3684	1.78905	3.53728	0.951171	0.442927	0.25708	0.0855896	0.167988	0.0903167	0.182047	0.0866921	0.237001	0.03952	0.08506	0.0344067	0.0774305	NaN
2.45	0.26083	0.183138	0.410977	0.804776	0.780641	0.571091	0.290841	1.66846	2.43751	17.6869	7.59518	6.77566	10.8472	2.083	6.15654	0.839903	1.35629	0.161289	0.11475	0.0678164	0.184461	0.199055	0.0703971	0.360023	0.0606075	0.06674	0.0400667	0.0567414	NaN
2.55	0.206872	0.163462	0.48123	0.720772	1.01335	0.950006	0.270607	1.30224	2.41599	1.62611	8.57375	2.73004	7.02071	1.48607	5.85175	0.791749	1.72475	2.35781	0.0595381	0.0655283	0.0821908	0.149215	0.08769	0.26656	0.0326522	0.0585562	0.0158033	0.0435352	NaN
2.65	0.201161	0.184513	0.633	0.688483	1.15579	1.02616	0.231416	1.48497	5.27691	1.63144	7.11572	4.95565	5.67792	1.3823	4.82458	0.856603	0.429904	0.127906	0.111813	0.0463655	0.0876973	0.179085	0.0874266	0.273055	0.0373078	0.046064	0.0419967	0.0387133	NaN
2.75	0.140572	0.169876	0.650617	0.685129	1.50123	1.13015	0.214766	1.05347	4.54004	7.35425	6.8295	2.42793	6.66485	0.841664	2.68533	1.04241	0.270566	0.114721	0.106711	0.043773	0.109125	0.260849	0.0971359	0.207477	0.0617987	0.05218	0.10967	0.0375733	NaN
2.85	0.16386	0.1971	0.479288	0.707642	1.68679	1.11814	0.315728	1.1181	4.4969	6.62065	6.58606	3.38	6.61614	1.15225	2.71929	0.898733	0.094668	0.117281	0.0734218	0.0380293	0.0592471	0.245115	0.0753232	0.232178	0.0587219	0.033082	0.04315	0.0326933	NaN
2.95	0.171978	0.574381	0.691248	0.861844	1.65308	1.30795	0.230451	1.31282	5.47663	5.45173	7.75931	4.09661	6.23181	0.710123	3.12373	0.801222	0.141385	0.113518	0.064092	0.0511895	0.0500534	0.176881	0.0672208	0.24423	0.0493138	0.0561686	0.0239967	0.0358333	NaN
3.05	0.190668	0.559194	0.377869	0.824254	1.19336	1.40628	0.330229	1.20008	2.74088	6.14495	6.92872	5.73918	6.20928	0.865524	1.75368	0.718068	0.144213	0.0923229	0.0623305	0.0571789	0.0893944	0.185629	0.0855298	0.226961	0.079065	0.0675742	0.130453	0.0431633	NaN
3.15	0.20148	0.479133	0.335822	0.77168	1.0302	1.46991	0.313514	1.11494	2.51089	10.6086	7.08697	4.30671	5.76726	1.03688	2.30732	0.752822	0.0413369	0.110858	0.0539038	0.0528389	0.0972722	0.195154	0.0769204	0.252275	0.0633757	0.0822795	0.134477	0.0615644	NaN
3.25	0.227623	0.265789	0.28928	0.750759	0.757002	1.40974	0.39864	0.986479	1.65027	7.67647	6.83308	4.53432	5.37651	1.22427	2.2857	0.59427	0.135167	0.100433	0.0824723	0.0673942	0.0659966	0.17085	0.0765534	0.154145	0.0645729	0.06862	0.108641	0.0637133	NaN
3.35	0.226095	0.29588	0.288488	0.932947	0.773245	1.41667	0.523682	0.981734	1.73015	7.02755	6.87773	4.06178	4.49954	0.609445	2.58258	0.566049	0.121306	0.0907456	0.0683615	0.0806075	0.0480927	0.200845	0.0844859	0.14512	0.0561857	0.05397	0.02666	0.0638025	NaN
3.45	0.234317	0.338119	0.262016	0.931088	1.03902	1.41924	0.414394	1.06263	2.0578	1.43608	6.0655	2.93167	3.92709	0.443127	5.01856	0.465487	0.091913	0.106387	0.0576504	0.073752	0.0630622	0.202657	0.0659066	0.149326	0.0617969	0.0577329	0.02666	0.0637133	NaN
3.55	0.23422	0.363044	0.247319	0.65416	1.03749	1.52421	0.244482	1.18932	0.63634	7.05639	4.51832	3.29588	3.18094	0.593257	2.66442	0.618471	0.0551079	0.115769	0.0628971	0.0934072	0.04694	0.197277	0.0615275	0.1411	0.0494187	0.046276	0.0516567	0.0532504	NaN
3.65	0.229547	0.295234	0.259082	0.771556	0.831733	1.5067	0.319213	1.13336	0.537881	5.4513	5.36885	2.70862	2.55795	0.524996	1.69819	0.482439	0.0601892	0.0966439	0.060488	0.109894	0.0969222	0.195864	0.0803871	0.120896	0.0572856	0.0560929	0.14022	0.0295667	NaN
3.75	0.20294	0.292749	0.330665	1.39301	0.67844	1.16126	0.348002	0.558492	0.673753	3.43444	3.51449	2.67157	2.09726	0.769454	1.20808	0.471865	0.0685163	0.0858892	0.0865033	0.116615	0.143008	0.243769	0.0711399	0.102314	0.0706259	0.0604283	0.01421	0.00328519	NaN
3.85	0.126585	0.299366	0.372677	1.01103	1.21272	1.10973	0.340537	0.829207	0.948831	2.13012	4.53927	2.36258	1.66174	0.245016	0.57519	0.443651	0.0262083	0.0614908	0.0731868	0.11193	0.12158	0.190401	0.0917512	0.113171	0.0768937	0.0595236	0.095325	0.0021	NaN
3.95	0.0690317	0.33259	0.353417	0.9221	1.21896	0.819984	0.348312	0.597805	0.721586	1.83508	3.94923	1.92632	1.14272	0.356345	0.745335	0.366173	0.054837	0.104593	0.0871884	0.121616	0.130295	0.143483	0.0826013	0.098402	0.0535635	0.0405286	0	0.0211667	NaN
4.05	0.0608989	0.219733	0.357791	0.626472	1.03758	0.62211	0.32444	0.511819	0.774315	1.70086	3.60788	1.2573	0.906276	0.258393	0.733349	0.373239	0.048232	0.0829653	0.121151	0.093696	0.0880611	0.0277792	0.078844	0.101193	0.0463572	0.0650656	0.02401	0.02105	NaN
4.15	0.05205	0.289001	0.343175	0.773193	1.06417	0.55506	0.318384	0.499731	0.913231	1.64778	2.95109	1.1173	0.643703	0.50257	0.781055	0.248761	0.0757537	0.0687437	0.117186	0.0734069	0.155609	0.0239471	0.0919933	0.0970238	0.0401725	0.0719878	0.237735	0.0210267	NaN
4.25	0.05202	0.271211	0.399568	0.798215	0.833383	0.426636	0.330295	0.674595	0.889074	1.21813	1.73443	0.110261	0.569225	1.03337	0.450649	0.306167	0.0966296	0.124063	0.125096	0.064411	0.137394	0.02615	0.0924231	0.12816	0.0669535	0.0722504	0.206375	0.0209567	NaN
4.35	0.0517767	0.405502	0.44247	0.701243	0.830123	0.425378	0.460471	0.63016	0.844657	0.954267	1.32637	0.331644	0.531558	0.929638	0.328095	0.267475	0.0575401	0.0641108	0.11901	0.150173	0.0911572	0.0972171	0.0894135	0.114248	0.0537933	0.0454767	0.0824825	0.031565	NaN
4.45	0.117726	0.449524	0.474906	0.777165	0.825512	0.537875	0.497815	0.508465	0.474305	1.44557	0.643542	0.119602	0.585821	1.08838	0.263703	0.224332	0.110948	0.110982	0.0949795	0.158706	0.121842	0.0330014	0.0800594	0.112382	0.0419699	0.0842787	0.0618	0.03207	NaN
4.55	0.189099	0.442002	0.474353	0.756244	0.868096	0.49343	0.503987	0.304937	0.420289	0.942025	0.210014	0.105277	0.498488	1.23609	0.187252	0.242993	0.111499	0.0655856	0.127936	0.0490222	0.123722	0.0535788	0.08159	0.11977	0.0405845	0.0589638	0.12357	0.036155	NaN
4.65	0.190026	0.374728	0.45772	0.636172	0.656755	0.413306	0.481626	0.325626	0.431568	0.986303	0.19754	0.105785	0.271013	0.727413	0.212395	0.283062	0.0449061	0.0703105	0.092093	0.069147	0.189143	0.056575	0.0803017	0.112821	0.079789	0.0682655	0.148885	0.03615	NaN
4.75	0.163859	0.339319	0.60478	0.587517	0.832741	0.371047	0.719321	0.398568	0.485902	2.31495	0.182945	0.104505	0.141092	0.412261	0.130993	0.210521	0.11091	0.105682	0.0777008	0.073353	0.184684	0.0517744	0.0747234	0.0974129	0.0625658	0.0643646	0.227755	0.03616	NaN
4.85	0.166295	0.323991	0.578058	0.501314	0.764737	0.459734	0.537977	0.405701	0.415111	2.27602	0.149551	0.0864556	0.123739	0.228674	0.13123	0.188438	0.159295	0.121301	0.0953105	0.0816385	0.153831	0.0438878	0.0927072	0.107286	0.0379664	0.0690265	0.13773	0.05328	NaN
4.95	0.167084	0.341073	0.46867	0.657965	0.693824	0.571403	0.421671	0.459547	0.353297	0.533716	0.160038	0.0833959	0.143173	0.116894	0.1179	0.182311	0.121264	0.100714	0.0940606	0.0883945	0.124687	0.0745581	0.0928323	0.117405	0.0647442	0.0792567	0	0.05515	NaN
5.05	0.201376	0.490917	0.457914	0.722985	0.73931	0.556459	0.534225	0.649167	0.419825	0.644133	0.1615	0.0845968	0.129134	0.093185	0.117637	0.133907	0.107045	0.114467	0.0840433	0.0933818	0.13379	0.0871756	0.0941946	0.11729	0.0706458	0.0945859	0	0.05152	NaN
5.15	0.282306	0.401245	0.466433	0.791188	0.582302	0.488048	0.619559	0.380219	0.513443	0.698841	0.149541	0.0655336	0.0946196	0.0883619	0.118445	0.128853	0.0867907	0.10207	0.0855298	0.083149	0.105369	0.0662988	0.120985	0.116121	0.040325	0.107575	0.014705	0.01899	NaN
5.25	0.283942	0.366246	0.580483	0.918629	0.542872	0.540391	0.574126	0.545187	0.511138	0.448276	0.135315	0.0457869	0.074085	0.0631242	0.115386	0.134783	0.0818434	0.113887	0.0912723	0.0849713	0.158813	0.0648833	0.0992123	0.100297	0.0705842	0.10594	0.0736075	0.018985	NaN
5.35	0.31919	0.488307	0.570197	0.865782	0.576148	0.717164	0.682598	0.442097	0.557642	0.388845	0.12047	0.0738353	0.0612196	0.0916552	0.068856	0.128298	0.0761877	0.0729609	0.108401	0.0845932	0.129441	0.0703528	0.0739996	0.0986116	0.0619955	0.0838545	0.07322	0.094885	NaN
5.45	0.342822	1.00945	0.510787	0.758613	0.562838	0.555146	0.511349	0.666681	0.518573	0.293982	0.110463	0.0870326	0.064905	0.082207	0.076691	0.098194	0.0844883	0.0668638	0.104719	0.067751	0.178915	0.0728675	0.095246	0.0999788	0.0508589	0.0860718	0.074055	0.09883	NaN
5.55	0.287205	0.390427	0.611309	0.94112	0.632758	0.662624	0.661865	0.404458	0.576988	0.413357	0.132153	0.0670266	0.13234	0.0917918	0.0851563	0.0870365	0.0984814	0.111836	0.104414	0.0789814	0.0758545	0.103367	0.0934518	0.081209	0.0522301	0.085317	0.082195	0.098835	NaN
5.65	0.253861	0.385547	0.756071	0.918285	0.680388	0.646661	0.727889	0.155734	0.516947	0.40958	0.131234	0.0647636	0.107296	0.0470897	0.107632	0.0893329	0.056768	0.127534	0.09624	0.0656411	0.116834	0.0935964	0.0928303	0.083167	0.031586	0.142499	0.0816825	0.098915	NaN
5.75	0.255505	0.382583	0.892388	0.929226	0.548892	0.598841	0.663618	0.38643	0.530113	0.36312	0.098363	0.114563	0.0618961	0.052735	0.0594238	0.0976322	0.0785281	0.0938015	0.0868555	0.0724637	0.106256	0.0712733	0.0988224	0.0879718	0.053882	0.13787	0.078915	0.020825	NaN
5.85	0.318323	0.912121	1.08483	1.44653	0.480214	0.680337	0.569898	0.273107	0.541309	0.31293	0.12116	0.149106	0.065324	0.0694207	0.0937358	0.11136	0.10717	0.130098	0.0868975	0.0528009	0.145245	0.105843	0.0845011	0.0816282	0.085744	0.104221	0.079185	0.01672	NaN
5.95	0.317922	0.837476	1.26649	1.04378	0.480475	0.626276	0.560062	0.297012	0.565995	0.325499	0.0999317	0.177151	0.10951	0.0911996	0.0759846	0.0959207	0.07727	0.121968	0.0934414	0.065519	0.123543	0.0597826	0.0879471	0.105321	0.0433835	0.0742486	0.04002	0.01671	NaN
6.05	0.33092	0.838743	1.23458	0.945237	0.413144	0.439581	0.309839	0.293737	0.400449	0.295648	0.0928851	0.137702	0.119631	0.0710944	0.0648673	0.110426	0.0682929	0.119214	0.0893307	0.0638912	0.115861	0.0665078	0.069651	0.0913248	0.0694	0.068291	0	0.01674	NaN
6.15	0.425821	0.816172	1.28408	1.19612	0.44081	0.270934	0.371958	0.25365	0.451481	0.141919	0.088668	0.15838	0.0966384	0.0887131	0.063529	0.0960831	0.101687	0.110516	0.0879328	0.0624569	0.122749	0.0912823	0.090392	0.0953325	0.0602276	0.0821243	0	0.00245	NaN
6.25	0.420602	1.12419	1.36026	1.04401	0.52421	0.331074	0.438081	0.195503	0.213462	0.299199	0.108654	0.172473	0.0941515	0.0908011	0.108757	0.127787	0.0871643	0.130912	0.140783	0.0778504	0.156369	0.0953478	0.0828337	0.0989478	0.0891399	0.101883	0	0.01609	NaN
6.35	0.28766	1.06974	1.4565	1.23509	0.422026	0.41665	0.428802	0.147681	0.30668	0.239554	0.0697998	0.16654	0.125659	0.127433	0.0715639	0.114233	0.11507	0.0934775	0.115039	0.0563535	0.101913	0.115099	0.0731786	0.108439	0.0488741	0.112555	0	0.016045	NaN
6.45	0.29326	0.681873	1.28298	1.73614	0.416272	0.422282	0.424444	0.250897	0.301049	0.196846	0.088591	0.1731	0.101427	0.0826707	0.105819	0.106082	0.0890679	0.0982254	0.108353	0.0569105	0.0981819	0.0675532	0.0834321	0.0832672	0.0343155	0.0851257	0.05519	0.016045	NaN
6.55	0.280061	1.02468	1.19146	1.57587	0.382403	0.612987	0.415717	0.235249	0.304747	0.219296	0.0795755	0.131364	0.103617	0.085605	0.127999	0.102362	0.0947031	0.0758207	0.0961508	0.0713528	0.0908193	0.0432044	0.0812968	0.0708813	0.0896838	0.0327325	0.048045	0.01604	NaN
6.65	0.270186	0.914397	0.918598	0.90113	0.334614	0.534456	0.336235	0.196267	0.223681	0.152628	0.0780671	0.161277	0.104551	0.07013	0.0994524	0.134763	0.0875229	0.0833654	0.0905827	0.0835489	0.0463231	0.0399906	0.105583	0.0713553	0.0781394	0.018968	0	0.0106933	NaN
6.75	0.192918	1.07552	0.710608	0.862208	0.361268	0.493982	0.38646	0.178613	0.219555	0.125493	0.0933341	0.124561	0.112319	0.0844257	0.108046	0.106618	0.05906	0.106568	0.0930776	0.0786381	0.03724	0.0379228	0.0759527	0.0715605	0.0747807	0.0215937	0.00457	0.014405	NaN
6.85	0.233675	0.996784	0.711656	0.528147	0.321465	0.393807	0.349615	0.284399	0.343401	0.114641	0.0706636	0.0998255	0.0984683	0.0893674	0.109905	0.100474	0.0590487	0.112668	0.103697	0.0790231	0.0581221	0.0508463	0.0724379	0.0723939	0.079655	0.0240796	0.128265	0.028125	NaN
6.95	0.245383	1.02223	0.628306	0.581981	0.270321	0.314993	0.309028	0.286009	0.138335	0.0915378	0.0753204	0.118937	0.09618	0.110203	0.122643	0.123498	0.0713464	0.13241	0.069535	0.08142	0.0458175	0.0773117	0.066866	0.0597229	0.103774	0.0328464	0.17007	0.062505	NaN
7.05	0.255167	0.819465	0.375087	0.436844	0.343588	0.300549	0.299693	0.309492	0.11509	0.0529279	0.0679404	0.0950516	0.115565	0.0895381	0.162386	0.0975126	0.0653743	0.0913465	0.127748	0.0710613	0.145879	0.0902333	0.0765506	0.0737772	0.130447	0.0694707	0.228252	0.0624675	NaN
7.15	0.24143	0.69746	0.15283	0.225268	0.326501	0.327415	0.30186	0.372225	0.0736105	0.0675105	0.0717086	0.12554	0.147691	0.0945459	0.164605	0.196788	0.05789	0.0973982	0.0897775	0.123092	0.114706	0.0708929	0.0689124	0.0784025	0.139379	0.0945573	0.117299	0.062525	NaN
7.25	0.234001	0.758446	0.179675	0.338674	0.259018	0.313069	0.285081	0.186871	0.040042	0.104559	0.0939849	0.109462	0.103138	0.0617128	0.108969	0.136954	0.0581462	0.0587579	0.104791	0.120879	0.137275	0.143193	0.05086	0.0789242	0.103591	0.12637	0.05398	0.0482975	NaN
7.35	0.366345	0.942386	0.221845	0.20689	0.325917	0.247713	0.27966	0.176515	0.0451456	0.12238	0.0637492	0.0375519	0.0982183	0.0543431	0.110679	0.116972	0.0922531	0.105629	0.109082	0.100855	0.121153	0.10233	0.0736605	0.0720472	0.112089	0.114538	0	0.082045	NaN
7.45	0.174605	0.964384	0.765897	0.19713	0.365136	0.205894	0.338275	0.201679	0.0923633	0.0908678	0.0868626	0.0366132	0.106138	0.100395	0.174459	0.119382	0.0999663	0.0847892	0.159813	0.0976989	0.124814	0.0972493	0.072969	0.0776677	0.154794	0.123798	0.02457	0.081755	NaN
7.55	0.152415	0.76558	0.669902	0.206641	0.284367	0.208014	0.240556	0.188816	0.150878	0.0681289	0.0854657	0.0768946	0.0891134	0.0696386	0.0931258	0.0975677	0.114264	0.0763977	0.119342	0.079134	0.109214	0.119749	0.105407	0.0889376	0.150095	0.0331872	0.107998	0.0324	NaN
7.65	0.066445	1.51004	0.381148	0.163156	0.214102	0.235863	0.228519	0.220598	0.0969361	0.0904625	0.0741644	0.0984178	0.101157	0.0810656	0.061158	0.103485	0.088316	0.0735804	0.0658342	0.0695165	0.0974572	0.0794929	0.129922	0.0800905	0.174862	0.0333733	0.104669	0.017835	NaN
7.75	0.154444	1.46082	0.190657	0.139479	0.152642	0.221156	0.220446	0.222446	0.0571374	0.0991406	0.0670708	0.069757	0.129922	0.116222	0.0611921	0.101852	0.114361	0.0861602	0.0775178	0.0743643	0.0645839	0.0825753	0.0804903	0.0810887	0.152306	0.0650677	0.129247	0.0655625	NaN
7.85	0.16273	1.86248	0.13998	0.172811	0.153536	0.269353	0.309295	0.25836	0.0501739	0.0903145	0.112667	0.0587022	0.0783717	0.110018	0.129299	0.101712	0.1404	0.101314	0.0808441	0.159901	0.0950152	0.133188	0.0848987	0.0814639	0.124921	0.0455994	0.26352	0.059205	NaN
7.95	0.154567	1.37399	0.132251	0.169208	0.188275	0.27181	0.124606	0.254287	0.086117	0.110039	0.0788203	0.0490442	0.109644	0.0604541	0.134718	0.115513	0.12064	0.0985086	0.0661469	0.216346	0.0642058	0.117974	0.0819673	0.0637713	0.125549	0.0368552	0.38375	0	NaN
8.05	0.06391	0.82972	0.213295	0.171467	0.212896	0.211171	0.135024	0.177718	0.116382	0.13606	0.0995417	0.0792957	0.105327	0.136425	0.0880415	0.0923831	0.198681	0.096476	0.0753096	0.0935984	0.0788694	0.105311	0.0860063	0.0686708	0.131978	0.0223483	0.481615	0	NaN
8.15	0.090795	0.555572	0.116796	0.181301	0.219809	0.183324	0.194854	0.118636	0.06258	0.0533832	0.0912242	0.0585982	0.0799526	0.136847	0.122852	0.0742874	0.103855	0.0968851	0.0700206	0.0989943	0.110193	0.0941086	0.089313	0.0938336	0.16086	0.0439419	0.508855	0	NaN
8.25	0.115083	0.451771	0.0637143	0.210828	0.141843	0.270252	0.219725	0.107883	0.0740246	0.101842	0.0591523	0.0931947	0.0642292	0.105244	0.100014	0.106545	0.143699	0.0882133	0.118776	0.113421	0.20483	0.0520943	0.0954871	0.0984346	0.206604	0.0462669	0.473928	0	NaN
8.35	0.100068	0.466413	0.0697445	0.16829	0.217516	0.175854	0.22109	0.157856	0.083739	0.0823989	0.049153	0.0662341	0.0596662	0.0841904	0.152745	0.127836	0.112694	0.135197	0.111769	0.104372	0.0956841	0.051685	0.0894689	0.0853298	0.19184	0.0517378	0.496585	0	NaN
8.45	0.205204	0.564299	0.111156	0.140391	0.170486	0.133818	0.197201	0.16217	0.0578776	0.0579878	0.03222	0.0787871	0.0695527	0.0835621	0.142918	0.102721	0.0957833	0.0892386	0.0953502	0.111232	0.0751518	0.0845239	0.122849	0.0699176	0.15883	0.116687	0.196793	0.06298	NaN
8.55	NaN	0.381275	0.235695	0.278094	0.134242	0.20586	0.184721	0.169269	0.100743	0.0513233	0.0690824	0.0549519	0.0576227	0.107937	0.149349	0.0948326	0.110279	0.143168	0.0794117	0.14905	0.105837	0.120694	0.0909503	0.098966	0.142828	0.119635	0	0.0699161	NaN
8.65	NaN	0.664884	0.162031	0.190034	0.146355	0.165445	0.163456	0.237701	0.0883762	0.0390812	0.100374	0.0569456	0.0581571	0.0839047	0.217582	0.115631	0.10764	0.0835942	0.0842757	0.143847	0.121438	0.120327	0.126268	0.105398	0.200852	0.0766308	0.19389	0.06986	NaN
8.75	NaN	0.766041	0.166653	0.183925	0.150695	0.127027	0.143776	0.164871	0.116279	0.0573807	0.104942	0.101919	0.0822268	0.124456	0.183162	0.108887	0.085375	0.095571	0.0939849	0.123098	0.131496	0.0832662	0.145869	0.0720889	0.217125	0.0875043	0.276503	NaN	NaN
8.85	NaN	0.601744	0.101147	0.210449	0.193886	0.0890489	0.197533	0.206012	0.0844098	0.0892311	0.057596	0.12454	0.0684559	0.144324	0.159815	0.104733	0.102029	0.104053	0.0771723	0.116866	0.104615	0.0666801	0.154556	0.086183	0.19736	0.0961919	0.322031	NaN	NaN
8.95	NaN	0.774367	0.197073	0.202028	0.21604	0.0746767	0.214803	0.224026	0.0820304	0.0650655	0.0774682	0.129462	0.0686394	0.0725917	0.121662	0.134101	0.15242	0.0726667	0.0939235	0.0992456	0.115639	0.0731843	0.144666	0.0811215	0.23068	0.0818429	0.54772	0.182133	NaN
9.05	NaN	0.610107	0.216871	0.186715	0.128224	0.072755	0.280775	0.204758	0.159611	0.0465184	0.0995194	0.09502	0.0751204	0.0941104	0.0792623	0.141106	0.160029	0.102301	0.0666176	0.119107	0.11714	0.0750343	0.162906	0.0975024	0.367366	0.0778754	0.212961	0.181864	NaN
9.15	NaN	0.617117	0.129965	0.286336	0.170542	0.0940361	0.343908	0.167909	0.176802	0.0700552	0.0886303	0.11306	0.0779911	0.0841824	0.0818156	0.160778	0.169652	0.131305	0.0720303	0.134887	0.103067	0.092	0.129723	0.110904	0.306762	0.176774	0.183884	0.0603167	NaN
9.25	NaN	0.82108	0.081055	0.265781	0.163502	0.111554	0.320415	0.204753	0.164076	0.0741776	0.165985	0.0679077	0.0512095	0.0911221	0.104828	0.153887	0.205876	0.0605364	0.0498515	0.12631	0.10172	0.112032	0.159738	0.116465	0.363833	0.13462	0.157653	0.0280675	NaN
9.35	NaN	0.632722	0.138978	0.253202	0.175808	0.109969	0.309919	0.226091	0.165173	0.081322	0.185376	0.0877906	0.049824	0.0839383	0.104679	0.153688	0.149113	0.0889793	0.0690274	0.0809895	0.0919858	0.123375	0.173484	0.18868	0.361382	0.10815	0.196591	0.07665	NaN
9.45	NaN	0.669261	0.0930467	0.219854	0.168603	0.0419754	0.231433	0.229942	0.159371	0.0968239	0.159397	0.124737	0.0729765	0.109339	0.098886	0.153509	0.203579	0.0954162	0.0700326	0.0978541	0.0969484	0.106622	0.121814	0.236549	0.467865	0.14441	0.237268	0.106052	NaN
9.55	NaN	0.77978	0.0962601	0.241742	0.131511	0.0473844	0.206667	0.227346	0.162372	0.129304	0.1053	0.0694738	0.0555194	0.0791594	0.0507175	0.163319	0.173963	0.107216	0.0551542	0.112525	0.140782	0.0913635	0.107129	0.2095	0.562796	0.114134	0.401161	0.232838	NaN
9.65	NaN	0.69994	0.0881399	0.208787	0.129057	0.0786501	0.127146	0.173987	0.142375	0.101992	0.166474	0.117511	0.0857076	0.104968	0.0516665	0.139274	0.177298	0.0873598	0.0593695	0.105197	0.125408	0.169669	0.115894	0.188553	0.406779	0.0944827	0.229412	0.27916	NaN
9.75	NaN	0.615075	0.0537535	0.193182	0.120525	0.0934411	0.166182	0.142564	0.116223	0.0749231	0.0671151	0.0877425	0.118062	0.11088	0.0571358	0.0830021	0.133765	0.112942	0.0701567	0.127058	0.0683204	0.0719237	0.123942	0.154416	0.529063	0.140107	0.139018	0.387473	NaN
9.85	NaN	0.682678	0.01629	0.227413	0.139541	0.0709822	0.189337	0.161889	0.155519	0.0978439	0.102205	0.0784712	0.0667539	0.0805768	0.0802709	0.0207793	0.149213	0.102855	0.170189	0.117847	0.140699	0.03919	0.135039	0.244615	0.524297	0.193913	0.160611	0.337974	NaN
9.95	NaN	0.61358	0	0.156862	0.128225	0.0427841	0.20527	0.217783	0.17907	0.113825	0.135658	0.100093	0.0946401	0.0843036	0.059172	0.0871287	0.174795	0.106797	0.1141	0.180382	0.092152	0.0801886	0.143671	0.18072	0.544422	0.0584601	0.377253	0.277958	NaN
10.05	NaN	0.739453	0.0196515	0.135999	0.142636	0.0565417	0.128365	0.203058	0.166381	0.152564	0.0709846	0.0485781	0.0854558	0.0642617	0.073942	0.102834	0.170251	0.110011	0.149556	0.148442	0.06615	0.0932519	0.188365	0.241621	0.552036	0.06347	0.317297	0.234114	NaN
10.15	NaN	0.54413	NaN	0.11363	0.333467	0.0355267	0.144386	0.170619	0.152032	0.142577	0.0564483	0.0592506	0.0725423	0.0718143	0.05488	0.131211	0.362248	0.13432	0.14193	0.0864251	0.0484405	0.0990119	0.244188	0.312413	0.474949	0.063015	0.387628	0.432428	NaN
10.25	NaN	0.600545	NaN	0.105532	0.297561	0.0353222	0.115361	0.139569	0.12337	0.115981	0.0791017	0.150164	0.0957952	0.088116	0.048593	0.0778426	0.442074	0.132179	0.0998957	0.0518422	0.0789687	0.119721	0.222184	0.377449	0.455546	0.06356	0.477844	0.350338	NaN
10.35	NaN	0.706003	0.351267	0.130216	0.315717	0.0601189	0.113432	0.125032	0.181533	0.0880981	0.0954252	0.121334	0.0920841	0.103612	0.0628955	0.076278	0.259402	0.187823	0.0689971	0.0938629	0.113446	0.0919371	0.130505	0.301094	0.491736	0.06308	NaN	NaN	NaN
10.45	NaN	0.627103	NaN	0.126302	0.321753	0.0724794	0.107954	0.132221	0.162948	0.0918043	0.181259	0.0764496	0.0833486	0.114896	0.0448797	0.0746325	0.179574	0.11853	0.0785179	0.119692	0.171404	0.161595	0.164077	0.285895	0.478824	0.156245	NaN	NaN	NaN
10.55	NaN	1.24958	NaN	0.128502	0.257037	0.0509637	0.136084	0.169785	0.228851	0.0691529	0.315428	0.0792436	0.0913396	0.0962051	0.0620337	0.0900133	0.162522	0.106899	0.0946208	0.0750369	0.0871725	0.117232	0.101506	0.215732	0.372541	0.17236	NaN	NaN	NaN
10.65	NaN	1.06759	NaN	0.219557	0.33716	0.11724	0.11719	0.150711	0.059934	0.047651	0.248636	0.0741071	0.0943579	0.0732263	0.0568297	0.13724	0.16287	0.127928	0.133385	0.0517037	0.0610896	0.0902819	0.216827	0.179512	0.437333	0.17233	NaN	NaN	NaN
10.75	NaN	1.1701	NaN	0.22112	0.304918	0.116995	0.118029	0.160065	0.0814028	0.0929259	0.438777	0.0967362	0.0590314	0.0867645	0.0429302	0.107693	0.150948	0.0972438	0.304582	0.0792801	0.0680669	0.152752	0.726669	0.199785	0.487768	0.17223	NaN	NaN	NaN
10.85	NaN	0.846805	NaN	0.281461	0.33728	0.13276	0.0666858	0.183873	0.0659442	0.085655	0.69491	0.035545	0	0.0655525	0.049965	0.0928171	0.101557	0.141965	0.274795	0.0803813	0.131146	0.254409	NaN	0.219346	0.470863	0.1577	NaN	NaN	NaN
10.95	NaN	0.976875	NaN	0.277106	0.256537	0.132785	0.0932646	0.162886	0.134627	0.115079	0.152079	0.0458833	0.0753179	0.0482806	0.0372587	0.042255	0.132027	0.134368	0.150523	0.0789225	0.0935677	0.161913	NaN	0.158013	0.371752	0.149715	NaN	NaN	NaN
11.05	NaN	0.96642	NaN	0.278236	0.16131	0.161137	0.134306	0.15676	0.0133925	0.1587	0.0962966	0.0730585	0.0556773	0.0932514	0.0477568	0.10594	0.133979	0.105596	0.129291	0.102316	0.0922286	0.0248888	NaN	0.269623	0.43151	0.14894	NaN	NaN	NaN
11.15	NaN	0.626419	NaN	0.50667	0.32807	0.106816	0.102202	0.151937	0.06427	0.101465	NaN	0	0.15212	0.229861	0.018235	0.0490867	0.158767	0.164881	0.152223	0.0817496	0.0898918	NaN	NaN	0.187902	0.423556	0.14935	NaN	NaN	NaN
11.25	NaN	1.01257	NaN	0.42024	0.18591	NaN	0.0982133	0.128368	0.146705	0.100948	NaN	0	0.1537	0.157491	0.05555	0.0746044	0.140809	0.242522	0.204832	0.132082	0.113776	NaN	NaN	0.21758	0.40186	0.14946	NaN	NaN	NaN
11.35	NaN	1.08736	NaN	0.40877	0.58639	NaN	0.0932119	0.135309	0.129947	0.144409	NaN	0.013535	0.15366	0.0971261	0.144623	0.0933793	0.040061	0.212186	0.201511	0.14885	NaN	NaN	NaN	0.199106	0.185553	0.02239	NaN	NaN	NaN
11.45	NaN	0.998136	NaN	0	0.586325	NaN	0.092099	0.083646	0.0699667	0.108704	NaN	0	0.15357	0.203147	0.191478	0.112086	0.0418649	0.312869	0.12073	0.031454	NaN	NaN	NaN	0.21828	0.170693	NaN	0.128248	NaN	NaN
11.55	NaN	2.56812	NaN	0.123806	0.653175	NaN	0.162735	0.0587462	0.173285	0.106203	NaN	0.015015	0.153625	0.192513	0.149708	0.103516	0.117881	0.160951	0.096735	0.024497	NaN	NaN	NaN	0.191816	0.353102	NaN	0.155889	NaN	NaN
11.65	NaN	2.12859	NaN	0.24795	0.505449	NaN	0.145826	0.0813464	0.0868415	0.107226	NaN	0.01502	0.11166	0.259583	0.0844889	0.035815	0.154334	0.198913	0.0971825	0.0607915	NaN	NaN	NaN	0.343828	0.347734	NaN	0.102613	NaN	NaN
11.75	NaN	1.44525	NaN	0.161556	0.43932	NaN	0.169941	0.071945	0.0952975	0.143111	NaN	0.01503	0.04872	0.31846	0.13175	0.104953	0.171666	0.22239	0.128719	0.1389	NaN	NaN	NaN	0.115319	0.270765	NaN	NaN	NaN	NaN
11.85	NaN	1.44652	NaN	0.27407	0.359144	NaN	0.103589	0.0711567	0.0461962	0.0606032	NaN	0	0.0487333	0.268135	0.173873	0.0936383	0.132387	0.066994	0.0878956	NaN	NaN	NaN	NaN	0.159447	0.35931	NaN	NaN	NaN	NaN
11.95	NaN	0.721129	NaN	0.274052	0.51916	NaN	0.113652	0.134158	0.0472661	0.10994	NaN	0.015025	0.04877	0.149823	0.0748633	0.14354	0.126069	0.117282	NaN	NaN	NaN	NaN	NaN	0.139333	0.27271	NaN	NaN	NaN	NaN
12.05	NaN	0.864256	NaN	0.169505	0.919017	NaN	0.195479	0.153334	0	0.0974167	NaN	0.028875	0.04871	0.119773	0.0568941	0.13878	0.0695436	0.161109	NaN	NaN	NaN	NaN	NaN	0.166774	0.43105	NaN	NaN	NaN	NaN
12.15	NaN	1.03749	NaN	0.122471	1.05805	NaN	0.182101	0.22751	0	0.098135	NaN	0.05032	0.02437	0	NaN	0.18918	0.147125	0.132944	NaN	NaN	NaN	NaN	NaN	0.234484	0.325487	NaN	NaN	NaN	NaN
12.25	NaN	1.23063	NaN	NaN	0.627822	NaN	0.165931	0.184531	0.0692567	0.101953	NaN	0.04947	0.09856	NaN	NaN	0.24255	0.117108	0.0925837	NaN	NaN	NaN	NaN	NaN	0.403383	NaN	NaN	NaN	NaN	NaN
12.35	NaN	NaN	NaN	NaN	0.640923	NaN	0.19189	0.290221	0.071645	0.108003	NaN	0.03666	0.099872	NaN	NaN	0.209627	0.0838601	0.093301	NaN	NaN	NaN	NaN	NaN	0	NaN	NaN	NaN	NaN	NaN
12.45	NaN	NaN	NaN	NaN	0.43139	NaN	0.240309	0.618998	0.0743133	0.0321867	NaN	0.02532	NaN	NaN	NaN	0.20186	0.329273	0.176272	NaN	NaN	NaN	NaN	NaN	NaN	NaN	NaN	NaN	NaN	NaN
12.55	NaN	NaN	NaN	NaN	0.48039	NaN	0.175938	0.514062	0.0758733	0.0760955	NaN	0	NaN	NaN	NaN	0.170693	0.172666	0.148638	NaN	NaN	NaN	NaN	NaN	NaN	NaN	NaN	NaN	NaN	NaN
12.65	NaN	NaN	NaN	NaN	NaN	NaN	0.155406	0.208339	0.112293	0	NaN	0.025325	NaN	NaN	NaN	0.255	0.210965	NaN	NaN	NaN	NaN	NaN	NaN	NaN	NaN	NaN	NaN	NaN	NaN
12.75	NaN	NaN	NaN	NaN	NaN	NaN	0.129514	0.207665	0.13341	0	NaN	0.02531	NaN	NaN	NaN	0.254725	0.346768	NaN	NaN	NaN	NaN	NaN	NaN	NaN	NaN	NaN	NaN	NaN	NaN
12.85	NaN	NaN	NaN	NaN	NaN	NaN	0.1462	NaN	0.0816867	0	NaN	0.0297107	NaN	NaN	NaN	NaN	0.454486	NaN	NaN	NaN	NaN	NaN	NaN	NaN	NaN	NaN	NaN	NaN	NaN
12.95	NaN	NaN	NaN	NaN	NaN	NaN	NaN	NaN	0.0803125	0	NaN	0	NaN	NaN	NaN	NaN	0.186222	NaN	NaN	NaN	NaN	NaN	NaN	NaN	NaN	NaN	NaN	NaN	NaN
13.05	NaN	NaN	NaN	NaN	NaN	NaN	NaN	NaN	0.08165	0	NaN	NaN	NaN	NaN	NaN	NaN	0.0840067	NaN	NaN	NaN	NaN	NaN	NaN	NaN	NaN	NaN	NaN	NaN	NaN
13.15	NaN	NaN	NaN	NaN	NaN	NaN	NaN	NaN	0.0778758	0.0237971	NaN	NaN	NaN	NaN	NaN	0.466616	0.152489	NaN	NaN	NaN	NaN	NaN	NaN	NaN	NaN	NaN	NaN	NaN	NaN
13.25	NaN	NaN	NaN	NaN	NaN	NaN	NaN	NaN	NaN	NaN	NaN	NaN	NaN	NaN	NaN	0.698334	NaN	NaN	NaN	NaN	NaN	NaN	NaN	NaN	NaN	NaN	NaN	NaN	NaN
13.35	NaN	NaN	NaN	NaN	NaN	NaN	NaN	NaN	NaN	NaN	NaN	NaN	NaN	NaN	NaN	NaN	NaN	NaN	NaN	NaN	NaN	NaN	NaN	NaN	NaN	NaN	NaN	NaN	NaN

## Sheet: A) Best-case Nucleation
Note: Row 2 is latitude (degree north), Column 1 is altitude (km), and other rows and columns are particle number concentrations (# cm-3).
	67.5	62.5	57.5	52.5	47.5	42.5	37.5	32.5	27.5	22.5	17.5	12.5	7.5	2.5	-2.5	-7.5	-12.5	-17.5	-22.5	-27.5	-32.5	-37.5	-42.5	-47.5	-52.5	-57.5	-62.5	-67.5	-72.5
0.05	NaN	104.76	3737.3	NaN	NaN	1640	617.533	NaN	NaN	NaN	228.465	NaN	NaN	NaN	NaN	4.863	713.3	1433.8	NaN	NaN	NaN	NaN	2216.25	NaN	NaN	NaN	NaN	NaN	NaN
0.15	5778	971.579	1104.61	180.287	481.257	346.751	628.378	456.221	156.034	116.903	33.2929	94.3249	137.597	41.4037	77.4591	324.693	400.107	529.024	369.204	455.4	418.123	874.013	1300.97	791.843	264.445	259.777	136.01	268.9	NaN
0.25	5778	667.978	536.408	171.688	284.299	289.42	492.589	342.953	115.269	96.6614	26.3996	53.6345	89.9943	28.5542	55.9186	211.153	271.172	454.733	299.756	402.113	276.11	748.1	1073.67	640.771	238.609	239.858	108.562	255.4	NaN
0.35	5593	444.488	318.755	132.48	176.827	279.794	434.829	272.634	86.2659	71.5537	22.7079	30.7033	59.3826	19.7855	33.6892	163.625	193.457	390.676	257.346	349.465	257.48	618.443	733.65	531.85	208.35	283.873	110.443	246.25	NaN
0.45	3005	309.984	403.022	114.752	131.602	236.202	332.945	233.296	86.4945	81.4696	22.0786	22.7129	40.6896	15.5053	22.6122	91.4766	126.675	342.079	212.707	310.592	224.495	676.227	594.642	367.138	259.09	158.06	106.38	233.25	NaN
0.55	1869	259.724	291.883	107.895	125.348	184.584	263.228	196.792	76.557	75.4621	19.7006	15.1034	28.323	13.7989	16.3936	62.7039	122.253	283.776	198.535	280.756	200.057	712.19	541.682	360.7	169.621	100.35	98.03	228.65	NaN
0.65	1490	236.75	273.117	197.794	150.524	178.374	236.401	164.952	67.9501	81.2496	19.6645	13.3607	19.9682	11.1207	22.4119	77.7652	83.5918	253.349	172.14	287.91	186.262	753.97	480.308	350.158	176.907	134.74	91.3433	226.5	NaN
0.75	1305	220.751	252.301	174.918	139.539	154.033	196.486	148.436	62.6907	66.6681	20.2683	12.1664	15.9796	12.3233	15.7305	65.894	61.9108	211.463	159.424	314.259	107.14	658.311	728.591	375.508	159.577	301.837	91.22	226.4	NaN
0.85	1169	209.757	265.954	189.317	130.609	141.448	176.715	125.335	47.087	46.5769	21.0512	9.04633	12.039	9.05448	13.0124	54.8323	68.9662	175.061	132.507	272.339	147.52	864.18	660.625	318.1	174.01	203.538	104.57	225.85	NaN
0.95	1049	179.33	239.42	83.0433	121.273	126.308	154.133	130.553	54.1121	41.1439	20.4176	9.85993	9.9058	8.33794	12.1283	46.1341	45.0244	145.512	106.776	254.479	145.685	696.322	600.569	323.833	152.76	208.092	108.165	219.15	NaN
1.05	934.8	167.143	214.178	91.5475	116.068	126.019	141.916	104.582	44.8331	39.5986	21.8185	11.4258	6.22778	8.09682	12.3026	24.951	43.9452	120.747	93.38	204.565	140.705	731.07	587.35	325.731	145.131	281.472	112.44	200.2	NaN
1.15	834.3	155.096	198.394	134.018	103.763	102.461	107.338	92.4917	61.2	37.6796	25.5434	11.3911	7.2921	9.98058	14.5692	35.8587	18.1673	101.721	81.0786	203.889	144.303	525.911	596.338	290.556	157.327	232.258	117.493	174.35	NaN
1.25	747	145.883	195.466	126.912	106.113	95.5333	85.365	77.9417	48.878	37.1166	26.5335	13.3861	6.9997	11.3848	14.9555	39.2117	36.9285	88.9075	77.4114	173.612	140.565	451.99	562.462	286.175	161.546	257.498	123.118	149.65	NaN
1.35	676.6	156.859	200.404	119.067	90.9436	96.6264	82.8192	69.3129	48.3509	37.3644	29.6198	16.165	7.94358	11.8349	18.897	37.6518	43.66	88.185	78.8275	204.368	137.992	428.489	561.45	231.521	157.394	188.226	128.355	134.85	NaN
1.45	617.2	149.35	196.75	127.38	91.2827	90.7682	77.0008	55.28	49.6715	41.4873	33.7813	16.285	9.12102	13.426	21.5386	32.8884	37.5985	76.4562	80.95	153.866	155.542	337.567	477.812	269.491	154.26	201.432	132.435	123.85	NaN
1.55	565.7	143.39	238.19	125.218	95.07	87.0027	69.2085	62.714	53.6003	50.1389	47.0299	19.8589	11.904	17.8303	23.9911	35.9231	27.1053	85.7857	89.0371	161.732	109.487	339.736	487.177	250.974	149.233	167.713	129.03	110.6	NaN
1.65	518.4	137.691	214.911	123.949	82.755	91.812	60.9985	66.8211	57.7173	52.5337	49.8428	23.7828	13.9129	18.3591	31.0441	33.2245	57	93.0317	85.7987	137.247	108.976	290.3	429.468	262.374	142.525	169.65	132.987	99.255	NaN
1.75	461.9	137.771	156.38	120.756	82.9617	57.297	66.01	60.0022	65.6844	57.0995	70.3097	27.6416	15.837	32.7093	32.5177	39.1487	53.3406	75.1386	89.3375	154.776	116.95	313.473	401.391	209.257	130.461	174.549	149.852	89.025	NaN
1.85	410.4	133.837	147.38	117.183	84.9792	76.5942	60.4093	59.8456	62.9071	85.545	90.7246	34.814	18.1395	40.2289	36.8757	44.9968	76.53	72.8373	98.0644	151.954	124.981	283.245	352.431	242.579	113.323	170.957	153.765	86.57	NaN
1.95	413	126.589	93.6789	107.606	83.5736	77.9164	62.1907	57.415	71.5783	111.582	110.776	35.4264	16.6147	46.6961	45.1514	47.9256	62.0583	82.1188	96.98	149.737	129.285	291.254	317.475	229.311	134.512	156.142	209.267	83.0933	NaN
2.05	345.4	124.911	102.604	103.18	91.2543	59.996	61.4414	63.69	68.9013	136.903	112.018	36.5348	23.1548	43.9975	35.7538	51.9506	62.9729	73.079	106.616	139.442	122.785	278	243.762	225.052	144.184	163.527	209.267	83.0933	NaN
2.15	330.9	124.718	95.1855	102.298	94.4777	60.574	61.7087	67.2111	75.5321	163.922	148.042	47.3486	32.9211	52.7412	47.2459	59.6893	85.956	70.891	122.605	124.897	124.882	280.633	256.743	193.648	148.897	147.27	239.533	83.5033	NaN
2.25	293.7	117.131	86.5067	100.767	91.6617	70.555	55.8086	67.5463	111.483	195.478	134.441	43.2769	32.7866	54.3766	47.2459	61.1743	70.7217	69.7933	111.384	136.788	128.952	264.415	230.523	182.084	149.286	150.198	269.133	82.765	NaN
2.35	289.5	127.943	99.821	100.537	85.9358	75.2736	71.1693	72.121	120.756	209.712	162.255	44.5197	37.7879	54.4282	53.2357	62.6803	89.225	69.7692	124.072	124.236	120.26	216.303	234.789	166.938	167.332	146.898	270.5	83.7933	NaN
2.45	262.8	116.429	98.281	99.5778	88.7957	79.4256	70.875	73.925	114.301	297.469	185.131	56.9768	45.0245	62.8623	46.9801	62.9815	97.24	64.7145	132.302	128.341	132.786	227.022	190.766	170.516	166.958	158.624	299	83.2367	NaN
2.55	222.35	108.537	106.5	96.2922	88.9021	77.009	71.8654	73.022	98.5078	422.91	132.978	60.3842	49.2928	62.07	49.9245	73.0924	84.716	70.18	135.78	132.228	132.724	222.531	207.915	169.487	166.738	155.157	327.033	82.9533	NaN
2.65	189.75	103.21	106.819	95.4167	96.3315	75.43	78.7882	78.303	104.407	384.203	199.244	55.9596	42.8717	60.506	49.1315	69.6701	110.532	67.4845	128.359	125.1	117.89	202.883	231.803	160.931	171.762	140.294	327.033	82.9533	NaN
2.75	159.167	92.7812	120.496	95.4833	96.9877	79.77	84.8387	85.652	100.773	389.624	218.111	72.9114	50.9551	74.3349	60.7183	82.4057	101.507	77.8882	122.429	117.724	135.986	202.233	230.506	180.507	163.308	145.782	330.353	81.7967	NaN
2.85	160	89.0062	109.574	95.2044	96.9567	74.4345	83.8869	83.7773	100.809	424.349	251.748	74.1744	52.4187	68.4359	66.4646	85.8806	113.742	78.2633	118.255	121.804	120.127	202.233	187.604	183.57	163.81	114.226	362.577	80.5167	NaN
2.95	147.967	85.6575	96.4536	98.2825	95.28	83.159	83.5288	93.1044	111.608	424.349	203.926	71.1754	52.4187	75.2139	61.1491	84.8771	107.162	77.2982	119.471	121.058	138.898	175.209	210.05	176.089	173.834	154.086	362.577	80.02	NaN
3.05	140.867	76.678	96.4845	97.6375	97.5329	87.5058	96.0433	91.94	113.27	430.765	277.644	67.3292	44.9065	80.3654	66.4571	85.1491	106.351	80.5055	121.651	126.936	147.756	173.759	220.319	179.553	174.459	137.517	362.577	80.02	NaN
3.15	135.9	76.1513	90.68	96.9325	94.4162	90.5409	94.0106	99.5864	118.494	552.485	330.129	86.2957	61.5168	83.251	84.6106	89.0059	130.925	96.924	130.465	128.257	151.37	205.628	240.718	179.637	191.519	154.753	371.703	82.3133	NaN
3.25	128.7	73.0438	90.6142	96.88	92.9833	85.761	96.2419	107.596	118.53	549.632	290.221	85.3687	63.7355	82.0462	84.8754	90.1225	100.964	92.3255	133.758	128.921	147.736	205.628	217.446	175.732	193.781	161.239	389.797	83.0367	NaN
3.35	122.995	70.415	95.9575	100.642	100.002	78.306	100.673	111.543	109.967	552.559	344.83	84.4683	61.601	86.4743	84.8754	81.2931	100.93	93.7567	125.2	122.126	158.524	199.465	212.209	175.662	205.226	147.683	323.095	83.0367	NaN
3.45	116.22	62.597	103.657	101.829	105.736	81.701	96.2013	113.738	101.757	604.099	345.165	88.5338	61.6002	95.0236	73.1801	85.9251	103.278	95.2633	135.042	133.469	163.159	197.148	204.546	176.736	187.6	164.3	323.095	83.0367	NaN
3.55	114.087	60.035	98.231	103.139	106.651	84.5844	101.693	116.647	132.667	711.18	433.87	108.538	75.9867	120.153	113.118	107.971	125.266	113.898	146.042	134.577	170.029	208.358	188.506	181.495	187.6	163.754	394.343	87.2567	NaN
3.65	107.98	60.98	105.329	99.7311	104.075	85.099	104.421	116.665	137.625	709.962	462.656	125.543	76.2833	130.201	117.541	108.315	126.514	119.537	151.16	131.101	167.237	197.335	192.174	161.9	197.808	168.686	418.35	89.3633	NaN
3.75	108.363	60.187	102.99	109.488	107.18	85.907	104.654	120.371	133	700.737	512.316	125.981	76.2833	121.359	114.95	104.945	127.423	125.175	146.058	131.101	167.714	211.762	188.819	177.989	207.541	186.031	418.35	89.3633	NaN
3.85	105.09	58.071	107.621	112.812	113.469	88.868	109.041	118.187	147.699	665.396	466.619	121.916	76.245	123.628	124.58	101.404	138.962	119.537	147.491	135.03	175.211	206.545	175.788	199.221	203.069	173.844	581.35	89.3633	NaN
3.95	103.337	53.1362	105.088	114.184	117.004	101.444	114.926	126.077	151.637	718.61	487.046	117.998	81.0642	120.905	121.753	111.456	109.742	130.584	167.783	148.844	175.33	173.144	177.195	199.096	187.833	173.387	581.35	91.2133	NaN
4.05	102.293	56.1975	105.361	115.301	125.632	101.598	114.941	130.58	150.742	798.683	484.521	153.718	91.0908	140.174	131.304	116.94	143.513	143.032	172.35	149.43	184.256	172.287	194.774	195.31	187.833	186.189	624.75	96.9	NaN
4.15	69.31	54.1375	99.0045	119.04	114.359	104.347	112.586	130.58	153.521	764.103	506.5	151.636	103.305	131.883	119.602	122.911	173.575	139.425	172.35	152.562	176.17	171.8	178.692	200.215	175.653	197.231	644.85	96.9	NaN
4.25	68.5767	55.2188	114.243	139.552	132.169	111.394	115.264	130.433	166.9	763.403	506.454	160.129	97.9064	113.263	125.137	122.911	132.13	142.173	170.6	149.43	178.98	178.443	199.744	208.549	192.947	201.164	644.85	96.9	NaN
4.35	65.9833	55.465	124.089	142.642	137.639	121.411	129.421	145.975	163.253	1079.62	485.314	147.058	93.55	134.531	134.821	121.211	155.155	142.173	176.509	160.222	181.611	186.114	204.771	185.911	207.763	206.107	645.5	96.275	NaN
4.45	62.73	57.3188	116.875	145.136	144.864	128.591	138.005	150.21	144.782	600.031	470.779	153.837	100.884	141.218	130.929	131.516	149.28	158.748	203.92	181.211	204.85	188.3	224.483	210.869	194.408	206.301	645.5	99.665	NaN
4.55	60.0667	56.9412	116.365	155.114	142.838	128.853	137.911	150.008	161.124	369.743	274.9	167.678	117.52	155.657	146.329	148.252	153.733	181.183	222.025	186.411	208.733	195.7	216.284	219.595	209.98	207.1	713.55	102.95	NaN
4.65	57.2267	59.035	118.072	151.608	141.211	133.101	134.374	161.251	173.875	343.583	257.852	166.495	117.52	149.281	141.336	141.454	162.883	178.855	238.67	183.15	207.267	195.7	222.7	209.001	203.099	223.458	735.85	102.95	NaN
4.75	54.8175	62.7133	156.502	190.213	146.616	144.381	141.782	151.399	173.954	243.114	264.652	159.273	117.52	155.502	131.699	134.789	169.191	169.073	222.025	183.15	194.878	265.929	228.887	237.966	219.859	228.184	735.85	102.95	NaN
4.85	57.41	62.652	161.143	199.427	164.402	164.921	148.375	161.001	168.602	274.423	257.355	167.001	117.52	140.345	148.506	143.39	166.555	163.391	223.273	188	228.26	313.167	240.678	235.114	225.828	228.184	735.85	102.95	NaN
4.95	57.6567	63.05	121.706	246.269	168.429	170.392	163.211	181.058	165.442	348.263	258.788	152.801	117.52	148.879	134.318	150.177	172.757	178.348	260.058	235.89	244.04	275.012	217.265	236.214	241.284	214.781	735.85	105.45	NaN
5.05	59.1825	63.4438	121.717	231.148	166.99	172.006	169.613	211.48	164.333	264.164	193.133	202.985	137.26	173.091	153.764	155.4	203.371	208.452	302.242	245.67	259.7	289.325	226.244	243.81	241.409	229.231	788.5	110.85	NaN
5.15	60.085	79.74	129.526	233.528	169.176	175.21	172.046	173.134	196.053	141.127	187.917	186.563	141.503	160.045	171.177	168.428	206.186	209.516	302.553	245.67	259.7	277.725	236.229	245.062	228.163	263.334	844.45	110.85	NaN
5.25	61.23	72.3356	133.997	233.928	170.595	180.133	177.124	168.44	188.375	176.094	173.59	192.683	141.503	163.648	153.187	174.662	206.186	218.309	311.031	245.67	257.62	287.033	252.661	259.762	272.627	283.241	844.45	111.35	NaN
5.35	62.9325	73.2067	145.792	240.01	185.104	201.9	171.991	168.185	191.407	170.214	174.14	183.131	141.503	165.304	161.887	177.063	215.233	209.516	311.031	245.67	269.22	313.4	270.769	270.65	270.24	283.134	844.45	111.35	NaN
5.45	64.8625	71.175	139.56	227.901	197.658	203.411	191.138	155.449	186.922	165.695	171.034	183.543	141.503	164.805	161.887	181.615	228.717	228.47	321.036	271.82	302.13	326.29	278.753	289.232	234.62	284.363	844.45	111.9	NaN
5.55	64.8625	75.3744	140.211	228.295	203.779	207.333	213.227	179.392	194.415	157.904	178.133	185.089	142.174	164.837	170.064	163.715	228.971	236.808	364.019	346.82	318.71	288.8	271.794	277.786	274.433	247.686	844.45	124.5	NaN
5.65	66.495	83.97	140.974	232.669	209.898	208.567	218.95	191.229	209.798	186.95	211.155	256.97	183.353	197.367	194.009	187.213	315.9	272.115	420.471	352.62	329.34	338.956	285.953	271.761	266.16	274.597	924	126.4	NaN
5.75	70.39	90.462	145.589	234.86	214.133	212.778	220.067	187.708	213.044	184.008	209.693	254.879	191.149	208.291	215.479	194.204	286.812	290.13	429.648	357.4	325.982	357.489	288.227	271.895	273.73	302.717	933.15	126.4	NaN
5.85	70.3475	123.489	153.019	228.29	209.443	213.078	223.688	182.799	196.263	188.939	208.897	245.65	219.383	217.26	199.998	186.944	287.886	274.899	395.768	352.844	348.773	361.511	280.907	279.505	299.25	288.371	933.15	126.4	NaN
5.95	73.4675	118.469	155.969	231.3	232.304	216.822	226.056	173.454	206.005	186.199	202.98	263.431	199.69	206.121	203.485	181.745	286.812	271.586	420.807	352.844	342.38	425	298.22	301.987	319.12	288.371	933.15	126.4	NaN
6.05	75.87	118.825	158.826	236.894	253.016	210.613	255.636	184.817	202.151	179.599	201.697	269.173	185.046	205.48	217.838	185.581	308.143	284.838	420.807	389.562	399.188	360.233	284.208	325.396	319.66	285.586	933.15	134.5	NaN
6.15	80.4025	116.695	167.227	235.297	268.447	210.057	275.593	197.352	209.563	200.796	209.401	265.312	200.835	200.645	187.491	174.794	309.683	297.115	535.864	573.087	430.25	352.578	292.615	321.25	330.418	289.043	958.25	146.2	NaN
6.25	82.4375	128.033	163.299	234.961	267.707	227.544	282.536	212.357	246.435	224.439	266.834	319.185	218.763	204.427	224.457	202.466	355.6	356.586	635.925	561.122	449.811	355.889	334.079	309.535	331.382	317.538	1031	146.2	NaN
6.35	83.8725	142.096	169.999	238.115	276.213	249.8	282.219	234.864	244.987	214.017	286.201	326.375	236.62	235.379	221.44	221.199	374.633	401.18	640.818	565.322	449.811	413.736	335.514	309.282	346.833	351.75	1031	146.2	NaN
6.45	83.972	146.091	180.932	251.818	281.74	244.043	295.92	231.855	238.467	273.509	284.161	339.8	215.44	238.499	226.214	221.443	370.886	361.456	602.266	563.067	463.725	453.609	366.975	368.195	394.03	344.4	1034.5	146.2	NaN
6.55	95.43	147.668	180.966	265.598	320.536	248.833	297.215	224.407	264.027	246.01	286.201	337.776	248.767	264.492	226.214	203.722	346.512	352.409	636.577	563.067	483.114	494.48	392.808	387	434.155	344.4	1034.5	148.35	NaN
6.65	97.105	150.547	198.5	237.767	324.863	244.186	320.756	228.992	250.654	246.01	286.201	337.776	236.62	240.726	226.214	214.39	372.614	348.187	597.812	591.233	519.612	520.811	433.73	406.859	403.709	269.96	1034.5	166.4	NaN
6.75	107.695	154.44	189.274	225.65	353.6	263.4	354.7	240.869	274.15	243.399	299.188	333.029	243.072	228.342	236.805	211.201	352.386	352.281	640.436	880.522	532.025	497.689	429.609	410.673	412.242	317.475	1145	177.6	NaN
6.85	106.132	165.001	197.887	223.855	356.047	291.012	374.513	299.287	278.843	305.95	353.005	378.381	264.693	260.792	236.689	232.979	386.363	432.076	731.4	888.075	656.871	495.688	422.308	404.033	439.291	314.971	1181	176.75	NaN
6.95	102.743	192.839	207.767	244.811	340.679	295.062	382.867	307.653	311.84	371.262	412.753	443.773	332.022	376.945	259.76	302.565	469.229	476.874	881.55	866.288	655.883	556.944	384.392	405.517	454.12	339.243	1181	176.75	NaN
7.05	109.467	214.109	219.233	252.9	377.107	295.788	403.1	320.086	326.822	473.64	436.474	459.171	351.678	377.539	234.011	320.433	469.329	456.625	784.933	877.138	637.25	551.611	449.879	458.695	495.792	358.157	1181	176.85	NaN
7.15	109.633	231.533	196.771	225.55	421.28	311.163	413.315	300.708	311.84	382.6	435.765	465.653	343.323	368.709	235.455	269.037	440.175	582.813	951.767	938.344	628.033	620.3	474.88	464.905	544.908	391.512	1181	211	NaN
7.25	120.867	253.144	204.85	252.91	351.4	309.456	426.257	290.308	312.87	397.011	450.198	460.6	343.323	378.139	245.877	256.711	440.175	572.637	926.089	980.344	709.68	668.271	491.971	502.295	522.421	404.163	1180	220.5	NaN
7.35	119.2	316.143	202.2	281.688	420.583	329.389	466.113	330.871	302.522	367.8	448.833	445.04	360.263	376.414	235.455	294.018	440.175	544.931	1011.6	1386.32	730.3	688.957	518.887	497.04	461.02	393.278	1254	220.5	NaN
7.45	131.75	293.634	262.867	320.071	496.542	382.77	484.9	375.191	411.1	411.256	501.319	467.1	368.986	341.844	302.124	295.742	476.538	578.803	1377	1476.69	789.3	713.971	536.786	482.658	552.3	487.014	1254	220.5	NaN
7.55	146.133	328.007	290.46	331.725	488.193	373.522	474.643	382.208	477.271	616.9	669.506	625.136	504.385	547.492	415.913	397.154	586	644.108	1269.52	1491.31	793.29	713.971	546.693	520.674	595.658	516.013	1203	181.6	NaN
7.65	155	422.05	295.543	368.488	497.344	388.49	506.743	388.9	422.889	496.613	620.86	640.973	543.058	500.677	450.808	402.46	570.5	689.091	1269.52	1491.31	810.911	753.214	651.2	560.381	644.621	410.275	1186	235.7	NaN
7.75	162.233	507.1	307.757	311.833	603.677	371.771	479.04	343.55	403.314	485.938	559.781	637.387	532.231	542.558	543.027	431.667	570.675	667.473	1311.89	1607.29	823.467	871.1	652.21	576.822	671.373	443.057	1196	293.65	NaN
7.85	173.633	536.025	337.7	379.817	604.143	422.378	537.233	309.4	315.837	485.938	512.28	616.247	543.058	519.65	467.551	439.342	621.183	636.62	1067.07	1698.6	896.29	757.125	669.875	594.312	671.373	500.3	1270.67	293.65	NaN
7.95	192.3	402.7	356.783	441.567	656.567	589.822	518.35	386.843	399.011	497.613	587.415	574.787	502.844	496.073	390.755	380.8	644.24	667.473	1555.35	2140.4	967.24	768.06	691.786	571.705	680.347	528.925	1293	293.65	NaN
8.05	201.075	483.167	604.8	551.043	656.88	644.2	548.589	531.975	459.956	580.1	732.22	597.657	485.36	479.051	395.014	414.227	646.82	692.28	1919.54	2088.28	972.222	944.843	690.562	585.41	706.26	556.138	1293	280.667	NaN
8.15	222.4	602.18	355.4	476.983	723.233	641.056	588.86	539.536	617.125	645.529	830.182	755.847	661.909	591.449	519.03	512.833	676.533	811.79	1761.83	1880.63	997.691	950.486	748.136	717.478	766.553	580.825	1293	352.2	NaN
8.25	232.6	548.183	435.887	411.311	633.792	930.629	548.573	501.78	619.163	645.2	902.944	827.375	677.262	597.697	625.331	411.823	694.625	743.842	1646.34	1880.63	997.273	986.557	834.129	744.861	815.273	588.987	1293	394.3	NaN
8.35	268.54	548.183	445.5	395.51	606.279	678.611	557.075	550.123	603.325	637.933	878.24	855.512	651.892	619.342	562.492	454.638	660.188	762.508	1646.34	2104.55	1154.92	1070.89	851.362	751.068	795.188	573.333	1275	355.4	NaN
8.45	274.225	664.32	519.18	556.971	653.927	747.91	584.322	560.215	546.471	592.04	808.5	839.659	651.892	659.716	637.608	444.508	688.414	742.91	1611.9	2308.04	1284.02	1285.61	868.142	765.295	801.981	645.52	1268.33	355.4	NaN
8.55	NaN	565.58	619.913	580.133	759.947	808.4	658.318	650.992	690.888	614.41	762.659	824.079	573.723	653.393	632.687	435.95	615.329	822.92	1704.32	2903.99	1295.85	1333.22	929.767	795.716	771.806	736.567	1275	355.4	NaN
8.65	NaN	734.02	491.129	580.133	685.091	847.722	689.86	707.823	726.8	694.92	806.989	839.911	648.936	618.939	641.9	345.733	640.711	850.078	1915.11	3057.36	1357.32	1287.3	959.323	888.848	962	726.013	1275	431.4	NaN
8.75	NaN	967.5	521.667	616.25	759.173	906.538	730.05	717.15	755.867	790.04	1021.06	1093.38	820.943	819.421	900.933	537.173	670.55	928.244	1977.78	3091.22	1372.59	1221.54	1037.81	970.8	1035.89	740.25	1297.33	NaN	NaN
8.85	NaN	690.3	570.333	617.633	751.536	875.078	743.72	710.67	757.222	817.378	966.579	1113.01	940.42	808.987	868.043	564.779	720.087	1036.12	2150.16	3275.98	1603.86	1289.1	1090.66	1087.62	1107.41	765.888	1272	NaN	NaN
8.95	NaN	995.167	781.478	761.283	792.962	884.05	787.64	758.6	759.489	795.15	1032.9	1133.38	874.093	878.627	973.983	593.829	704.737	793.35	2062.25	2763.79	1736.9	1512.44	1120.29	1075.66	1007.72	810.225	1352	460.6	NaN
9.05	NaN	558.233	924.467	1055.88	1106.52	747.038	936.45	773.271	823.462	795.15	993.442	1105.36	927.157	830.306	908.077	496.067	704.737	928.978	1928.03	3357.16	1787.11	1523.04	1140.41	999.73	1036.59	889.045	1007.6	460.6	NaN
9.15	NaN	814.95	558.057	1094.74	1180.22	878.125	978.362	849.723	931.375	889.83	1211.79	1199.69	929.662	797.801	909.882	552.931	666.467	911.222	2049.68	2727	1879.12	1859.66	1207.81	852.029	1060.87	939.5	1091.5	519.1	NaN
9.25	NaN	1617.27	685.7	1000.54	1113.14	1024.67	1065.81	877.4	910.413	971.44	1329.98	1221.57	936.957	838.029	903.171	561.279	722.086	794.629	2371.46	3804.07	1914.27	1892.79	1162.5	1032.92	1227.67	890.65	1094.75	830.15	NaN
9.35	NaN	1375.22	968	930	1402.41	978.667	1104.32	985.25	1006.08	1191.7	1479.63	1458.06	1153.46	886.267	1105.12	600.813	680.467	960.622	2535.97	4827.19	1995.08	2253.9	1334.83	1206.73	1283.33	953.7	890.48	713.333	NaN
9.45	NaN	1485.6	958	1003.66	1334.33	989.067	1081.79	970.893	1006.08	1001.85	1478.83	1475.09	1185.95	1028.21	1239.68	686.515	753.444	911.575	3006.88	4313.04	2266.67	2450.78	1596.36	1309.45	1296.62	814.933	728.92	684.5	NaN
9.55	NaN	1963.63	649.083	1022.45	1409.35	1025.88	1210.05	1024.89	997.889	997.13	1558.92	1439.84	1231.02	1068.23	1399.35	619.225	675.186	1049.51	3006.88	5542.5	2374.74	2418.09	1451.88	1298.07	1288.47	819.65	1042.8	684.5	NaN
9.65	NaN	1519.75	412.036	1290.45	1699.3	1115.53	1331.46	1078.77	1101.07	938	1515.18	1532.95	1165.29	1147.75	1239.18	627.417	827.75	852.822	3108.17	6233.6	2326.24	2974.55	1483.79	1462.62	1160.8	933.5	987.06	671.067	NaN
9.75	NaN	1833.97	885.237	1253.09	1708.8	801.85	1375.28	1290.66	1096.84	1107.54	1921.99	1527.1	1165.29	1185.14	1399.35	648.375	776.571	994.87	3293.5	6717	2784.33	2545.62	1593.5	1640.24	1608.11	1169.32	1040.14	665.433	NaN
9.85	NaN	2577.63	1446	888.78	1887.69	998.333	1540.06	1485.84	1341.98	1226.18	1260.72	1693.14	1300.09	1261.79	1388.54	738.356	836.629	1037.65	3150.49	6832.17	2901.89	2189.86	1677.23	1671.95	1726.4	1125.58	835.075	642.767	NaN
9.95	NaN	2054.3	1508.33	882.426	1590.62	1003.83	1639.95	1437.43	1368.06	1406.91	1559.49	2046.14	1513.32	1507.85	1760.19	841.7	960.057	1250.51	3275.56	6197.86	3168.1	2375.14	1699.92	1743.96	1614.43	1252.84	626.06	608.9	NaN
10.05	NaN	2723.33	1389	1041.16	2002.2	1125.33	1620.36	1495.42	1392.99	1357.94	1559.49	2032.77	1538.01	1600.96	1551.74	884.982	999.05	1378.84	3233.56	6197.86	4097	2453.57	1732.36	1650.37	1740	1068	538.367	633.883	NaN
10.15	NaN	2073.12	1256	1300	1592.97	1128.67	1978.06	1607.26	1396.27	1542.93	1681.57	1986.38	1538.01	1684.2	2102.23	867.17	999.05	1471.07	3550.86	8268	5504.74	2420.25	1796.07	1648.8	1802	1167	450.317	637.43	NaN
10.25	NaN	2185.7	1256	1215.34	2420.97	1128.67	2123.1	2146.81	1554.28	1343.73	1533.27	2076.07	1514.54	1951.76	1954.35	955.167	982.229	1492.56	3543.86	8845.4	8505.54	2575.55	1766.9	1582.52	1868.25	1375	449.975	456.45	NaN
10.35	NaN	2961.67	2056	1373.54	2420.97	1346.67	2198.22	2270.61	1934.74	1484.53	1599.99	2078.24	1568.45	1790.2	1825.13	865.822	1012.62	1379.96	3863.76	9280.8	9736.39	2649	1997	1626.16	2035.78	1375	NaN	NaN	NaN
10.45	NaN	2282.95	NaN	2240.67	1215.39	1347.33	2369.44	2209.91	2038.72	1697.74	2065.4	2492.3	1765.21	2136.57	2299.23	1037.02	1037.82	1464.98	4042.37	7921.75	10244.6	2051.2	2475.5	1619.44	2046.75	1375	NaN	NaN	NaN
10.55	NaN	3020	NaN	2238.5	2043.61	1365.33	2226.5	2692.86	2017.37	1808.92	2178	2484.17	1795.42	2683.57	2471	1071.54	1157.88	1727.67	4531.1	7921.75	10500	2880.72	2922.47	1612.87	1799.33	1375	NaN	NaN	NaN
10.65	NaN	2275.3	NaN	2326.67	5675	1991	2816.71	2692.86	2008.34	1763.49	2178	2442.71	1642.97	2509.68	2476.4	1094.31	1167.88	1514.36	4050.23	7604.25	11734	2840.24	1903	1612.44	1750.33	1362	NaN	NaN	NaN
10.75	NaN	2658	NaN	2847.67	5750	1991	3282.67	3039.86	2334.95	1601.96	1645.5	2381	1621.26	2048.98	2245.83	1104.53	1166.45	1748.38	4187.1	7535.25	19139.7	1938.77	1076	1425.73	1526.5	1440	NaN	NaN	NaN
10.85	NaN	2401.3	NaN	2827	5675	2506	3249.83	3327.57	2595.54	2231.28	1738.5	2650	2295	2622.5	2802.25	1040.41	1166.77	1756.78	4276.67	7408.5	11106.2	1938.77	NaN	1222	1407.48	1440	NaN	NaN	NaN
10.95	NaN	2675	NaN	2813	5750	3121	3813.43	3516.29	2889.67	2678.86	2167.83	2837.67	2580.5	2866.78	2812.75	1119.1	1148.52	1990.8	4544.3	7648.25	24938.4	567.6	NaN	1114.41	1287.24	1440	NaN	NaN	NaN
11.05	NaN	1090.24	NaN	2813	5806	3121	4188.67	3569.29	2651	2987	2304	2711.75	3149.25	3072.78	3594.6	1379.96	1350.02	2214.6	4601.01	7894	24994.5	5165	NaN	1130.59	1566.17	1440	NaN	NaN	NaN
11.15	NaN	3774.67	NaN	3409	5869	3121	3645.83	3486.83	2818.8	2914.4	NaN	4132	3234	4190	4042.75	1252.68	1386.83	2288.71	5066.14	6697.83	5064.15	NaN	NaN	1231.84	1791.5	1342	NaN	NaN	NaN
11.25	NaN	1866.48	NaN	3896	6134	NaN	4798.67	3700.5	2892	3440.5	NaN	4132	3234	4190	3503.2	1116.35	1478.44	2201.12	4256.91	4323.33	665.8	NaN	NaN	810.96	1437.85	1079	NaN	NaN	NaN
11.35	NaN	1488.92	NaN	3770.5	5863	NaN	4707.43	3950.6	3231.8	3445.33	NaN	4132	3234	4646.67	4031.75	1185.33	1496.62	2407.4	2925.25	3518.93	NaN	NaN	NaN	493.84	1112.37	1079	NaN	NaN	NaN
11.45	NaN	2260.72	NaN	815.7	5863	NaN	4596	4133.6	2866.67	2726	NaN	4049	3234	3025	3657.67	1185.33	1514.86	2476.4	5621	3203.82	NaN	NaN	NaN	446.3	946.1	NaN	788.26	NaN	NaN
11.55	NaN	639.8	NaN	807.8	5766	NaN	5895.8	4383	3346.25	3656	NaN	5384.5	4210	3741	3746.67	1288.94	1524.83	2910.67	5969.5	5484	NaN	NaN	NaN	471.1	946.1	NaN	970.3	NaN	NaN
11.65	NaN	639.8	NaN	799.9	3937	NaN	5418.33	4391.83	3946.4	3797.8	NaN	6278	5137	4417	4155.67	1836.15	2064.62	3083.71	5969.5	5484	NaN	NaN	NaN	448.52	994.4	NaN	817.2	NaN	NaN
11.75	NaN	639.8	NaN	807.8	3777.5	NaN	4869.2	4832	4436.5	3865.71	NaN	6278	5137	4417	4202	1721.48	2392.4	3164.14	5969.5	5732.5	NaN	NaN	NaN	510.367	983.675	NaN	NaN	NaN	NaN
11.85	NaN	363.5	NaN	685.55	3653	NaN	5074.43	4844.33	4436.5	4515.67	NaN	6230	5137	4417	5284	1295.37	2006.38	2943	5856	NaN	NaN	NaN	NaN	701.95	578.326	NaN	NaN	NaN	NaN
11.95	NaN	265.6	NaN	417.45	3902	NaN	6142	5044	4436.5	4840	NaN	6278	5137	4417	5284	1295.37	1935.74	2334.33	NaN	NaN	NaN	NaN	NaN	1620.93	91.78	NaN	NaN	NaN	NaN
12.05	NaN	241.85	NaN	308.15	3686	NaN	6469.67	5283.5	8085	6091	NaN	6921	5389	4570	5180	1324	2248.31	3368.75	NaN	NaN	NaN	NaN	NaN	833.954	91.78	NaN	NaN	NaN	NaN
12.15	NaN	273.05	NaN	361.28	1767	NaN	7167.5	7711	8984	7135.67	NaN	9420	6450.5	5584	NaN	934.45	1802.5	4426	NaN	NaN	NaN	NaN	NaN	1222.35	91.78	NaN	NaN	NaN	NaN
12.25	NaN	245	NaN	NaN	1581	NaN	6991.5	7679	8984	7135.67	NaN	9235.5	6695.5	NaN	NaN	934.45	2101	4736.4	NaN	NaN	NaN	NaN	NaN	2286	NaN	NaN	NaN	NaN	NaN
12.35	NaN	NaN	NaN	NaN	1581	NaN	5693.67	7060	8984	7135.67	NaN	9235.5	6695.5	NaN	NaN	934.45	2344.56	3377	NaN	NaN	NaN	NaN	NaN	2630	NaN	NaN	NaN	NaN	NaN
12.45	NaN	NaN	NaN	NaN	1581	NaN	5879.88	7060	8984	7135.67	NaN	9235.5	NaN	NaN	NaN	934.45	1807	3650	NaN	NaN	NaN	NaN	NaN	NaN	NaN	NaN	NaN	NaN	NaN
12.55	NaN	NaN	NaN	NaN	1581	NaN	6627.25	7060	10140	7194.5	NaN	9420	NaN	NaN	NaN	958.95	1971.9	3537	NaN	NaN	NaN	NaN	NaN	NaN	NaN	NaN	NaN	NaN	NaN
12.65	NaN	NaN	NaN	NaN	NaN	NaN	5689	7060	12040	16580	NaN	14875	NaN	NaN	NaN	918.9	2102.4	NaN	NaN	NaN	NaN	NaN	NaN	NaN	NaN	NaN	NaN	NaN	NaN
12.75	NaN	NaN	NaN	NaN	NaN	NaN	6000.33	7060	12040	16580	NaN	15145	NaN	NaN	NaN	921.7	1796	NaN	NaN	NaN	NaN	NaN	NaN	NaN	NaN	NaN	NaN	NaN	NaN
12.85	NaN	NaN	NaN	NaN	NaN	NaN	5303.5	NaN	12040	16580	NaN	15547.5	NaN	NaN	NaN	NaN	1739.5	NaN	NaN	NaN	NaN	NaN	NaN	NaN	NaN	NaN	NaN	NaN	NaN
12.95	NaN	NaN	NaN	NaN	NaN	NaN	NaN	NaN	12040	16580	NaN	15730	NaN	NaN	NaN	NaN	1683	NaN	NaN	NaN	NaN	NaN	NaN	NaN	NaN	NaN	NaN	NaN	NaN
13.05	NaN	NaN	NaN	NaN	NaN	NaN	NaN	NaN	12330	16580	NaN	NaN	NaN	NaN	NaN	NaN	1683	NaN	NaN	NaN	NaN	NaN	NaN	NaN	NaN	NaN	NaN	NaN	NaN
13.15	NaN	NaN	NaN	NaN	NaN	NaN	NaN	NaN	14873.3	19280	NaN	NaN	NaN	NaN	NaN	1012.54	1434.67	NaN	NaN	NaN	NaN	NaN	NaN	NaN	NaN	NaN	NaN	NaN	NaN
13.25	NaN	NaN	NaN	NaN	NaN	NaN	NaN	NaN	NaN	NaN	NaN	NaN	NaN	NaN	NaN	858.7	NaN	NaN	NaN	NaN	NaN	NaN	NaN	NaN	NaN	NaN	NaN	NaN	NaN
13.35	NaN	NaN	NaN	NaN	NaN	NaN	NaN	NaN	NaN	NaN	NaN	NaN	NaN	NaN	NaN	NaN	NaN	NaN	NaN	NaN	NaN	NaN	NaN	NaN	NaN	NaN	NaN	NaN	NaN

## Sheet: A) Best-case Aitken
Note: Row 2 is latitude (degree north), Column 1 is altitude (km), and other rows and columns are particle number concentrations (# cm-3).
	67.5	62.5	57.5	52.5	47.5	42.5	37.5	32.5	27.5	22.5	17.5	12.5	7.5	2.5	-2.5	-7.5	-12.5	-17.5	-22.5	-27.5	-32.5	-37.5	-42.5	-47.5	-52.5	-57.5	-62.5	-67.5	-72.5
0.05	NaN	244.56	1245.97	NaN	NaN	1240	423.7	NaN	NaN	NaN	249.583	NaN	NaN	NaN	NaN	106.975	442.5	762.167	NaN	NaN	NaN	NaN	1099.95	NaN	NaN	NaN	NaN	NaN	NaN
0.15	1516	470.486	519.217	245.325	425.817	364.8	463.583	386.9	267.717	222.162	137.354	168.499	147.748	100.952	147.998	371.319	380.476	415.622	382.113	445.283	436.512	772.825	801.4	559.329	313.355	282.15	155.475	227.6	NaN
0.25	1516	397.8	340.812	239.55	321.171	349.233	414.245	340.533	259.526	215.97	138.809	150.901	146.984	97.7786	138.176	302.543	321.35	388.288	353.722	454	377.971	723.913	720.145	504.043	303.9	276.233	131.95	221.3	NaN
0.35	1475	342.11	266.3	225.05	267.85	362	400.24	316.152	245.528	199.06	137.579	137.189	133.079	94.1414	126.145	279.558	283.578	363.125	338.03	433.788	384.5	615.043	610.825	465.45	293.5	314.989	139.233	220.6	NaN
0.45	889.8	281.343	308.275	236.18	250.2	331.611	362.218	303.466	242.1	224.386	139.137	133.619	123.067	92.5279	119.905	222.215	235.198	344.938	318.322	418.462	368.65	707.6	552.117	392.1	322.444	239.68	141.8	221.85	NaN
0.55	637.9	269.214	270.14	224.15	287.9	297.373	332.567	292.086	239.71	234.475	139.954	133.916	115.767	103.774	109.462	195.527	247.84	327.429	315.962	406.875	346.05	723.08	535.764	394.158	275.337	250.35	144.2	226.85	NaN
0.65	548.9	263.414	263.63	354.22	328.929	297.32	320.771	282.188	222.214	250.143	141.639	127.309	110.629	99.8287	150.134	221.489	213.62	313.8	304.55	416.457	340.383	747.12	502.333	387.225	298.9	245.333	146.5	233.75	NaN
0.75	498.7	259.614	260.7	352.88	331.043	288.36	300.771	285.425	229.9	232.889	150.88	147.445	113.235	100.757	138.132	214.842	198.38	298.625	307.1	415.271	307.475	671.044	591.864	398.117	292.35	362.6	150.133	240.55	NaN
0.85	460.6	256	274.538	406.271	332.488	287.27	292.964	278.288	223.2	214.562	159.575	131.343	111.155	92.3571	135.522	209.053	220.1	284.775	290.433	361.914	327.86	804.3	556.908	388.664	297.643	290.9	168.075	245.5	NaN
0.95	424.1	240.356	269.538	253	335.044	276.636	283.993	268.613	238.09	208.856	159.554	144.387	106.719	97.9387	137.619	204.731	191.52	273.15	275.438	385.25	326.35	704.356	524.177	387	312.2	296.02	174.125	247.45	NaN
1.05	392.5	238.29	260.211	262.975	339.411	283.611	282.55	268.488	220.571	211.044	160.899	152.866	86.11	105.628	142.222	174.645	193.35	263.5	270.738	337.65	326.925	710.7	511.35	391.131	293.9	338.16	180.425	244.75	NaN
1.15	368.4	237.07	263.427	344.467	329.58	263.458	270.475	261.735	256.9	213.178	170.451	156.673	102.389	114.135	161.441	218.423	143.033	257.312	260.043	343.571	329.067	603.7	517.546	375.1	304.86	290.78	187.9	239.75	NaN
1.25	348.4	237.15	266.736	345.417	342.456	262.267	254	254.265	235.39	216.933	179.8	168.725	112.215	124.548	157.208	230.576	193.1	253.963	264.843	301.933	332.25	555.27	522.669	365.819	308.578	331.66	194.975	231.75	NaN
1.35	333.4	250.775	273.618	346.483	328.8	266.1	264.55	248.729	228.65	223.411	182.331	182.415	110.838	123.554	181.386	250.837	218.65	257.35	275.212	356.183	336.133	520.033	514.3	347.056	304.911	287.086	202.05	226.1	NaN
1.45	321.4	251.975	279.264	383.887	338.382	267.873	267.562	244.529	241.57	224.025	194.1	186.05	114.726	131.658	189.248	238.711	200.333	254.863	282.125	339.238	360.6	483.989	477.585	357.65	312.87	294.8	207.85	220.8	NaN
1.55	311.4	256.45	302.4	389.212	350.95	271.736	269.685	260.73	246.522	247.743	229.813	203.555	122.515	148.38	190.012	250.1	161.1	295.757	299.157	346.962	334.483	467.809	496.138	358.044	311.067	281.883	206.267	213.15	NaN
1.65	302.9	258.038	303.943	391.337	318.925	291.26	278.677	284.833	270.618	256.2	231.37	214.382	128.382	149.467	225.67	225.172	241.583	301.333	297.8	309.767	348.36	437.017	468.043	357.444	301.913	294.257	214.4	204.9	NaN
1.75	293.1	263.471	299.3	400.038	327.075	253.14	278.1	270.6	283.278	283.18	269.256	244.933	134.142	211.456	241.851	261.209	231.28	310.243	314.025	354.288	351.167	449.791	460.036	344.656	298.425	299.957	234.05	197.45	NaN
1.85	284.7	268.414	301.075	401.775	333.458	293.967	299.86	289.556	306.32	324.636	329.673	281.254	142.463	241.668	262.277	276.579	300.55	321.655	324.167	363.9	368.9	431.727	435.1	355.68	278.633	288.15	239.475	195.25	NaN
1.95	284.3	270.512	299.856	398	335.773	309.673	310.329	297.32	312.86	377.091	364.69	282.655	125.307	266.687	298.229	291.705	264.683	329.475	336.58	362.778	368.2	438.192	421.925	345.3	307.475	288.067	287.367	191.567	NaN
2.05	273.6	282.456	311.39	406.55	366.264	303.83	317.043	326.41	332.6	416.367	382.968	298.558	157.127	256.551	249.912	296.556	274.471	334.61	348.433	365.211	387.167	425.454	408.262	356.676	318.95	303.386	287.367	191.567	NaN
2.15	271.7	292.038	321.827	399.033	383.708	308.8	334.467	334.478	351.238	457.91	483.381	346	175.578	272.262	294.554	304.194	338.74	369.44	377.587	364.637	378.783	425.092	419.586	344.99	324.278	288.25	309.533	196.333	NaN
2.25	266.7	295.038	329.817	414.611	376.767	330.867	320.521	367.55	376.462	516.578	499.123	320.697	183.039	281.4	294.554	307.806	308.433	378.625	369.4	378.23	393.75	419.854	401.346	340.93	330.97	302.15	329	195.3	NaN
2.35	267.5	299.814	343.05	428.825	395.792	348.473	374.229	373.97	436.962	575.63	542.725	308.878	186.895	274.06	322.051	312.494	339.6	375.369	421.86	384.83	406.233	396.8	403.433	334.721	346.789	299.983	330.2	196.533	NaN
2.45	272.8	300.271	350.3	421.944	400.371	350.767	378.307	375.9	410.875	783.411	663.628	354.861	208.43	286.788	285.887	295.123	355.114	371.336	413.3	396.327	415.725	395.664	369.493	341.06	346.156	320.286	345.067	201.1	NaN
2.55	237.45	309.529	365.88	433.867	409.264	356.66	369.754	384.87	422.03	1059.63	570.533	367.681	218.843	283.821	290.905	335.769	355.08	387.127	409.067	380.344	415.875	394.917	385.46	345.5	353.611	321.113	357.2	201.633	NaN
2.65	240.2	310.343	372.644	440.711	423.3	362.54	383.847	395.07	422.4	997.22	705.805	341.796	198.764	277.807	292.314	336.547	373.017	391.545	415.73	399.945	422.914	396.858	403.956	341.311	357.644	295.5	357.2	201.633	NaN
2.75	229.8	302.275	393.767	442.211	432.231	387.7	399.987	398.86	447.309	1045.22	764.847	376.993	220.943	327.683	326.441	365	380.067	435.1	424.38	408.77	442.825	398.175	404.481	360.91	346.188	300.8	360.067	203.267	NaN
2.85	249.1	309.025	382.636	448.822	434.4	376.991	411.231	413.745	447.582	1096.51	847.614	369.95	224.877	305.831	337.162	373.513	366.82	432.467	420.418	411.06	436.857	398.175	377.771	368.182	348.35	265.72	374.267	205.7	NaN
2.95	256.033	313.587	385.545	462.325	448.593	407.9	409.394	419.6	454.3	1096.51	782.832	366.908	224.877	328.871	321.993	374.671	386.967	426.564	431.45	410.64	446.163	386.445	400.673	365.345	361.038	325.529	374.267	205.2	NaN
3.05	261.2	316.63	401.191	466.938	458.707	428.017	427.393	421.337	465.917	1109.29	918.67	347.906	192.955	345.156	343.657	377.321	387.886	436.736	439.809	408.456	464.514	391.97	404.535	374.757	361.775	301.367	374.267	205.2	NaN
3.15	265.067	319.962	393.367	469.137	451.5	428.455	433.269	482.691	480.85	1235.92	927.615	369.675	256.917	331.236	383.829	406.243	436.3	483.22	457.731	412.067	459.586	408.282	422.947	374.661	372.6	326.929	378.667	211.1	NaN
3.25	269.4	327.8	413.233	475.163	448.58	415.92	442.887	496.925	481.042	1229.82	810.59	363.373	269.923	310.917	384.159	413.046	403.171	467.9	461.558	412.1	467.975	408.282	413.375	373.383	376.443	339.357	384.4	213.1	NaN
3.35	280.5	331.7	420.45	484.488	455.815	427.7	468.933	488.291	452.84	1197.38	920.181	357.241	257.033	342.433	384.159	398.329	409.24	474.067	453.173	412.775	463.933	409.473	417.494	377.459	389.6	320.133	348.05	213.1	NaN
3.45	277.9	335.39	437.782	491.262	493.821	449.25	480.55	535.136	457.46	1298.43	918.481	372.469	257.092	368.673	352.946	401.7	415.783	479.817	461.638	425.13	480.178	415.027	417.822	381.077	379.45	343.471	348.05	213.1	NaN
3.55	280.133	343.23	436.07	495	498.953	468.967	481.193	547.692	519.95	1327.71	957.95	386.665	297.342	409.84	442.988	441.408	438.014	519.267	495.575	446.622	478.837	411.978	405.438	389.636	379.45	335.18	388.6	221.867	NaN
3.65	286.375	348.19	443.85	496.889	475.454	463.03	489.743	552.391	523.991	1221.32	930.205	409.073	298.217	432.835	449.788	450.033	443.24	525.742	506.58	431.5	490.8	416.036	412.182	373.49	395.478	351.957	399.133	225.733	NaN
3.75	292.433	358.93	459.455	511.067	497.953	471.4	507.693	558.092	520.9	1148.72	1012.2	405.794	298.217	420.643	443.113	437.329	440.629	544.136	495.617	431.5	491.233	410.7	411.553	390.65	406.433	378.975	399.133	225.733	NaN
3.85	298.567	366.18	464.2	520.644	518.393	490.02	521.073	556	517.88	1179.79	934.095	397.106	298.467	407.55	464.938	418.558	446.233	525.742	493.845	437.71	500.389	427.927	409.982	414.068	396.3	359.543	481.75	225.733	NaN
3.95	301.633	367.3	468.109	526.322	531.64	536.125	548.9	588.9	553.183	1259.57	937.405	403.041	317.45	409.9	466.573	466.493	466.24	568.43	535.5	450.778	502.76	427.767	413.806	414.777	389.033	362.8	481.75	229.733	NaN
4.05	303.3	377.775	479.29	530.767	536.208	537.05	562.163	591.092	570.355	1210.81	840.119	463.194	355.223	480.892	501.473	504.657	468.45	595.283	547.733	464.58	509.989	436.375	433.459	409.662	389.033	380.45	497.85	239.7	NaN
4.15	310.067	378.512	467.545	535.211	521.886	540.591	563.433	591.092	561.325	1160.87	868.619	455.182	385.99	451.393	480.029	504.8	500.625	588.127	547.733	487.512	506.41	443.157	420.371	417.62	379.512	392.188	505.35	239.7	NaN
4.25	310.2	394.387	487.575	555.478	544.707	552.408	574.888	585.3	560.17	1154.73	868.933	471.225	367.2	420.417	492.567	504.8	491.417	595.75	533.6	464.58	507.67	449.286	437.717	427.315	398.15	395.438	505.35	239.7	NaN
4.35	313.6	403.738	501.509	563.311	550.838	543.518	592.771	614.942	566.191	1494.67	837.732	448.022	363.192	458.22	509.867	508.643	489.95	595.75	554.318	458.911	519.411	458.2	437.347	408.576	406.667	398.25	505.6	239.95	NaN
4.45	320.733	403.55	487.645	571.156	596.267	598.51	644.66	655.464	581.973	1014.86	835.336	468.422	387.625	472.586	516.987	523.954	518.571	644.383	606.08	516.478	544.76	469.786	464.211	433.53	400.09	395.5	505.6	247.4	NaN
4.55	326.467	403.688	491.109	596.06	598.26	599.49	641.707	651.855	615.918	798.355	637.6	504.729	443.667	524.329	564.127	582.336	550.257	696.883	617.058	520.2	542.078	467.35	451.958	438.538	410.464	397.663	529.75	254.05	NaN
4.65	333.367	416.05	500.8	579.133	593.975	605.333	638.288	650.109	597.318	731.23	609.019	506.376	443.667	507.829	561.567	583.471	543.133	693.036	630.66	514.79	530.122	467.35	457.844	428.1	402.52	412.438	537.4	254.05	NaN
4.75	341.875	440.111	526.009	605.556	595.153	617.73	648.425	671.127	599.082	681.633	613.79	483.625	443.667	520.236	542.065	563.093	617.475	660.464	617.058	514.79	556.444	482.386	463.494	452.033	427.333	416	537.4	254.05	NaN
4.85	346.3	454.57	537.775	619.133	636.427	643.69	661.965	669.208	605.573	713.4	608.282	506.472	443.667	495.121	572.422	577.327	652.883	636.845	633.845	518.86	563.76	533.422	470.961	453.432	436.864	416	537.4	254.05	NaN
4.95	356.167	457.06	524.391	641.92	666.1	669.71	681.825	709.608	633.267	737.8	610.123	495.759	443.667	509.453	548.347	589.515	637.714	657.05	651.692	571.21	587.68	529.75	464.271	455.173	446.458	402.586	537.4	259.9	NaN
5.05	376.6	479	525.364	627.845	660.96	679.09	701.113	747.92	668.327	723.382	615.141	589.153	516.483	584.557	614.779	619.354	712.186	741.567	704.325	588.46	612.6	533.575	465.356	460.562	446.567	417.962	556.35	269.45	NaN
5.15	378.35	485.69	538.83	635.455	672.312	684.65	719.712	718.69	669.175	673.244	622.714	572.428	532.3	562.906	640.667	654.253	721.9	745.464	705.525	588.46	612.6	529.375	475.329	461.067	439.309	446.529	576.45	269.45	NaN
5.25	385.1	502.544	557.189	644.164	675.462	686.967	731.344	726.2	673.377	696.2	609.982	581.731	532.3	580.723	623.138	655.369	721.9	757.744	713.273	588.46	608.4	524.578	485.178	469.224	471.8	459.471	576.45	270.1	NaN
5.35	399.425	509.133	558.267	666.636	692.88	728.375	723.535	726.564	673.673	669.72	611.168	575.124	532.3	573.979	631.481	669.267	726.217	745.464	713.273	588.46	612.35	541.022	496.792	473.268	473.77	459.386	576.45	270.1	NaN
5.45	409.375	513.45	570.04	652.35	720.68	729.967	750.929	729.688	674.231	668.6	612.7	576.606	532.3	578.487	631.481	656.47	797.4	721.579	705.309	607.24	631.97	540.28	507.729	489.445	451.32	457.729	576.45	271.05	NaN
5.55	409.375	516.767	574.23	656.08	748.121	764.222	783.933	749.473	717.458	672.144	616.395	581.119	534.183	579.6	646.427	649.509	763.271	761.354	766.258	677.4	665.54	547.85	502.9	480.032	476.517	414.8	576.45	287.9	NaN
5.65	415.375	529.85	576.42	665.04	740.285	771.211	840.95	770.643	709.11	716.66	696.529	685.3	652.142	657.707	722.169	730.008	906.14	837.3	825	688.45	687.57	566	512.347	475.474	476.13	442.367	621.65	290.05	NaN
5.75	429.575	551.45	583.82	666.82	761.414	775.611	826.107	794.818	742.955	719.064	693.159	689.825	665.209	666.964	743.706	759.562	849.888	879.215	851.93	696.85	675.373	571.878	518.1	477.571	482.09	459.583	626.8	290.05	NaN
5.85	427.375	594.356	598.89	673.95	762.007	775.978	811.519	792.51	731.633	724.55	691.526	698.986	714.075	689.127	731.962	769.379	868.586	844.923	839.26	699.811	675	573.844	514.807	473.845	499.29	452.671	626.8	290.05	NaN
5.95	436.85	590.873	604.39	692.83	784.679	796.3	814.475	775.4	723.755	726.489	697.996	711	703.61	679.179	741.353	751.85	849.888	833.373	825.545	699.811	691.21	579.812	526.5	490.143	514.86	452.671	626.8	290.05	NaN
6.05	444.575	592.255	600.94	725.278	833.056	799.288	837.379	778.92	722.155	718.1	697.189	706.093	661.383	674.267	752.692	767.227	898.6	869.677	825.545	724.462	666.638	569.689	528.831	506.092	514.92	454.729	626.8	299.15	NaN
6.15	459.025	587.508	601.989	709.95	893.713	766.886	883.953	805.582	762.311	750.49	693.427	712.513	679.331	678.054	727.064	743.471	901.633	867.338	910.322	834.25	727.6	605.367	534.562	501.925	529.7	457.457	643.55	310.3	NaN
6.25	464.475	592.667	626.57	714.727	873.327	833.989	932.086	859.091	790.582	787.69	778.3	788.023	749.614	742.736	836.893	845.607	958.586	1005.08	1017.52	836.9	784.267	610.222	553.1	495.322	530.273	485.375	692.1	310.3	NaN
6.35	468.3	645.778	634.54	715.227	869.433	899.829	910.275	858.945	791.758	804.355	781.757	831	805.157	809.853	860.592	869.129	1000.5	999.69	1016.98	894.678	784.267	620.964	553.879	491.332	541.178	502.925	692.1	310.3	NaN
6.45	464.92	643.11	666.367	716.64	875.167	872.743	914.747	921.391	785.755	802.03	782.535	827.4	798.475	802.543	854.337	872.336	989.657	1014.96	990.236	838.567	826.1	646.736	577.833	523.352	575.26	490.4	689.75	310.3	NaN
6.55	492.425	646.24	673.267	737.83	910.264	920.217	933.746	901.536	758.944	809.433	781.757	822.565	836.854	822.308	854.337	901.133	943.312	999.114	1021.13	838.567	819.586	673.92	608.323	534.839	599.073	490.4	689.75	312.45	NaN
6.65	495.9	653.023	708.825	743.015	903.094	894.643	936.375	912.267	768.56	809.433	781.757	822.565	805.157	801.653	854.337	888.5	991.014	986.508	983.964	847.744	843.013	686.611	615.84	545.132	572.3	427.48	689.75	330.5	NaN
6.75	523.55	698.55	694.211	732.77	963.679	876.183	992.387	926.469	785.8	835.38	786.577	827.435	795.98	791.857	868.76	870.853	964.514	999.164	1003.07	970.233	849.438	701.744	619.282	549.023	583.517	447.7	733.6	331.7	NaN
6.85	512.65	695.538	726.325	731.445	968.713	968.763	1006.81	1012.42	809.529	879.211	823.175	874.725	837.053	861.771	896.84	915.627	968.388	1090.22	1112.94	1042.71	960.529	695.2	614.65	542.162	602.827	470.557	749.05	331.75	NaN
6.95	497.967	737.612	711.578	760.911	967.857	967.638	1016.5	1035.52	835.03	887.5	878.96	948.64	934.979	990.1	969.858	1016.62	1073.83	1082.06	1250.13	1000.55	943.783	713.3	591.708	533.167	602.85	484.586	749.05	331.75	NaN
7.05	509.467	769.4	726.756	757.95	1000.16	968.525	1041.01	1033.27	827.178	883.2	883.81	949.1	937.846	1000.74	960.945	1009.33	1073.97	1052.11	1234.93	991.55	927.013	726.678	608.121	560.632	624.408	492.014	749.05	331.85	NaN
7.15	509.8	795.256	707.7	761.22	1021.81	1065.97	1040.13	1029.31	835.03	842	883.305	935.793	954.992	999.68	954.1	1022.12	1035.69	1076.4	1310.3	994.378	917.733	727.771	626.247	560.633	655.331	515.513	749.05	346.8	NaN
7.25	525.567	852.45	721.775	770.92	984.233	1048.98	1073.43	994.308	835.06	871.6	898.8	920.487	954.992	999.431	948.525	991.269	1035.69	1123.95	1305.62	1004.01	919.66	770.4	625.771	576.21	639.907	517.95	742.3	350.2	NaN
7.35	522.2	1000.53	720.8	806.25	1069.34	1068.17	1074.78	1041.27	864.533	928.444	863.788	965.82	937.214	992.688	954.1	1033.65	1035.69	1104.14	1333.74	1125.97	907.822	788.6	657.06	568.675	598.733	512.078	756.4	350.2	NaN
7.45	545.65	903.386	765.617	824.843	1088.29	1153.24	1143.88	1096.04	902.467	980.3	875.784	998.271	948	995.921	1010.07	1026.73	1057.19	1140.98	1420.58	1126	1013.44	813.4	666.436	565.679	644.375	552.143	756.4	350.2	NaN
7.55	549.067	955.267	726.84	794.75	1094.18	1168.93	1121.66	1129.5	934.471	981.878	949.339	1111.9	1068.53	1134.71	1165.92	1152.62	1174.56	1229.58	1492.97	1180.2	1024.93	813.4	633.54	576.316	659.367	561.1	750.35	350.1	NaN
7.65	556.45	1060.82	719.9	823.15	1130.31	1119.02	1148.45	1125.64	924.733	1000.92	955.76	1119.11	1101.72	1131.38	1157.12	1145.81	1163.01	1254.54	1492.97	1180.2	976.311	820.229	674.2	585.667	673.457	507.075	748.333	366.9	NaN
7.75	561.567	1223.53	729.214	744.917	1151.22	982.029	1136.71	1186.57	921.814	1041.67	965.487	1124.57	1112.74	1108.36	1183.85	1161.43	1189.64	1227.05	1481.19	1223.2	1014.46	779.467	677.09	579.778	692.667	528.114	748.133	369.05	NaN
7.85	568.167	1247.05	762.583	804.217	1165.75	1066	1227.63	1215.64	908.5	1041.67	986.713	1094.53	1101.72	1107.44	1185.18	1140.4	1226.67	1236.85	1387.1	1300.03	986.3	845.725	729.617	582.529	692.667	556.425	740.6	369.05	NaN
7.95	579.133	1006.98	764.283	911.783	1264.38	1318.12	1357.33	1157.26	953.567	1044.01	1001.85	1095.05	1054.18	1114.85	1181.48	1153.15	1259.6	1227.05	1473.97	1387.61	934.85	952.58	711.95	576.695	694.82	566.888	750.25	369.05	NaN
8.05	594.675	1063.57	910.091	961.8	1267.43	1364.41	1340.59	1226.03	996.144	1141.1	951.893	1076.3	1083.08	1120.95	1177.92	1170.27	1186.8	1235.18	1735.57	1379.14	1016.5	904.814	705.792	576.262	700.053	576.487	750.25	369.933	NaN
8.15	605.675	1208.58	763.889	921.033	1257.58	1391.23	1301.81	1297.68	974.788	1096.33	1036.11	1217.41	1205.95	1286.96	1365.45	1311.5	1241.67	1343.65	1737.44	1254.14	1045.41	904.471	705.464	610.411	715.307	585.6	750.25	378.9	NaN
8.25	612.183	1082.62	833.6	874.389	1189.79	1503.65	1317.25	1300.15	978.663	1177.59	1041.27	1229.94	1255.08	1288.23	1347.17	1340.54	1318.12	1306.92	1674.17	1254.14	1146.49	750.686	764.957	616.394	732.673	587.337	750.25	385.6	NaN
8.35	625.64	1082.62	834.65	823.56	1221.19	1457.38	1267.08	1324.73	1026.92	1136.92	1070.69	1245.18	1251.02	1291.92	1373.12	1343.08	1302.62	1342.83	1674.17	1397	1189.4	868.975	781.492	617.105	718.944	579.856	733.75	389.7	NaN
8.45	590.5	1219.78	945.88	1074.4	1251.48	1464.32	1294.43	1328.8	1000.47	1121.31	1061.25	1247.47	1251.02	1295.71	1360.31	1320.54	1323.14	1321.27	1645.97	1426.16	1158.24	878.911	810.833	620.742	725.2	605.64	713.9	389.7	NaN
8.55	NaN	958.54	1047.61	1169.98	1397.47	1247.55	1373.47	1393.97	1049.22	1128.91	1071.66	1238.47	1209.97	1261.65	1348.49	1335.29	1314.71	1405.02	1582.7	1589.59	1226.22	925.413	778.253	629.556	693.931	629.944	718.95	389.7	NaN
8.65	NaN	1252.84	991.171	1169.98	1463.11	1677.98	1333.3	1435.58	1108.38	1192.37	1092.19	1243.11	1233.57	1283.03	1374.89	1361.17	1315.78	1412.11	1798.43	1666.04	1297.13	893.889	794.169	640.257	773.108	621.45	718.95	398.6	NaN
8.75	NaN	1504.85	994.367	1171.82	1509.2	1753.72	1427.76	1425.97	1100.12	1245.59	1159.59	1344.68	1342.98	1454.5	1533.42	1508	1402.38	1507.44	1847.8	1688.91	1317.48	908.237	825.421	700.55	819.1	624.175	701.667	NaN	NaN
8.85	NaN	1125.38	1009.52	1154.27	1343.62	1701.53	1532.84	1387.96	1102.12	1290.19	1176.98	1363.8	1372.72	1449.04	1588.64	1535.57	1431.38	1706	1906.96	1699.03	1247.5	928.029	810.921	837.6	846.233	625.163	666.067	NaN	NaN
8.95	NaN	1399	1241.9	1222.53	1414.36	1935.33	1397.15	1459.47	1101.68	1252.98	1147.42	1362.84	1363.84	1441.51	1599	1532	1433.88	1551.88	1886.05	1603.81	1365.21	964.4	801.423	778.5	768.777	625.712	711.7	402.1	NaN
9.05	NaN	892.367	1560.24	1628.68	1663.19	1566.5	1770.62	1473.19	1130.38	1252.98	1201.96	1351.05	1356.49	1441.27	1590.62	1558.08	1433.88	1513.78	1846.38	1707.24	1389.05	968.4	823.179	745.44	781.662	594.982	583.5	402.1	NaN
9.15	NaN	1157.85	926.8	1726.82	1770.89	1744.14	1582.95	1444.5	1151.91	1357.05	1113.93	1392.99	1368.6	1460.44	1569.91	1538.85	1419.44	1509.11	1886.16	1710.06	1370.2	970.225	839.053	685	779.133	662.79	569.05	393.4	NaN
9.25	NaN	1587	1055.27	1495.85	1763.36	1883.34	1567.07	1518.31	1217.53	1341.85	1159.76	1407.73	1405.49	1458.33	1573.29	1557.57	1471.86	1657.29	2074	2048.38	1359.88	978.05	742.776	716.525	869.144	640.733	571.65	502	NaN
9.35	NaN	1313.3	1599.4	1250.84	1787.59	1940.12	1557.41	1488.02	1201.81	1368.11	1240.21	1505.87	1530.76	1596.91	1686.83	1734.2	1557.33	1809.22	2159.82	2399.57	1332.43	896.614	690.394	735.033	881.589	647.014	480.68	438.633	NaN
9.45	NaN	1331.55	1465.1	1247.51	1768.8	1957.95	1517.74	1516.84	1201.81	1409.75	1287.22	1535.17	1506.31	1613.86	1756.15	1783.69	1581.44	1778.25	2394.56	2243.25	1397.32	1022.84	884.161	745.587	881.425	554.811	428.02	422.933	NaN
9.55	NaN	1664	777.083	1230.77	1423.65	1944.95	1596.74	1594.36	1202.27	1353.52	1259.36	1503.43	1499.36	1702.5	1682.36	1788.33	1609.86	1840.38	2394.56	2326.83	1419.79	1021.97	909.408	736.111	882.578	580.812	550.785	422.933	NaN
9.65	NaN	1321.78	523.864	1372.95	1392.53	2171.03	1551.49	1649.98	1225.73	1424.23	1308.04	1543.33	1539.1	1620.17	1670.4	1747.58	1613.5	1744.22	2485.09	2515.6	1275.95	1008.6	861.392	805.744	797.18	643.871	511.56	400.567	NaN
9.75	NaN	1355.4	943.65	1345.8	1414.87	1151.7	1523.03	1885.03	1229.77	1388.9	1220.32	1543	1539.1	1545.74	1682.36	1792	1584.71	1804.5	2581.25	2968.33	1562.04	1083.39	930.777	816.814	889.878	656.82	542.312	393.967	NaN
9.85	NaN	1753.67	1332.67	1207.52	1512.31	1424	1795.69	1891.64	1297.93	1330.36	1340.85	1599.93	1604.4	1690.51	1690	1744.11	1629.29	1927.75	2587.67	3088	1647.52	1125.71	928.262	704.25	880	732.462	507.3	382.033	NaN
9.95	NaN	1368.15	1331	1209.66	1109.97	1420.67	1903.84	1891.8	1320.93	1519.92	1445.24	1708.29	1703.43	1836.17	1813.33	1911.7	1725.43	2081.56	2671.11	3019.29	1728.64	1191.33	859.675	718.955	908.443	789.827	317.33	364.267	NaN
10.05	NaN	1739.33	1209.5	1339.47	1129.95	1394.75	1868.86	1917.83	1364.49	1502.84	1445.24	1734	1702.71	1817.98	1883	1962.18	1727	1980.22	2734.33	3019.29	1471.71	1232.69	844.9	703.857	964.678	578.1	291.433	384.45	NaN
10.15	NaN	1350.03	1160	1158.91	852.9	1386.33	2094.55	1981.31	1364.76	1479	1417.84	1733.23	1702.71	1820.88	1698.43	1930.7	1727	2064.33	2680.14	3293	2025.22	1312.29	843.76	701.129	937.612	583	236.467	383.67	NaN
10.25	NaN	1311.58	1160	1296.64	1168.92	1386.33	2039.1	2076.35	1355.53	1581.56	1340.41	1710.07	1748.4	1823.75	1800.75	1908.89	1732.71	1913	2692.86	3477.6	2286.82	1255.65	904.69	680.167	908.875	593.2	235.125	274.6	NaN
10.35	NaN	1675.67	1000.73	1275.24	1168.92	1473.67	2113.5	2172.96	1787.33	1718.12	1450.49	1728.94	1706.7	1777.44	1856	1850.44	2046.5	2031.7	2944.43	3688.6	2493.87	1276.3	1034.66	655.429	947.922	593.2	NaN	NaN	NaN
10.45	NaN	1274.08	NaN	2039.67	671.325	1474	2213.61	1498.1	1843.61	1762.5	2121	1862.4	1744.64	1695.7	1798.5	1802.83	1867.5	2181.22	3107.57	4283.5	2405.68	1226.66	1214.46	650.157	927.663	593.2	NaN	NaN	NaN
10.55	NaN	1639	NaN	1862.5	927.008	1468.33	2116.1	1938.86	1638.03	1860.25	2242	2131.33	2097.22	1784.02	1928.6	1980.11	1950.83	2299.89	3172	4283.5	2381.33	1924.85	1562.92	646.143	810.217	593.2	NaN	NaN	NaN
10.65	NaN	1252.47	NaN	2038.33	2156	1654	2474.53	1938.86	1324.46	1734.29	2242	2199.71	2133.67	1763.07	1930.4	1917.57	1953.5	2223	3122.29	4243.75	3687.01	2222.07	533.3	646.086	782.367	590.2	NaN	NaN	NaN
10.75	NaN	1558	NaN	2054	2125.5	1654	2765.18	1971.69	1404.97	1876.33	1678.5	2116.25	2138.29	1554.91	1850.83	1839.88	1895.75	2297.82	2961.33	4241.5	3299.03	789.667	328.067	606.243	683.883	590.2	NaN	NaN	NaN
10.85	NaN	1394.4	NaN	1952.33	2156	1774	2214.18	1988.03	1447.72	1535.17	1697	1952.5	2500	1908.88	2105.25	2049.57	1993.57	2282.22	3280.83	4341	2451.37	789.667	NaN	530.086	643.3	590.2	NaN	NaN	NaN
10.95	NaN	1488.47	NaN	1906.97	2125.5	1918	2688.87	2018.03	1560.43	1637.71	1471.5	2181.33	2099	1929.11	2109.75	2074	1991.56	2424.5	3320.71	4511.75	3308.16	419.6	NaN	520.938	586.5	590.2	NaN	NaN	NaN
11.05	NaN	710.64	NaN	1906.97	2038	1918	3022.85	2043.03	1446.4	1748.25	2241.5	2828.25	2408.25	1986.44	2214.4	2547.18	2073.55	2589.1	3390.43	5306.67	3817.01	1853	NaN	507.775	765.267	590.2	NaN	NaN	NaN
11.15	NaN	1951.67	NaN	2447	1676	1918	2198.08	2061.7	1432.12	1655.6	NaN	2359	2982	2550.5	1992.5	2148.83	1966.38	2740.14	3425.57	4909.17	3489.88	NaN	NaN	506.34	887.7	584.6	NaN	NaN	NaN
11.25	NaN	1020.4	NaN	2367	1742	NaN	3033.83	2062.33	1435.22	1614.5	NaN	2359	2982	2550.5	1908.8	2066.38	1949.22	2597.5	4372.45	4726.42	882.6	NaN	NaN	460.18	794.15	569.3	NaN	NaN	NaN
11.35	NaN	830.464	NaN	2228	1662.5	NaN	2735.29	2087.28	1451.2	1619.67	NaN	2359	2982	2419.67	1990.5	2099.86	1962.75	3205.8	4403.88	4706.67	NaN	NaN	NaN	400.8	676.2	569.3	NaN	NaN	NaN
11.45	NaN	1359.03	NaN	578.8	1662.5	NaN	2349.33	2098.08	1608.33	1836	NaN	2552	2982	3000	1953	2099.86	1974.43	3214.2	5551	3220.5	NaN	NaN	NaN	355.833	788.65	NaN	507.38	NaN	NaN
11.55	NaN	723.1	NaN	617.55	1679	NaN	3428	2238.85	1486	1779.6	NaN	2744	3325	3227	1958.67	2156	1996.17	3508.67	5840	4858	NaN	NaN	NaN	392.58	788.65	NaN	542.1	NaN	NaN
11.65	NaN	723.1	NaN	656.3	1325.5	NaN	3028.33	1921.57	1470.4	1787.4	NaN	3018.5	3650	3442	2024.33	1925	2087.62	3490	5840	4858	NaN	NaN	NaN	360.45	935.1	NaN	518.7	NaN	NaN
11.75	NaN	723.1	NaN	617.55	1297.5	NaN	2454.6	2229.33	1355.5	1617.29	NaN	3018.5	3650	3442	2037.33	2041.5	2184.5	3483.57	5840	4900.75	NaN	NaN	NaN	523.1	818.7	NaN	NaN	NaN	NaN
11.85	NaN	531.4	NaN	558.65	1313	NaN	2668.63	2157.67	1355.5	1813	NaN	3222	3650	3442	2171.5	2329	2235.12	3650.2	5862	NaN	NaN	NaN	NaN	695.3	542.643	NaN	NaN	NaN	NaN
11.95	NaN	452.175	NaN	409.85	1282	NaN	4156.67	2157	1355.5	1409	NaN	3018.5	3650	3442	2171.5	2329	2232.37	3315.22	NaN	NaN	NaN	NaN	NaN	1114.31	195.1	NaN	NaN	NaN	NaN
12.05	NaN	442.7	NaN	341.125	1263	NaN	3327.33	2011.25	1422	1440.33	NaN	3206	3716	3466	2148.33	2350	2167.56	4188.5	NaN	NaN	NaN	NaN	NaN	728.938	195.1	NaN	NaN	NaN	NaN
12.15	NaN	458.8	NaN	376.88	809.9	NaN	3884.5	3340	1436	1459.67	NaN	4174	3932.5	3628	NaN	2627.5	2796	4364.75	NaN	NaN	NaN	NaN	NaN	860.829	195.1	NaN	NaN	NaN	NaN
12.25	NaN	449.1	NaN	NaN	768	NaN	3822	3316	1436	1459.67	NaN	3884.5	4010.75	NaN	NaN	2627.5	2836.71	4451.2	NaN	NaN	NaN	NaN	NaN	1786.5	NaN	NaN	NaN	NaN	NaN
12.35	NaN	NaN	NaN	NaN	768	NaN	3078.67	2863	1436	1459.67	NaN	3884.5	4010.75	NaN	NaN	2627.5	2778	4002.5	NaN	NaN	NaN	NaN	NaN	1913	NaN	NaN	NaN	NaN	NaN
12.45	NaN	NaN	NaN	NaN	768	NaN	2992.5	2863	1436	1459.67	NaN	3884.5	NaN	NaN	NaN	2627.5	2824	5155	NaN	NaN	NaN	NaN	NaN	NaN	NaN	NaN	NaN	NaN	NaN
12.55	NaN	NaN	NaN	NaN	768	NaN	3687.5	2863	1437	1427	NaN	4174	NaN	NaN	NaN	2622	3747.8	5295	NaN	NaN	NaN	NaN	NaN	NaN	NaN	NaN	NaN	NaN	NaN
12.65	NaN	NaN	NaN	NaN	NaN	NaN	3394.5	2863	1437	1544	NaN	4753	NaN	NaN	NaN	3640	3328.6	NaN	NaN	NaN	NaN	NaN	NaN	NaN	NaN	NaN	NaN	NaN	NaN
12.75	NaN	NaN	NaN	NaN	NaN	NaN	3770.67	2863	1437	1544	NaN	4796.5	NaN	NaN	NaN	3644	4632	NaN	NaN	NaN	NaN	NaN	NaN	NaN	NaN	NaN	NaN	NaN	NaN
12.85	NaN	NaN	NaN	NaN	NaN	NaN	3793	NaN	1437	1544	NaN	4904.5	NaN	NaN	NaN	NaN	4543	NaN	NaN	NaN	NaN	NaN	NaN	NaN	NaN	NaN	NaN	NaN	NaN
12.95	NaN	NaN	NaN	NaN	NaN	NaN	NaN	NaN	1437	1544	NaN	5177	NaN	NaN	NaN	NaN	4454	NaN	NaN	NaN	NaN	NaN	NaN	NaN	NaN	NaN	NaN	NaN	NaN
13.05	NaN	NaN	NaN	NaN	NaN	NaN	NaN	NaN	1444	1544	NaN	NaN	NaN	NaN	NaN	NaN	4454	NaN	NaN	NaN	NaN	NaN	NaN	NaN	NaN	NaN	NaN	NaN	NaN
13.15	NaN	NaN	NaN	NaN	NaN	NaN	NaN	NaN	1487.67	1547	NaN	NaN	NaN	NaN	NaN	3938	4512	NaN	NaN	NaN	NaN	NaN	NaN	NaN	NaN	NaN	NaN	NaN	NaN
13.25	NaN	NaN	NaN	NaN	NaN	NaN	NaN	NaN	NaN	NaN	NaN	NaN	NaN	NaN	NaN	3837	NaN	NaN	NaN	NaN	NaN	NaN	NaN	NaN	NaN	NaN	NaN	NaN	NaN
13.35	NaN	NaN	NaN	NaN	NaN	NaN	NaN	NaN	NaN	NaN	NaN	NaN	NaN	NaN	NaN	NaN	NaN	NaN	NaN	NaN	NaN	NaN	NaN	NaN	NaN	NaN	NaN	NaN	NaN

## Sheet: A) Best-case Coarse
Note: Row 2 is latitude (degree north), Column 1 is altitude (km), and other rows and columns are particle number concentrations (# cm-3).
	67.5	62.5	57.5	52.5	47.5	42.5	37.5	32.5	27.5	22.5	17.5	12.5	7.5	2.5	-2.5	-7.5	-12.5	-17.5	-22.5	-27.5	-32.5	-37.5	-42.5	-47.5	-52.5	-57.5	-62.5	-67.5	-72.5
0.05	NaN	1.59625	3.62667	NaN	NaN	4.142	6.26633	NaN	NaN	NaN	4.294	NaN	NaN	NaN	NaN	14.016	4.452	3.734	NaN	NaN	NaN	NaN	3.575	NaN	NaN	NaN	NaN	NaN	NaN
0.15	0.7356	2.5173	3.5155	3.08025	5.3662	5.26967	5.376	5.18387	6.15008	9.324	9.21341	11.6449	24.7856	13.41	9.108	5.99277	5.7664	4.218	3.62213	4.11533	4.37312	3.97812	3.18677	4.34814	5.57664	3.30483	1.19857	1.094	NaN
0.25	0.7356	2.47121	3.15563	2.89575	5.00883	4.81178	5.29173	5.51522	6.1272	9.0358	8.14518	11.7775	22.4474	13.4275	10.1645	6.23308	5.7438	4.33812	3.58956	3.89913	4.23743	3.87213	3.14127	3.982	4.59063	3.07633	0.796075	0.89595	NaN
0.35	0.7332	2.41955	2.99933	2.67825	4.048	4.0255	5.1298	5.3078	6.45125	9.18167	7.97147	11.8052	22.4729	13.4184	10.1351	6.19575	5.6856	4.30312	3.5538	3.58214	4.0405	3.55643	2.95942	3.69664	4.21475	2.64289	0.751833	0.7386	NaN
0.45	0.6969	2.10427	2.7845	2.334	3.8318	4.24289	4.85573	5.1084	5.9565	8.35729	8.0598	11.7268	22.4521	10.5024	10.0819	6.45273	6.9105	4.24625	3.44733	3.50343	3.92233	3.5694	2.82375	3.514	3.77333	2.699	0.7076	0.66305	NaN
0.55	0.6652	2.06884	2.00322	2.3855	3.87917	4.33364	4.60017	4.8568	5.7508	7.72037	7.60606	11.1756	22.3317	9.18714	10.978	7.39815	5.2938	3.73829	3.20363	3.41671	3.7715	3.4246	2.77191	3.226	3.70975	4.0195	0.42405	0.62985	NaN
0.65	0.6207	2.02556	1.78844	3.0126	3.34243	4.11489	4.28846	4.582	5.489	7.17629	7.55773	13.4753	17.7538	9.06414	9.03478	7.04154	6.67417	4.03062	3.09063	3.31671	3.612	3.2888	2.587	2.9035	3.65443	2.98467	0.661533	0.59385	NaN
0.75	0.5796	1.90809	1.6751	2.8156	3.10471	3.892	3.96457	4.09638	5.463	7.09044	6.60173	7.8783	17.7132	10.0835	9.7222	6.53253	7.364	3.99214	3.03771	3.35871	3.38875	3.02544	2.54036	2.67517	3.5665	2.29467	0.628033	0.55625	NaN
0.85	0.5441	1.78634	1.56771	3.02471	2.90414	3.5778	3.79036	3.835	5.5375	7.46863	6.43727	10.6477	17.8279	13.5441	9.6941	6.37767	4.7982	3.83029	2.85233	3.05829	3.2416	3.0608	2.33767	2.45514	2.91943	2.2298	0.71255	0.5214	NaN
0.95	0.5163	1.58404	1.47594	2.19833	2.675	3.28736	3.52777	3.74886	5.1143	6.96844	6.39674	7.277	18.7439	12.5075	8.78369	6.18805	6.921	3.5625	2.67888	3.08862	2.927	2.83133	2.12138	2.31367	2.82813	1.692	0.668325	0.4899	NaN
1.05	0.4931	1.47748	1.27921	1.89925	2.46744	3.29411	3.27069	3.333	5.336	6.792	6.81262	7.20433	26.8114	9.07833	9.17475	6.12097	5.849	3.37012	2.52787	2.88713	2.73025	2.6889	1.9705	1.80895	2.68125	1.676	0.622925	0.4602	NaN
1.15	0.478	1.38303	1.29024	1.99167	2.3543	2.87164	2.99025	3.07867	3.796	6.60556	6.81787	7.02125	24.7403	8.49493	9.68459	5.05921	5.69733	3.15475	2.337	2.70586	2.6465	2.44533	1.74023	1.73256	2.1802	1.06738	0.57505	0.42465	NaN
1.25	0.4656	1.35006	1.21268	1.85367	2.15578	2.59567	2.69733	2.8768	4.34444	6.42433	6.7083	8.39058	22.3815	8.153	7.16559	3.86143	4.995	2.91988	2.14	2.48833	2.36267	2.2659	1.70561	1.57816	1.8201	1.10432	0.53745	0.3943	NaN
1.35	0.4517	1.3081	1.14416	1.70583	2.02618	2.37682	2.52217	2.64457	4.26412	6.18289	7.61455	7.42108	22.3351	8.37513	7.20679	3.14066	3.6935	2.3445	1.96412	2.32883	2.1	1.76656	1.52183	1.33478	1.60645	1.35481	0.507	0.37135	NaN
1.45	0.4416	1.25754	1.08905	1.61237	1.79364	2.211	2.25892	2.50714	3.7478	6.27238	7.46938	7.49564	22.7388	11.0164	6.19282	3.53233	3.9951	2.54287	1.75663	2.12312	1.8886	1.85333	1.48474	1.16333	1.48779	1.14358	0.483925	0.35405	NaN
1.55	0.4367	1.24596	0.928089	1.47313	1.6713	2.07845	2.10639	2.2495	3.63689	5.65171	6.31289	6.57983	23.0313	10.0883	7.18261	3.22776	4.98775	1.90329	1.603	1.92875	1.67267	1.62264	1.34045	1.05188	1.24044	0.969333	0.388233	0.33335	NaN
1.65	0.434	1.17225	0.853257	1.3525	2.03175	1.7604	1.89296	1.86988	2.95409	4.3475	7.83455	4.54435	23.2771	11.4045	6.34635	4.33219	2.39222	1.8079	1.19821	1.73683	1.413	1.3573	1.1989	0.938522	1.18562	0.9549	0.377	0.31975	NaN
1.75	0.4283	1.13814	0.851862	1.22487	1.92975	1.9707	1.73598	2.19428	2.88989	4.5134	7.07963	4.60055	23.4101	8.84498	8.16743	3.868	4.74524	1.5172	1.16467	1.58387	1.37445	1.31641	1.07675	0.818139	1.01141	0.823471	0.4017	0.3074	NaN
1.85	0.4256	1.07999	0.826125	1.15118	1.82642	1.84158	1.63328	2.11833	2.5151	3.74109	6.65195	3.52872	23.1073	5.47489	6.87689	3.85921	0.568325	1.12693	1.02863	1.23985	0.879929	1.06666	0.947825	0.749045	0.884717	0.791167	0.389275	0.29665	NaN
1.95	0.4196	1.04826	0.836287	1.09215	1.79557	1.58709	1.54628	2.10173	2.5219	3.6059	7.58557	3.55476	24.8874	8.49794	6.98446	4.94028	4.55003	1.60276	1.00506	1.18693	0.8608	1.05012	0.887656	0.700276	0.83485	0.7175	0.362333	0.266933	NaN
2.05	0.4189	1.00121	0.76424	0.97515	1.53675	1.5498	1.55632	1.97927	2.3111	2.95432	7.58424	3.29889	19.4521	8.69171	9.93757	3.85004	3.07839	1.32234	0.949967	0.995667	0.587683	0.861285	0.761885	0.607824	0.677087	0.6499	0.362333	0.266933	NaN
2.15	0.4156	0.9897	0.833564	0.965978	1.28576	1.5453	1.56049	2.04721	2.06738	3.2535	7.36754	2.73883	20.1705	8.3106	10.3004	3.49613	1.12418	0.70015	0.882888	0.847437	0.472	0.825608	0.780614	0.589952	0.727144	0.603333	0.3292	0.247633	NaN
2.25	0.407	0.9156	0.784933	0.852633	1.50678	1.6841	1.70035	1.64754	2.17675	3.33333	7.37316	4.72253	19.9269	7.15279	10.3004	3.47074	2.06502	0.67905	0.808057	0.79418	0.4294	0.768608	0.696554	0.508145	0.53559	0.532717	0.299633	0.23885	NaN
2.35	0.4048	0.943143	0.72582	0.795588	1.12695	1.63696	1.30381	1.85756	1.18289	3.06546	7.25304	5.07237	16.7038	7.03242	8.35945	3.18548	0.769483	0.785915	0.41438	0.7151	0.3051	0.61965	0.60132	0.452168	0.496022	0.490117	0.299167	0.239033	NaN
2.45	0.3912	0.908614	0.71859	0.791233	1.07776	1.39197	1.29108	2.07328	1.9493	2.59906	6.79949	3.94831	15.4716	6.09309	9.63912	3.41656	1.07023	0.769064	0.65167	0.681173	0.308725	0.666145	0.516864	0.44099	0.496667	0.497614	0.2765	0.230333	NaN
2.55	0.3703	0.848529	0.724289	0.724256	1.04669	1.66636	1.30501	1.82815	1.81024	1.38363	7.52104	3.73987	12.9258	4.29684	9.65249	2.8216	1.40696	0.734582	0.704978	0.778589	0.307362	0.626025	0.505513	0.40622	0.4302	0.407025	0.2581	0.2287	NaN
2.65	0.38935	0.794043	0.710233	0.691311	0.9535	1.61436	1.45821	1.77876	1.69674	1.37436	6.80799	4.51079	14.5159	6.56718	9.00498	2.92684	0.5666	0.720973	0.64929	0.655509	0.261071	0.515542	0.465319	0.349621	0.386133	0.3682	0.2581	0.2287	NaN
2.75	0.4873	0.746862	0.6667	0.689411	0.970285	1.25583	1.32042	1.57908	1.61502	2.30857	6.29917	2.32555	11.0569	4.53953	5.72542	2.31963	0.898483	0.567082	0.63405	0.64274	0.253312	0.513342	0.452213	0.368405	0.375287	0.40072	0.252367	0.221233	NaN
2.85	0.486033	0.725371	0.664827	0.662533	0.997958	1.49723	1.34946	1.52898	1.62747	2.83369	6.18903	3.22821	10.656	4.73243	6.18803	2.29146	0.54548	0.553233	0.5982	0.64292	0.234786	0.513342	0.402486	0.369423	0.365525	0.31604	0.223933	0.217733	NaN
2.95	0.500433	0.655787	0.643664	0.635875	0.899486	1.22863	1.43185	1.21541	1.90269	2.83369	5.97856	3.16523	10.656	3.47785	5.89573	2.42626	0.897833	0.591336	0.51282	0.66565	0.251425	0.471773	0.393147	0.322186	0.309762	0.318257	0.223933	0.217567	NaN
3.05	0.511533	0.70818	0.641764	0.61995	0.848693	1.30744	1.27477	1.73784	1.49809	2.76993	5.37331	4.43798	11.1541	3.79322	4.28356	2.24178	0.698457	0.541145	0.499382	0.710022	0.243314	0.47527	0.393471	0.315504	0.305613	0.29685	0.223933	0.217567	NaN
3.15	0.517567	0.6164	0.660567	0.6147	0.857023	1.31466	1.37708	1.32797	1.46962	2.1482	5.3016	3.59568	7.24013	3.38278	2.94063	1.74132	0.16555	0.37534	0.470308	0.709556	0.246143	0.489964	0.402753	0.315626	0.329157	0.316143	0.2129	0.208433	NaN
3.25	0.511367	0.595325	0.647775	0.596225	0.985487	1.38036	1.38654	1.26482	1.46746	2.39289	5.23147	3.82302	6.69498	3.92529	2.94055	1.86073	0.588871	0.484173	0.491833	0.69865	0.232813	0.489964	0.386169	0.311683	0.316943	0.289214	0.197133	0.2055	NaN
3.35	0.48965	0.632822	0.598292	0.586775	1.00082	1.36403	1.07039	1.27489	1.55318	2.51646	5.04749	3.81752	7.24007	3.16448	2.94055	1.96307	0.41994	0.453925	0.475355	0.690512	0.262744	0.438282	0.361613	0.279345	0.275657	0.2548	0.19325	0.2055	NaN
3.45	0.493733	0.622689	0.572264	0.5714	0.767571	1.27186	1.14328	1.32413	2.43435	1.463	4.98192	3.57689	7.23782	2.78469	3.36773	1.76945	0.610967	0.435208	0.500108	0.66956	0.254944	0.414427	0.351811	0.277477	0.25405	0.275029	0.19325	0.2055	NaN
3.55	0.491667	0.593456	0.58862	0.56465	0.770667	1.26813	1.04287	1.08265	1.42968	2.33868	3.68339	2.81206	4.57445	1.7004	1.6165	1.15534	0.44872	0.399933	0.422108	0.519478	0.263487	0.4467	0.338537	0.278355	0.25405	0.26358	0.189433	0.1965	NaN
3.65	0.439975	0.578056	0.58801	0.542544	0.887969	1.19779	0.943664	0.880164	1.40074	1.9603	3.711	2.61919	4.3567	1.43481	1.54439	1.16129	0.339168	0.397217	0.4116	0.66823	0.249244	0.418464	0.335953	0.273038	0.266622	0.263329	0.172633	0.192333	NaN
3.75	0.473833	0.564944	0.5475	0.523556	0.873493	1.19083	1.09681	0.90515	1.38134	1.96698	3.31437	2.54846	4.3567	1.56624	1.63363	1.23855	0.447163	0.314145	0.422083	0.66823	0.249189	0.446056	0.328231	0.266248	0.246511	0.245413	0.172633	0.192333	NaN
3.85	0.4601	0.556022	0.55776	0.514522	0.830927	1.17708	1.03176	1.06042	1.44185	1.78915	3.84973	2.67676	4.34003	1.48258	1.17582	1.29518	0.31869	0.397217	0.444718	0.64764	0.245233	0.361809	0.296383	0.263935	0.222463	0.2474	0.1649	0.192333	NaN
3.95	0.453	0.514038	0.539836	0.508622	0.793507	0.934017	0.962187	1.00328	1.33532	1.8199	3.53757	2.34431	3.75453	1.60005	1.50022	0.971605	0.441174	0.40773	0.355325	0.648289	0.30717	0.276386	0.292648	0.262644	0.208944	0.225514	0.1649	0.190467	NaN
4.05	0.451567	0.495337	0.53428	0.5023	0.660662	0.928992	0.883062	0.909667	1.23872	1.48255	2.413	1.23509	2.49803	0.919913	1.09892	0.740081	0.371317	0.356908	0.352533	0.60252	0.312089	0.228084	0.300965	0.256341	0.208944	0.246575	0.14865	0.185533	NaN
4.15	0.4378	0.456987	0.573773	0.492367	0.806064	0.968455	0.917373	0.909667	1.14372	1.38842	1.94516	1.53044	2.21334	1.0596	1.18038	0.703896	0.146143	0.379136	0.352533	0.50075	0.306	0.239224	0.286794	0.271833	0.180796	0.231038	0.1411	0.185533	NaN
4.25	0.437367	0.442862	0.527233	0.476867	0.758771	0.9221	0.878124	0.951055	1.23186	1.40699	1.81925	1.22678	2.46013	1.21923	0.966976	0.703896	0.345562	0.355457	0.3708	0.60252	0.29982	0.240639	0.291542	0.264902	0.187334	0.225725	0.1411	0.185533	NaN
4.35	0.429967	0.436238	0.496082	0.469	0.685838	0.882509	0.879821	0.904708	1.16531	0.736337	2.3111	1.53419	2.42995	0.996737	1.01622	0.745939	0.250212	0.355457	0.363391	0.612067	0.2748	0.238796	0.291635	0.249137	0.195494	0.2129	0.1407	0.18165	NaN
4.45	0.413	0.479925	0.523209	0.459067	0.755187	0.76437	0.759647	0.920718	1.11467	1.39059	2.08727	1.31176	2.1121	0.948554	0.917624	0.566279	0.276147	0.339407	0.29743	0.499022	0.27528	0.200193	0.290206	0.260067	0.185262	0.224188	0.1407	0.17925	NaN
4.55	0.417733	0.479687	0.527355	0.43887	0.76354	0.76318	0.71136	0.765273	0.999082	0.939173	1.32002	0.887996	1.36134	0.583348	0.673074	0.48715	0.249026	0.333037	0.3135	0.508589	0.289956	0.222331	0.282942	0.255345	0.186284	0.22275	0.12665	0.1789	NaN
4.65	0.415867	0.470875	0.532518	0.451211	0.734263	0.802378	0.774806	0.773	0.918791	0.97514	1.35636	0.883844	1.36134	0.723219	0.752189	0.510764	0.203847	0.354891	0.29778	0.51218	0.2915	0.222331	0.292556	0.256957	0.183821	0.2137	0.12325	0.1789	NaN
4.75	0.40035	0.410322	0.507109	0.4374	0.742653	0.7579	0.725237	0.844945	0.921755	0.985289	1.3422	0.938179	1.36134	0.593991	0.775877	0.524349	0.239923	0.346645	0.3135	0.51218	0.263433	0.2636	0.272693	0.244309	0.17816	0.211338	0.12325	0.1789	NaN
4.85	0.406033	0.408189	0.488008	0.434367	0.72436	0.74282	0.745453	0.787917	0.938809	0.98021	1.31411	0.844808	1.36134	0.727025	0.656478	0.492453	0.274913	0.350264	0.305109	0.50606	0.25905	0.273206	0.287114	0.234627	0.175054	0.211338	0.12325	0.1789	NaN
4.95	0.389167	0.409467	0.449909	0.46222	0.655038	0.71473	0.718475	0.775325	0.8036	0.94542	1.30816	0.879967	1.36134	0.737304	0.779331	0.514377	0.25524	0.3673	0.303675	0.42651	0.25851	0.242125	0.271868	0.233673	0.173574	0.194271	0.12325	0.1799	NaN
5.05	0.36815	0.4136	0.450936	0.473182	0.664353	0.69934	0.649133	0.58184	0.767836	0.707136	0.908695	0.507719	0.940312	0.532066	0.62223	0.433209	0.256126	0.320475	0.295475	0.4217	0.26002	0.235479	0.241903	0.239911	0.173874	0.2122	0.11855	0.1817	NaN
5.15	0.376325	0.432122	0.4345	0.471091	0.651687	0.69843	0.617694	0.65066	0.679642	0.618633	0.603476	0.500744	0.842017	0.605206	0.474564	0.403295	0.256553	0.340113	0.29525	0.4217	0.26002	0.245816	0.258468	0.239221	0.181869	0.219571	0.1135	0.1817	NaN
5.25	0.3799	0.420438	0.446822	0.459209	0.649819	0.732956	0.639189	0.667536	0.6864	0.39307	0.727386	0.326462	0.842017	0.471175	0.535283	0.413588	0.256553	0.28746	0.303573	0.4217	0.25807	0.253659	0.279476	0.235836	0.180335	0.215271	0.1135	0.1811	NaN
5.35	0.373225	0.419112	0.4083	0.451045	0.65546	0.771175	0.645253	0.666264	0.680109	0.6173	0.721859	0.523664	0.842017	0.547904	0.531206	0.416879	0.214428	0.340113	0.303573	0.4217	0.25555	0.25547	0.26727	0.235995	0.17805	0.215357	0.1135	0.1811	NaN
5.45	0.3687	0.430733	0.42361	0.46898	0.631047	0.712744	0.634894	0.759763	0.676992	0.576064	0.696535	0.500841	0.842017	0.513664	0.531206	0.377032	0.235002	0.352589	0.307018	0.4053	0.24476	0.273517	0.271136	0.243637	0.178532	0.218029	0.1135	0.1815	NaN
5.55	0.3687	0.4233	0.42161	0.46799	0.6084	0.693444	0.590773	0.707291	0.66405	0.594433	0.714245	0.519581	0.840892	0.512531	0.529873	0.468838	0.245573	0.354711	0.292858	0.37047	0.24506	0.227694	0.257707	0.233727	0.16585	0.20354	0.1135	0.1905	NaN
5.65	0.37075	0.445	0.42404	0.4716	0.533877	0.687289	0.592429	0.607643	0.58904	0.51119	0.409914	0.317323	0.607468	0.511197	0.445899	0.375167	0.185608	0.360391	0.2995	0.37097	0.24632	0.259273	0.258474	0.22606	0.179499	0.2268	0.11555	0.1919	NaN
5.75	0.372675	0.4491	0.42931	0.47308	0.61675	0.680644	0.567513	0.605391	0.533	0.420827	0.447573	0.314466	0.600133	0.492998	0.395513	0.347501	0.230615	0.334978	0.27513	0.319425	0.2718	0.257162	0.245894	0.236114	0.186539	0.229667	0.1158	0.1919	NaN
5.85	0.3666	0.48335	0.4338	0.46908	0.599793	0.6799	0.551319	0.56849	0.567767	0.44729	0.445252	0.307518	0.481267	0.419701	0.4432	0.347258	0.244117	0.359035	0.30177	0.352333	0.254191	0.256029	0.262421	0.226219	0.188194	0.207719	0.1158	0.1919	NaN
5.95	0.365975	0.471	0.4293	0.46757	0.605586	0.673044	0.544675	0.610591	0.561573	0.448344	0.456635	0.27946	0.434377	0.449955	0.456943	0.362001	0.230615	0.347753	0.299536	0.352333	0.24586	0.270628	0.265226	0.219632	0.184121	0.207719	0.1158	0.1919	NaN
6.05	0.367525	0.47249	0.43218	0.4931	0.601319	0.644012	0.536007	0.55996	0.554209	0.420291	0.411453	0.291131	0.546022	0.512821	0.431092	0.364987	0.215017	0.33903	0.299536	0.314725	0.261263	0.234218	0.242153	0.227847	0.184057	0.207104	0.1158	0.19885	NaN
6.15	0.3694	0.483791	0.419456	0.46648	0.60228	0.599629	0.503687	0.588073	0.553322	0.3263	0.460155	0.278485	0.509699	0.467557	0.530671	0.363506	0.24456	0.372925	0.2957	0.295525	0.255312	0.246749	0.241115	0.219655	0.19697	0.21129	0.11775	0.2063	NaN
6.25	0.3715	0.4809	0.4261	0.507764	0.589573	0.628433	0.541643	0.539591	0.494236	0.40168	0.33822	0.211742	0.481275	0.469149	0.469723	0.351764	0.223006	0.381724	0.28348	0.330489	0.245022	0.247116	0.255064	0.216202	0.198252	0.219379	0.12335	0.2063	NaN
6.35	0.372975	0.5085	0.43217	0.508373	0.511647	0.597829	0.507375	0.506036	0.463133	0.352709	0.332143	0.216476	0.437066	0.417942	0.482696	0.339394	0.167568	0.346543	0.367073	0.280978	0.245022	0.257876	0.255956	0.209875	0.209572	0.232514	0.12335	0.2063	NaN
6.45	0.39446	0.511789	0.445122	0.50412	0.513093	0.647314	0.513607	0.544418	0.466582	0.37661	0.33887	0.193168	0.498058	0.426949	0.434434	0.311429	0.222587	0.399342	0.314664	0.332322	0.217738	0.27684	0.263237	0.218918	0.230998	0.22563	0.12385	0.2063	NaN
6.55	0.382475	0.516333	0.449778	0.50655	0.5181	0.691267	0.538754	0.535293	0.415767	0.403411	0.332143	0.187431	0.402625	0.32629	0.434434	0.339317	0.23685	0.385761	0.302458	0.332322	0.230629	0.261312	0.256496	0.224886	0.239355	0.22563	0.12385	0.2084	NaN
6.65	0.38235	0.511475	0.434862	0.505869	0.516819	0.633429	0.492019	0.5216	0.42461	0.403411	0.332143	0.187431	0.437066	0.412265	0.434434	0.345429	0.222729	0.410187	0.315255	0.3312	0.216938	0.256692	0.278735	0.230843	0.213938	0.195302	0.12385	0.216467	NaN
6.75	0.377867	0.517467	0.454644	0.51539	0.511243	0.5937	0.5026	0.537046	0.39901	0.43499	0.308573	0.188231	0.412012	0.423377	0.396063	0.344527	0.2501	0.386182	0.313633	0.328733	0.215388	0.237663	0.255377	0.235333	0.22616	0.231185	0.12735	0.21975	NaN
6.85	0.39995	0.490386	0.465125	0.494109	0.504407	0.573863	0.4833	0.508087	0.425629	0.397889	0.307325	0.179254	0.399523	0.406479	0.442241	0.346446	0.236884	0.433575	0.327918	0.313487	0.223071	0.213174	0.251821	0.230577	0.241806	0.222287	0.12905	0.21945	NaN
6.95	0.4188	0.494357	0.465311	0.509822	0.5531	0.565975	0.47992	0.49904	0.37088	0.352488	0.292481	0.160253	0.359377	0.315445	0.491985	0.327001	0.226121	0.384958	0.39973	0.35575	0.238983	0.249254	0.249004	0.229032	0.241597	0.22558	0.12905	0.21945	NaN
7.05	0.432867	0.51395	0.468867	0.5178	0.550871	0.566937	0.488667	0.477786	0.3532	0.27316	0.283179	0.211891	0.366275	0.347202	0.504796	0.354542	0.226116	0.385578	0.440622	0.345488	0.266962	0.222988	0.283821	0.238125	0.259022	0.225173	0.12905	0.2195	NaN
7.15	0.433267	0.5156	0.464729	0.49934	0.516427	0.616425	0.457885	0.497792	0.37088	0.340314	0.279826	0.208717	0.384398	0.361889	0.469197	0.34713	0.241451	0.419291	0.436333	0.376878	0.256567	0.218781	0.282403	0.23268	0.279053	0.240239	0.12905	0.23405	NaN
7.25	0.451267	0.498111	0.464925	0.47868	0.542408	0.584622	0.494614	0.487158	0.36854	0.3271	0.244566	0.208281	0.384398	0.346833	0.473672	0.3894	0.241451	0.373567	0.442067	0.376722	0.240486	0.250957	0.268547	0.242571	0.265276	0.243239	0.1353	0.23655	NaN
7.35	0.4461	0.47995	0.47038	0.50575	0.5138	0.575889	0.46766	0.493086	0.3823	0.3911	0.283321	0.164174	0.332304	0.329375	0.469197	0.324782	0.241451	0.362944	0.4452	0.35221	0.252196	0.252643	0.257342	0.25107	0.275256	0.231512	0.1356	0.23655	NaN
7.45	0.4278	0.525983	0.5018	0.576057	0.499842	0.54078	0.494069	0.467027	0.359011	0.383478	0.252962	0.164324	0.332719	0.371693	0.423184	0.348877	0.245189	0.400833	0.334625	0.308333	0.242276	0.254957	0.259774	0.262648	0.29368	0.265339	0.1356	0.23655	NaN
7.55	0.4871	0.5054	0.49746	0.537613	0.516186	0.561011	0.465986	0.463275	0.359357	0.281633	0.238429	0.14926	0.329448	0.257633	0.453112	0.354572	0.254888	0.393939	0.44167	0.35128	0.241926	0.254957	0.280799	0.267407	0.336566	0.22003	0.16605	0.2271	NaN
7.65	0.50655	0.5304	0.514857	0.542687	0.535381	0.52312	0.473693	0.4887	0.357356	0.349575	0.255213	0.14395	0.256767	0.344499	0.376407	0.325161	0.269242	0.406212	0.44167	0.35128	0.251929	0.255971	0.281481	0.277407	0.287544	0.252153	0.1762	0.2439	NaN
7.75	0.516	0.4467	0.520443	0.561683	0.546246	0.506386	0.50431	0.57164	0.382914	0.409275	0.300035	0.146443	0.275939	0.296038	0.29862	0.305243	0.24109	0.440066	0.476356	0.373611	0.236978	0.282917	0.275877	0.268243	0.273731	0.241589	0.177167	0.24815	NaN
7.85	0.532233	0.4467	0.514367	0.557183	0.539164	0.504756	0.535344	0.578733	0.38645	0.409275	0.32579	0.157229	0.256767	0.207882	0.354645	0.337867	0.249892	0.429193	0.345686	0.25685	0.28267	0.246925	0.223115	0.26922	0.287469	0.26294	0.183333	0.24815	NaN
7.95	0.556967	0.591733	0.52105	0.533667	0.554927	0.534544	0.546438	0.504229	0.361867	0.408924	0.27454	0.184582	0.284828	0.272063	0.417672	0.407879	0.18621	0.440066	0.338888	0.3097	0.27898	0.22518	0.240873	0.275776	0.286755	0.26376	0.13225	0.24815	NaN
8.05	0.5553	0.53632	0.448545	0.5049	0.55486	0.48455	0.539944	0.46155	0.3585	0.327788	0.213064	0.164273	0.319205	0.352264	0.486616	0.389423	0.17045	0.49927	0.499356	0.41875	0.259567	0.265129	0.254632	0.27644	0.278464	0.265779	0.13225	0.2474	NaN
8.15	0.58435	0.5288	0.539175	0.540667	0.527387	0.500911	0.50532	0.495909	0.285625	0.360136	0.25536	0.159801	0.294825	0.377847	0.508305	0.375936	0.264305	0.46952	0.442277	0.454029	0.268955	0.265486	0.243704	0.294584	0.2882	0.26703	0.13225	0.25305	NaN
8.25	0.59495	0.613967	0.546243	0.532344	0.552885	0.529064	0.502355	0.51652	0.286775	0.379481	0.244159	0.151512	0.27203	0.459152	0.426559	0.426758	0.239981	0.460208	0.418177	0.454029	0.240055	0.266686	0.24974	0.298504	0.289113	0.266955	0.13225	0.25525	NaN
8.35	0.62722	0.613967	0.545414	0.53037	0.575571	0.544444	0.473308	0.4962	0.372188	0.295683	0.216512	0.139851	0.345106	0.475515	0.368311	0.366392	0.324586	0.450372	0.418177	0.415975	0.263373	0.253025	0.260203	0.287984	0.277187	0.258082	0.1366	0.2612	NaN
8.45	0.6822	0.62604	0.57895	0.582414	0.5719	0.52659	0.5085	0.496362	0.392829	0.361035	0.292989	0.139974	0.345106	0.436249	0.325603	0.363631	0.274159	0.51823	0.459585	0.416112	0.25367	0.266922	0.243677	0.288372	0.284144	0.267894	0.142833	0.2612	NaN
8.55	NaN	0.65464	0.572546	0.635633	0.59158	0.421947	0.501082	0.505477	0.368503	0.361436	0.284273	0.152356	0.342002	0.327452	0.307065	0.397764	0.348116	0.460436	0.356484	0.431975	0.245364	0.249713	0.253566	0.334751	0.277349	0.273449	0.14145	0.2612	NaN
8.65	NaN	0.62446	0.566533	0.635633	0.6598	0.563111	0.49672	0.507569	0.382755	0.359198	0.28419	0.152168	0.326256	0.477649	0.329805	0.485175	0.304952	0.5116	0.487418	0.438837	0.248755	0.264144	0.239008	0.335099	0.341366	0.264437	0.14145	0.2661	NaN
8.75	NaN	0.657675	0.56752	0.635067	0.669391	0.582412	0.481925	0.502933	0.341794	0.353668	0.265698	0.140509	0.329109	0.495871	0.338257	0.405999	0.36199	0.517689	0.490527	0.43825	0.249482	0.25565	0.231079	0.313837	0.319544	0.264575	0.194633	NaN	NaN
8.85	NaN	0.6436	0.57108	0.637683	0.638818	0.5638	0.5173	0.51067	0.342072	0.354042	0.277946	0.143593	0.309812	0.487561	0.361734	0.420034	0.356914	0.706662	0.510245	0.40464	0.268909	0.242886	0.24245	0.223	0.302566	0.262825	0.203233	NaN	NaN
8.95	NaN	0.655667	0.650571	0.653067	0.670225	0.6283	0.46927	0.501775	0.341961	0.353738	0.254828	0.136592	0.325699	0.478621	0.280732	0.423741	0.358339	0.51335	0.468085	0.400422	0.252845	0.218386	0.252782	0.270399	0.350194	0.263062	0.1661	0.268	NaN
9.05	NaN	0.6806	0.709455	0.72875	0.70851	0.586963	0.551438	0.494921	0.355785	0.353738	0.284473	0.137252	0.314049	0.451518	0.368983	0.410073	0.358339	0.513789	0.49255	0.434762	0.254936	0.219471	0.277649	0.28991	0.352002	0.299209	0.2062	0.268	NaN
9.15	NaN	0.62415	0.573317	0.74788	0.69111	0.628737	0.528308	0.481492	0.359209	0.389735	0.255865	0.126044	0.308267	0.500041	0.349262	0.436491	0.374201	0.510511	0.498508	0.467811	0.26942	0.238962	0.277146	0.279471	0.358984	0.28939	0.233775	0.2648	NaN
9.25	NaN	0.6808	0.59966	0.690173	0.731688	0.632288	0.50253	0.52865	0.375132	0.360161	0.190916	0.150281	0.316926	0.454954	0.346309	0.425877	0.271359	0.569643	0.497461	0.444822	0.26266	0.238788	0.259146	0.285508	0.300192	0.2277	0.234825	0.2166	NaN
9.35	NaN	0.64785	0.666373	0.647457	0.69066	0.57485	0.473227	0.493467	0.346874	0.337555	0.253663	0.136822	0.259815	0.501455	0.357481	0.52471	0.502025	0.481107	0.498836	0.420943	0.271444	0.254143	0.279044	0.301912	0.302933	0.246214	0.28206	0.237967	NaN
9.45	NaN	0.638675	0.6715	0.6693	0.70146	0.610217	0.4739	0.48435	0.346874	0.420483	0.255286	0.144641	0.314268	0.457922	0.358993	0.451885	0.398274	0.531625	0.5242	0.38655	0.25956	0.255989	0.294716	0.311166	0.28015	0.261944	0.30326	0.244133	NaN
9.55	NaN	0.670433	0.61564	0.665833	0.660613	0.614183	0.49074	0.491433	0.345248	0.424031	0.19173	0.147557	0.288089	0.58594	0.344888	0.535798	0.480196	0.508089	0.5242	0.431617	0.288009	0.285227	0.27488	0.289981	0.303289	0.23915	0.237392	0.244133	NaN
9.65	NaN	0.637025	0.59155	0.701275	0.711717	0.636357	0.441663	0.511747	0.345742	0.404411	0.184544	0.146961	0.315812	0.480328	0.369297	0.518409	0.375762	0.533056	0.580064	0.33914	0.329792	0.283182	0.287772	0.282054	0.268927	0.209357	0.25509	0.244233	NaN
9.75	NaN	0.656575	0.638267	0.695257	0.711483	0.5821	0.413115	0.563055	0.379863	0.425019	0.188931	0.16169	0.315812	0.338292	0.344888	0.458384	0.435053	0.444361	0.584087	0.497383	0.241922	0.25385	0.275382	0.241946	0.307967	0.25142	0.291071	0.244767	NaN
9.85	NaN	0.703667	0.7188	0.67162	0.753757	0.6206	0.4258	0.539169	0.356027	0.410232	0.304268	0.140965	0.288821	0.471253	0.365341	0.465623	0.441939	0.5413	0.5516	0.50245	0.244144	0.2312	0.274344	0.3622	0.31059	0.1842	0.239325	0.253933	NaN
9.95	NaN	0.6708	0.736	0.76912	0.6033	0.6208	0.448945	0.56661	0.35766	0.419129	0.308876	0.141279	0.327615	0.566677	0.35738	0.572129	0.44793	0.490869	0.552467	0.446571	0.27911	0.231271	0.281122	0.343173	0.341757	0.180764	0.28205	0.2676	NaN
10.05	NaN	0.7163	0.7187	0.766157	0.682725	0.570775	0.4597	0.575929	0.388991	0.399354	0.308876	0.137555	0.327249	0.469495	0.4812	0.486511	0.397052	0.547689	0.544567	0.446571	0.249643	0.238986	0.260455	0.371971	0.2964	0.1491	0.277667	0.278217	NaN
10.15	NaN	0.69465	NaN	0.743767	0.731567	0.6199	0.444887	0.572314	0.389	0.40854	0.171859	0.145827	0.327249	0.215086	0.1437	0.481692	0.397052	0.530772	0.676929	0.58212	0.3544	0.223975	0.272326	0.371071	0.352143	0.1525	0.283833	0.28395	NaN
10.25	NaN	0.71955	NaN	0.80352	0.69635	0.6199	0.4825	0.4591	0.356398	0.522979	0.307256	0.139594	0.330472	0.189335	0.222637	0.363991	0.446419	0.5471	0.677943	0.57918	0.3882	0.247827	0.308049	0.358878	0.354971	0.1597	0.285125	0.269775	NaN
10.35	NaN	0.749567	0.9043	0.8159	0.69635	0.631933	0.464878	0.483686	0.484563	0.547285	0.309847	0.115918	0.214023	0.195918	0.238044	0.441047	0.433463	0.490675	0.680371	0.58616	0.456429	0.23011	0.277595	0.366157	0.333487	0.1597	NaN	NaN	NaN
10.45	NaN	0.75365	NaN	0.830867	0.75535	0.632	0.465378	0.3522	0.52016	0.56296	0.50127	0.160573	0.30998	0.154129	0.195683	0.317787	0.473288	0.523633	0.674957	0.614375	0.41645	0.288762	0.262766	0.366214	0.362329	0.1597	NaN	NaN	NaN
10.55	NaN	0.7944	NaN	0.8337	0.83464	0.628533	0.5026	0.4374	0.366892	0.562797	0.508695	0.186067	0.453732	0.147357	0.215978	0.383398	0.501785	0.472344	0.737133	0.614375	0.41845	0.260708	0.224978	0.366157	0.394967	0.1597	NaN	NaN	NaN
10.65	NaN	0.81025	NaN	0.8474	0.6709	0.4508	0.453343	0.4374	0.337544	0.562011	0.508695	0.189143	0.572357	0.151354	0.21606	0.3192	0.501893	0.524178	0.674871	0.614525	0.3441	0.243614	0.33892	0.366157	0.400317	0.1643	NaN	NaN	NaN
10.75	NaN	0.8213	NaN	0.915667	0.6691	0.4508	0.510133	0.442329	0.322802	0.646126	0.70079	0.18675	0.684077	0.114409	0.1894	0.281606	0.480941	0.458969	0.493683	0.612425	0.37415	0.3897	0.365333	0.367186	0.4147	0.1768	NaN	NaN	NaN
10.85	NaN	0.85432	NaN	0.936333	0.6709	0.4847	0.431917	0.449057	0.322334	0.371317	0.705085	0.185725	0.3543	0.190239	0.26635	0.43182	0.403847	0.492267	0.74965	0.5939	0.436867	0.3472	NaN	0.386829	0.47108	0.1768	NaN	NaN	NaN
10.95	NaN	0.906433	NaN	0.948267	0.6691	0.5254	0.473529	0.465214	0.305812	0.352671	0.305273	0.215167	0.19752	0.181579	0.265925	0.350134	0.443803	0.425456	0.704529	0.59605	0.286786	0.3548	NaN	0.379525	0.44532	0.1768	NaN	NaN	NaN
11.05	NaN	0.927133	NaN	0.948267	0.6963	0.5254	0.525983	0.465071	0.330342	0.42665	0.70175	0.511375	0.18214	0.166986	0.240014	0.392529	0.357835	0.417708	0.705557	0.616033	0.388843	0.57255	NaN	0.400813	0.389833	0.1768	NaN	NaN	NaN
11.15	NaN	0.880667	NaN	0.9511	0.7478	0.5254	0.378383	0.491333	0.343134	0.41458	NaN	0.22145	0.3456	0.2585	0.132337	0.368008	0.351204	0.520314	0.743629	0.845017	0.805783	NaN	NaN	0.35568	0.35925	0.1878	NaN	NaN	NaN
11.25	NaN	1.05232	NaN	1.065	0.7594	NaN	0.514117	0.497933	0.343634	0.378283	NaN	0.22145	0.3456	0.2585	0.11724	0.486969	0.307498	0.494274	0.572664	0.536533	0.3534	NaN	NaN	0.37628	0.3794	0.2174	NaN	NaN	NaN
11.35	NaN	1.14013	NaN	1.194	0.7497	NaN	0.470314	0.53912	0.34638	0.386995	NaN	0.22145	0.3456	0.2161	0.131463	0.43155	0.259447	0.481058	0.706213	0.607233	NaN	NaN	NaN	0.42382	0.447733	0.2174	NaN	NaN	NaN
11.45	NaN	1.15575	NaN	1.048	0.7497	NaN	0.43645	0.5567	0.4131	0.489068	NaN	0.2407	0.3456	0.3876	0.128983	0.43155	0.197054	0.51916	1.498	0.70925	NaN	NaN	NaN	0.422	0.4386	NaN	0.22664	NaN	NaN
11.55	NaN	1.11	NaN	1.0275	0.7792	NaN	0.55904	0.5533	0.3401	0.414962	NaN	0.22865	0.3427	0.3762	0.133083	0.412421	0.189247	0.423365	1.4485	1.13	NaN	NaN	NaN	0.42672	0.4386	NaN	0.223067	NaN	NaN
11.65	NaN	1.11	NaN	1.007	0.864	NaN	0.492733	0.4931	0.3596	0.418742	NaN	0.2336	0.3399	0.3654	0.143757	0.341585	0.166302	0.375116	1.4485	1.13	NaN	NaN	NaN	0.41074	0.398167	NaN	0.2541	NaN	NaN
11.75	NaN	1.11	NaN	1.0275	0.8751	NaN	0.4714	0.701567	0.45505	0.348579	NaN	0.2336	0.3399	0.3654	0.14386	0.236925	0.147876	0.370487	1.4485	1.131	NaN	NaN	NaN	0.457433	0.418775	NaN	NaN	NaN	NaN
11.85	NaN	1.186	NaN	1.068	0.8926	NaN	0.475471	0.7354	0.45505	0.453	NaN	0.2495	0.3399	0.3654	0.1866	0.574567	0.204495	0.48486	1.45675	NaN	NaN	NaN	NaN	0.4535	0.483	NaN	NaN	NaN	NaN
11.95	NaN	1.2115	NaN	1.176	0.8576	NaN	0.614833	0.7515	0.45505	0.380167	NaN	0.2336	0.3399	0.3654	0.1866	0.574567	0.18626	0.397311	NaN	NaN	NaN	NaN	NaN	0.358843	0.5716	NaN	NaN	NaN	NaN
12.05	NaN	1.212	NaN	1.221	0.879	NaN	0.718233	0.77275	0.4708	0.386933	NaN	0.23505	0.3379	0.3618	0.187367	0.554133	0.129864	0.77215	NaN	NaN	NaN	NaN	NaN	0.440638	0.5716	NaN	NaN	NaN	NaN
12.15	NaN	1.216	NaN	1.2018	1.00275	NaN	0.724375	0.9515	0.4897	0.393967	NaN	0.251	0.3353	0.3376	NaN	0.66985	0.34935	0.4908	NaN	NaN	NaN	NaN	NaN	0.428643	0.5716	NaN	NaN	NaN	NaN
12.25	NaN	1.219	NaN	NaN	1.003	NaN	0.747875	0.9603	0.4897	0.393967	NaN	0.23965	0.3373	NaN	NaN	0.66985	0.271914	0.4454	NaN	NaN	NaN	NaN	NaN	0.25075	NaN	NaN	NaN	NaN	NaN
12.35	NaN	NaN	NaN	NaN	1.003	NaN	0.814433	1.13	0.4897	0.393967	NaN	0.23965	0.3373	NaN	NaN	0.66985	0.211788	0.7042	NaN	NaN	NaN	NaN	NaN	0.2323	NaN	NaN	NaN	NaN	NaN
12.45	NaN	NaN	NaN	NaN	1.003	NaN	0.924063	1.13	0.4897	0.393967	NaN	0.23965	NaN	NaN	NaN	0.66985	0.35085	1.3	NaN	NaN	NaN	NaN	NaN	NaN	NaN	NaN	NaN	NaN	NaN
12.55	NaN	NaN	NaN	NaN	1.003	NaN	0.968525	1.13	0.5418	0.413775	NaN	0.251	NaN	NaN	NaN	0.6618	0.74265	1.227	NaN	NaN	NaN	NaN	NaN	NaN	NaN	NaN	NaN	NaN	NaN
12.65	NaN	NaN	NaN	NaN	NaN	NaN	0.9705	1.13	0.6276	0.3447	NaN	0.2412	NaN	NaN	NaN	0.6838	0.44548	NaN	NaN	NaN	NaN	NaN	NaN	NaN	NaN	NaN	NaN	NaN	NaN
12.75	NaN	NaN	NaN	NaN	NaN	NaN	0.923833	1.13	0.6276	0.3447	NaN	0.24115	NaN	NaN	NaN	0.6828	0.9075	NaN	NaN	NaN	NaN	NaN	NaN	NaN	NaN	NaN	NaN	NaN	NaN
12.85	NaN	NaN	NaN	NaN	NaN	NaN	0.938725	NaN	0.6276	0.3447	NaN	0.242525	NaN	NaN	NaN	NaN	0.88725	NaN	NaN	NaN	NaN	NaN	NaN	NaN	NaN	NaN	NaN	NaN	NaN
12.95	NaN	NaN	NaN	NaN	NaN	NaN	NaN	NaN	0.6276	0.3447	NaN	0.2486	NaN	NaN	NaN	NaN	0.867	NaN	NaN	NaN	NaN	NaN	NaN	NaN	NaN	NaN	NaN	NaN	NaN
13.05	NaN	NaN	NaN	NaN	NaN	NaN	NaN	NaN	0.6622	0.3447	NaN	NaN	NaN	NaN	NaN	NaN	0.867	NaN	NaN	NaN	NaN	NaN	NaN	NaN	NaN	NaN	NaN	NaN	NaN
13.15	NaN	NaN	NaN	NaN	NaN	NaN	NaN	NaN	0.6969	0.4396	NaN	NaN	NaN	NaN	NaN	0.6721	0.713033	NaN	NaN	NaN	NaN	NaN	NaN	NaN	NaN	NaN	NaN	NaN	NaN
13.25	NaN	NaN	NaN	NaN	NaN	NaN	NaN	NaN	NaN	NaN	NaN	NaN	NaN	NaN	NaN	0.63195	NaN	NaN	NaN	NaN	NaN	NaN	NaN	NaN	NaN	NaN	NaN	NaN	NaN
13.35	NaN	NaN	NaN	NaN	NaN	NaN	NaN	NaN	NaN	NaN	NaN	NaN	NaN	NaN	NaN	NaN	NaN	NaN	NaN	NaN	NaN	NaN	NaN	NaN	NaN	NaN	NaN	NaN	NaN

## Sheet: A) No_NPF Nucleation
Note: Row 2 is latitude (degree north), Column 1 is altitude (km), and other rows and columns are particle number concentrations (# cm-3).
											67.5	62.5	57.5	52.5	47.5	42.5	37.5	32.5	27.5	22.5	17.5	12.5	7.5	2.5	-2.5	-7.5	-12.5	-17.5	-22.5	-27.5	-32.5	-37.5	-42.5	-47.5	-52.5	-57.5	-62.5	-67.5	-72.5
0.05	NaN	0.032548	0.0326067	NaN	NaN	0.0146	0.02076	NaN	NaN	NaN	0.01869	NaN	NaN	NaN	NaN	0.018895	0.01064	0.019069	NaN	NaN	NaN	NaN	0.023015	NaN	NaN	NaN	NaN	NaN	NaN
0.15	0.009549	0.0318871	0.0409817	0.043846	0.0386575	0.0346489	0.0215763	0.0156364	0.0149665	0.018279	0.0212012	0.0187979	0.0112108	0.0105096	0.0103988	0.0225852	0.0186276	0.0121123	0.00953688	0.020229	0.040895	0.089735	0.0390862	0.0514164	0.09006	0.08288	0.132722	0.082935	NaN
0.25	0.009549	0.030367	0.0433912	0.0463835	0.0490527	0.0349222	0.0208835	0.0153446	0.0151263	0.0182472	0.0218618	0.0199087	0.0113098	0.0105251	0.010035	0.0209685	0.019158	0.0127251	0.00943533	0.0192951	0.03452	0.0971525	0.0443473	0.0515186	0.0802262	0.086445	0.11496	0.087955	NaN
0.35	0.009589	0.030426	0.0528767	0.0482392	0.0485483	0.0354069	0.0210199	0.0147671	0.0150627	0.0198395	0.0218482	0.0210077	0.0115136	0.0105971	0.0101215	0.0211667	0.0195838	0.0129383	0.0093564	0.0201354	0.0386783	0.0908586	0.0435342	0.050895	0.0763613	0.0955711	0.133887	0.087	NaN
0.45	0.01021	0.02851	0.0521812	0.040408	0.0544808	0.0333423	0.0193885	0.0142716	0.0146768	0.0190286	0.0205147	0.0212147	0.0116547	0.0106519	0.0101694	0.0180028	0.0198138	0.0131702	0.00950456	0.0205029	0.038895	0.125657	0.0454425	0.0416008	0.0729611	0.103288	0.139193	0.08153	NaN
0.55	0.01093	0.0285014	0.0449954	0.050229	0.0492388	0.0308706	0.0182564	0.0137473	0.0144488	0.0176553	0.0211775	0.0226106	0.0117887	0.0112497	0.00973644	0.0175358	0.0204402	0.0136073	0.00910425	0.0207445	0.0363882	0.142437	0.04945	0.037735	0.069375	0.126	0.14341	0.07926	NaN
0.65	0.01148	0.0283257	0.0443698	0.047675	0.0462573	0.0312486	0.0169631	0.0133456	0.0155414	0.015668	0.0213077	0.0202821	0.0118437	0.0107852	0.0112201	0.0206244	0.0203592	0.013689	0.00917912	0.0133933	0.0363968	0.165934	0.04971	0.03352	0.0742443	0.0983933	0.144947	0.079985	NaN
0.75	0.01185	0.02779	0.0456591	0.0473994	0.044958	0.027953	0.0185117	0.013	0.0147048	0.0179193	0.0229595	0.023941	0.0115976	0.0110236	0.0114163	0.0199568	0.02303	0.0139969	0.00972643	0.0141339	0.022918	0.15987	0.0515509	0.030475	0.07465	0.0717867	0.144503	0.080165	NaN
0.85	0.01214	0.0279914	0.0514279	0.0381989	0.0409946	0.0306224	0.0179846	0.0127622	0.0143438	0.0173767	0.0232701	0.023202	0.0115774	0.0108	0.0131643	0.0201933	0.0216652	0.0143239	0.009411	0.012569	0.0364276	0.184901	0.0477783	0.0372064	0.0631957	0.07804	0.16496	0.07838	NaN
0.95	0.0125	0.0313011	0.0514316	0.0451837	0.0371298	0.0318178	0.0179493	0.0101359	0.0137747	0.0174177	0.025991	0.0236199	0.0102066	0.0110573	0.0137425	0.0205367	0.023918	0.0146927	0.00973037	0.0166901	0.0256973	0.160309	0.0417592	0.0348708	0.0712567	0.07427	0.161667	0.076195	NaN
1.05	0.01318	0.034837	0.0457077	0.0481555	0.0357389	0.0321633	0.01707	0.00691867	0.0139579	0.0177906	0.026721	0.0219247	0.00824989	0.0124593	0.0155292	0.0174147	0.0222917	0.0152509	0.0100219	0.0174596	0.0259325	0.164291	0.0367506	0.0332862	0.0624087	0.060026	0.159823	0.074865	NaN
1.15	0.01438	0.037755	0.0442564	0.0439735	0.0383804	0.0322896	0.0142695	0.006783	0.014536	0.0185603	0.0294325	0.0250527	0.0092748	0.0125972	0.0193212	0.0273816	0.0146	0.0158904	0.00972871	0.0178044	0.0355883	0.125291	0.0211775	0.0339244	0.057041	0.05709	0.15567	0.075455	NaN
1.25	0.01594	0.04155	0.0428858	0.0431432	0.0388118	0.0320298	0.0188491	0.009212	0.014842	0.0196932	0.0303103	0.0256474	0.0104274	0.0140376	0.0212165	0.0255762	0.02523	0.0165448	0.0104187	0.0177487	0.035595	0.102557	0.0230431	0.0312531	0.05501	0.05865	0.15316	0.075585	NaN
1.35	0.01742	0.0472912	0.0421995	0.042028	0.0389899	0.0332705	0.0182661	0.0111386	0.0148348	0.0212063	0.0314532	0.0257835	0.0095605	0.0146069	0.0265398	0.032161	0.03188	0.0201057	0.0120833	0.013374	0.0354683	0.0570268	0.0215526	0.0329078	0.05307	0.0683143	0.15262	0.07577	NaN
1.45	0.01841	0.0531575	0.0417135	0.0392744	0.0384127	0.0346398	0.0206719	0.0127011	0.016212	0.0255134	0.0369426	0.0257221	0.00959475	0.0158366	0.0281824	0.0313347	0.028045	0.0182297	0.0132465	0.0228663	0.040834	0.0498822	0.032895	0.0301356	0.054487	0.0532367	0.152495	0.0762	NaN
1.55	0.01895	0.0584687	0.0371208	0.0395571	0.0398805	0.0360845	0.0215982	0.0159759	0.0164424	0.0311617	0.0486689	0.0293499	0.00974825	0.0173888	0.025151	0.0320465	0.0172125	0.0181204	0.014671	0.0237118	0.0273417	0.0564935	0.0320967	0.0343639	0.0534556	0.05913	0.13458	0.077035	NaN
1.65	0.01939	0.0657887	0.0267837	0.0399967	0.0374247	0.0394718	0.0234065	0.0202192	0.0206137	0.0409465	0.0516532	0.0317674	0.00987117	0.0167475	0.0311525	0.0250414	0.0288167	0.0216018	0.0173037	0.0191427	0.02497	0.0480669	0.0303624	0.031405	0.050385	0.0575529	0.132667	0.07948	NaN
1.75	0.0201	0.0797114	0.0302516	0.0408986	0.0378345	0.041498	0.0230271	0.0205	0.0208817	0.0527005	0.0691261	0.0338449	0.010008	0.0246068	0.0418082	0.0311656	0.032038	0.0210459	0.0193416	0.0247124	0.02764	0.0492492	0.0298564	0.0369189	0.0489137	0.0578	0.15004	0.08166	NaN
1.85	0.02104	0.0716914	0.0312924	0.0416694	0.0377096	0.0375442	0.0279649	0.0206987	0.029609	0.0587304	0.0952989	0.0346745	0.009993	0.0308927	0.0392202	0.0317333	0.0346425	0.0271938	0.0220312	0.0269801	0.0337386	0.0375642	0.0315239	0.0348335	0.0387617	0.0581017	0.15163	0.083005	NaN
1.95	0.02377	0.102066	0.0378741	0.0535619	0.0374682	0.0404719	0.029567	0.0238518	0.02721	0.100675	0.124851	0.0340973	0.00753191	0.0341242	0.04591	0.0323266	0.0286033	0.0232611	0.025133	0.0266234	0.0349217	0.0435125	0.0332402	0.0349247	0.0479438	0.0534017	0.184863	0.0865767	NaN
2.05	0.02599	0.131298	0.0386264	0.0547812	0.0369329	0.0449217	0.0298969	0.0276327	0.036853	0.0918322	0.137985	0.0404069	0.0105485	0.0365587	0.0340101	0.0321539	0.0289886	0.0308006	0.0297022	0.0296392	0.027985	0.0397083	0.0353292	0.0367643	0.0466	0.0589129	0.184863	0.0865767	NaN
2.15	0.02689	0.150685	0.045707	0.0521967	0.0387485	0.0451263	0.0326197	0.0268214	0.044935	0.133087	0.214695	0.0439743	0.0100108	0.0273647	0.0437984	0.0289194	0.031232	0.0352577	0.0360025	0.0330111	0.0312267	0.0406032	0.0380864	0.0371338	0.0468056	0.060655	0.186987	0.0874467	NaN
2.25	0.02923	0.124631	0.0536813	0.05586	0.0396333	0.0407653	0.0310356	0.0344387	0.04121	0.178727	0.232043	0.041637	0.0104595	0.0325432	0.0437984	0.0292394	0.0317667	0.0353339	0.0364057	0.0325479	0.0354633	0.0422859	0.0402823	0.0399305	0.04799	0.0580867	0.191993	0.0883675	NaN
2.35	0.02935	0.163816	0.0541558	0.0594013	0.0458008	0.0439133	0.0377036	0.034124	0.05683	0.302059	0.266581	0.0361572	0.0104885	0.0313144	0.045183	0.0293372	0.03038	0.0361168	0.0367	0.035789	0.03427	0.0444158	0.041916	0.0426284	0.05021	0.065275	0.192043	0.08857	NaN
2.45	0.03018	0.1612	0.054836	0.0563156	0.0428864	0.0458567	0.0381536	0.0332037	0.0524138	0.648953	0.469069	0.039667	0.00976518	0.0320889	0.0396564	0.0201968	0.0305943	0.0419727	0.0359941	0.0369318	0.0338613	0.0444755	0.0403336	0.0418075	0.0503567	0.0680129	0.18757	0.0876567	NaN
2.55	0.04126	0.15574	0.0563653	0.0591744	0.0440836	0.0558797	0.0367746	0.035441	0.055605	1.03417	0.404806	0.0419406	0.0103485	0.030579	0.0419137	0.0276218	0.034924	0.0388173	0.03899	0.0330333	0.0340225	0.0428	0.0445087	0.043018	0.05253	0.0712913	0.18246	0.0875933	NaN
2.65	0.048865	0.148423	0.0581944	0.0605522	0.0437392	0.0493441	0.0379141	0.040845	0.054917	0.973859	0.532805	0.0372051	0.0101514	0.0283548	0.0354218	0.0280339	0.029695	0.0414327	0.0371591	0.0381882	0.0326086	0.049435	0.0449019	0.0420674	0.0511422	0.074452	0.18246	0.0875933	NaN
2.75	0.0870233	0.146844	0.0511933	0.0603122	0.0475715	0.051483	0.037582	0.038042	0.0610364	1.23327	0.645468	0.0364057	0.0100112	0.0310721	0.0416393	0.0277857	0.0355433	0.0412027	0.0389107	0.042284	0.0363175	0.0496358	0.0450463	0.043381	0.0524613	0.065494	0.179867	0.0892867	NaN
2.85	0.0723533	0.146586	0.0609164	0.0608022	0.0507058	0.0481873	0.0397375	0.0413736	0.0610391	1.36843	0.785611	0.0363781	0.00993475	0.0324159	0.0351642	0.0276939	0.026588	0.04231	0.0385781	0.042425	0.0345686	0.0496358	0.0439386	0.0446018	0.052875	0.065044	0.159117	0.0883333	NaN
2.95	0.0729367	0.144061	0.06006	0.0658212	0.0494343	0.053324	0.0391071	0.0413	0.06829	1.36843	0.721168	0.0310868	0.00993475	0.0353189	0.0374708	0.0276592	0.0349633	0.0433691	0.0381939	0.042424	0.0367375	0.0489573	0.044396	0.043435	0.0514875	0.0745443	0.159117	0.0891667	NaN
3.05	0.07126	0.144906	0.0565127	0.064985	0.0501379	0.0486351	0.0406	0.0428712	0.0667867	1.38573	0.859319	0.0320677	0.00825245	0.0346881	0.0404324	0.0278214	0.0350757	0.0452673	0.0451355	0.0379322	0.0417743	0.05384	0.0462653	0.0447635	0.0514387	0.0733717	0.159117	0.0891667	NaN
3.15	0.0680967	0.131454	0.0596725	0.065245	0.0527285	0.0511218	0.041975	0.0436827	0.069435	1.55408	0.860941	0.0262088	0.00972533	0.0282403	0.0448528	0.0271964	0.02622	0.046346	0.0473254	0.0375989	0.0381971	0.0552118	0.0466918	0.04475	0.0546629	0.07457	0.15197	0.0893033	NaN
3.25	0.0661	0.109845	0.057705	0.066045	0.049186	0.053984	0.0416606	0.0433092	0.0694375	1.7261	0.723573	0.0264501	0.00980723	0.0182328	0.0448411	0.0272296	0.0373514	0.0460873	0.0477842	0.036834	0.0389225	0.0552118	0.0469125	0.0445683	0.05437	0.0715714	0.14109	0.0888967	NaN
3.35	0.054635	0.115661	0.0616025	0.06749	0.0503138	0.055507	0.0448953	0.0406673	0.06577	1.56511	0.84007	0.0251988	0.00972033	0.0280889	0.0448411	0.0284611	0.032384	0.0445842	0.0437191	0.0359587	0.0406567	0.0512	0.0468563	0.0424141	0.0522514	0.067665	0.126435	0.0888967	NaN
3.45	0.0636533	0.112581	0.0592864	0.0676313	0.05399	0.056023	0.0449031	0.0471491	0.070411	1.70173	0.837548	0.0260926	0.00971867	0.0324981	0.0486541	0.029427	0.0424367	0.0464217	0.0530715	0.04024	0.03989	0.0509336	0.0444839	0.0440077	0.0488837	0.0705843	0.126435	0.0888967	NaN
3.55	0.0628967	0.107472	0.061058	0.0681825	0.060554	0.0586733	0.04378	0.0463392	0.0759733	1.75762	0.829818	0.0216836	0.00985917	0.0378849	0.0464852	0.0303268	0.0426743	0.0508533	0.0547608	0.0400667	0.0396562	0.0451611	0.042535	0.0433032	0.0488837	0.072438	0.13844	0.0885267	NaN
3.65	0.05522	0.105595	0.06353	0.0660311	0.0516908	0.056666	0.0444229	0.0514618	0.0805973	1.47151	0.769499	0.0230907	0.00972375	0.0429115	0.0462214	0.0309675	0.03574	0.0507283	0.05661	0.039857	0.0398644	0.05117	0.0436965	0.043139	0.0501089	0.0681329	0.123713	0.08767	NaN
3.75	0.06415	0.104185	0.0622436	0.0676256	0.05387	0.05798	0.0428064	0.0536175	0.0760192	1.09893	0.852544	0.0216795	0.00972375	0.0400969	0.0432559	0.0309001	0.0427543	0.0488509	0.0547608	0.039857	0.0398244	0.0493589	0.0430135	0.0422629	0.0471956	0.0698125	0.123713	0.08767	NaN
3.85	0.06577	0.103054	0.067951	0.0682422	0.0554693	0.059422	0.042924	0.0515177	0.078459	1.33728	0.800019	0.0189065	0.00969917	0.0370692	0.0481658	0.0287507	0.0361033	0.0507283	0.0587336	0.041754	0.0394733	0.0492427	0.0373282	0.0450427	0.0449862	0.06432	0.13975	0.08767	NaN
3.95	0.0667067	0.0996925	0.0640345	0.0683367	0.0559267	0.0555483	0.0444087	0.0532108	0.0770008	1.50377	0.766698	0.0197573	0.0100961	0.0342328	0.0384467	0.0330683	0.05312	0.063174	0.0668133	0.04726	0.039096	0.0493067	0.0396376	0.0451277	0.0428111	0.0669086	0.13975	0.08747	NaN
4.05	0.06747	0.0937262	0.062208	0.0688144	0.0568431	0.0555992	0.0436481	0.0509208	0.0822582	1.54897	0.673644	0.0189462	0.010606	0.0544218	0.0405551	0.0354079	0.052135	0.0637317	0.0673167	0.045313	0.0410456	0.0501762	0.0402665	0.0439805	0.0428111	0.0688925	0.125	0.08586	NaN
4.15	0.07061	0.0881175	0.0708518	0.0688733	0.0581614	0.0583427	0.0460193	0.0509208	0.0780708	1.42651	0.677488	0.0186689	0.0108607	0.0436694	0.0450348	0.0362927	0.0333075	0.0654645	0.0673167	0.0456075	0.039165	0.0540343	0.0390994	0.0460565	0.0373213	0.067145	0.11845	0.08586	NaN
4.25	0.0706667	0.0877437	0.0702817	0.0713056	0.05694	0.0575633	0.0458829	0.0535582	0.076133	1.42586	0.677508	0.0196216	0.0107093	0.0418827	0.0537117	0.0362927	0.0514833	0.064045	0.0678773	0.045313	0.039293	0.0519386	0.0381333	0.045305	0.04148	0.066725	0.11845	0.08586	NaN
4.35	0.0713467	0.086605	0.07011	0.0718033	0.0561546	0.0571827	0.0434271	0.0518642	0.0826909	2.07095	0.647057	0.0183523	0.0107618	0.0457941	0.0474271	0.0360443	0.0425683	0.064045	0.0686382	0.0472367	0.0358567	0.05173	0.0387041	0.0435682	0.0433611	0.0677767	0.1187	0.092005	NaN
4.45	0.0743867	0.0974825	0.0756364	0.0720322	0.0545527	0.06636	0.05144	0.0556673	0.0781327	1.18461	0.60629	0.0180836	0.0114893	0.038841	0.0475212	0.0399858	0.0547343	0.0710017	0.078819	0.0485222	0.041284	0.0450686	0.0379328	0.0453385	0.041514	0.066835	0.1187	0.090985	NaN
4.55	0.0751267	0.0976575	0.0751018	0.072131	0.05631	0.066443	0.0516253	0.0517273	0.0863945	0.573989	0.218927	0.0172928	0.0127934	0.0520089	0.0508429	0.041173	0.0625957	0.0767475	0.0837325	0.0537944	0.0434756	0.0474212	0.0376642	0.0450952	0.0423509	0.0669338	0.10375	0.08872	NaN
4.65	0.0754367	0.0970175	0.0750609	0.0717967	0.0545337	0.0709111	0.0489575	0.0491455	0.0776855	0.38173	0.183308	0.0166381	0.0127934	0.0446296	0.0432735	0.0420801	0.054445	0.0787918	0.087558	0.053749	0.0410244	0.0474212	0.0381861	0.0454295	0.041688	0.0626412	0.0995	0.08872	NaN
4.75	0.0685525	0.0846744	0.0793527	0.0752244	0.0570347	0.068148	0.0563144	0.0557155	0.0773764	0.435867	0.186499	0.0171399	0.0127934	0.0523392	0.047969	0.0464216	0.0739713	0.0704082	0.0837325	0.053749	0.0406378	0.0443871	0.037125	0.04503	0.0417108	0.0620375	0.0995	0.08872	NaN
4.85	0.0792567	0.084172	0.0765883	0.0759222	0.05766	0.069595	0.0480712	0.0529075	0.0862482	0.44058	0.179127	0.017401	0.0127934	0.0477874	0.0494033	0.0435988	0.0878917	0.0693155	0.0795964	0.054775	0.045052	0.04697	0.0369106	0.0437527	0.0404536	0.0620375	0.0995	0.08872	NaN
4.95	0.07873	0.083482	0.0677518	0.086574	0.0572662	0.070739	0.0466081	0.05421	0.0853042	0.363025	0.179045	0.0167464	0.0127934	0.0491361	0.0469812	0.039014	0.0796971	0.072858	0.0949883	0.068499	0.045449	0.0453537	0.0346418	0.0437618	0.0409492	0.0579414	0.0995	0.084995	NaN
5.05	0.08197	0.08318	0.0674127	0.0859627	0.058588	0.071073	0.048964	0.062882	0.0938345	0.254928	0.0871169	0.0186812	0.0146767	0.0488057	0.0422098	0.047336	0.08936	0.0751192	0.104229	0.070719	0.045466	0.04552	0.0362356	0.04477	0.0409325	0.06114	0.092655	0.08043	NaN
5.15	0.0814625	0.094662	0.065583	0.0860627	0.0571081	0.071268	0.0516106	0.047001	0.0832383	0.0829	0.0508738	0.0189778	0.0151142	0.0480369	0.0551289	0.0545533	0.0908386	0.0773745	0.104279	0.070719	0.045466	0.0451775	0.0351494	0.0448481	0.0399082	0.0612014	0.085875	0.08043	NaN
5.25	0.0809125	0.0813756	0.0688356	0.08702	0.0573581	0.0753978	0.0491667	0.0524736	0.0882431	0.096125	0.048269	0.0199169	0.0151142	0.0490092	0.0593463	0.0505455	0.0908386	0.0723744	0.106497	0.070719	0.045808	0.0471856	0.0361439	0.04514	0.04062	0.0585743	0.085875	0.07976	NaN
5.35	0.0764575	0.0809678	0.06597	0.0888473	0.05902	0.08069	0.0486594	0.0523127	0.0984818	0.089126	0.048385	0.0192782	0.0151142	0.0463964	0.0533396	0.0482376	0.0867783	0.0773745	0.106497	0.070719	0.047397	0.0476756	0.0353154	0.0445127	0.039372	0.0588286	0.085875	0.07976	NaN
5.45	0.07425	0.0795783	0.069051	0.090046	0.0594167	0.07768	0.0491824	0.05867	0.0872415	0.0888636	0.0486265	0.0192724	0.0151142	0.0501033	0.0533396	0.0537749	0.090374	0.0930943	0.111475	0.075801	0.052333	0.049669	0.0360694	0.0461223	0.04014	0.0598543	0.085875	0.078775	NaN
5.55	0.07425	0.0791	0.06915	0.09005	0.0614936	0.0791756	0.054116	0.0500918	0.0878967	0.0635978	0.0480577	0.0187694	0.0151108	0.0501313	0.0531289	0.0550654	0.089512	0.0919785	0.115859	0.091267	0.053371	0.0474725	0.0355981	0.0444741	0.0391417	0.05173	0.085875	0.067245	NaN
5.65	0.0732225	0.08978	0.068297	0.089191	0.0613631	0.0791856	0.0537296	0.0437429	0.07263	0.06257	0.0441848	0.0212022	0.0172183	0.0383093	0.0566546	0.0608599	0.09713	0.0994069	0.122852	0.091288	0.05411	0.0476811	0.0356673	0.0436652	0.040273	0.0537083	0.076435	0.066195	NaN
5.75	0.070235	0.089654	0.067997	0.08879	0.05939	0.07891	0.0523069	0.0497918	0.0928182	0.0567645	0.0449182	0.0212431	0.0178055	0.0492693	0.0618498	0.0632648	0.0988525	0.0993515	0.119097	0.0805312	0.0539218	0.0478844	0.0355627	0.0448629	0.038697	0.04855	0.07562	0.066195	NaN
5.85	0.068925	0.101641	0.069	0.089742	0.0600233	0.0789567	0.0527053	0.049969	0.08608	0.058266	0.04875	0.0212414	0.0168375	0.051826	0.0563536	0.0592895	0.10574	0.0997569	0.115137	0.0939911	0.0589182	0.0476822	0.0340627	0.0426009	0.036798	0.0451371	0.07562	0.066195	NaN
5.95	0.0671625	0.0984045	0.070487	0.090353	0.0610414	0.0815533	0.0527328	0.05785	0.0809718	0.0502567	0.0465796	0.0212031	0.01706	0.0487836	0.0498438	0.0683283	0.0988525	0.0972787	0.122843	0.0939911	0.055794	0.05065	0.0341093	0.0417783	0.035859	0.0451371	0.07562	0.066195	NaN
6.05	0.06627	0.0978427	0.06625	0.09673	0.0673831	0.0708712	0.0522753	0.06264	0.08044	0.0563009	0.0468516	0.0208473	0.0170675	0.046614	0.042809	0.0662529	0.102539	0.0918731	0.122843	0.100566	0.0658037	0.05385	0.0327485	0.042564	0.03577	0.04501	0.07562	0.057555	NaN
6.15	0.0648925	0.0953008	0.0675578	0.090423	0.0704687	0.0715129	0.0550038	0.05871	0.07165	0.057433	0.04591	0.0212137	0.01807	0.04809	0.0527964	0.0626443	0.107822	0.102848	0.13298	0.11747	0.0686463	0.0522544	0.0326231	0.0424775	0.0357318	0.0438029	0.07262	0.05054	NaN
6.25	0.0635075	0.0990333	0.069309	0.0845709	0.0691313	0.0720156	0.0590961	0.0585527	0.0747745	0.051937	0.0423545	0.0211408	0.0207236	0.0400157	0.0473285	0.0696369	0.111959	0.107791	0.132369	0.112496	0.0656111	0.0521289	0.0342757	0.0417491	0.0356036	0.0443588	0.065095	0.05054	NaN
6.35	0.0625725	0.098	0.069403	0.0846182	0.0726847	0.07147	0.0557972	0.0604464	0.0744033	0.05015	0.0400471	0.0215344	0.0219593	0.04219	0.0442677	0.0779136	0.0976833	0.116237	0.151562	0.109459	0.0656111	0.0507218	0.0347579	0.0417218	0.0341178	0.040555	0.065095	0.05054	NaN
6.45	0.058062	0.093882	0.0739056	0.084766	0.0726307	0.0763629	0.0572137	0.0513155	0.0779073	0.053868	0.039156	0.0213725	0.0207967	0.0431921	0.0532694	0.0746657	0.112729	0.107065	0.133725	0.112219	0.0651262	0.0493709	0.0359225	0.0418224	0.032668	0.03759	0.0656	0.05054	NaN
6.55	0.0573975	0.092805	0.0737967	0.084605	0.0748707	0.078605	0.061182	0.0641229	0.0592644	0.0546689	0.0400471	0.0222324	0.0219192	0.0476767	0.0532694	0.0683275	0.107809	0.106668	0.136757	0.112219	0.0698714	0.049632	0.0359615	0.0404091	0.0325218	0.03759	0.0656	0.048575	NaN
6.65	0.0567975	0.0935708	0.0751287	0.0817492	0.0738481	0.0778486	0.055321	0.0674767	0.067962	0.0546689	0.0400471	0.0222324	0.0219593	0.0486527	0.0532694	0.071405	0.111589	0.108535	0.13428	0.114464	0.0698275	0.0544111	0.038281	0.0413373	0.0318764	0.030906	0.0656	0.04038	NaN
6.75	0.0559817	0.0829737	0.0739722	0.085757	0.0757364	0.090465	0.0582377	0.0656146	0.063606	0.059703	0.0389036	0.0232471	0.0213607	0.0398493	0.0526033	0.0739233	0.114887	0.106731	0.133408	0.131243	0.0710787	0.0441589	0.0336127	0.0427382	0.0318742	0.02955	0.061075	0.040055	NaN
6.85	0.05353	0.0858613	0.0782012	0.08387	0.0738693	0.073145	0.0584906	0.0601813	0.0647943	0.0544411	0.03789	0.0233456	0.021918	0.0433793	0.04956	0.0724353	0.10402	0.105681	0.120546	0.126405	0.0800929	0.0544463	0.033425	0.0426367	0.0322773	0.0308443	0.058915	0.04009	NaN
6.95	0.05162	0.0868812	0.0733722	0.0883889	0.0683036	0.0727012	0.0584065	0.060184	0.060246	0.0479087	0.0364155	0.02397	0.0233407	0.0469721	0.049475	0.0680108	0.101429	0.104271	0.140306	0.12648	0.0827667	0.0537422	0.0319508	0.0421872	0.031407	0.0293943	0.058915	0.04009	NaN
7.05	0.0490967	0.0974611	0.07483	0.085435	0.071075	0.0729038	0.0550506	0.0527114	0.0520733	0.052886	0.035961	0.0236957	0.02265	0.046425	0.0349227	0.0697175	0.101429	0.109236	0.130616	0.128342	0.078385	0.0513711	0.0359186	0.0407682	0.0299077	0.0287843	0.058915	0.039985	NaN
7.15	0.0490633	0.0966311	0.0527071	0.07277	0.0616213	0.0650101	0.0498367	0.0561417	0.060246	0.0465057	0.0356786	0.0223673	0.0238575	0.0446827	0.0443446	0.0638575	0.0993975	0.130698	0.149688	0.140462	0.0759911	0.0532029	0.0346947	0.0401343	0.0307985	0.0312187	0.058915	0.03617	NaN
7.25	0.0464233	0.099595	0.0537275	0.070104	0.0594717	0.065699	0.0599941	0.0647275	0.060035	0.04556	0.0359737	0.0231773	0.0238575	0.0462925	0.0464892	0.0712992	0.0993975	0.116098	0.14849	0.143518	0.077397	0.0609957	0.0367371	0.0400586	0.0302779	0.0308637	0.0487	0.035535	NaN
7.35	0.04866	0.117256	0.050454	0.0698875	0.0650542	0.0652274	0.0585298	0.0601471	0.06157	0.0527044	0.0344153	0.0244353	0.0230421	0.0450112	0.0443446	0.0639646	0.0993975	0.113162	0.151748	0.155117	0.0795967	0.0611186	0.036176	0.0407635	0.0293813	0.0301578	0.04423	0.035535	NaN
7.45	0.048515	0.111241	0.0805183	0.0923743	0.0666758	0.0617237	0.0630482	0.0477891	0.0567567	0.0512022	0.0341289	0.0245336	0.0228629	0.0407507	0.0463887	0.069122	0.0994888	0.102517	0.157061	0.152982	0.087277	0.06133	0.0366664	0.0413889	0.0298175	0.0305886	0.04423	0.035535	NaN
7.55	0.04381	0.09265	0.078288	0.0850087	0.0735536	0.0635667	0.0603319	0.0529525	0.0509829	0.0351433	0.0292389	0.023315	0.0243869	0.0460831	0.0424525	0.0611892	0.0992344	0.100924	0.146475	0.158134	0.088638	0.06133	0.0389793	0.04129	0.0313575	0.0275113	0.05016	0.03517	NaN
7.65	0.041995	0.115358	0.0682229	0.0831725	0.0669569	0.060012	0.0615284	0.0667036	0.0562644	0.0434725	0.0323215	0.0229907	0.024035	0.0420433	0.0432936	0.066751	0.098345	0.101347	0.146475	0.158134	0.0937589	0.0627386	0.0421275	0.0399533	0.0303764	0.0269725	0.0521367	0.03369	NaN
7.75	0.0411867	0.113875	0.0678029	0.06827	0.0641192	0.063718	0.073874	0.079773	0.0606671	0.0508962	0.0329713	0.0235447	0.0239692	0.0431262	0.0425153	0.0612867	0.0997362	0.101254	0.153258	0.172182	0.0787967	0.0707183	0.038581	0.0429728	0.029972	0.0272043	0.0519333	0.03403	NaN
7.85	0.04117	0.113208	0.06967	0.0645517	0.0629243	0.0639429	0.07304	0.0695889	0.060825	0.0508962	0.0356573	0.0242707	0.024035	0.0445908	0.0453725	0.0681283	0.104112	0.089529	0.115389	0.16863	0.093647	0.0424475	0.0391258	0.0436559	0.029972	0.028865	0.0490833	0.03403	NaN
7.95	0.0407067	0.08131	0.06883	0.0644867	0.0643745	0.0579226	0.0608621	0.0683686	0.0562489	0.0509288	0.0382331	0.0239167	0.02266	0.0441027	0.0420162	0.0580025	0.093974	0.101254	0.162093	0.174909	0.088034	0.041358	0.0403279	0.0430285	0.03008	0.0289225	0.04433	0.03403	NaN
8.05	0.040275	0.0897067	0.0729591	0.0669943	0.0642218	0.0532458	0.059608	0.0667187	0.0543278	0.0497825	0.0345627	0.0243693	0.023959	0.0423293	0.049055	0.0593582	0.087356	0.10572	0.160666	0.17726	0.08921	0.0674686	0.0412415	0.0421395	0.0308453	0.0291238	0.04433	0.0337267	NaN
8.15	0.03942	0.097722	0.0586967	0.0629817	0.0686151	0.0541503	0.0667614	0.0577373	0.0437688	0.0394986	0.0296824	0.0233212	0.0246564	0.0356031	0.0361582	0.05543	0.0856233	0.098477	0.14319	0.168089	0.0860918	0.0676586	0.0408164	0.0450511	0.031616	0.0291025	0.04433	0.03327	NaN
8.25	0.0392733	0.087865	0.0623913	0.0585	0.0510936	0.0616338	0.0639782	0.060071	0.0437587	0.0403362	0.0284756	0.0231681	0.0235677	0.0365067	0.039075	0.0531085	0.0785425	0.0982608	0.134134	0.168089	0.0863364	0.0686014	0.0429079	0.0454844	0.0317707	0.0291912	0.04433	0.03287	NaN
8.35	0.038718	0.087865	0.061615	0.054984	0.0580834	0.0573814	0.0608408	0.0596185	0.05613	0.04527	0.030836	0.0215835	0.02375	0.03842	0.0405783	0.0550785	0.0850537	0.0990358	0.134134	0.178365	0.0927173	0.0667462	0.0438746	0.0446053	0.0313981	0.0285056	0.04504	0.03219	NaN
8.45	0.0393925	0.09721	0.076898	0.06186	0.0568156	0.0558216	0.0684027	0.0597146	0.0597686	0.043363	0.0322737	0.0232959	0.02375	0.035955	0.0384929	0.0567677	0.0825314	0.103869	0.139923	0.183875	0.090689	0.0769444	0.0431667	0.0445458	0.0327244	0.030848	0.0451	0.03219	NaN
8.55	NaN	0.070256	0.135654	0.0660433	0.0573631	0.0466319	0.0589909	0.0602046	0.0554163	0.043274	0.0325341	0.0227395	0.0230008	0.0378731	0.0377667	0.0562636	0.08853	0.099238	0.136005	0.192559	0.0952109	0.07602	0.0451567	0.0450108	0.0319219	0.0329656	0.044935	0.03219	NaN
8.65	NaN	0.094548	0.0430471	0.0660433	0.062636	0.0574638	0.0676175	0.0585754	0.051648	0.043013	0.0345728	0.0227668	0.023365	0.0375621	0.0383157	0.053875	0.0736033	0.09463	0.132392	0.191509	0.0913809	0.0748122	0.0424715	0.0491371	0.0355042	0.0312863	0.044935	0.03104	NaN
8.75	NaN	0.106245	0.045735	0.0647433	0.0621396	0.0560491	0.0589213	0.0601275	0.0512033	0.041951	0.0324884	0.0216726	0.0217071	0.02745	0.0338158	0.05182	0.06223	0.0895067	0.131146	0.192181	0.0905682	0.0673075	0.0422986	0.0435842	0.0356607	0.0315213	0.0481933	NaN	NaN
8.85	NaN	0.0968925	0.0456183	0.06237	0.0617424	0.0567614	0.0599086	0.064384	0.0512078	0.0378633	0.03517	0.021138	0.02121	0.024484	0.034355	0.0525829	0.0704812	0.0854788	0.138005	0.202561	0.10274	0.05061	0.0461571	0.0382935	0.0349906	0.0319175	0.04858	NaN	NaN
8.95	NaN	0.11623	0.0339189	0.0604883	0.0642212	0.0617222	0.0617384	0.0619392	0.05082	0.04188	0.033829	0.0214337	0.0214893	0.0252073	0.0338558	0.0590257	0.0703938	0.0780562	0.125898	0.173546	0.0909936	0.0680871	0.0475054	0.04171	0.0358585	0.0326113	0.04633	0.03069	NaN
9.05	NaN	0.0977267	0.0317275	0.0585267	0.0581644	0.0533766	0.0505733	0.0562036	0.0520425	0.04188	0.0345884	0.0218445	0.020725	0.0261947	0.0339792	0.0535042	0.0703938	0.0895389	0.127914	0.195465	0.0902318	0.0684314	0.04754	0.043472	0.0370377	0.0332273	0.0408033	0.03069	NaN
9.15	NaN	0.095075	0.03895	0.043879	0.0562708	0.0583489	0.0632182	0.0528915	0.05227	0.044083	0.026582	0.02134	0.0207515	0.0258487	0.0310991	0.0556692	0.0754389	0.0886144	0.121668	0.154418	0.094828	0.080365	0.0480673	0.0417386	0.0412567	0.039469	0.0446075	0.03084	NaN
9.25	NaN	0.113103	0.041575	0.0599973	0.0555373	0.0581811	0.064351	0.0571985	0.0502713	0.040915	0.0255021	0.020736	0.0205371	0.0259771	0.0362429	0.0538164	0.0730457	0.0723686	0.113381	0.172779	0.086946	0.0801088	0.0513253	0.0419925	0.0398167	0.0327233	0.0446225	0.04025	NaN
9.35	NaN	0.090805	0.0549375	0.0798614	0.0522098	0.0423848	0.0609452	0.0606933	0.0473744	0.0394536	0.0247247	0.0199167	0.0188962	0.0205033	0.0336292	0.054582	0.061895	0.0696922	0.108467	0.183246	0.0918311	0.0872843	0.0624725	0.0462356	0.0402844	0.0357829	0.036248	0.03754	NaN
9.45	NaN	0.0895925	0.0508987	0.0782143	0.0521348	0.0443148	0.0610692	0.0547193	0.0473744	0.0389555	0.0252988	0.0208424	0.0186992	0.0208453	0.0295223	0.0540369	0.0728022	0.0686075	0.107572	0.166522	0.088394	0.0839644	0.065575	0.0484938	0.0400112	0.0315033	0.032324	0.0375767	NaN
9.55	NaN	0.110857	0.0311083	0.0616867	0.062115	0.0440448	0.0556519	0.0534927	0.0471444	0.038313	0.0250588	0.0202163	0.018468	0.0172658	0.0332609	0.05362	0.0727114	0.0759762	0.107572	0.20364	0.0852291	0.0872864	0.0450058	0.0463189	0.0402267	0.0320325	0.0443931	0.0375767	NaN
9.65	NaN	0.0886875	0.0248764	0.0890487	0.062945	0.038296	0.0485117	0.0571833	0.0467567	0.0364229	0.0249022	0.019844	0.0185986	0.0188413	0.034597	0.0587225	0.0585567	0.0771456	0.106067	0.20404	0.0883992	0.0989936	0.0509317	0.0469722	0.03841	0.0335343	0.043339	0.0381167	NaN
9.75	NaN	0.08632	0.03522	0.0755557	0.0625233	0.0621375	0.0407281	0.0506418	0.0474271	0.038556	0.0243394	0.01992	0.0185986	0.0182323	0.0332609	0.0452025	0.05916	0.066777	0.0966313	0.183567	0.0856056	0.0803013	0.0481631	0.0445886	0.0448433	0.038892	0.0475582	0.0381567	NaN
9.85	NaN	0.107547	0.0440133	0.039674	0.0680629	0.0762967	0.0542722	0.0520131	0.0446456	0.0367678	0.03265	0.0196057	0.0180294	0.018506	0.0361489	0.0637456	0.0615929	0.0641687	0.0825422	0.181288	0.0842267	0.0649614	0.0487446	0.0551362	0.048031	0.0414363	0.03896	0.0367467	NaN
9.95	NaN	0.07889	0.04444	0.036104	0.032215	0.0760333	0.0534104	0.056304	0.0447	0.038359	0.03094	0.0191229	0.017515	0.0182594	0.0347711	0.066261	0.06069	0.0671478	0.0830256	0.16331	0.093568	0.0653414	0.0518667	0.0576527	0.0423529	0.0396455	0.029169	0.03529	NaN
10.05	NaN	0.0966733	0.04936	0.0403871	0.0305425	0.0771	0.0584099	0.0593014	0.0451614	0.0371282	0.03094	0.0192977	0.0174036	0.0183307	0.0344491	0.0591127	0.0605287	0.0773622	0.0864933	0.16331	0.0878029	0.0636771	0.0493136	0.0530286	0.0414189	0.02695	0.02899	0.0377883	NaN
10.15	NaN	0.076385	0.05478	0.0371533	0.02374	0.07589	0.0421767	0.0581879	0.0451957	0.039198	0.0329743	0.01958	0.0174036	0.0182782	0.0365729	0.064292	0.0605287	0.0792578	0.0895143	0.199578	0.113832	0.0627125	0.0534207	0.0528771	0.0405312	0.02716	0.027365	0.03861	NaN
10.25	NaN	0.0748675	0.05399	0.034288	0.03044	0.0760167	0.0545498	0.0351155	0.0450344	0.0470822	0.0306729	0.0191064	0.0171173	0.0172825	0.034845	0.0631511	0.0606129	0.091404	0.0850029	0.180988	0.161128	0.0696427	0.055623	0.0510678	0.03906	0.02749	0.0271375	0.031725	NaN
10.35	NaN	0.0942633	0.043505	0.03407	0.03044	0.07729	0.0508487	0.0347036	0.0485238	0.0431762	0.03072	0.0187618	0.015634	0.0184085	0.0326789	0.0673356	0.048326	0.078446	0.0694543	0.171246	0.188761	0.061462	0.0511783	0.0474329	0.0375756	0.02749	NaN	NaN	NaN
10.45	NaN	0.059565	NaN	0.0490533	0.02065	0.07729	0.0508717	0.0434011	0.0515317	0.04898	0.02436	0.020575	0.0181943	0.0191564	0.0364567	0.078825	0.0634017	0.0766744	0.0683643	0.123247	0.189873	0.0696825	0.0523869	0.0472371	0.03752	0.02749	NaN	NaN	NaN
10.55	NaN	0.0712933	NaN	0.04404	0.026112	0.07794	0.0641405	0.0460829	0.041149	0.0491188	0.02422	0.0235117	0.0219056	0.0206633	0.04073	0.0672644	0.0615267	0.0680378	0.07264	0.123247	0.181557	0.0625031	0.0503568	0.0472114	0.038515	0.02749	NaN	NaN	NaN
10.65	NaN	0.0562575	NaN	0.0481133	0.0473	0.08776	0.034585	0.0460829	0.045108	0.0483329	0.02422	0.0247671	0.0230183	0.0207527	0.04073	0.07164	0.0615817	0.0770678	0.0683786	0.120697	0.142907	0.0614693	0.067466	0.0470043	0.0365583	0.0278	NaN	NaN	NaN
10.75	NaN	0.0690467	NaN	0.04504	0.047415	0.08776	0.0361675	0.0467943	0.04213	0.0430222	0.02225	0.02296	0.0214	0.0217073	0.0392867	0.0744613	0.0623425	0.0731309	0.07148	0.115373	0.189938	0.0785033	0.0406533	0.04299	0.0319067	0.02771	NaN	NaN	NaN
10.85	NaN	0.053144	NaN	0.04394	0.0473	0.08963	0.0404088	0.0479957	0.038248	0.052885	0.02226	0.0184	0.01035	0.0195962	0.0301475	0.0527743	0.0761571	0.0610022	0.0657783	0.0917475	0.143817	0.0779467	NaN	0.03626	0.0293817	0.02771	NaN	NaN	NaN
10.95	NaN	0.0487633	NaN	0.04349	0.047415	0.09107	0.036201	0.0507314	0.0362433	0.0492071	0.0249167	0.0162267	0.011035	0.0198811	0.0301225	0.0631214	0.0883222	0.059818	0.0691943	0.092265	0.231779	0.04345	NaN	0.0336875	0.02963	0.02771	NaN	NaN	NaN
11.05	NaN	0.0337	NaN	0.04349	0.04664	0.09107	0.0372265	0.0511243	0.04173	0.050415	0.02091	0.0171925	0.0142925	0.0213267	0.033038	0.0569718	0.0842482	0.060655	0.0707843	0.0709267	0.227366	0.097125	NaN	0.0352775	0.0296367	0.02771	NaN	NaN	NaN
11.15	NaN	0.05188	NaN	0.05258	0.04578	0.09107	0.0299665	0.0549817	0.046892	0.0567	NaN	0.01343	0.01132	0.023115	0.0371075	0.069805	0.0965437	0.0532571	0.0760629	0.0804667	0.082205	NaN	NaN	0.034198	0.025275	0.02655	NaN	NaN	NaN
11.25	NaN	0.0352893	NaN	0.04583	0.04561	NaN	0.0285698	0.0554567	0.04696	0.0526867	NaN	0.01343	0.01132	0.023115	0.03607	0.0716237	0.09511	0.0674162	0.0474691	0.0555542	0.07432	NaN	NaN	0.025998	0.021685	0.02461	NaN	NaN	NaN
11.35	NaN	0.0263589	NaN	0.041275	0.04578	NaN	0.0292641	0.06024	0.047166	0.0526867	NaN	0.01343	0.01132	0.02428	0.036025	0.0707729	0.0977187	0.047612	0.04484	0.0502492	NaN	NaN	NaN	0.020054	0.01797	0.02461	NaN	NaN	NaN
11.45	NaN	0.03087	NaN	0.01939	0.04578	NaN	0.0328923	0.061696	0.0457733	0.0583883	NaN	0.0124	0.01132	0.01829	0.0372767	0.0707729	0.101576	0.034798	0.056265	0.0673225	NaN	NaN	NaN	0.0200467	0.017345	NaN	0.023332	NaN	NaN
11.55	NaN	0.02355	NaN	0.02202	0.04367	NaN	0.027448	0.0539625	0.0435275	0.055928	NaN	0.01359	0.01305	0.02104	0.0398233	0.0742786	0.114522	0.0463667	0.05656	0.07114	NaN	NaN	NaN	0.019724	0.017345	NaN	0.02337	NaN	NaN
11.65	NaN	0.02355	NaN	0.02465	0.03938	NaN	0.0277983	0.0585083	0.046762	0.056024	NaN	0.013655	0.01399	0.02256	0.0449733	0.0982733	0.113266	0.059	0.05656	0.07114	NaN	NaN	NaN	0.020159	0.01835	NaN	0.02059	NaN	NaN
11.75	NaN	0.02355	NaN	0.02202	0.039175	NaN	0.030856	0.0842767	0.065635	0.0491486	NaN	0.013655	0.01399	0.02256	0.0450533	0.0489217	0.120568	0.0597857	0.05656	0.0728525	NaN	NaN	NaN	0.01694	0.0167625	NaN	NaN	NaN	NaN
11.85	NaN	0.01639	NaN	0.01989	0.03837	NaN	0.0277471	0.0840567	0.065635	0.0611133	NaN	0.01279	0.01399	0.02256	0.049035	0.0623933	0.10843	0.03756	0.0557575	NaN	NaN	NaN	NaN	0.0161225	0.0139714	NaN	NaN	NaN	NaN
11.95	NaN	0.01515	NaN	0.01479	0.03998	NaN	0.0225767	0.0819833	0.065645	0.0642133	NaN	0.013655	0.01399	0.02256	0.049035	0.0623933	0.0861221	0.0363433	NaN	NaN	NaN	NaN	NaN	0.0208143	0.01048	NaN	NaN	NaN	NaN
12.05	NaN	0.014975	NaN	0.01283	0.038825	NaN	0.0341433	0.08415	0.0575	0.0656967	NaN	0.014195	0.01552	0.02484	0.0496867	0.06706	0.106485	0.04064	NaN	NaN	NaN	NaN	NaN	0.0166262	0.01048	NaN	NaN	NaN	NaN
12.15	NaN	0.015205	NaN	0.013916	0.03238	NaN	0.02907	0.04447	0.05754	0.0666267	NaN	0.01432	0.02418	0.03094	NaN	0.077705	0.12656	0.0428575	NaN	NaN	NaN	NaN	NaN	0.0178229	0.01048	NaN	NaN	NaN	NaN
12.25	NaN	0.01466	NaN	NaN	0.03266	NaN	0.0280675	0.04305	0.05754	0.0666267	NaN	0.015095	0.02306	NaN	NaN	0.077705	0.0911457	0.042258	NaN	NaN	NaN	NaN	NaN	0.0264275	NaN	NaN	NaN	NaN	NaN
12.35	NaN	NaN	NaN	NaN	0.03266	NaN	0.0323733	0.03843	0.05754	0.0666267	NaN	0.015095	0.02306	NaN	NaN	0.077705	0.0834744	0.04716	NaN	NaN	NaN	NaN	NaN	0.02864	NaN	NaN	NaN	NaN	NaN
12.45	NaN	NaN	NaN	NaN	0.03266	NaN	0.0325925	0.03843	0.05754	0.0666267	NaN	0.015095	NaN	NaN	NaN	0.077705	0.127213	0.03742	NaN	NaN	NaN	NaN	NaN	NaN	NaN	NaN	NaN	NaN	NaN
12.55	NaN	NaN	NaN	NaN	0.03266	NaN	0.02806	0.03843	0.05754	0.0702525	NaN	0.0146	NaN	NaN	NaN	0.081785	0.072802	0.03811	NaN	NaN	NaN	NaN	NaN	NaN	NaN	NaN	NaN	NaN	NaN
12.65	NaN	NaN	NaN	NaN	NaN	NaN	0.02937	0.03843	0.05754	0.0462	NaN	0.018395	NaN	NaN	NaN	0.04798	0.108824	NaN	NaN	NaN	NaN	NaN	NaN	NaN	NaN	NaN	NaN	NaN	NaN
12.75	NaN	NaN	NaN	NaN	NaN	NaN	0.02515	0.03684	0.05754	0.0462	NaN	0.018395	NaN	NaN	NaN	0.04798	0.03927	NaN	NaN	NaN	NaN	NaN	NaN	NaN	NaN	NaN	NaN	NaN	NaN
12.85	NaN	NaN	NaN	NaN	NaN	NaN	0.022235	NaN	0.05754	0.0462	NaN	0.01862	NaN	NaN	NaN	NaN	0.039885	NaN	NaN	NaN	NaN	NaN	NaN	NaN	NaN	NaN	NaN	NaN	NaN
12.95	NaN	NaN	NaN	NaN	NaN	NaN	NaN	NaN	0.05754	0.0462	NaN	0.0176	NaN	NaN	NaN	NaN	0.0405	NaN	NaN	NaN	NaN	NaN	NaN	NaN	NaN	NaN	NaN	NaN	NaN
13.05	NaN	NaN	NaN	NaN	NaN	NaN	NaN	NaN	0.05528	0.04642	NaN	NaN	NaN	NaN	NaN	NaN	0.04123	NaN	NaN	NaN	NaN	NaN	NaN	NaN	NaN	NaN	NaN	NaN	NaN
13.15	NaN	NaN	NaN	NaN	NaN	NaN	NaN	NaN	0.0534267	0.04966	NaN	NaN	NaN	NaN	NaN	0.052786	0.0479167	NaN	NaN	NaN	NaN	NaN	NaN	NaN	NaN	NaN	NaN	NaN	NaN
13.25	NaN	NaN	NaN	NaN	NaN	NaN	NaN	NaN	NaN	NaN	NaN	NaN	NaN	NaN	NaN	0.055955	NaN	NaN	NaN	NaN	NaN	NaN	NaN	NaN	NaN	NaN	NaN	NaN	NaN
13.35	NaN	NaN	NaN	NaN	NaN	NaN	NaN	NaN	NaN	NaN	NaN	NaN	NaN	NaN	NaN	NaN	NaN	NaN	NaN	NaN	NaN	NaN	NaN	NaN	NaN	NaN	NaN	NaN	NaN

## Sheet: A) No_NPF Aitken
Note: Row 2 is latitude (degree north), Column 1 is altitude (km), and other rows and columns are particle number concentrations (# cm-3).
	67.5	62.5	57.5	52.5	47.5	42.5	37.5	32.5	27.5	22.5	17.5	12.5	7.5	2.5	-2.5	-7.5	-12.5	-17.5	-22.5	-27.5	-32.5	-37.5	-42.5	-47.5	-52.5	-57.5	-62.5	-67.5	-72.5
0.05	NaN	76.872	19.8733	NaN	NaN	18.91	13.5467	NaN	NaN	NaN	12.145	NaN	NaN	NaN	NaN	29.295	6.539	12.443	NaN	NaN	NaN	NaN	16.0425	NaN	NaN	NaN	NaN	NaN	NaN
0.15	5.405	58.3567	21.7233	18.8717	20.2925	18.77	13.1439	10.6593	10.6165	12.5926	15.0021	13.6571	16.2951	13.0661	11.0322	17.7109	13.4388	9.18433	6.58462	11.7682	20.8746	41.8162	20.8331	23.4436	37.2582	33.165	35.3025	23.125	NaN
0.25	5.405	69.5947	21.1288	18.5843	23.4786	18.2144	12.7397	10.8219	10.7182	12.5912	15.1512	14.2593	15.668	13.1454	11.4894	16.8543	13.7268	9.58925	6.66467	11.3231	18.3183	43.9986	22.7821	23.1614	32.9663	32.8167	26.6925	22.07	NaN
0.35	5.415	69.4784	22.0867	17.9345	21.4775	17.5063	12.8339	10.4951	10.7486	13.0233	15.1784	14.966	16.0258	13.2499	11.5904	16.7844	13.904	9.65912	6.7019	11.7112	20.284	39.6749	22.0574	22.6871	31.2662	30.64	28.1133	20.505	NaN
0.45	5.542	57.3404	21.6438	14.7022	21.9974	16.7822	12.0778	10.3624	10.6984	12.7484	14.6821	15.1082	16.3618	13.3296	11.6729	14.964	15.023	9.74237	6.70322	11.8459	20.3738	53.8404	22.3001	20.8208	29.2156	33.026	27.4133	19.075	NaN
0.55	5.61	57.2003	17.3415	16.377	20.5922	15.98	11.5918	10.1916	10.5997	12.0698	14.9837	14.9923	16.7704	11.1136	13.0154	16.0718	13.9402	9.44914	6.37113	11.8456	19.157	58.3443	23.4585	19.6175	28.125	44.54	26.5133	18.125	NaN
0.65	5.545	56.9697	15.9768	18.0828	18.1211	15.6955	11.0752	10.0146	11.5576	11.4781	15.4907	13.8695	17.3637	12.4045	11.9626	17.3401	15.2115	9.95913	6.40287	8.68157	19.1218	65.7282	23.1716	17.8619	29.03	34.05	25.25	17.285	NaN
0.75	5.385	56.3647	15.6151	17.4728	17.286	14.5655	11.4669	9.452	10.7574	12.1766	16.0021	15.6453	16.414	11.6731	12.5662	16.4871	17.2882	10.1045	6.70386	9.26486	13.3655	62.0726	23.6245	16.5388	28.7517	24.36	23.7767	16.34	NaN
0.85	5.181	53.9293	16.5106	16.9316	16.009	14.4149	11.2609	9.31638	10.5696	11.9789	16.0765	15.8603	17.3268	13.4488	13.493	16.4587	14.3026	10.2683	6.6825	8.46729	18.8568	72.7253	21.86	17.3946	24.3221	25.228	26.155	15.275	NaN
0.95	4.984	43.9062	16.1575	15.4495	14.8504	14.3094	11.0476	8.882	10.0278	11.6733	17.7634	16.1189	19.6604	12.8965	12.8478	16.4614	17.5796	10.4391	6.5995	10.1212	14.1237	64.7208	19.2236	16.4205	25.599	20.828	24.6125	14.245	NaN
1.05	4.785	39.9088	14.2466	15.0465	14.0929	14.2657	10.4352	7.255	10.1209	11.7547	18.9084	14.8367	25.7	11.7225	13.8604	14.5252	15.7717	10.6281	6.68687	10.312	13.961	64.4416	16.9368	13.9685	22.7437	18.572	23.17	13.395	NaN
1.15	4.645	38.798	13.9597	15.0358	14.7281	13.8948	9.2255	7.242	9.43843	11.977	20.2496	16.945	25.793	11.6149	14.8434	19.0566	10.8023	10.8239	6.61486	10.319	17.4528	50.1923	10.8971	14.108	19.8068	14.664	21.63	12.645	NaN
1.25	4.562	37.8824	13.5459	14.5355	14.5139	13.7054	10.5971	8.3715	9.7299	12.3694	20.5945	18.2527	24.6239	11.7715	15.715	16.2797	16.2968	11.1466	6.81757	10.203	16.9133	39.5118	11.2722	12.9099	17.9404	14.418	20.5475	11.96	NaN
1.35	4.517	42.4026	13.1782	13.9763	14.4496	13.9082	10.119	8.79971	9.46175	12.9253	22.036	18.9038	25.1958	12.6536	17.3405	19.3952	17.854	11.9905	7.203	8.58633	16.2568	20.7649	10.2112	12.2506	17.523	17.2243	19.6875	11.455	NaN
1.45	4.48	41.1247	12.8963	13.4545	13.7924	13.8586	10.5298	9.09271	9.8494	14.7659	25.1648	19.3471	25.7939	14.4029	17.3725	20.2681	16.7775	12.0686	7.4925	11.1203	17.2858	19.9029	13.411	10.9322	16.3393	13.925	19.035	11.08	NaN
1.55	4.454	39.9791	11.8369	12.9981	13.8361	13.872	10.6531	9.6017	9.69333	16.8036	30.67	22.6029	25.9977	14.5244	17.7792	20.5427	13.7163	10.5811	8.02129	10.8696	12.353	20.0445	12.6793	11.0878	14.872	13.4955	15.85	10.64	NaN
1.65	4.449	39.0562	9.31586	12.6935	16.478	13.7	11.0512	10.1171	10.6923	20.2162	34.0875	22.8247	26.1412	15.3732	18.8376	20.7031	14.795	12.8875	8.60063	9.88867	11.115	16.6212	11.3949	10.0577	14.2408	12.9464	15.4033	10.33	NaN
1.75	4.489	42.3113	9.6	12.2371	16.2686	14.8588	10.7369	10.8826	10.6709	23.7888	40.4747	25.3424	26.198	14.9392	24.1682	21.9599	20.7738	12.0634	9.66863	10.6992	11.5352	16.8471	10.9351	9.86533	12.9712	11.7137	16.9375	10.0515	NaN
1.85	4.538	37.3289	9.66563	12.1295	16.5072	14.4206	11.7957	10.8957	13.0677	26.2664	55.8837	26.1181	25.9943	14.0336	26.2902	21.8799	14.318	14.1522	10.987	11.0747	11.7654	12.7055	10.7319	9.2551	11.0545	11.7562	16.6975	9.8395	NaN
1.95	4.589	38.1871	10.5133	14.7906	16.4154	13.8004	11.7802	11.6812	12.0985	40.1918	66.739	26.8673	26.6599	16.4668	25.3239	25.19	20.587	16.4065	12.4639	11.0464	12.349	13.5912	10.6821	9.02912	11.7659	10.3395	18.114	9.584	NaN
2.05	4.734	38.2318	10.2429	14.5742	15.5346	14.9292	12.2642	12.6873	13.8317	40.3922	75.0867	31.3417	22.2355	17.4406	29.296	22.9809	20.0216	18.3995	15.2101	12.1306	9.1395	11.7183	10.287	8.67443	10.6858	10.3603	18.114	9.584	NaN
2.15	4.773	42.0774	12.2135	13.9764	13.9377	15.2107	13.1371	12.5101	15.1689	56.737	110.34	33.0946	24.3858	15.7962	27.0528	21.3771	18.2734	17.0016	18.398	12.8159	9.50167	11.5493	10.5329	8.6729	10.9804	10.3483	17.1507	9.05867	NaN
2.25	4.873	34.7259	13.7854	13.7888	16.2206	15.3303	12.7787	14.2286	14.5884	75.3211	121.354	33.3662	24.2309	15.6682	27.0528	21.4921	22.9648	17.2653	18.0677	12.1982	9.444	11.3409	10.202	8.3189	9.7819	9.24283	16.566	8.87225	NaN
2.35	4.896	40.1239	13.8706	14.2395	14.7079	16.3878	13.5726	14.1506	18.0176	104.832	132.944	26.7533	20.7848	16.0401	27.0105	21.5881	17.1117	19.9345	14.6586	13.9574	8.4215	10.935	9.6112	8.22621	9.79433	9.5645	16.5653	8.912	NaN
2.45	5.042	38.093	13.9531	13.6137	14.4823	15.6108	13.6856	13.9946	17.2421	207.803	199.637	29.3864	22.3196	17.5909	26.0204	19.2851	21.4381	23.1345	17.9522	14.1143	8.62187	11.2804	9.364	8.1048	9.80767	9.547	15.4867	8.39967	NaN
2.55	4.9585	35.989	14.2232	13.4869	14.4996	17.6219	13.2245	14.3486	18.3227	316.369	168.895	28.7938	18.8606	16.6013	28.4191	20.8666	26.9248	21.5345	19.4894	14.5147	8.63113	10.6539	9.53093	7.9379	9.37433	8.98675	14.6433	8.31167	NaN
2.65	5.266	31.9947	14.5411	13.3088	14.3412	17.604	13.9422	15.5065	18.291	295.2	220.787	28.7957	21.5155	17.3477	26.3841	21.7271	16.9345	23.214	18.6284	15.0432	8.36286	11.3912	9.07812	7.63874	8.75922	9.197	14.6433	8.31167	NaN
2.75	6.70933	31.4479	11.859	13.2764	15.1217	16.0546	13.1388	14.2767	19.8055	344.687	242.417	24.5064	20.312	16.2583	24.8663	21.3335	24.329	22.0265	19.5183	16.0351	8.51938	11.4035	9.01838	7.66657	8.62037	8.8172	14.2823	8.031	NaN
2.85	6.72333	29.2221	13.7179	13.2606	15.9546	16.8942	13.937	15.1652	19.8055	373.043	280.197	24.8975	20.1581	17.6357	24.0575	21.1921	16.278	22.4905	18.9939	15.8931	8.215	11.4035	8.96629	7.72041	8.55925	8.3252	12.525	7.77467	NaN
2.95	7.01	27.8196	13.3708	13.8171	14.8792	16.2729	13.8466	14.8486	22.3006	373.043	253.809	21.87	20.1581	15.934	25.0158	21.5408	24.1562	23.6864	18.1043	16.1571	8.64687	11.5447	8.7002	7.37795	7.87575	8.284	12.525	7.79333	NaN
3.05	7.22	29.959	11.792	13.5621	14.8533	16.2748	13.5589	15.7089	21.3068	374.613	301.409	23.0744	20.3947	16.2484	23.6591	21.4001	22.304	23.8723	19.0582	17.1433	8.82757	12.6179	8.67112	7.37843	7.83775	8.27983	12.525	7.79333	NaN
3.15	7.32833	24.3935	13.3955	13.5896	15.4088	16.9462	14.2516	15.2033	21.8348	392.05	274.957	19.0867	18.4546	16.4868	21.9292	20.2406	10.4098	21.6407	19.9245	17.1952	8.55443	12.7056	8.65776	7.36117	8.25571	8.24043	11.7117	7.41933	NaN
3.25	7.37367	21.097	13.3036	13.5723	16.9001	17.8346	14.1323	14.878	21.839	408.635	225.227	19.5985	17.3079	16.8291	21.9251	21.1968	22.602	24.0997	20.3366	17.2277	8.56888	12.7056	8.7625	7.33521	8.16271	7.74871	10.4857	7.31	NaN
3.35	7.355	22.4813	12.9622	13.493	17.6282	18.0542	13.8961	14.0787	19.7568	379.254	262.502	18.6416	18.4504	15.9677	21.9251	23.2964	18.2548	22.826	18.7272	15.3896	10.0278	11.557	8.68262	7.04905	7.51729	7.46167	9.7085	7.31	NaN
3.45	7.40733	21.7373	11.4018	13.283	14.9285	17.6467	13.7666	15.8829	21.1078	410.208	260.449	18.9067	18.4537	15.347	23.8228	22.1566	25.3582	23.0597	21.816	18.0535	10.0977	11.5379	8.46061	6.94527	7.10625	7.55514	9.7085	7.31	NaN
3.55	7.45367	19.6409	11.8334	13.2951	15.4895	17.6841	12.8915	15.2893	23.1182	403.819	235.23	16.7136	16.5224	14.6991	19.3062	20.2149	23.2417	24.1514	21.8574	17.3882	10.238	11.7169	8.16631	7.0035	7.10625	7.7562	10.1167	7.026	NaN
3.65	6.916	18.8684	11.8242	12.8132	17.407	17.4107	13.4702	15.632	24.4739	327.548	210.71	16.7089	16.445	14.6315	19.0925	19.5642	18.5078	24.1573	21.6927	18.4954	10.0189	11.5605	8.40965	7.06605	7.20611	7.27471	9.01633	6.88833	NaN
3.75	7.537	18.6896	11.2966	12.7788	16.9712	17.4967	13.0896	16.3327	23.1332	261.382	232.548	16.5435	16.445	14.9033	19.322	20.0388	23.2256	21.9735	21.8574	18.4954	10.0422	11.1444	8.14335	6.88558	6.76267	7.0465	9.01633	6.88833	NaN
3.85	7.572	18.3648	11.7972	12.6552	16.864	17.566	12.9217	16.1785	24.1512	304.494	215.871	15.6666	16.3433	14.1949	18.4458	18.8247	17.6448	24.1573	23.3001	18.9629	10.2302	11.5502	7.76506	6.98795	6.44663	6.93957	9.9225	6.88833	NaN
3.95	7.59633	17.3701	11.3296	12.5586	16.6184	15.589	12.8171	16.4362	22.4841	331.418	205.549	15.5318	15.8199	14.6255	18.3586	18.6337	27.5122	29.0487	23.7636	20.832	11.1472	10.1847	8.04506	6.96786	6.24678	6.892	9.9225	6.80767	NaN
4.05	7.621	14.5599	11.3291	12.5691	14.3304	15.5832	12.4142	15.6825	23.902	305.393	155.997	13.369	15.3244	15.1069	17.1269	17.9676	24.1762	27.7338	24.0989	19.7021	11.7091	9.31025	7.95835	6.92857	6.24678	6.9845	8.832	6.588	NaN
4.15	7.725	14.7336	13.1442	12.5169	17.1119	16.3038	13.4308	15.6825	22.6149	280.133	155.664	13.8784	13.7577	14.7108	18.6564	17.8017	11.4565	29.085	24.0989	18.4414	11.1273	9.94243	7.96906	7.11225	5.89787	6.69787	8.3475	6.588	NaN
4.25	7.727	14.4791	12.5594	12.4658	16.4951	15.6728	13.0334	16.5095	22.9609	280.202	155.687	13.2602	14.6015	15.4114	17.5462	17.8017	24.0695	27.8229	24.8225	19.7021	11.1943	9.89343	7.74989	7.06165	5.8872	6.61875	8.3475	6.588	NaN
4.35	7.76333	14.3016	11.2167	12.3053	15.7682	15.0335	12.3858	15.9907	23.6101	397.084	149.113	14.1163	14.9172	14.6714	16.7423	18.4041	17.6828	27.8229	24.827	21.1666	11.0726	9.97829	7.79188	6.91171	5.99489	6.64483	8.3415	6.7395	NaN
4.45	7.77	16.0841	12.7975	12.25	16.3313	15.0344	13.559	16.5755	20.0919	221.463	139.503	13.2875	14.3955	14.0184	17.1209	17.7593	22.8549	30.3981	26.3225	19.5329	11.4261	8.79557	7.61528	7.0225	5.8443	6.58613	8.3415	6.64	NaN
4.55	7.848	16.1004	12.7929	12.0231	16.8209	15.0384	13.7395	15.1075	22.8341	106.989	52.1305	12.1127	13.5008	13.6298	15.5787	16.3554	23.9944	32.2958	27.2444	20.6129	11.9754	9.24725	7.53237	7.03352	5.96227	6.56112	7.3955	6.5555	NaN
4.65	7.90467	15.8011	12.8338	12.2368	16.2419	15.8789	13.3874	14.9375	21.0156	73.29	43.1952	11.8666	13.5008	14.0905	15.8794	17.6997	19.0802	33.8755	27.7826	21.4176	11.7899	9.24725	7.7125	7.18795	6.0131	6.37613	7.1315	6.5555	NaN
4.75	7.55825	13.231	12.7812	12.1496	16.6991	15.1104	14.3226	16.551	21.042	74.1656	44.0176	12.3259	13.5008	14.3091	17.0306	18.8932	30.1051	28.6982	27.2444	21.4176	11.1438	9.57843	7.6695	7.1091	5.86892	6.33312	7.1315	6.5555	NaN
4.85	8.106	13.2229	12.2839	12.0516	16.3011	15.0918	13.1078	15.8415	22.8327	80.55	42.5668	11.8307	13.5008	14.5762	15.5244	17.7777	37.03	28.5409	26.6403	21.5946	12.0553	10.0773	7.66406	6.96132	5.58118	6.33312	7.1315	6.5555	NaN
4.95	8.03733	13.1929	11.1309	13.0696	15.5466	14.8919	12.3264	15.9703	20.891	68.956	42.4727	11.8994	13.5008	14.8698	16.6502	16.6651	32.8544	30.438	29.6334	23.735	12.0468	9.57263	7.40129	6.93809	5.65333	6.09443	7.1315	6.525	NaN
5.05	8.38925	14.1269	11.1432	12.8765	15.9347	14.7859	12.4531	17.1486	21.9424	49.2682	23.752	10.2252	12.4585	13.5492	15.1661	17.5856	33.9519	29.4242	31.7623	23.9115	11.997	9.45112	7.54713	7.08843	5.65517	6.31675	6.746	6.4695	NaN
5.15	8.3785	14.7416	11.2687	12.9435	15.5598	14.8199	13.0996	13.4084	20.9617	20.8098	15.8518	10.5473	12.3298	14.4352	14.9435	19.4953	34.1243	30.7282	31.7517	23.9115	11.997	8.64488	7.51253	7.09462	5.58273	6.46457	6.364	6.4695	NaN
5.25	8.43725	13.3286	11.7791	12.9302	15.5867	15.5543	12.6902	14.6113	21.5432	22.8543	15.8406	9.41131	12.3298	13.0972	16.2707	18.1932	34.1243	28.5533	32.9864	23.9115	12.0179	9.79767	7.73239	7.17619	5.73009	6.35357	6.364	6.455	NaN
5.35	8.33	13.2608	9.96678	12.8309	15.8997	16.1695	12.7179	14.5722	23.9548	22.0863	15.7574	10.9383	12.3298	13.5674	15.5614	17.7326	31.8967	30.7282	32.9864	23.9115	12.3339	9.96833	7.577	7.30164	5.6203	6.37343	6.364	6.455	NaN
5.45	8.25925	14.0545	11.1348	13.0769	15.4887	15.5427	12.7084	16.0155	21.1305	21.9566	15.6953	10.8118	12.3298	13.8949	15.5614	17.942	35.017	34.325	33.7987	24.7883	12.9982	11.3108	7.87741	7.41423	5.7309	6.43514	6.364	6.4415	NaN
5.55	8.25925	13.184	11.0633	13.0209	15.3481	15.386	13.3496	13.8621	20.8238	16.8433	15.599	10.8891	12.3039	13.8789	14.6421	20.2209	33.0331	33.7323	35.0289	28.0527	13.0961	10.7586	7.88588	7.28668	5.5335	6.075	6.364	6.3105	NaN
5.65	8.28775	14.2094	11.0796	13.0649	13.6803	15.3427	13.1284	12.9216	17.5285	16.6065	13.6386	9.46039	11.4845	12.6194	15.3524	19.0973	30.6954	34.2065	37.7003	27.9787	13.1827	11.0627	7.92047	7.16748	5.725	6.36467	5.9935	6.3015	NaN
5.75	8.31425	14.0767	11.1553	13.0854	15.1717	15.3649	12.9385	13.5175	20.3786	15.3942	13.6166	9.53006	11.7195	14.2036	15.5607	19.0441	30.7831	33.0282	37.1353	23.7596	14.2525	10.996	7.82093	7.29576	5.7181	6.3615	5.9615	6.3015	NaN
5.85	8.22375	14.6667	11.1776	13.1126	15.0846	15.366	12.8042	12.8103	19.3504	15.6196	14.1166	9.94543	10.2622	13.0987	15.3544	17.8631	33.6521	34.2743	36.2793	27.7963	14.3588	11.0249	7.70847	7.29955	5.7199	6.03129	5.9615	6.3015	NaN
5.95	8.13125	14.9339	11.1162	13.0604	15.4629	15.4193	12.7774	14.7475	18.55	14.4662	14.0096	9.39756	10.017	13.3615	14.5854	19.9802	30.7831	32.9697	37.6975	27.7963	13.5647	10.9145	7.90347	7.27748	5.6514	6.03129	5.9615	6.3015	NaN
6.05	8.12575	14.9421	10.6525	13.6373	15.3526	14.3894	12.3597	15.3655	18.2556	15.3333	14.0509	9.3054	10.9833	13.7047	13.0778	19.5042	31.615	32.0743	37.6975	27.8896	15.9366	11.8356	7.52185	7.30584	5.6454	6.02943	5.9615	6.175	NaN
6.15	8.165	14.6022	10.076	12.9566	15.1245	13.1379	12.5063	14.6823	16.952	15.0149	13.8831	9.38056	10.6573	13.4195	15.4499	18.1828	34.0975	35.2405	42.7051	32.8706	16.12	11.8476	7.53238	7.27958	5.74627	6.02486	5.8945	6.0885	NaN
6.25	8.14225	14.2677	11.0182	14.171	15.0262	13.9917	13.2578	14.4422	17.1035	14.1973	12.3537	8.28762	10.9728	12.6364	13.93	18.9399	29.6154	34.4422	41.3622	33.1547	15.3749	11.8387	7.898	7.23752	5.74927	6.13775	5.725	6.0885	NaN
6.35	8.127	14.6164	11.0878	14.208	13.1285	14.2364	12.6841	14.435	17.1908	14.0634	11.7886	8.51256	10.8889	12.2655	13.9194	20.2074	25.188	34.5043	47.676	30.3047	15.3749	11.5485	7.94314	7.25773	5.80322	6.31125	5.725	6.0885	NaN
6.45	8.0156	14.0467	11.5432	13.7821	13.1759	14.9314	13.0229	13.0639	18.0375	13.7124	11.7935	8.08725	11.7467	12.5588	14.3864	18.8596	29.084	35.4587	41.7865	33.0313	14.0292	11.0131	8.2025	7.47895	6.0329	6.12643	5.754	6.0885	NaN
6.55	8.10625	14.1387	11.5803	13.7956	13.4608	15.62	13.6489	15.3456	15.0013	14.592	11.7886	8.06847	10.5934	12.2228	14.3864	18.0095	28.4722	34.3366	43.4601	33.0313	15.1179	11.3182	8.32138	7.49061	6.15627	6.12643	5.754	6.064	NaN
6.65	8.10125	13.9018	11.5604	13.4056	13.2621	14.9071	12.6515	16.4122	16.1112	14.592	11.7886	8.06847	10.8889	13.1675	14.3864	18.8746	28.8854	35.8033	41.691	33.5902	15.0514	11.8048	8.9841	7.64718	5.863	5.3738	5.754	6.031	NaN
6.75	8.23167	14.0634	11.4603	14.2888	13.2359	15.6917	12.8897	15.8578	15.1009	15.7109	11.3495	8.25894	10.3762	12.0139	13.4941	19.4191	30.9326	34.3507	41.0208	38.6464	15.2807	9.711	7.78645	7.81227	5.9865	5.684	5.7965	5.9605	NaN
6.85	8.16725	14.3396	11.9449	13.9056	13.0762	13.5774	12.9311	14.9283	16.5831	14.3902	10.9524	8.07344	10.2591	12.2938	14.1048	18.7686	26.144	33.8708	38.3945	37.9191	17.0504	11.1104	7.74633	7.81929	6.16682	5.85529	5.796	5.966	NaN
6.95	8.08733	14.1641	11.6003	14.6916	13.6309	13.6624	12.9041	14.8638	14.5892	12.9782	11.0232	7.78693	9.8565	11.5594	15.0009	17.2188	23.7081	31.0658	44.8261	38.5999	17.7128	11.4503	7.61858	7.84917	6.2737	5.958	5.796	5.966	NaN
7.05	8.16667	14.8237	11.8256	14.4878	13.6844	13.6936	12.3065	13.4341	13.3036	11.7192	10.6938	8.30043	9.73654	11.939	13.479	18.4922	23.7081	30.9968	44.1612	38.0874	18.5971	11.2006	8.74621	8.14309	6.53231	5.957	5.796	5.9695	NaN
7.15	8.16767	14.8148	10.542	13.947	12.8141	13.0141	11.7501	13.788	14.5892	12.3666	10.5995	7.95073	10.5326	11.8816	14.183	16.9141	23.9896	36.788	50.6169	42.2662	17.9896	11.8044	8.7514	8.1831	6.91362	6.267	5.796	6.093	NaN
7.25	8.26933	15.366	10.5099	12.8311	13.1962	12.8394	13.1715	14.8748	14.5132	12.4628	10.3023	7.87387	10.5326	11.9221	14.6636	18.9092	23.9896	33.3523	50.5174	43.0029	18.1302	13.2359	8.69514	8.26671	6.72786	6.20162	5.966	6.109	NaN
7.35	8.292	17.0657	10.6194	13.4974	12.5512	12.7681	12.9351	14.8431	14.781	14.2359	10.2291	7.8418	9.52186	11.5309	14.183	16.2395	23.9896	32.447	51.3799	45.1875	18.8661	13.2594	8.57173	8.46125	6.76727	6.13133	6.288	6.109	NaN
7.45	8.3825	16.1929	12.7067	15.201	12.5541	12.1258	13.5766	12.6544	13.9598	14.0371	9.47653	7.7805	9.43571	11.6505	13.372	17.6655	23.6571	31.0316	47.8709	43.829	20.0234	13.2859	8.63571	8.61542	7.16433	6.85886	6.288	6.109	NaN
7.55	8.58933	14.8918	12.0662	14.3549	13.326	12.4954	13.2214	13.5813	12.8421	10.376	8.64189	7.14586	9.37362	10.8712	13.2994	15.9364	22.094	29.2871	47.8163	45.9143	20.2555	13.2859	9.60727	8.90026	7.96308	6.08613	6.91125	6.283	NaN
7.65	8.603	16.2718	11.6443	14.4305	13.1475	12.1293	13.5087	15.9403	13.8683	12.4883	9.4923	7.13013	8.44475	11.2609	12.0831	16.3839	22.7261	29.3847	47.8163	45.9143	21.7584	13.722	10.3283	9.3099	7.65493	6.43537	7.119	6.641	NaN
7.75	8.68267	16.98	11.67	13.6812	12.9903	12.2716	15.4011	19.2359	14.9487	14.1545	10.6435	7.309	8.75362	10.5641	10.7305	14.7993	23.1551	31.3438	51.5326	50.1464	18.4504	16.0583	9.9319	9.45628	7.4588	6.40614	7.225	6.4585	NaN
7.85	8.85033	17.1025	11.7568	13.1712	12.8715	12.9548	16.0646	17.4863	15.1356	14.1545	11.2651	7.40327	8.44475	10.0752	11.972	16.5684	23.6468	29.3252	38.7433	47.328	23.3026	10.7825	9.14775	9.54665	7.4588	6.95962	8.103	6.4585	NaN
7.95	9.09467	15.0612	11.8607	12.8847	13.0981	12.4369	13.4886	17.8461	14.0066	14.167	10.6678	7.89333	8.49256	10.9704	12.66	16.0851	21.1122	31.3438	48.4663	50.299	22.4703	9.8958	9.70143	9.57275	7.5266	7.36412	7.068	6.4585	NaN
8.05	9.00575	14.9917	11.248	12.5729	13.0487	10.9036	13.3723	15.8302	13.7703	13.9435	8.73253	7.55186	9.346	11.5234	14.5043	15.9331	18.3122	32.2327	50.7844	51.8409	21.5586	15.0641	10.0166	9.5331	8.06007	7.72213	7.068	6.522	NaN
8.15	9.1425	15.694	11.753	13.0022	13.2405	11.0916	15.1479	14.2975	11.0035	12.3074	8.97671	7.22418	8.63673	10.8004	12.7382	14.6103	18.7982	28.3407	43.9637	48.4877	21.5417	15.147	10.0859	10.5857	8.60013	7.82275	7.068	6.7505	NaN
8.25	9.159	14.8933	12.4825	12.9332	12.2851	12.4953	13.987	14.9678	11.011	12.7815	8.30439	6.95531	8.36292	11.4963	12.0229	15.0486	17.2266	28.4623	40.8644	48.4877	19.6698	16.2556	10.8339	11.0261	8.70953	7.87437	7.068	6.9775	NaN
8.35	9.4786	14.8933	12.4919	12.7695	13.2404	12.5914	13.5638	14.8771	13.8172	12.5847	8.5744	6.56329	9.29131	11.7317	11.9512	14.5717	19.3397	28.7222	40.8644	52.013	22.4589	15.759	11.2502	10.7658	8.49169	7.74322	7.89	7.134	NaN
8.45	10.1285	15.93	14.0968	13.8774	13.1348	12.2986	15.4003	14.88	14.8236	13.0012	9.82975	6.88741	9.29131	11.0911	10.9967	14.7694	18.3026	31.3347	43.3086	53.188	21.305	18.398	10.8129	10.7707	8.74831	8.6263	8.56667	7.134	NaN
8.55	NaN	13.76	18.1365	14.73	13.2136	11.3838	13.7793	14.9515	13.6856	13.047	9.98171	6.949	9.22354	10.2629	10.6687	15.2296	20.5426	28.6787	38.8755	54.1545	21.9399	17.9655	11.251	11.7434	8.91656	9.59033	8.505	7.134	NaN
8.65	NaN	16.256	11.6101	14.73	14.1053	12.4899	14.9303	14.6158	12.5004	13.0988	10.1957	6.94347	8.91357	11.6498	10.9934	15.6798	17.1027	27.7168	39.1758	53.994	21.4851	17.9498	10.6101	13.0949	11.1997	9.0735	8.505	7.542	NaN
8.75	NaN	17.735	12.2382	14.9783	14.4119	12.7203	13.4844	14.5842	12.8593	12.7929	9.49326	6.51358	8.40257	10.1875	10.3818	14.1099	15.6496	26.2216	38.8283	54.144	21.3749	16.138	10.6105	12.8681	10.9891	9.16887	9.84667	NaN	NaN
8.85	NaN	16.3525	12.3817	14.9333	14.5828	12.4747	14.002	16.1026	12.8609	12.3832	10.2618	6.4746	7.973	9.72	10.8924	14.4086	16.9046	28.2155	41.0518	54.6622	23.6922	13.6281	11.8247	9.9282	10.4409	9.32737	10.851	NaN	NaN
8.95	NaN	18.8467	14.4356	14.8583	15.0538	13.0762	14.0816	15.2061	12.8353	12.7589	9.44314	6.41016	8.29936	9.58333	9.97617	15.4812	16.8535	23.733	37.3208	47.9436	21.6731	16.0267	12.356	11.3887	11.4687	9.7265	10.12	7.665	NaN
9.05	NaN	16.9433	15.1967	15.78	14.8619	12.5834	12.8421	14.2646	13.0216	12.7589	10.2835	6.48655	7.98221	9.63159	10.8688	14.6037	16.8535	26.1971	38.0375	53.5162	21.7025	16.1039	13.1128	12.483	12.0841	10.5135	9.577	7.665	NaN
9.15	NaN	16.9975	12.2067	15.196	14.0335	13.6777	14.4241	13.6768	13.0289	13.4589	7.8024	6.30194	7.95069	10.0005	10.0658	15.0896	19.1398	25.8871	36.2092	44.4722	23.1159	19.1743	13.2814	12.1521	14.5429	13	11.1898	8.374	NaN
9.25	NaN	19.0333	12.555	15.1173	14.4444	13.6542	14.2888	14.3798	13.1321	12.9202	7.0115	6.43593	8.13086	9.55459	11.0623	14.6122	17.604	23.2726	33.0175	47.2817	21.238	19.1799	13.5802	13.3481	13.112	9.42133	11.2148	9.6955	NaN
9.35	NaN	17.1	14.3658	16.6171	14.1735	10.0923	13.8217	14.9108	12.5289	12.0544	7.41993	6.0736	7.07808	9.07293	10.5435	15.975	16.558	20.5847	32.0591	49.2693	23.0748	21.7003	16.8649	14.9769	13.2426	10.7507	10.914	9.89267	NaN
9.45	NaN	17.675	14.0875	16.7043	14.1045	11.5673	13.7912	13.8552	12.5289	13.1362	7.72776	6.34535	7.32854	8.78276	9.71292	14.9425	18.3964	20.9928	33.06	44.3831	21.8396	21.243	18.0616	15.6177	12.6854	9.94511	10.6029	10.156	NaN
9.55	NaN	20	12.24	15.2567	15.6088	11.5373	13.4257	13.8613	12.5049	12.9368	6.72753	6.35969	6.89053	9.25275	10.1736	16.1942	19.8027	22.1746	33.06	53.7717	22.7142	23.1106	13.7249	14.633	13.2726	9.89937	11.9555	10.156	NaN
9.65	NaN	17.8425	11.7755	17.9475	17.1	10.4659	12.0989	14.6059	12.5572	13.4804	6.88783	6.26273	7.39721	8.4454	10.7593	16.8568	14.803	23.3379	34.4555	51.312	24.8411	25.5714	15.159	14.4003	12.0553	9.99014	12.522	10.7787	NaN
9.75	NaN	17.8475	12.8688	16.8371	17.0667	15.6875	10.5578	14.0165	14.0123	13.1008	6.12956	6.4972	7.39721	7.14892	10.1736	13.8023	15.6254	19.5653	30.6462	48.755	20.7181	20.404	14.3903	12.9342	15.1858	12.5774	14.9412	10.8963	NaN
9.85	NaN	19.97	13.7667	13.372	18.5443	17.12	11.4126	13.4822	12.3862	12.5551	9.38813	6.09679	6.95494	8.31447	10.8738	17.159	15.9789	19.5637	26.0823	48.4217	20.7939	16.5499	14.8163	19.3463	15.5809	10.2121	10.9725	11.153	NaN
9.95	NaN	18.1425	13.9833	13.328	12.185	17.0833	12.3253	15.2502	12.4067	13.1893	9.53425	6.04293	7.01479	9.04269	10.5513	18.691	15.8939	19.3913	26.2479	43.2629	23.8127	16.8027	16.0604	18.71	16.3091	9.90273	10.314	11.413	NaN
10.05	NaN	20.4867	15.32	13.9057	12.3375	15.785	13.1451	15.1294	13.1244	13.113	9.53425	6.02038	6.98021	8.1684	11.8339	16.7098	15.4871	21.7802	26.7922	43.2629	21.4844	16.8856	14.972	19.7486	14.5519	6.801	10.3567	13.1172	NaN
10.15	NaN	18.2625	17.55	13.2767	12.13	16.7967	10.5231	14.7023	13.133	12.8874	8.49771	6.33492	6.98021	6.18018	8.589	17.4667	15.4871	22.2724	29.7016	53.71	30.182	15.8458	16.1511	19.7186	15.254	7.113	10.685	13.923	NaN
10.25	NaN	18.2375	17.48	13.44	12.4	16.83	13.6077	9.47455	12.5223	15.5051	9.09986	5.99986	7.01127	5.82208	9.15912	16.0353	15.8196	23.8432	28.7387	48.164	39.896	18.0185	17.6459	19.4589	15.2043	7.581	10.6825	10.7188	NaN
10.35	NaN	20.4167	15.965	13.664	12.4	17.14	12.0782	9.99721	14.6916	15.4491	9.45475	5.65318	5.8412	6.02708	9.15689	17.5497	13.3952	20.7642	24.5114	45.324	47.0671	16.0674	15.7706	19.21	14.7076	7.581	NaN	NaN	NaN
10.45	NaN	17.995	NaN	15.12	11.9775	17.14	12.0949	11.2821	15.4232	15.8664	11.9437	6.3153	6.61057	5.38673	8.496	17.8092	16.976	20.2017	24.1343	37.255	45.7833	19.3693	15.7484	19.1871	15.4871	7.581	NaN	NaN	NaN
10.55	NaN	20.07	NaN	15.045	12.478	17.1833	14.3748	10.605	12.2998	15.9192	11.8788	7.92017	8.99778	5.378	9.0554	16.9574	16.5365	17.6899	25.4333	37.255	43.73	17.3895	13.4349	19.1686	17.6185	7.581	NaN	NaN	NaN
10.65	NaN	18.0225	NaN	15.2267	14.36	13.52	9.42871	10.605	10.8918	15.4034	11.8788	8.24729	10.0642	5.50427	9.0554	16.7667	16.5415	20.2332	24.1529	36.795	38.1714	17.3806	21.422	19.1271	17.2485	8.073	NaN	NaN	NaN
10.75	NaN	19.9833	NaN	15.59	14.295	13.52	9.8175	10.9841	10.3903	15.5652	12.4825	7.821	10.7927	5.34367	8.6405	16.5809	16.6174	19.019	22.735	35.505	45.9125	24.5333	16.3367	18.4743	16.2352	8.689	NaN	NaN	NaN
10.85	NaN	17.67	NaN	15.9767	14.36	14.31	10.9293	11.3614	10.7348	14.0225	12.4155	6.85	8.238	5.776	7.8295	14.9656	18.847	16.5154	24.2183	28.8575	36.1733	24.4433	NaN	16.9657	15.9635	8.689	NaN	NaN	NaN
10.95	NaN	19.2367	NaN	16.0767	14.295	14.92	10.0731	11.8299	10.3093	13.1304	9.09933	6.93433	5.3465	5.60644	7.802	16.0527	21.4166	15.751	23.2871	29.075	51.8686	16.39	NaN	16.0125	16.6002	8.689	NaN	NaN	NaN
11.05	NaN	17.5033	NaN	16.0767	14.97	14.92	10.1962	11.9236	11.674	14.541	11.459	9.71875	5.466	5.63944	7.755	15.6039	19.4156	15.7316	23.9414	26.6833	53.79	33.465	NaN	17.0975	15.067	8.689	NaN	NaN	NaN
11.15	NaN	18.85	NaN	16.08	15.915	14.92	10.0992	12.7103	11.4192	14.8688	NaN	6.358	8.188	7.391	6.972	16.9362	21.4251	15.8709	25.1857	32.42	32.8617	NaN	NaN	15.256	12.6055	9.02	NaN	NaN	NaN
11.25	NaN	17.2325	NaN	16.85	15.91	NaN	10.0047	13.0608	11.4824	13.3105	NaN	6.358	8.188	7.391	6.89	18.8871	20.4023	17.8804	20.3509	20.8533	18.3	NaN	NaN	13.802	11.5555	9.569	NaN	NaN	NaN
11.35	NaN	15.3014	NaN	17.75	15.915	NaN	10.1381	14.0762	11.6364	13.6927	NaN	6.358	8.188	6.60967	6.8235	17.9796	20.4039	15.4686	21.5575	20.3192	NaN	NaN	NaN	12.52	12.15	9.569	NaN	NaN	NaN
11.45	NaN	17.1175	NaN	14.22	15.915	NaN	11.216	14.6282	12.722	16.4092	NaN	6.534	8.188	9.515	7.08	17.9796	20.4301	13.4316	31.39	23.245	NaN	NaN	NaN	12.52	11.725	NaN	9.4776	NaN	NaN
11.55	NaN	15.83	NaN	14.6	16.21	NaN	10.1946	14.8038	12.563	14.8594	NaN	6.547	8.45	9.772	7.428	18.0753	22.1497	14.5	30.945	32.165	NaN	NaN	NaN	12.426	11.725	NaN	9.434	NaN	NaN
11.65	NaN	15.83	NaN	14.98	17.045	NaN	10.0972	14.286	12.1904	14.8788	NaN	6.6175	8.594	9.915	8.12033	20.8012	20.3732	15.3871	30.945	32.165	NaN	NaN	NaN	12.291	11.1567	NaN	9.508	NaN	NaN
11.75	NaN	15.83	NaN	14.6	17.09	NaN	11.8218	18.8033	13.765	13.7536	NaN	6.6175	8.594	9.915	8.13033	11.7693	20.6456	15.4343	30.945	32.515	NaN	NaN	NaN	11.6733	10.5497	NaN	NaN	NaN	NaN
11.85	NaN	14.34	NaN	14.33	17.03	NaN	10.7757	19.3633	13.765	14.991	NaN	6.773	8.594	9.915	8.581	16.6667	20.3657	13.372	30.795	NaN	NaN	NaN	NaN	10.3598	10.5899	NaN	NaN	NaN	NaN
11.95	NaN	14.0825	NaN	13.76	17.15	NaN	7.74233	19.8267	13.77	14.3077	NaN	6.6175	8.594	9.915	8.581	16.6667	16.8229	12.57	NaN	NaN	NaN	NaN	NaN	9.89957	10.98	NaN	NaN	NaN	NaN
12.05	NaN	14.02	NaN	13.495	17.155	NaN	14.06	20.0175	11.19	14.5413	NaN	6.7985	8.876	10.25	8.66333	16.56	18.8422	15.9425	NaN	NaN	NaN	NaN	NaN	9.81675	10.98	NaN	NaN	NaN	NaN
12.15	NaN	14.11	NaN	13.72	17.225	NaN	11.9755	23.69	11.44	14.695	NaN	7.294	10.3305	11.15	NaN	19.145	25.95	13.6175	NaN	NaN	NaN	NaN	NaN	10.6603	10.98	NaN	NaN	NaN	NaN
12.25	NaN	13.93	NaN	NaN	17.35	NaN	12.3555	24.11	11.44	14.695	NaN	7.1025	10.279	NaN	NaN	19.145	19.7429	13.104	NaN	NaN	NaN	NaN	NaN	10.3825	NaN	NaN	NaN	NaN	NaN
12.35	NaN	NaN	NaN	NaN	17.35	NaN	15.4193	25.47	11.44	14.695	NaN	7.1025	10.279	NaN	NaN	19.145	17.605	16.125	NaN	NaN	NaN	NaN	NaN	10.54	NaN	NaN	NaN	NaN	NaN
12.45	NaN	NaN	NaN	NaN	17.35	NaN	17.8553	25.47	11.44	14.695	NaN	7.1025	NaN	NaN	NaN	19.145	26.22	20.07	NaN	NaN	NaN	NaN	NaN	NaN	NaN	NaN	NaN	NaN	NaN
12.55	NaN	NaN	NaN	NaN	17.35	NaN	16.2978	25.47	12.43	15.9217	NaN	7.359	NaN	NaN	NaN	19.105	20.477	19.32	NaN	NaN	NaN	NaN	NaN	NaN	NaN	NaN	NaN	NaN	NaN
12.65	NaN	NaN	NaN	NaN	NaN	NaN	16.7305	25.47	13.21	8.531	NaN	7.776	NaN	NaN	NaN	14.29	23.906	NaN	NaN	NaN	NaN	NaN	NaN	NaN	NaN	NaN	NaN	NaN	NaN
12.75	NaN	NaN	NaN	NaN	NaN	NaN	13.638	25.3	13.21	8.531	NaN	7.776	NaN	NaN	NaN	14.29	16.15	NaN	NaN	NaN	NaN	NaN	NaN	NaN	NaN	NaN	NaN	NaN	NaN
12.85	NaN	NaN	NaN	NaN	NaN	NaN	12.001	NaN	13.21	8.531	NaN	7.8705	NaN	NaN	NaN	NaN	15.9	NaN	NaN	NaN	NaN	NaN	NaN	NaN	NaN	NaN	NaN	NaN	NaN
12.95	NaN	NaN	NaN	NaN	NaN	NaN	NaN	NaN	13.21	8.531	NaN	8.039	NaN	NaN	NaN	NaN	15.65	NaN	NaN	NaN	NaN	NaN	NaN	NaN	NaN	NaN	NaN	NaN	NaN
13.05	NaN	NaN	NaN	NaN	NaN	NaN	NaN	NaN	14.18	8.653	NaN	NaN	NaN	NaN	NaN	NaN	15.6	NaN	NaN	NaN	NaN	NaN	NaN	NaN	NaN	NaN	NaN	NaN	NaN
13.15	NaN	NaN	NaN	NaN	NaN	NaN	NaN	NaN	14.3567	10.52	NaN	NaN	NaN	NaN	NaN	14.388	15.1767	NaN	NaN	NaN	NaN	NaN	NaN	NaN	NaN	NaN	NaN	NaN	NaN
13.25	NaN	NaN	NaN	NaN	NaN	NaN	NaN	NaN	NaN	NaN	NaN	NaN	NaN	NaN	NaN	14.455	NaN	NaN	NaN	NaN	NaN	NaN	NaN	NaN	NaN	NaN	NaN	NaN	NaN
13.35	NaN	NaN	NaN	NaN	NaN	NaN	NaN	NaN	NaN	NaN	NaN	NaN	NaN	NaN	NaN	NaN	NaN	NaN	NaN	NaN	NaN	NaN	NaN	NaN	NaN	NaN	NaN	NaN	NaN

## Sheet: A) No_NPF Coarse
Note: Row 2 is latitude (degree north), Column 1 is altitude (km), and other rows and columns are particle number concentrations (# cm-3).
	67.5	62.5	57.5	52.5	47.5	42.5	37.5	32.5	27.5	22.5	17.5	12.5	7.5	2.5	-2.5	-7.5	-12.5	-17.5	-22.5	-27.5	-32.5	-37.5	-42.5	-47.5	-52.5	-57.5	-62.5	-67.5	-72.5
0.05	NaN	2.14775	4.38	NaN	NaN	7.52	7.52433	NaN	NaN	NaN	5.2345	NaN	NaN	NaN	NaN	16.091	4.917	4.875	NaN	NaN	NaN	NaN	4.33667	NaN	NaN	NaN	NaN	NaN	NaN
0.15	1.009	3.146	4.137	3.753	6.9474	6.48033	6.42167	6.34075	7.315	10.7832	10.7507	13.0646	25.7775	14.1424	10.2148	7.83731	7.3176	5.34933	4.77562	5.293	5.37638	5.0325	3.80077	4.83057	5.80609	3.57	1.24723	1.1825	NaN
0.25	1.009	3.2022	3.72175	3.54825	6.11417	5.94178	6.33664	6.71311	7.3108	10.466	9.60176	13.2335	23.4342	14.193	11.3172	7.98275	7.2956	5.459	4.78756	5.10213	5.23457	4.92438	3.76391	4.46879	4.86637	3.33383	0.8326	0.97245	NaN
0.35	1.007	3.1421	3.37267	3.32075	5.01775	5.01187	6.1859	6.4675	7.6745	10.4868	9.42712	13.2272	23.4063	14.1921	11.2761	7.90358	7.2056	5.41563	4.7752	4.761	5.055	4.60229	3.55775	4.17614	4.48862	2.89011	0.785067	0.79625	NaN
0.45	0.9717	2.72243	3.3005	3.1798	4.7932	5.32189	5.87491	6.2679	7.1326	9.65671	9.55627	13.1225	23.3494	11.2455	11.2092	8.00055	8.72383	5.35175	4.62522	4.67614	4.9565	4.5559	3.41633	4.00946	4.06578	2.907	0.744467	0.71315	NaN
0.55	0.9322	2.67973	2.4775	3.0405	4.93483	5.44655	5.59092	6.0031	6.9516	9.08225	9.11887	12.3804	23.2198	9.97979	12.1879	8.99569	6.7562	4.85586	4.36475	4.582	4.86967	4.4336	3.40345	3.72692	3.9655	4.327	0.45135	0.6767	NaN
0.65	0.8766	2.62797	2.2823	4.145	4.49086	5.35856	5.31969	5.7041	6.56229	8.74014	9.21953	14.5316	18.9296	9.86029	10.1544	8.71085	8.453	5.127	4.255	4.48	4.73933	4.3288	3.21383	3.38167	3.90914	3.20733	0.698033	0.6413	NaN
0.75	0.8186	2.48529	2.14439	3.986	4.314	5.0758	4.88064	5.14837	6.68656	8.62978	8.2858	9.2909	18.9187	10.9249	10.7998	8.09267	9.3206	5.084	4.13771	4.62257	4.42275	4.09767	3.21218	3.15192	3.85467	2.50933	0.665233	0.6071	NaN
0.85	0.7699	2.35146	2.03213	4.22686	4.16043	4.7862	4.74129	4.862	6.9205	9.28937	8.23913	12.085	19.1646	14.5291	10.7324	7.90467	6.188	4.90071	4.029	4.27086	4.3268	4.4418	2.97642	2.89436	3.21743	2.401	0.762925	0.57195	NaN
0.95	0.7309	2.09094	1.92951	2.95067	3.75189	4.41073	4.50138	4.937	6.53	8.84389	8.26711	8.724	20.8248	13.5731	9.76654	7.67973	8.8206	4.60938	3.84362	4.351	3.90425	4.28622	2.71785	2.75233	3.16183	1.8618	0.725925	0.53715	NaN
1.05	0.6974	1.9468	1.71947	2.8095	3.53456	4.56711	4.24946	4.579	7.01614	8.80444	9.00338	8.80133	30.4869	10.1529	10.117	7.52467	7.50617	4.38837	3.684	4.05425	3.671	4.1201	2.52343	2.16208	2.96125	1.8468	0.685775	0.50565	NaN
1.15	0.6698	1.83501	1.6897	2.93183	3.3413	4.05864	3.98225	4.33033	4.81471	8.69567	9.22181	8.72442	29.0841	9.65273	10.6483	6.44929	7.08967	4.14725	3.56643	3.92986	3.57033	3.86822	2.27985	2.08887	2.45938	1.1954	0.647125	0.4717	NaN
1.25	0.6489	1.81336	1.61525	2.78633	3.17878	3.68825	3.61308	4.2146	5.92656	8.58256	9.21295	10.6916	26.8231	9.2656	8.06158	5.12304	6.5355	3.87588	3.32386	3.74417	3.20717	3.5307	2.26869	1.90508	2.06591	1.23822	0.618275	0.442	NaN
1.35	0.6392	1.79697	1.54489	2.61083	2.90273	3.44145	3.42375	3.72071	6.01213	8.40867	10.5635	9.725	27.0043	9.47933	8.098	4.35179	5.01825	3.26367	3.01562	3.677	2.881	2.80356	2.08108	1.6445	1.85815	1.57219	0.591225	0.42015	NaN
1.45	0.6373	1.73034	1.49465	2.5155	2.61555	3.22964	3.10969	3.55386	5.3201	8.72888	10.5241	10.2803	27.6768	12.2346	7.03236	4.77583	5.44467	3.494	2.75362	3.25787	2.5752	3.22233	1.97855	1.47291	1.77802	1.31185	0.567575	0.40345	NaN
1.55	0.6381	1.72024	1.34338	2.3405	2.4982	3.06227	2.94862	3.1962	5.29722	8.27129	8.94116	9.49373	28.3045	11.2946	7.92173	4.33901	6.74775	2.85929	2.605	3.0445	2.36033	2.72709	1.88575	1.34438	1.4785	1.14473	0.455067	0.3832	NaN
1.65	0.6384	1.59896	1.2719	2.15738	2.92142	2.6501	2.76015	2.67789	4.40555	6.07862	11.3588	6.82264	28.3464	12.994	7.1844	5.51403	3.42483	2.70733	2.084	2.97417	2.0682	2.40892	1.70518	1.23484	1.42481	1.12421	0.4485	0.3681	NaN
1.75	0.6352	1.5859	1.26598	1.98562	2.80167	2.8548	2.6705	3.21911	4.45733	6.8127	10.4744	7.41508	28.3585	10.3863	9.13765	5.18001	6.6558	2.38057	2.1085	2.63037	1.9605	2.262	1.62145	1.07738	1.26753	0.994843	0.491575	0.3545	NaN
1.85	0.625	1.48843	1.23166	1.8565	2.66775	2.82708	2.55141	3.17778	3.9241	5.94282	10.042	6.11669	27.6995	6.64156	7.79743	5.04627	1.07575	1.88282	1.80078	2.24962	1.37586	2.09173	1.41168	1.01345	1.17668	0.973817	0.4787	0.3446	NaN
1.95	0.62	1.46463	1.31115	1.83387	2.67527	2.49764	2.43344	3.1592	3.9691	5.84309	11.469	6.215	29.5861	10.5373	7.81468	6.39541	6.25233	2.48773	1.78	2.171	1.3475	1.96646	1.33523	0.971535	1.10924	0.88265	0.465767	0.3128	NaN
2.05	0.6079	1.41263	1.18776	1.64675	2.33971	2.4171	2.52754	3.0624	3.7365	5.02289	11.438	5.93767	23.2672	10.6937	11.119	5.15416	4.52467	2.10628	1.72016	1.997	1.02477	1.66677	1.22753	0.86179	0.958812	0.815243	0.465767	0.3128	NaN
2.15	0.6041	1.42558	1.31028	1.58889	2.01015	2.4183	2.57963	3.18499	3.39875	5.5205	11.3247	5.15669	24.1953	9.81045	11.5241	5.03452	2.09598	1.34967	1.62169	1.89536	0.8542	1.54617	1.2174	0.843414	1.08568	0.779883	0.430867	0.2989	NaN
2.25	0.5944	1.31709	1.28619	1.43656	2.34458	2.70533	2.86099	2.63799	3.58	5.63	11.4292	8.0525	23.7686	8.5071	11.5241	5.00472	3.49712	1.27338	1.48567	1.71051	0.765933	1.53337	1.12289	0.757845	0.86668	0.704233	0.3968	0.29265	NaN
2.35	0.595	1.30377	1.22533	1.405	1.78764	2.73573	2.25474	2.99845	2.04375	5.2558	11.2173	8.04725	20.1471	8.30233	9.70092	4.67448	1.54032	1.38375	0.86672	1.65574	0.62665	1.34488	0.97476	0.702037	0.839478	0.6649	0.396367	0.2915	NaN
2.45	0.5992	1.27179	1.21592	1.35556	1.79798	2.35933	2.27796	3.39153	3.3395	4.55211	10.736	6.58708	18.5593	7.15457	11.2239	5.0296	2.0455	1.25956	1.36265	1.57504	0.629375	1.44695	0.887914	0.6893	0.839367	0.662829	0.3711	0.279233	NaN
2.55	0.53025	1.22876	1.25128	1.26467	1.76541	2.7509	2.32111	3.00505	3.1115	2.547	11.7752	6.33162	15.4022	5.18435	11.3702	4.24996	2.62324	1.25942	1.40333	1.7996	0.628112	1.3637	0.86356	0.654765	0.765278	0.564937	0.350067	0.276433	NaN
2.65	0.5573	1.1608	1.242	1.21471	1.68013	2.7891	2.68749	3.00468	2.96575	2.591	10.7349	7.32206	17.4203	7.78472	10.6372	4.38815	1.23992	1.25503	1.381	1.54435	0.603671	1.25925	0.805119	0.593811	0.692744	0.54966	0.350067	0.276433	NaN
2.75	0.6012	1.12254	1.14558	1.21149	1.68705	2.2477	2.47183	2.76253	2.87003	4.07909	9.99573	4.19499	13.5607	5.42826	7.40481	3.51264	1.81318	1.06107	1.37488	1.57812	0.57375	1.25601	0.790381	0.6169	0.637513	0.58296	0.344567	0.2674	NaN
2.85	0.6445	1.0978	1.14001	1.18216	1.735	2.67027	2.50078	2.69094	2.88094	4.8065	9.83227	5.41467	13.164	5.70388	8.1105	3.46891	1.20766	1.04697	1.30978	1.57702	0.5632	1.25601	0.742836	0.617841	0.630875	0.49134	0.322033	0.263233	NaN
2.95	0.67	1.03726	1.13271	1.15161	1.60925	2.2354	2.70416	2.17792	3.32967	4.8065	9.36632	5.12983	13.164	4.29905	7.7247	3.64795	1.81625	1.10182	1.14626	1.60172	0.575638	1.24035	0.723933	0.561732	0.56145	0.480114	0.322033	0.263333	NaN
3.05	0.689867	1.10841	1.12869	1.1482	1.54774	2.45425	2.43121	3.02077	2.72397	4.69867	8.6422	6.64002	13.6963	4.63681	5.71809	3.37784	1.48407	1.04565	1.15867	1.70521	0.568386	1.2825	0.703988	0.54733	0.553813	0.459533	0.322033	0.263333	NaN
3.15	0.7015	1.01029	1.17733	1.14053	1.53235	2.501	2.67108	2.45578	2.64792	3.76773	8.5487	5.37378	9.12551	4.25345	4.07893	2.66108	0.52165	0.8625	1.09722	1.7066	0.575986	1.26093	0.725818	0.547057	0.594114	0.479343	0.307933	0.254133	NaN
3.25	0.704733	1.01842	1.18129	1.12754	1.72489	2.5997	2.69659	2.35563	2.63875	4.13885	8.467	5.6832	8.46657	4.90154	4.07884	2.83426	1.31294	0.989082	1.13712	1.63994	0.562662	1.26093	0.707237	0.544129	0.586257	0.456443	0.287967	0.251733	NaN
3.35	0.7199	1.08054	1.08881	1.1209	1.78174	2.5877	2.07441	2.37515	2.7315	4.32608	8.19043	5.73532	9.12438	3.99957	4.07884	3.04402	1.03464	0.943842	1.13776	1.7183	0.629789	1.14495	0.674569	0.511609	0.539186	0.414383	0.2736	0.251733	NaN
3.45	0.701933	1.0748	1.02938	1.11304	1.46486	2.4537	2.26277	2.4955	4.07319	2.77891	8.06167	5.33985	9.11921	3.58464	4.63942	2.74493	1.34657	0.921008	1.17292	1.59791	0.626789	1.09299	0.677922	0.487955	0.50045	0.4383	0.2736	0.251733	NaN
3.55	0.703633	1.05717	1.07181	1.10919	1.46481	2.45744	2.13896	2.15486	2.58022	3.974	6.04951	4.10146	5.96545	2.38061	2.37493	1.92551	1.06097	0.888275	1.01402	1.18227	0.6352	1.21183	0.655613	0.507464	0.50045	0.4353	0.2822	0.244767	NaN
3.65	0.66895	1.04401	1.039	1.08746	1.61618	2.3505	1.92381	1.77421	2.5306	3.4875	5.9972	3.8105	5.78593	2.07406	2.29414	1.92805	0.87378	0.888175	1.01949	1.60274	0.617089	1.10136	0.656041	0.498	0.515167	0.431714	0.268867	0.241467	NaN
3.75	0.689367	1.05213	0.983291	1.0678	1.62105	2.3449	2.27201	1.81402	2.50272	3.58375	5.51096	3.76585	5.78593	2.22083	2.41421	2.03774	1.0575	0.790464	1.01402	1.60274	0.617633	1.18083	0.642124	0.499342	0.498622	0.4094	0.268867	0.241467	NaN
3.85	0.6837	1.05939	0.96808	1.0572	1.58669	2.3316	2.15821	2.12952	2.59229	3.33671	6.17066	3.90193	5.7471	2.16297	1.83149	2.08498	0.816417	0.888175	1.03025	1.55775	0.618067	0.942364	0.611671	0.494427	0.464587	0.4162	0.2848	0.241467	NaN
3.95	0.680667	1.00105	0.963809	1.05198	1.53823	1.9605	2.06881	2.06977	2.44517	3.26875	5.69247	3.45131	5.01363	2.31361	2.27425	1.67032	1.01114	0.91012	0.868342	1.56252	0.82356	0.725778	0.614271	0.491495	0.441378	0.384143	0.2848	0.240433	NaN
4.05	0.678733	0.950488	0.98522	1.04249	1.33302	1.95408	1.94781	1.94821	2.32129	2.67382	3.91981	2.11032	3.59177	1.49278	1.83577	1.41391	0.840133	0.857192	0.86345	1.46763	0.832167	0.5129	0.626294	0.485043	0.441378	0.4129	0.26395	0.238767	NaN
4.15	0.677433	0.922987	1.04093	1.03317	1.54196	2.03755	2.03933	1.94821	2.16237	2.60333	3.21171	2.40149	3.2539	1.71326	1.95025	1.35509	0.466575	0.883745	0.86345	1.25091	0.82175	0.530729	0.607865	0.51066	0.416137	0.397112	0.25465	0.238767	NaN
4.25	0.677433	0.923913	0.998258	1.01781	1.49307	1.95592	1.93682	2.0265	2.2934	2.62917	3.03029	2.05334	3.50445	1.93835	1.60186	1.35509	0.81615	0.853283	0.893255	1.46763	0.80565	0.538843	0.614806	0.50798	0.40112	0.388638	0.25465	0.238767	NaN
4.35	0.674567	0.930987	0.923573	1.011	1.40364	1.91436	2.00154	1.96067	2.1889	1.6355	3.78755	2.42947	3.50775	1.62521	1.70052	1.42551	0.6428	0.853283	0.868382	1.45193	0.773789	0.537357	0.605841	0.486335	0.4114	0.3776	0.25415	0.234	NaN
4.45	0.660933	1.0004	0.996673	0.993778	1.60435	1.6519	1.73744	2.02332	2.06245	2.51048	3.42969	2.11933	3.10573	1.59417	1.60427	1.17515	0.684471	0.8443	0.77283	1.21474	0.76543	0.483157	0.622056	0.50326	0.39489	0.37335	0.25415	0.2359	NaN
4.55	0.677867	1.00055	1.0025	0.96794	1.64983	1.6511	1.62447	1.74473	1.94562	1.80051	2.30196	1.60802	2.25794	1.13762	1.31091	1.10989	0.632243	0.83985	0.800092	1.22656	0.794589	0.517663	0.599958	0.497829	0.4174	0.374688	0.2337	0.2385	NaN
4.65	0.685833	1.00236	1.00721	0.985389	1.58622	1.72389	1.79007	1.75045	1.7965	1.86743	2.3557	1.59381	2.25794	1.36061	1.47846	1.16024	0.553617	0.8718	0.78221	1.20107	0.793644	0.517663	0.621644	0.502095	0.40392	0.372013	0.22855	0.2385	NaN
4.75	0.6988	0.926889	0.983245	0.969656	1.59839	1.6539	1.65707	1.89374	1.80159	1.84802	2.32947	1.68636	2.25794	1.15405	1.49998	1.17741	0.640125	0.853727	0.800092	1.20107	0.766933	0.588629	0.593762	0.49349	0.390392	0.369688	0.22855	0.2385	NaN
4.85	0.690233	0.927	0.967333	0.969278	1.58035	1.6468	1.7493	1.78028	1.84132	1.8825	2.29463	1.54328	2.25794	1.3629	1.30038	1.11897	0.707583	0.845009	0.7891	1.18199	0.73901	0.624656	0.617794	0.481668	0.382445	0.369688	0.22855	0.2385	NaN
4.95	0.6911	0.930333	0.914673	0.99735	1.53614	1.61886	1.71745	1.78378	1.63972	1.7913	2.28003	1.58854	2.25794	1.3597	1.50929	1.16818	0.674957	0.86706	0.79265	1.01826	0.75765	0.574662	0.600312	0.480259	0.3948	0.349743	0.22855	0.24415	NaN
5.05	0.69965	0.996957	0.918118	0.983836	1.55697	1.59966	1.59885	1.35637	1.61501	1.41433	1.71195	1.07529	1.74068	1.08751	1.3863	1.08946	0.694857	0.842442	0.79535	1.01696	0.7706	0.5637	0.546375	0.490971	0.39525	0.372	0.22955	0.25155	NaN
5.15	0.7087	0.991111	0.93528	0.979745	1.53539	1.59906	1.49261	1.57227	1.48298	1.31027	1.28745	1.10432	1.65039	1.21496	1.08723	1.04177	0.6931	0.873636	0.795458	1.01696	0.7706	0.581187	0.581265	0.490224	0.38495	0.3897	0.23055	0.25155	NaN
5.25	0.7244	0.98835	0.976478	0.970945	1.53392	1.6656	1.57627	1.59825	1.50037	0.97228	1.45792	0.876606	1.65039	1.0486	1.22746	1.07151	0.6931	0.811189	0.797927	1.01696	0.76263	0.5889	0.619	0.490124	0.4143	0.390243	0.23055	0.25125	NaN
5.35	0.7398	0.992413	0.854944	0.967136	1.57699	1.73211	1.58969	1.5967	1.50389	1.30488	1.44942	1.13141	1.65039	1.14659	1.22153	1.09469	0.614617	0.873636	0.797927	1.01696	0.75832	0.593889	0.594262	0.496745	0.39722	0.39	0.23055	0.25125	NaN
5.45	0.745875	1.05428	0.92521	0.98723	1.55733	1.66189	1.58715	1.81611	1.47852	1.23707	1.40809	1.107	1.65039	1.09706	1.22153	1.00892	0.688483	0.887286	0.799873	0.98066	0.74775	0.69083	0.614371	0.509227	0.39365	0.393	0.23055	0.2524	NaN
5.55	0.745875	0.99785	0.91667	0.98673	1.55407	1.65833	1.48213	1.74701	1.46041	1.24133	1.4352	1.13099	1.64922	1.09653	1.22313	1.1959	0.690214	0.910623	0.807208	0.9268	0.76423	0.643025	0.590956	0.493359	0.388175	0.37768	0.23055	0.2686	NaN
5.65	0.75855	1.03137	0.92409	0.99359	1.36621	1.652	1.5237	1.51786	1.30413	1.13267	1.00049	0.88925	1.37763	1.17469	1.14032	1.087	0.64272	0.955162	0.826109	0.93386	0.77288	0.689956	0.592827	0.480109	0.40936	0.4086	0.2316	0.2704	NaN
5.75	0.78335	1.05519	0.93803	0.99724	1.54938	1.64433	1.45895	1.56284	1.23992	1.00783	1.06051	0.908656	1.36965	1.11501	1.02874	1.03569	0.686488	0.919569	0.80183	0.906887	0.793427	0.683844	0.570907	0.499205	0.42197	0.423217	0.23165	0.2704	NaN
5.85	0.775875	1.15824	0.95599	0.99936	1.53049	1.64356	1.42616	1.50732	1.30194	1.05494	1.05743	0.920136	1.20444	1.00932	1.13943	1.07307	0.723286	0.955138	0.84276	0.927022	0.764555	0.684111	0.607507	0.4874	0.42794	0.3943	0.23165	0.2704	NaN
5.95	0.78415	1.12775	0.95481	1.00528	1.56204	1.63867	1.41876	1.56011	1.27924	1.05171	1.08073	0.853719	1.18552	1.08115	1.18547	1.07068	0.686488	0.932367	0.8263	0.927022	0.7699	0.622025	0.617093	0.482287	0.42038	0.3943	0.23165	0.2704	NaN
6.05	0.793425	1.13024	0.93101	1.0603	1.5476	1.62587	1.42412	1.426	1.26313	1.00901	1.02733	0.882187	1.32502	1.17909	1.11717	1.09789	0.6827	0.919977	0.8263	0.879138	0.79525	0.635144	0.583169	0.494932	0.42012	0.395571	0.23165	0.2891	NaN
6.15	0.81395	1.112	0.905033	1.01001	1.59029	1.58414	1.38407	1.52851	1.273	0.86766	1.08811	0.85165	1.24815	1.1378	1.32954	1.09004	0.750283	0.981592	0.853422	0.852825	0.789112	0.695433	0.582723	0.4801	0.439618	0.403629	0.24125	0.30635	NaN
6.25	0.819775	1.10728	0.97557	1.12164	1.55322	1.59367	1.48555	1.45314	1.18252	0.99967	0.92619	0.778669	1.23194	1.19969	1.28697	1.1032	0.735986	1.05032	0.88049	0.900544	0.778011	0.698311	0.60285	0.475278	0.442309	0.419563	0.26545	0.30635	NaN
6.35	0.8237	1.23202	0.99247	1.12463	1.34415	1.70186	1.39456	1.35512	1.14235	0.942164	0.895748	0.841269	1.18966	1.12102	1.34878	1.04466	0.640533	0.98913	0.969355	0.860711	0.778011	0.695409	0.604407	0.4682	0.4744	0.445088	0.26545	0.30635	NaN
6.45	0.85844	1.20724	1.03946	1.09153	1.34863	1.71771	1.41553	1.49319	1.15375	0.97386	0.90759	0.739587	1.33703	1.11319	1.22814	1.0083	0.740743	1.08322	0.915236	0.901578	0.686887	0.678682	0.622342	0.487586	0.50989	0.4346	0.26445	0.30635	NaN
6.55	0.869925	1.20161	1.05147	1.1085	1.37968	1.82217	1.50033	1.43924	1.04347	1.031	0.895748	0.724276	1.13487	0.900717	1.22814	1.11758	0.745663	1.05587	0.905725	0.901578	0.7089	0.6622	0.632554	0.497557	0.518691	0.4346	0.26445	0.3133	NaN
6.65	0.87245	1.20014	1.06964	1.14083	1.345	1.69871	1.38187	1.38442	1.07112	1.031	0.895748	0.724276	1.18966	1.07016	1.22814	1.10425	0.741929	1.10017	0.910791	0.897644	0.688738	0.663956	0.66098	0.508205	0.474491	0.39306	0.26445	0.348433	NaN
6.75	0.90945	1.2577	1.06546	1.1855	1.38992	1.38383	1.43029	1.46682	1.02314	1.10245	0.833159	0.718565	1.14129	1.10679	1.15522	1.08175	0.788443	1.05819	0.929767	0.901589	0.683875	0.644967	0.624636	0.515382	0.494683	0.454825	0.2855	0.3491	NaN
6.85	0.921475	1.21254	1.11414	1.16494	1.37453	1.603	1.40279	1.43005	1.08817	1.03052	0.840595	0.7069	1.15086	1.12109	1.2976	1.12105	0.7893	1.19029	1.00787	0.887625	0.688071	0.59745	0.617692	0.50571	0.526636	0.444914	0.2928	0.3503	NaN
6.95	0.924067	1.22883	1.09478	1.2212	1.52571	1.59825	1.40185	1.42337	0.99364	0.93235	0.860235	0.697873	1.13119	0.961886	1.46057	1.09878	0.820486	1.13355	1.15142	0.961213	0.70065	0.649178	0.6192	0.507094	0.53596	0.454029	0.2928	0.3503	NaN
7.05	0.952767	1.2691	1.13078	1.22542	1.51619	1.60025	1.46654	1.39011	0.949044	0.77182	0.835895	0.789029	1.12988	1.03452	1.53155	1.14508	0.820486	1.10502	1.21609	0.942712	0.73875	0.626556	0.667321	0.526668	0.565654	0.453429	0.2928	0.35115	NaN
7.15	0.953167	1.28016	1.10476	1.26092	1.48947	1.82475	1.38023	1.44134	0.99364	0.884829	0.830752	0.71628	1.20293	1.0759	1.43644	1.2184	0.842775	1.13466	1.19173	0.965489	0.760478	0.621714	0.665853	0.522971	0.595985	0.474787	0.2928	0.39115	NaN
7.25	0.996033	1.31144	1.13142	1.20893	1.57167	1.76978	1.4619	1.3901	0.98814	0.869778	0.789837	0.716593	1.20293	1.03215	1.41414	1.29313	0.842775	1.10229	1.2043	0.966044	0.72877	0.657414	0.640957	0.537005	0.571529	0.4818	0.3087	0.39945	NaN
7.35	0.9624	1.4799	1.13188	1.2593	1.49477	1.75598	1.38781	1.40158	1.03468	1.04083	0.784406	0.749873	1.05979	0.990447	1.43644	1.13272	0.842775	1.0718	1.21816	0.95905	0.739411	0.665629	0.63232	0.547635	0.579847	0.465556	0.3216	0.39945	NaN
7.45	0.9714	1.3974	1.19617	1.30346	1.45513	1.65168	1.48608	1.40613	0.994133	1.0524	0.700211	0.747121	1.06483	1.13042	1.31608	1.18552	0.860038	1.19881	1.06319	0.898489	0.76183	0.674986	0.635029	0.569837	0.619158	0.521	0.3216	0.39945	NaN
7.55	1.0739	1.3958	1.08416	1.22306	1.45585	1.72056	1.40921	1.40675	0.995643	0.811822	0.701961	0.747793	1.08097	0.900792	1.45698	1.28515	0.927789	1.21545	1.28544	0.9651	0.76446	0.674986	0.654867	0.580668	0.691418	0.465763	0.3604	0.3892	NaN
7.65	1.1225	1.6032	1.0917	1.26996	1.56617	1.59748	1.43379	1.41918	1.00051	0.9724	0.80209	0.732553	0.956083	1.11804	1.2708	1.21302	0.95359	1.25574	1.28544	0.9651	0.763533	0.6798	0.650725	0.605762	0.617057	0.502988	0.373333	0.4273	NaN
7.75	1.128	1.61967	1.10256	1.27375	1.57953	1.42211	1.46377	1.57744	1.05646	1.14325	0.901625	0.74148	0.997	0.968354	1.04921	1.18513	0.9163	1.32656	1.34204	0.988956	0.7802	0.686133	0.64092	0.582383	0.59784	0.493971	0.374633	0.43985	NaN
7.85	1.15533	1.61967	1.1273	1.32952	1.58236	1.40976	1.54083	1.70753	1.08314	1.14325	1.01334	0.765727	0.956083	0.829308	1.23096	1.20972	0.97805	1.31702	1.14464	0.835017	0.88612	0.682425	0.572083	0.580235	0.618629	0.526175	0.3898	0.43985	NaN
7.95	1.2	1.55283	1.13833	1.35717	1.63726	1.67788	1.7499	1.44297	1.03344	1.14217	0.953946	0.828053	1.01043	0.965991	1.43262	1.43423	0.84306	1.32656	1.06535	0.927343	0.85243	0.6979	0.585821	0.598565	0.618643	0.533813	0.34175	0.43985	NaN
8.05	1.22925	1.5024	1.053	1.29864	1.64206	1.56668	1.66862	1.37186	1.04682	1.05553	0.710473	0.750443	1.09547	1.15291	1.54768	1.37316	0.64938	1.47563	1.39397	1.11331	0.803056	0.708586	0.618246	0.60094	0.60706	0.5418	0.34175	0.4382	NaN
8.15	1.283	1.643	1.1325	1.37568	1.48789	1.62852	1.48216	1.53355	0.87915	1.09121	0.800253	0.803165	1.06044	1.30846	1.72005	1.44663	0.89885	1.48748	1.30549	1.15133	0.866336	0.7098	0.5956	0.624935	0.622067	0.548075	0.34175	0.46005	NaN
8.25	1.30667	1.61967	1.17	1.37844	1.61022	1.61741	1.55851	1.60021	0.882025	1.14656	0.772989	0.766763	1.03569	1.4713	1.46267	1.65328	0.952987	1.43288	1.30239	1.15133	0.797427	0.649229	0.626429	0.632159	0.628693	0.548575	0.34175	0.4701	NaN
8.35	1.3482	1.61967	1.16911	1.33373	1.65411	1.72221	1.46695	1.52123	1.06506	0.980733	0.796467	0.731147	1.18035	1.49068	1.42823	1.49575	1.14358	1.42073	1.30239	1.11211	0.856373	0.6659	0.648392	0.617011	0.609437	0.541111	0.35105	0.4747	NaN
8.45	1.37375	1.7468	1.30167	1.66049	1.64161	1.65578	1.47941	1.52246	1.10817	1.09686	0.954719	0.758465	1.18035	1.40116	1.2743	1.47029	1.02744	1.57409	1.35319	1.1202	0.81149	0.724122	0.629167	0.619394	0.619875	0.55378	0.356767	0.4747	NaN
8.55	NaN	1.5276	1.43939	1.84487	1.7488	1.27937	1.53858	1.54486	1.06234	1.10416	0.943888	0.767789	1.19284	1.16268	1.21224	1.54949	1.2358	1.46903	1.17109	1.18932	0.824709	0.719725	0.639047	0.67793	0.600769	0.555067	0.357	0.4747	NaN
8.65	NaN	1.6906	1.34918	1.84487	1.99136	1.79212	1.46292	1.58675	1.17258	1.13133	0.969061	0.771195	1.14736	1.4812	1.29691	1.79403	1.10991	1.65914	1.46254	1.21274	0.850955	0.715967	0.634054	0.681295	0.688633	0.555212	0.357	0.4999	NaN
8.75	NaN	1.891	1.34242	1.81003	1.99882	1.83439	1.50709	1.61373	1.05768	1.14033	0.966042	0.752595	1.17982	1.60184	1.40132	1.70921	1.29995	1.73158	1.48629	1.21134	0.855918	0.676238	0.632686	0.674417	0.659	0.556887	0.4071	NaN	NaN
8.85	NaN	1.63423	1.34528	1.80707	1.70238	1.79823	1.63751	1.54718	1.05801	1.15326	1.03562	0.75	1.11978	1.58246	1.5313	1.72708	1.26483	2.22364	1.47904	1.15532	0.819036	0.677243	0.634693	0.568055	0.650794	0.5546	0.418033	NaN	NaN
8.95	NaN	1.78733	1.58337	1.85363	1.82669	2.1365	1.41337	1.5699	1.06157	1.14193	0.943457	0.737537	1.17659	1.51795	1.30993	1.70229	1.2797	1.75265	1.47288	1.15284	0.867273	0.643557	0.647585	0.642812	0.708392	0.55535	0.4088	0.5075	NaN
9.05	NaN	1.4643	1.94251	2.25853	2.07057	1.82069	1.78422	1.57612	1.1031	1.14193	1.06837	0.74817	1.11326	1.50078	1.51286	1.79238	1.2797	1.71924	1.50453	1.20837	0.870636	0.645529	0.67885	0.64517	0.696969	0.600173	0.4518	0.5075	NaN
9.15	NaN	1.55767	1.29182	2.38328	2.13067	1.96239	1.59887	1.54265	1.11275	1.23118	0.81306	0.716422	1.11012	1.63487	1.43411	1.74824	1.30996	1.72602	1.53553	1.2788	0.89149	0.709925	0.68614	0.6592	0.676667	0.57625	0.469175	0.511	NaN
9.25	NaN	1.84833	1.40816	2.08168	2.23696	1.97455	1.51951	1.72131	1.21208	1.19145	0.726907	0.77812	1.14211	1.50536	1.42811	1.76301	1.09653	1.98236	1.62489	1.37047	0.84442	0.710612	0.623435	0.671217	0.617367	0.53315	0.470525	0.4547	NaN
9.35	NaN	1.61535	2.11424	1.70744	2.05577	1.97207	1.42081	1.55292	1.13798	1.15748	0.886613	0.7534	1.053	1.64382	1.52949	1.97837	1.73077	1.71612	1.66469	1.40401	0.864489	0.702543	0.6204	0.6607	0.626189	0.538271	0.51652	0.481667	NaN
9.45	NaN	1.56285	1.96419	1.72209	2.09046	2.01223	1.43156	1.5828	1.13798	1.31212	0.901594	0.788253	1.08332	1.53544	1.57768	1.88598	1.39837	1.86289	1.78456	1.33095	0.84998	0.744967	0.703672	0.656238	0.601012	0.552378	0.55486	0.489433	NaN
9.55	NaN	1.77667	1.1177	1.73877	1.48948	2.0014	1.47823	1.5978	1.13618	1.29963	0.793094	0.775369	1.02906	1.8195	1.36442	2.01772	1.67047	1.71721	1.78456	1.31888	0.874309	0.771127	0.685758	0.6283	0.626222	0.5448	0.492138	0.489433	NaN
9.65	NaN	1.544	0.98149	1.7777	1.3973	2.1862	1.36229	1.66217	1.14832	1.2796	0.82935	0.787667	1.14444	1.51309	1.46043	1.88558	1.4102	1.84101	1.88773	1.33516	0.844975	0.825709	0.6833	0.622533	0.6055	0.542757	0.49754	0.482133	NaN
9.75	NaN	1.58805	1.21115	1.7828	1.39997	1.41865	1.31867	1.83847	1.19004	1.31891	0.709672	0.82373	1.14444	1.16632	1.36442	1.89516	1.52617	1.62578	1.91284	1.65397	0.869067	0.7406	0.696215	0.573993	0.612456	0.54018	0.517859	0.481467	NaN
9.85	NaN	1.86467	1.549	1.75748	1.47554	1.62733	1.4699	1.73339	1.22177	1.28637	1.03576	0.810571	1.0755	1.50516	1.38132	1.68248	1.55569	1.92714	1.96779	1.6824	0.890222	0.673714	0.693046	0.718025	0.62746	0.507888	0.50215	0.4949	NaN
9.95	NaN	1.5823	1.567	1.8604	1.1642	1.62367	1.52074	1.70498	1.23032	1.33789	1.01921	0.792671	1.19451	1.72208	1.36952	1.89917	1.58406	1.78181	1.9799	1.5445	0.9234	0.6815	0.676283	0.696473	0.643386	0.516773	0.505	0.5088	NaN
10.05	NaN	1.82267	1.448	2.00129	1.22525	1.515	1.52806	1.78196	1.26967	1.31599	1.01921	0.798769	1.19437	1.51289	1.69281	1.85585	1.42891	1.91137	1.92544	1.5445	0.820029	0.697986	0.644929	0.721871	0.611578	0.496	0.499	0.53025	NaN
10.15	NaN	1.5928	NaN	1.63911	1.15833	1.582	1.58119	1.80025	1.27006	1.2583	0.774386	0.819092	1.19437	1.04624	0.806986	1.77723	1.42891	1.88181	2.2893	1.8812	1.07652	0.695	0.64834	0.7177	0.6475	0.5166	0.4864	0.5376	NaN
10.25	NaN	1.606	NaN	1.9332	1.2405	1.584	1.61903	1.61824	1.23588	1.57444	0.980843	0.783136	1.26381	0.938867	1.07461	1.56237	1.58211	1.87682	2.29584	1.9096	1.1958	0.685518	0.71702	0.698689	0.636014	0.5476	0.486925	0.478988	NaN
10.35	NaN	1.841	1.538	1.932	1.2405	1.60367	1.59774	1.67094	1.52498	1.64254	1.02729	0.710376	0.989555	0.951415	1.20881	1.61781	2.02048	1.7592	2.41034	1.9496	1.29546	0.67518	0.705483	0.686771	0.632725	0.5476	NaN	NaN	NaN
10.45	NaN	1.61275	NaN	2.53967	1.13775	1.60367	1.58908	1.0387	1.62322	1.67701	1.53175	0.88337	1.0991	0.677291	0.853	1.21247	1.70832	1.96244	2.45706	2.14575	1.26003	0.745112	0.679431	0.686057	0.650929	0.5476	NaN	NaN	NaN
10.55	NaN	1.845	NaN	2.402	1.2942	1.61867	1.6492	1.40127	1.25539	1.69111	1.55125	1.10125	1.54394	0.651983	0.86202	1.54586	1.78085	1.85788	2.50373	2.14575	1.25568	0.871415	0.764217	0.684657	0.658533	0.5476	NaN	NaN	NaN
10.65	NaN	1.655	NaN	2.532	1.46	1.299	1.60717	1.40127	1.2492	1.67656	1.55125	1.16593	1.81237	0.667264	0.86202	1.3271	1.78078	1.96832	2.45863	2.14925	1.4524	0.999171	0.6198	0.6833	0.656783	0.5467	NaN	NaN	NaN
10.75	NaN	1.86833	NaN	2.57267	1.4765	1.299	1.81288	1.40861	1.1791	1.82722	1.642	1.11302	1.87774	0.519373	0.78145	1.18077	1.65686	1.82042	1.9594	2.139	1.01105	0.727967	0.620467	0.668929	0.650933	0.5532	NaN	NaN	NaN
10.85	NaN	1.8392	NaN	2.551	1.46	1.365	1.43048	1.42056	1.1171	1.29402	1.6705	0.947225	1.395	0.8196	1.04295	1.76001	1.49013	1.9901	2.62048	2.1355	1.0743	0.6509	NaN	0.668829	0.66956	0.5532	NaN	NaN	NaN
10.95	NaN	1.884	NaN	2.548	1.4765	1.416	1.64513	1.43941	1.0283	1.27513	0.954833	1.0769	0.7951	0.7802	1.03895	1.58573	1.52954	1.83289	2.54736	2.15625	0.890643	0.6458	NaN	0.672013	0.66632	0.5532	NaN	NaN	NaN
11.05	NaN	1.42133	NaN	2.548	1.462	1.416	1.83972	1.42913	1.08765	1.62577	1.81115	1.8472	0.95985	0.7331	0.94196	2.05893	1.34035	1.87282	2.56321	2.33333	1.08726	1.0655	NaN	0.671125	0.6599	0.5532	NaN	NaN	NaN
11.15	NaN	2.15567	NaN	2.988	1.4595	1.416	1.28545	1.48142	1.22092	1.54022	NaN	0.8951	1.322	1.00875	0.498325	1.51652	1.11075	2.36956	2.65329	2.54467	1.86135	NaN	NaN	0.65542	0.65895	0.5674	NaN	NaN	NaN
11.25	NaN	1.809	NaN	3.077	1.464	NaN	1.81693	1.49695	1.22372	1.47468	NaN	0.8951	1.322	1.00875	0.47942	1.71014	1.00267	2.08038	2.89645	2.39625	0.7904	NaN	NaN	0.66498	0.66175	0.5911	NaN	NaN	NaN
11.35	NaN	1.69933	NaN	3.2445	1.4595	NaN	1.63316	1.61054	1.23156	1.49372	NaN	0.8951	1.322	0.872567	0.500625	1.61473	0.8755	2.413	3.38525	2.55728	NaN	NaN	NaN	0.69432	0.7008	0.5911	NaN	NaN	NaN
11.45	NaN	2.2045	NaN	1.5	1.4595	NaN	1.42335	1.65434	1.3326	1.91055	NaN	0.9468	1.322	1.479	0.496233	1.61473	0.709	2.69298	5.033	2.00643	NaN	NaN	NaN	0.677317	0.74875	NaN	0.59908	NaN	NaN
11.55	NaN	1.631	NaN	1.506	1.468	NaN	1.96164	1.61742	1.0587	1.74786	NaN	0.9622	1.254	1.436	0.507533	1.5722	0.69735	2.32553	4.9995	3.09	NaN	NaN	NaN	0.69492	0.74875	NaN	0.6051	NaN	NaN
11.65	NaN	1.631	NaN	1.512	1.4725	NaN	1.71535	1.43308	1.19876	1.75426	NaN	0.98705	1.216	1.412	0.529	1.04922	0.625088	2.05724	4.9995	3.09	NaN	NaN	NaN	0.67995	0.766733	NaN	0.6452	NaN	NaN
11.75	NaN	1.631	NaN	1.506	1.4725	NaN	1.50786	1.92533	1.63	1.41021	NaN	0.98705	1.216	1.412	0.5293	1.02172	0.58205	2.00341	4.9995	3.0925	NaN	NaN	NaN	0.775233	0.73535	NaN	NaN	NaN	NaN
11.85	NaN	1.583	NaN	1.513	1.482	NaN	1.57371	1.97	1.63	1.841	NaN	1.033	1.216	1.412	0.58285	2.07933	0.8568	2.60262	5.022	NaN	NaN	NaN	NaN	0.79225	0.7152	NaN	NaN	NaN	NaN
11.95	NaN	1.56575	NaN	1.5295	1.463	NaN	2.31	2.02	1.63	1.34033	NaN	0.98705	1.216	1.412	0.58285	2.07933	0.933037	2.1879	NaN	NaN	NaN	NaN	NaN	0.791786	0.6916	NaN	NaN	NaN	NaN
12.05	NaN	1.566	NaN	1.5305	1.4705	NaN	2.185	2.0345	1.947	1.35533	NaN	1.01445	1.192	1.381	0.5834	2.0122	0.648256	3.35113	NaN	NaN	NaN	NaN	NaN	0.804	0.6916	NaN	NaN	NaN	NaN
12.15	NaN	1.5705	NaN	1.5336	1.4885	NaN	2.36275	2.504	1.979	1.37867	NaN	1.103	1.197	1.297	NaN	2.6095	1.5625	2.5892	NaN	NaN	NaN	NaN	NaN	0.7562	0.6916	NaN	NaN	NaN	NaN
12.25	NaN	1.574	NaN	NaN	1.482	NaN	2.41225	2.577	1.979	1.37867	NaN	1.0595	1.18725	NaN	NaN	2.6095	1.4266	2.50236	NaN	NaN	NaN	NaN	NaN	0.84595	NaN	NaN	NaN	NaN	NaN
12.35	NaN	NaN	NaN	NaN	1.482	NaN	2.29667	2.813	1.979	1.37867	NaN	1.0595	1.18725	NaN	NaN	2.6095	1.19423	2.8724	NaN	NaN	NaN	NaN	NaN	0.8248	NaN	NaN	NaN	NaN	NaN
12.45	NaN	NaN	NaN	NaN	1.482	NaN	2.47	2.813	1.979	1.37867	NaN	1.0595	NaN	NaN	NaN	2.6095	1.567	4.92	NaN	NaN	NaN	NaN	NaN	NaN	NaN	NaN	NaN	NaN	NaN
12.55	NaN	NaN	NaN	NaN	1.482	NaN	2.79375	2.813	2.106	1.336	NaN	1.109	NaN	NaN	NaN	2.544	3.1209	4.474	NaN	NaN	NaN	NaN	NaN	NaN	NaN	NaN	NaN	NaN	NaN
12.65	NaN	NaN	NaN	NaN	NaN	NaN	2.7635	2.813	2.206	1.434	NaN	1.1105	NaN	NaN	NaN	3.342	1.9646	NaN	NaN	NaN	NaN	NaN	NaN	NaN	NaN	NaN	NaN	NaN	NaN
12.75	NaN	NaN	NaN	NaN	NaN	NaN	2.79133	2.856	2.206	1.434	NaN	1.1105	NaN	NaN	NaN	3.342	3.97	NaN	NaN	NaN	NaN	NaN	NaN	NaN	NaN	NaN	NaN	NaN	NaN
12.85	NaN	NaN	NaN	NaN	NaN	NaN	2.82275	NaN	2.206	1.434	NaN	1.11825	NaN	NaN	NaN	NaN	3.9085	NaN	NaN	NaN	NaN	NaN	NaN	NaN	NaN	NaN	NaN	NaN	NaN
12.95	NaN	NaN	NaN	NaN	NaN	NaN	NaN	NaN	2.206	1.434	NaN	1.168	NaN	NaN	NaN	NaN	3.847	NaN	NaN	NaN	NaN	NaN	NaN	NaN	NaN	NaN	NaN	NaN	NaN
13.05	NaN	NaN	NaN	NaN	NaN	NaN	NaN	NaN	2.221	1.433	NaN	NaN	NaN	NaN	NaN	NaN	3.717	NaN	NaN	NaN	NaN	NaN	NaN	NaN	NaN	NaN	NaN	NaN	NaN
13.15	NaN	NaN	NaN	NaN	NaN	NaN	NaN	NaN	2.01233	1.414	NaN	NaN	NaN	NaN	NaN	2.8974	2.82233	NaN	NaN	NaN	NaN	NaN	NaN	NaN	NaN	NaN	NaN	NaN	NaN
13.25	NaN	NaN	NaN	NaN	NaN	NaN	NaN	NaN	NaN	NaN	NaN	NaN	NaN	NaN	NaN	2.8735	NaN	NaN	NaN	NaN	NaN	NaN	NaN	NaN	NaN	NaN	NaN	NaN	NaN
13.35	NaN	NaN	NaN	NaN	NaN	NaN	NaN	NaN	NaN	NaN	NaN	NaN	NaN	NaN	NaN	NaN	NaN	NaN	NaN	NaN	NaN	NaN	NaN	NaN	NaN	NaN	NaN	NaN	NaN

## Sheet: B) H2SO4-NH3-H2O neutral
Note: Row 2 is latitude (degree north), Column 1 is pressure (hPa), and other rows and columns are NPF rates (# cm-3 s-1).
	-89.5	-88.5	-87.5	-86.5	-85.5	-84.5	-83.5	-82.5	-81.5	-80.5	-79.5	-78.5	-77.5	-76.5	-75.5	-74.5	-73.5	-72.5	-71.5	-70.5	-69.5	-68.5	-67.5	-66.5	-65.5	-64.5	-63.5	-62.5	-61.5	-60.5	-59.5	-58.5	-57.5	-56.5	-55.5	-54.5	-53.5	-52.5	-51.5	-50.5	-49.5	-48.5	-47.5	-46.5	-45.5	-44.5	-43.5	-42.5	-41.5
1007	9.969e+36	9.969e+36	9.969e+36	9.969e+36	9.969e+36	9.969e+36	9.969e+36	9.969e+36	9.969e+36	9.969e+36	9.969e+36	9.969e+36	9.969e+36	9.969e+36	9.969e+36	9.969e+36	9.969e+36	9.969e+36	9.969e+36	9.969e+36	9.969e+36	9.969e+36	9.969e+36	9.969e+36	9.969e+36	9.969e+36	9.969e+36	9.969e+36	9.969e+36	9.969e+36	9.969e+36	9.969e+36	9.969e+36	9.969e+36	9.969e+36	9.969e+36	9.969e+36	9.969e+36	9.969e+36	9.969e+36	4.318e-06	6.247e-06	1.58e-05	2.47e-05	3.952e-05	6.172e-05	5.755e-05	5.568e-05	5.602e-05
1000	9.969e+36	9.969e+36	9.969e+36	9.969e+36	9.969e+36	9.969e+36	9.969e+36	9.969e+36	9.969e+36	9.969e+36	9.969e+36	9.969e+36	9.969e+36	9.969e+36	9.969e+36	9.969e+36	9.969e+36	9.969e+36	9.969e+36	9.969e+36	9.969e+36	9.969e+36	9.969e+36	9.969e+36	9.969e+36	9.969e+36	9.969e+36	9.969e+36	9.969e+36	9.969e+36	9.969e+36	9.969e+36	9.969e+36	9.969e+36	9.969e+36	9.969e+36	2.745e-07	3.852e-07	5.933e-07	1.267e-06	2.508e-06	5.059e-06	1.822e-05	3.414e-05	5.412e-05	8.815e-05	8.305e-05	8.003e-05	0.0001293
925	9.969e+36	9.969e+36	9.969e+36	9.969e+36	9.969e+36	7.69e-10	8.186e-10	2.637e-09	3.913e-10	1.424e-10	2.066e-10	2.706e-10	2.678e-10	2.368e-09	1.208e-07	8.508e-07	2.508e-06	3.855e-06	4.053e-06	4.122e-06	4.479e-06	4.224e-06	4.286e-06	3.832e-06	2.525e-06	1.845e-06	1.266e-06	9.544e-07	4.788e-07	1.57e-07	1.025e-07	1.203e-07	1.392e-07	1.685e-07	2.253e-07	3.324e-07	5.616e-07	8.105e-07	1.137e-06	2.169e-06	3.705e-06	6.146e-06	1.474e-05	2.472e-05	4.11e-05	6.588e-05	8.876e-05	0.000118	0.0002429
850	9.969e+36	9.969e+36	9.969e+36	9.969e+36	2.172e-08	2.498e-09	1.738e-09	1.337e-10	3.392e-11	4.868e-11	3.087e-11	1.431e-11	6.069e-12	4.77e-12	5.931e-12	7.507e-10	1.442e-08	3.865e-08	5.99e-08	7.42e-08	9.192e-08	9.6e-08	1.087e-07	1.832e-07	2.606e-07	3.464e-07	4.265e-07	5.737e-07	6.434e-07	9.186e-07	1.441e-06	1.914e-06	2.213e-06	2.993e-06	3.702e-06	4.181e-06	4.453e-06	5.261e-06	6.356e-06	7.372e-06	8.553e-06	1.049e-05	1.609e-05	1.891e-05	2.253e-05	2.687e-05	3.299e-05	4.057e-05	5.212e-05
800	9.969e+36	9.969e+36	9.969e+36	9.969e+36	9.852e-08	2.43e-09	1.77e-10	6.196e-11	9.042e-11	1.262e-10	9.076e-11	5.224e-11	2.565e-11	2.931e-11	5.446e-11	1.115e-10	1.699e-10	2.996e-10	3.807e-10	9.119e-10	2.922e-09	9.001e-09	2.741e-08	1.226e-07	4.007e-07	1.071e-06	1.694e-06	2.413e-06	3.242e-06	4.522e-06	5.606e-06	5.917e-06	6.445e-06	8.595e-06	1.131e-05	1.426e-05	1.533e-05	1.585e-05	1.727e-05	1.937e-05	2.179e-05	2.697e-05	3.014e-05	3.089e-05	3.417e-05	3.801e-05	4.165e-05	4.586e-05	5.003e-05
750	9.969e+36	9.969e+36	9.969e+36	1.006e-07	3.504e-08	3.089e-09	2.182e-10	3.161e-10	5.103e-10	9.355e-10	1.308e-09	1.985e-09	2.309e-09	2.95e-09	4.943e-09	6.91e-09	5.436e-09	5.801e-09	1.329e-08	3.246e-08	7.842e-08	2.556e-07	7.369e-07	1.956e-06	4.044e-06	6.512e-06	8.168e-06	9.996e-06	1.049e-05	1.149e-05	1.306e-05	1.371e-05	1.474e-05	1.585e-05	1.934e-05	2.438e-05	2.581e-05	2.486e-05	2.559e-05	2.959e-05	3.275e-05	3.522e-05	3.887e-05	4.387e-05	4.743e-05	5.429e-05	5.978e-05	6.298e-05	6.432e-05
700	9.969e+36	9.969e+36	9.969e+36	1.709e-07	9.217e-09	1.921e-09	2.291e-09	3.166e-09	6.156e-09	1.742e-08	4.583e-08	8.879e-08	9.546e-08	9.682e-08	1.184e-07	1.333e-07	1.292e-07	1.315e-07	1.855e-07	3.643e-07	8.919e-07	2.801e-06	7.106e-06	1.218e-05	1.596e-05	2.034e-05	2.169e-05	2.228e-05	2.002e-05	1.934e-05	2.099e-05	2.328e-05	2.454e-05	2.544e-05	3.008e-05	3.416e-05	3.482e-05	3.376e-05	3.42e-05	3.437e-05	3.646e-05	4.044e-05	4.539e-05	4.978e-05	5.625e-05	6.048e-05	6.997e-05	8.009e-05	7.697e-05
600	3.181e-06	2.059e-06	6.401e-07	1.282e-07	1.192e-07	1.353e-06	5.644e-06	9.896e-06	1.18e-05	8.718e-06	7.342e-06	6.695e-06	7.184e-06	9.227e-06	1.305e-05	1.618e-05	1.671e-05	1.608e-05	1.497e-05	1.716e-05	2.175e-05	2.874e-05	3.449e-05	3.227e-05	2.799e-05	2.325e-05	2.02e-05	1.974e-05	2.286e-05	2.474e-05	2.499e-05	2.604e-05	2.973e-05	3.603e-05	4.144e-05	4.218e-05	3.914e-05	3.52e-05	3.61e-05	4.011e-05	4.841e-05	5.977e-05	6.812e-05	6.718e-05	6.541e-05	6.169e-05	6.036e-05	6.65e-05	7.512e-05
550	8.785e-06	3.877e-06	1.23e-06	7.756e-07	1.824e-06	1.162e-05	2.578e-05	3.289e-05	3.875e-05	2.43e-05	1.638e-05	1.012e-05	9.649e-06	1.173e-05	1.612e-05	2.072e-05	2.03e-05	2.006e-05	2.134e-05	2.437e-05	2.775e-05	3.271e-05	3.044e-05	2.694e-05	2.613e-05	2.375e-05	2.011e-05	1.965e-05	2.623e-05	4.005e-05	4.633e-05	4.939e-05	4.923e-05	4.224e-05	3.966e-05	3.899e-05	3.992e-05	4.173e-05	4.247e-05	4.63e-05	5.646e-05	6.721e-05	6.796e-05	6.264e-05	5.897e-05	5.895e-05	5.873e-05	6.765e-05	8.588e-05
500	2.022e-05	1.214e-05	7.507e-06	7.633e-06	1.707e-05	3.23e-05	4.812e-05	5.283e-05	5.049e-05	2.638e-05	1.533e-05	8.195e-06	6.851e-06	7.708e-06	1.035e-05	1.368e-05	1.481e-05	1.673e-05	1.904e-05	2.236e-05	2.627e-05	2.674e-05	2.185e-05	2.32e-05	2.769e-05	2.85e-05	2.369e-05	2.293e-05	3.048e-05	5.418e-05	6.784e-05	6.517e-05	5.153e-05	4.008e-05	3.861e-05	3.987e-05	4.599e-05	4.911e-05	4.636e-05	5.37e-05	6.781e-05	7.952e-05	6.995e-05	6.116e-05	5.568e-05	5.693e-05	6.811e-05	9.575e-05	0.0001617
450	6.884e-05	5.089e-05	4.152e-05	4.278e-05	5.712e-05	5.654e-05	4.753e-05	3.338e-05	2.152e-05	1.178e-05	6.998e-06	3.951e-06	3.233e-06	3.561e-06	4.721e-06	6.071e-06	6.979e-06	8.423e-06	1.087e-05	1.443e-05	1.781e-05	1.896e-05	2.019e-05	2.319e-05	2.696e-05	2.756e-05	2.422e-05	2.171e-05	2.105e-05	2.995e-05	4.097e-05	4.255e-05	3.912e-05	3.611e-05	3.688e-05	4.381e-05	5.072e-05	5.583e-05	5.611e-05	6.573e-05	7.821e-05	9.614e-05	7.841e-05	5.957e-05	4.942e-05	5.906e-05	7.795e-05	0.000104	0.0001364
400	0.0001754	0.0001288	0.0001085	0.0001204	0.0001017	4.489e-05	1.545e-05	7.705e-06	4.212e-06	3.035e-06	1.978e-06	1.231e-06	1.005e-06	1.078e-06	1.349e-06	1.74e-06	2.173e-06	2.796e-06	4.189e-06	6.477e-06	9.229e-06	1.145e-05	1.213e-05	1.296e-05	1.402e-05	1.345e-05	1.182e-05	1e-05	9.017e-06	9.394e-06	1.178e-05	1.487e-05	1.833e-05	2.196e-05	2.561e-05	3.137e-05	3.296e-05	3.378e-05	3.442e-05	3.796e-05	4.409e-05	4.575e-05	4.361e-05	3.454e-05	3.353e-05	3.987e-05	4.669e-05	5.361e-05	6.226e-05
350	0.0003639	0.0002693	0.0002148	0.0001621	8.435e-05	2.001e-05	2.75e-06	1.502e-06	1.432e-06	1.177e-06	8.488e-07	5.989e-07	5.204e-07	5.163e-07	5.977e-07	7.638e-07	9.336e-07	1.172e-06	1.528e-06	2.022e-06	2.776e-06	3.834e-06	4.325e-06	5.604e-06	6.496e-06	6.458e-06	5.66e-06	4.892e-06	4.556e-06	4.71e-06	5.206e-06	6.203e-06	7.78e-06	1.003e-05	1.18e-05	1.317e-05	1.544e-05	1.716e-05	1.943e-05	1.977e-05	2.139e-05	2.367e-05	2.873e-05	2.752e-05	2.737e-05	2.621e-05	2.521e-05	2.436e-05	2.454e-05
300	0.0002635	0.000194	0.0001287	6.262e-05	2.919e-05	2.378e-05	2.544e-05	3.033e-05	3.689e-05	3.145e-05	2.252e-05	1.83e-05	1.779e-05	1.597e-05	1.584e-05	1.608e-05	1.612e-05	1.634e-05	1.702e-05	1.686e-05	1.673e-05	1.676e-05	1.681e-05	1.764e-05	1.86e-05	1.891e-05	1.892e-05	1.782e-05	1.682e-05	1.704e-05	1.826e-05	1.924e-05	1.982e-05	2.153e-05	2.296e-05	2.373e-05	2.685e-05	2.996e-05	3.277e-05	3.663e-05	4.424e-05	5.698e-05	7.265e-05	8.003e-05	8.188e-05	8.324e-05	8.345e-05	8.723e-05	9.752e-05
250	4.723e-05	3.891e-05	3.649e-05	4.804e-05	6.584e-05	7.154e-05	5.599e-05	5.155e-05	4.515e-05	3.811e-05	3.32e-05	2.999e-05	3.026e-05	2.848e-05	2.725e-05	2.954e-05	3.226e-05	3.857e-05	4.756e-05	4.681e-05	4.58e-05	4.774e-05	4.732e-05	4.697e-05	4.866e-05	4.775e-05	4.817e-05	4.978e-05	4.871e-05	5.091e-05	5.574e-05	6.252e-05	6.9e-05	8.043e-05	9.089e-05	0.0001079	0.0001265	0.0001448	0.0001664	0.0001903	0.0002188	0.0002597	0.0003409	0.0004241	0.0004599	0.0004972	0.0005059	0.0005072	0.0005076
200	1.196e-05	1.57e-05	1.751e-05	1.607e-05	1.398e-05	7.849e-06	1.186e-05	6.437e-06	7.032e-07	4.848e-07	4.396e-07	4.539e-07	4.574e-07	4.271e-07	4.428e-07	4.287e-07	2.295e-07	2.326e-07	4.74e-07	9e-07	1.494e-06	2.958e-06	3.929e-06	4.621e-06	5.559e-06	9.641e-06	1.689e-05	2.328e-05	2.968e-05	4.355e-05	5.95e-05	6.678e-05	7.744e-05	9.057e-05	9.557e-05	0.0001106	0.000155	0.0002178	0.0002953	0.0003358	0.0003614	0.0003944	0.0004468	0.0004978	0.0005499	0.0005881	0.0005791	0.0005782	0.0005599
190	8.421e-06	9.366e-06	8.774e-06	4.182e-06	3.635e-06	2.753e-06	4.477e-06	2.201e-06	2.494e-07	1.889e-07	1.57e-07	1.63e-07	1.53e-07	1.466e-07	1.523e-07	1.498e-07	8.614e-08	8.83e-08	2.027e-07	4.117e-07	6.525e-07	1.193e-06	1.652e-06	2.213e-06	3.092e-06	5.672e-06	1.046e-05	1.453e-05	1.633e-05	2.041e-05	2.58e-05	2.77e-05	3.171e-05	4.024e-05	4.673e-05	5.827e-05	8.153e-05	0.0001126	0.0001568	0.0001917	0.0002269	0.0002489	0.0002947	0.0003328	0.0003533	0.0004051	0.0004085	0.0004172	0.0004188
180	2.415e-06	1.787e-06	1.102e-06	8.094e-07	8.511e-07	9.683e-07	4.473e-07	3.062e-08	1.047e-08	2.684e-08	1.832e-08	2.05e-08	3.128e-09	3.001e-09	3.155e-09	5.451e-09	9.665e-09	1.868e-08	4.645e-08	1.089e-07	1.497e-07	1.989e-07	3.317e-07	6.594e-07	1.227e-06	2.49e-06	5.495e-06	7.984e-06	7.309e-06	6.347e-06	6.115e-06	5.446e-06	6.073e-06	1.136e-05	1.616e-05	2.248e-05	3.11e-05	4.193e-05	6.006e-05	8.3e-05	0.000111	0.0001237	0.0001514	0.0001742	0.0001818	0.0002288	0.0002336	0.0002407	0.0002508
170	1.088e-07	2.02e-07	3.186e-07	4.773e-07	3.112e-07	3.698e-08	6.783e-09	1.395e-11	2.367e-11	2.541e-11	7.673e-12	5.37e-12	2.864e-12	3.804e-12	1.233e-11	7.326e-11	3.749e-10	7.482e-10	1.567e-09	3.562e-09	5.436e-09	7.219e-09	1.196e-08	2.407e-08	6.285e-08	2.629e-07	2.139e-06	3.751e-06	2.816e-06	1.637e-06	7.452e-07	2.421e-07	6.32e-07	3.878e-06	4.105e-06	3.887e-06	4.684e-06	6.733e-06	6.918e-06	1.263e-05	1.842e-05	2.372e-05	2.43e-05	3.048e-05	4.202e-05	6.672e-05	6.329e-05	5.879e-05	6.733e-05
160	8.808e-08	1.3e-07	1.689e-07	1.266e-07	7.099e-08	8.034e-09	1.46e-09	3.067e-12	5.217e-12	5.735e-12	1.974e-12	1.49e-12	8.002e-13	9.558e-13	2.778e-12	1.607e-11	8.205e-11	1.659e-10	3.51e-10	7.92e-10	1.216e-09	1.644e-09	2.764e-09	5.621e-09	1.433e-08	5.932e-08	4.76e-07	8.186e-07	6.114e-07	3.545e-07	1.609e-07	5.212e-08	1.359e-07	8.341e-07	8.86e-07	8.51e-07	1.035e-06	1.508e-06	1.588e-06	2.851e-06	4.122e-06	5.428e-06	6.117e-06	8.656e-06	1.294e-05	1.896e-05	1.804e-05	1.805e-05	1.915e-05
150	5.019e-08	5.083e-08	5.309e-08	1.266e-08	2.187e-09	4.976e-11	1.98e-12	3.86e-14	7.503e-14	1.616e-13	1.889e-13	1.933e-13	1.105e-13	8.238e-14	7.285e-14	1.826e-13	8.241e-13	2.74e-12	7.627e-12	1.435e-11	2.551e-11	4.928e-11	1.032e-10	2.38e-10	4.387e-10	1.509e-09	8.835e-09	6.92e-09	3.548e-09	1.554e-09	4.556e-10	7.841e-11	1.171e-10	7.703e-10	2.441e-09	8.658e-09	1.611e-08	3.674e-08	6.793e-08	9.709e-08	1.147e-07	2.072e-07	5.176e-07	1.173e-06	2.136e-06	2.53e-06	2.516e-06	3.188e-06	3.344e-06
140	1.563e-08	5.184e-09	3.372e-10	1.218e-11	2.067e-13	1.807e-15	6.296e-17	1.162e-15	3.72e-15	1.473e-14	1.673e-14	1.564e-14	1.287e-14	9.159e-15	4.412e-15	2.736e-15	4.511e-15	7.931e-15	1.662e-14	4.686e-14	1.019e-13	1.858e-13	2.56e-13	3.537e-13	1.173e-12	3.636e-12	3.008e-12	4.15e-13	3.923e-14	1.717e-13	6.227e-13	3.434e-13	4.341e-14	2.367e-14	4.889e-12	2.472e-11	8.523e-10	3.6e-09	1.363e-08	2.273e-08	2.895e-08	3.755e-08	5.487e-08	7.54e-08	9.899e-08	1.317e-07	2.286e-07	4.084e-07	1.031e-06
130	8.316e-12	3.781e-12	1.909e-13	1.671e-15	6.861e-17	1.234e-18	0	0	2.021e-21	9.063e-20	3.768e-19	8.919e-18	1.669e-16	2.672e-16	5.577e-17	5.138e-18	1.344e-20	7.921e-20	5.73e-19	2.675e-18	7.762e-18	1.619e-17	2.216e-17	3.771e-17	1.22e-16	1.199e-16	2.343e-17	6.018e-19	1.478e-20	8.439e-19	2.928e-17	2.717e-16	5.518e-17	3.484e-17	1.974e-15	4.017e-15	2.041e-15	5.878e-15	2.605e-12	2.501e-11	4.119e-09	1.071e-08	1.576e-08	2.038e-08	3.271e-08	5.288e-08	8.35e-08	1.2e-07	2.841e-07
120	3.183e-16	2.627e-16	3.475e-17	1.005e-18	0	0	0	0	0	0	0	2.321e-18	5.317e-17	8.834e-17	1.601e-17	1.48e-18	0	0	0	0	0	0	1.33e-19	8.609e-19	8.465e-18	7.863e-18	1.427e-18	1.019e-20	0	0	0	0	0	0	0	0	0	0	0	5.738e-20	4.749e-17	2.177e-16	1.09e-14	9.167e-14	8.019e-13	1.76e-11	1.969e-10	7.016e-10	8.656e-09
110	0	0	0	0	0	0	0	0	0	0	0	5.037e-20	3.889e-18	5.68e-18	5.041e-19	4.688e-20	0	0	0	0	0	0	1.227e-19	7.664e-19	7.043e-18	6.376e-18	1.132e-18	6.806e-21	0	0	0	0	0	0	0	0	0	0	0	0	0	0	1.772e-19	6.866e-17	1.019e-14	2.067e-13	4.253e-12	4.437e-11	3.309e-10
100	0	0	0	0	0	0	0	0	0	0	0	0	0	0	0	0	0	0	0	0	0	0	1.239e-19	7.247e-19	6.168e-18	5.416e-18	8.73e-19	4.535e-21	0	0	0	0	0	0	0	0	0	0	0	0	0	0	0	0	0	0	3.307e-18	1.353e-16	1.506e-14
75	0	0	0	0	0	0	0	0	0	0	0	0	0	0	0	0	0	0	0	0	0	0	5.619e-21	3.937e-20	2.682e-19	2.145e-19	7.248e-20	1.218e-22	0	0	0	0	0	0	0	0	0	0	0	0	0	0	0	0	0	0	0	0	0
50	0	0	0	0	0	0	0	0	0	0	0	0	0	0	0	0	0	0	0	0	0	0	0	0	0	0	0	0	0	0	0	0	0	0	0	0	0	0	0	0	0	0	0	0	0	0	0	0	0
[truncated: 131 more columns]

[truncated: 4 more sheets: B) H2SO4-NH3-H2O ion-induced, B) organic+H2SO4, B) Iodine neutral, B) Iodine ion-induced]
