# Supplementary material for: Global variability in atmospheric new particle formation mechanisms
Source: Nature. 2024 Jun 12;631(8019):98–105. doi: 10.1038/s41586-024-07547-1 (PMC11222162; doi:10.1038/s41586-024-07547-1)
Supplement: Supplementary file 6 — Source Data Fig. 4 [file 41586_2024_7547_MOESM6_ESM.xlsx]

## Sheet: H2SO4-H2O neutral
Note: Row 2 is latitude (degree north), Column 1 is pressure (hPa), and other rows and columns are NPF rates (# cm-3 s-1).
	-89.5	-88.5	-87.5	-86.5	-85.5	-84.5	-83.5	-82.5	-81.5	-80.5	-79.5	-78.5	-77.5	-76.5	-75.5	-74.5	-73.5	-72.5	-71.5	-70.5	-69.5	-68.5	-67.5	-66.5	-65.5	-64.5	-63.5	-62.5	-61.5	-60.5	-59.5	-58.5	-57.5	-56.5	-55.5	-54.5	-53.5	-52.5	-51.5	-50.5	-49.5	-48.5	-47.5	-46.5	-45.5	-44.5	-43.5	-42.5	-41.5
1007	9.969e+36	9.969e+36	9.969e+36	9.969e+36	9.969e+36	9.969e+36	9.969e+36	9.969e+36	9.969e+36	9.969e+36	9.969e+36	9.969e+36	9.969e+36	9.969e+36	9.969e+36	9.969e+36	9.969e+36	9.969e+36	9.969e+36	9.969e+36	9.969e+36	9.969e+36	9.969e+36	9.969e+36	9.969e+36	9.969e+36	9.969e+36	9.969e+36	9.969e+36	9.969e+36	9.969e+36	9.969e+36	9.969e+36	9.969e+36	9.969e+36	9.969e+36	9.969e+36	9.969e+36	7.06e-11	4.427e-11	2.58e-11	1.582e-11	8.998e-12	7.78e-12	7.555e-12	9.027e-12	1.135e-11	1.683e-11	2.706e-11
1000	9.969e+36	9.969e+36	9.969e+36	9.969e+36	9.969e+36	9.969e+36	9.969e+36	9.969e+36	9.969e+36	9.969e+36	9.969e+36	9.969e+36	9.969e+36	9.969e+36	9.969e+36	9.969e+36	9.969e+36	9.969e+36	9.969e+36	9.969e+36	9.969e+36	9.969e+36	9.969e+36	9.969e+36	9.969e+36	9.969e+36	9.969e+36	9.969e+36	9.969e+36	9.969e+36	9.969e+36	9.969e+36	9.969e+36	9.969e+36	1.205e-11	1.159e-11	1.138e-11	1.422e-11	1.361e-11	1.032e-11	7.693e-12	5.938e-12	6.723e-12	7.99e-12	9.748e-12	1.255e-11	1.575e-11	2.276e-11	3.861e-11
925	9.969e+36	9.969e+36	9.969e+36	9.969e+36	9.969e+36	1.328e-07	3.513e-07	8.754e-07	9.495e-07	1.413e-06	1.021e-06	1.579e-06	1.019e-06	4.436e-07	2.006e-07	9.103e-08	6.133e-08	4.896e-08	8.15e-08	1.989e-07	1.877e-07	2.275e-07	1.306e-07	1.061e-07	7.53e-08	3.027e-08	1.606e-08	1.018e-08	5.739e-09	3.046e-09	2.022e-09	1.487e-09	1.241e-09	8.497e-10	6.194e-10	3.759e-10	3.028e-10	2.701e-10	1.961e-10	1.337e-10	9.299e-11	7.767e-11	7.646e-11	8.046e-11	8.596e-11	9.112e-11	1.002e-10	1.202e-10	2.199e-10
850	9.969e+36	9.969e+36	9.969e+36	9.969e+36	2.065e-07	2.781e-06	4.785e-07	1.725e-07	1.752e-07	3.771e-07	3.685e-07	3.448e-07	3.348e-07	2.316e-07	1.237e-07	1.21e-07	5.97e-08	2.602e-07	2.773e-07	3.007e-07	2.645e-07	1.596e-07	2.417e-07	1.028e-07	5.028e-08	4.605e-08	3.924e-08	3.675e-08	3.459e-08	2.87e-08	2.565e-08	2.245e-08	2.375e-08	1.693e-08	9.777e-09	6.481e-09	3.727e-09	2.486e-09	1.547e-09	1.601e-09	1.648e-09	1.383e-09	1.271e-09	1.008e-09	9.079e-10	7.384e-10	5.847e-10	5.417e-10	5.173e-10
800	9.969e+36	9.969e+36	9.969e+36	9.969e+36	1.518e-05	4.892e-06	7.263e-07	2.5e-07	2.876e-07	2.66e-07	2.951e-07	4.116e-07	2.555e-07	2.361e-07	4.057e-07	4.201e-07	4.945e-07	5.885e-07	9.72e-07	4.915e-07	3.213e-07	4.018e-07	2.858e-07	7.787e-08	7.613e-08	7.614e-08	7.487e-08	6.927e-08	6.543e-08	6.128e-08	5.8e-08	5.733e-08	6.186e-08	5.461e-08	3.743e-08	2.883e-08	2.243e-08	1.85e-08	1.473e-08	1.323e-08	1.262e-08	1.141e-08	1.119e-08	9.436e-09	7.913e-09	6.793e-09	5.87e-09	5.179e-09	4.572e-09
750	9.969e+36	9.969e+36	9.969e+36	6.988e-05	5.634e-06	6.523e-06	1.566e-06	5.888e-07	2.293e-06	1.444e-06	1.906e-06	2.158e-06	1.867e-06	8.474e-07	1.223e-06	2.314e-06	2.296e-06	2.026e-06	1.773e-06	9.577e-07	6.68e-07	9.928e-07	2.151e-07	1.817e-07	1.717e-07	1.699e-07	1.613e-07	1.625e-07	1.655e-07	1.627e-07	1.418e-07	1.288e-07	1.423e-07	1.533e-07	1.423e-07	1.239e-07	1.153e-07	9.598e-08	6.496e-08	5.848e-08	5.949e-08	5.519e-08	5.062e-08	4.524e-08	3.861e-08	3.098e-08	2.421e-08	1.828e-08	1.504e-08
700	9.969e+36	0.001324	4.367e-05	2.26e-05	8.687e-06	2.75e-05	1.414e-05	8.058e-06	5.519e-06	1.224e-05	1.415e-05	1.46e-05	1.457e-05	2.041e-05	1.724e-05	1.616e-05	1.106e-05	6.972e-06	5.235e-06	4.623e-06	2.954e-06	6.663e-07	5.756e-07	5.136e-07	4.203e-07	3.933e-07	3.438e-07	3.295e-07	3.346e-07	3.274e-07	3.13e-07	3.012e-07	3.018e-07	3.152e-07	3.102e-07	2.786e-07	2.238e-07	2.034e-07	1.837e-07	1.857e-07	1.598e-07	1.288e-07	1.135e-07	1.051e-07	8.787e-08	6.715e-08	5.203e-08	4.112e-08	3.347e-08
600	5.393e-06	5.096e-06	4.973e-06	5.366e-06	6.444e-06	8.456e-06	4.182e-05	8.963e-05	0.0001283	0.000175	0.0002161	0.0002166	0.0002697	0.0003105	0.0001713	6.995e-05	3.912e-05	3.529e-05	1.857e-05	9.526e-06	5.197e-06	4.145e-06	2.561e-06	1.462e-06	9.987e-07	8.586e-07	8.225e-07	8.185e-07	8.203e-07	8.446e-07	9.83e-07	1.161e-06	1.285e-06	1.166e-06	8.816e-07	7.093e-07	6.153e-07	5.859e-07	5.498e-07	4.927e-07	4.691e-07	4.712e-07	4.275e-07	2.804e-07	1.911e-07	1.613e-07	1.492e-07	1.266e-07	1.008e-07
550	8.351e-06	7.717e-06	7.068e-06	8.828e-06	2.08e-05	1.823e-05	0.0001267	0.0002427	0.0002798	0.0002557	0.0002826	0.0003239	0.0003256	0.0003782	0.0002682	0.0001331	8.234e-05	6.895e-05	2.454e-05	1.225e-05	8.244e-06	5.441e-06	4.409e-06	4.333e-06	2.276e-06	1.57e-06	1.281e-06	1.255e-06	1.222e-06	1.248e-06	1.557e-06	2.011e-06	2.508e-06	2.062e-06	1.462e-06	1.264e-06	1.208e-06	1.023e-06	7.921e-07	8.077e-07	8.278e-07	7.162e-07	5.452e-07	4.215e-07	3.828e-07	2.923e-07	2.153e-07	1.655e-07	1.338e-07
500	4.277e-05	4.612e-05	3.541e-05	5.635e-05	8.859e-05	0.0001181	0.0002452	0.0003698	0.000316	0.0002189	0.0002213	0.0002996	0.0002333	0.0002345	0.0001828	0.0001177	7.923e-05	6.724e-05	3.588e-05	1.941e-05	1e-05	5.419e-06	4.261e-06	4.247e-06	2.937e-06	2.293e-06	1.941e-06	2.023e-06	1.945e-06	2.045e-06	2.171e-06	2.333e-06	2.464e-06	1.841e-06	1.561e-06	1.53e-06	1.541e-06	1.413e-06	1.307e-06	1.293e-06	1.243e-06	1.011e-06	9.44e-07	1.142e-06	1.058e-06	4.951e-07	3.429e-07	3.281e-07	3.549e-07
450	7.379e-05	0.0001238	0.0002452	0.0003905	0.0003346	0.0003211	0.0001483	0.0001336	0.0001356	0.0001242	0.0001246	0.0001432	0.0001197	9.973e-05	8.802e-05	7.686e-05	6.215e-05	3.571e-05	2.405e-05	1.462e-05	7.491e-06	5.369e-06	4.779e-06	5.08e-06	5.006e-06	4.912e-06	4.871e-06	4.488e-06	3.599e-06	2.857e-06	2.658e-06	2.649e-06	2.639e-06	2.627e-06	2.356e-06	2.483e-06	2.478e-06	2.412e-06	2.14e-06	1.765e-06	1.576e-06	1.457e-06	1.497e-06	1.694e-06	1.591e-06	1.119e-06	8.848e-07	6.793e-07	7.286e-07
400	1.265e-05	1.667e-05	2.056e-05	2.468e-05	3.271e-05	3.618e-05	3.967e-05	4.89e-05	6.311e-05	5.924e-05	5.446e-05	4.494e-05	3.876e-05	3.878e-05	3.605e-05	3.202e-05	2.228e-05	1.53e-05	1.172e-05	9.775e-06	9.563e-06	9.963e-06	9.917e-06	1.027e-05	9.737e-06	8.671e-06	7.423e-06	6.26e-06	5.35e-06	4.563e-06	4.323e-06	4.484e-06	4.561e-06	4.714e-06	4.502e-06	4.473e-06	4.751e-06	5.215e-06	5.691e-06	4.022e-06	2.662e-06	1.706e-06	1.402e-06	1.481e-06	1.7e-06	1.442e-06	1.092e-06	1.107e-06	1.304e-06
350	2.16e-05	2.36e-05	2.664e-05	2.726e-05	2.673e-05	3.686e-05	4.434e-05	4.598e-05	5.625e-05	7.22e-05	7.313e-05	6.474e-05	4.705e-05	3.4e-05	2.665e-05	2.484e-05	1.915e-05	1.477e-05	1.392e-05	1.451e-05	1.429e-05	1.403e-05	1.415e-05	1.773e-05	2.583e-05	1.771e-05	1.31e-05	9.773e-06	7.873e-06	7.911e-06	7.324e-06	7.188e-06	6.954e-06	7.418e-06	6.954e-06	6.826e-06	6.362e-06	6.781e-06	6.499e-06	4.245e-06	3.197e-06	3.226e-06	3.521e-06	3.62e-06	3.684e-06	3.861e-06	4.342e-06	5.071e-06	6.376e-06
300	6.263e-05	7.718e-05	7.855e-05	6.372e-05	7.376e-05	7.716e-05	7.606e-05	7.447e-05	8.351e-05	9.817e-05	0.0001002	9.192e-05	7.44e-05	6.492e-05	5.456e-05	5.005e-05	4.416e-05	4.406e-05	4.279e-05	3.687e-05	2.761e-05	2.368e-05	2.648e-05	5.997e-05	9.77e-05	5.558e-05	3.105e-05	2.595e-05	2.258e-05	1.455e-05	1.073e-05	1.141e-05	9.442e-06	8.064e-06	7.13e-06	5.96e-06	4.919e-06	5.605e-06	9.862e-06	1.828e-05	2.658e-05	1.359e-05	1.324e-05	1.984e-05	3.088e-05	4.527e-05	5.954e-05	7.92e-05	0.0001196
250	7.403e-05	6.581e-05	6.689e-05	5.678e-05	6.364e-05	6.441e-05	6.187e-05	7.427e-05	7.985e-05	7.21e-05	6.327e-05	7.199e-05	7.371e-05	5.853e-05	5.326e-05	6.074e-05	6.619e-05	5.423e-05	3.787e-05	2.812e-05	2.614e-05	3.271e-05	3.292e-05	3.034e-05	5.023e-05	5.225e-05	2.977e-05	1.927e-05	1.554e-05	1.559e-05	2.392e-05	3.162e-05	2.771e-05	2.923e-05	3.132e-05	3.386e-05	3.493e-05	4.391e-05	6.58e-05	0.0001189	0.0001624	0.000195	0.000255	0.000358	0.0005123	0.000702	0.0009314	0.001325	0.001682
200	2.749e-06	3.379e-06	3.305e-06	2.597e-06	2.177e-06	1.409e-06	9.264e-07	7.463e-07	7.225e-07	6.324e-07	6.375e-07	9.387e-07	1.225e-06	1.468e-06	1.65e-06	1.834e-06	2.148e-06	2.589e-06	2.375e-06	2.163e-06	2.336e-06	2.761e-06	3.413e-06	2.932e-06	2.143e-06	1.948e-06	3.662e-06	1.097e-05	1.75e-05	1.927e-05	2.254e-05	1.451e-05	9.531e-06	1.681e-05	2.78e-05	3.828e-05	0.0001127	0.000346	0.0004881	0.0004402	0.0003611	0.0003232	0.0003361	0.0004294	0.0005101	0.0007085	0.0009072	0.00135	0.002037
190	5.498e-07	4.488e-07	2.78e-07	2.524e-07	1.981e-07	1.674e-07	1.492e-07	1.559e-07	1.849e-07	1.806e-07	2.488e-07	5.23e-07	8.143e-07	9.173e-07	1.179e-06	1.638e-06	2.334e-06	3.559e-06	4.481e-06	4.791e-06	3.879e-06	2.829e-06	1.908e-06	1.39e-06	8.83e-07	8.075e-07	1.401e-06	3.88e-06	6.171e-06	6.916e-06	7.972e-06	5.107e-06	3.399e-06	6.014e-06	1.04e-05	1.754e-05	5.932e-05	0.0001934	0.0002587	0.0002349	0.000198	0.0001995	0.0002249	0.0002396	0.0002508	0.0003322	0.0005005	0.000876	0.001221
180	3.833e-08	2.713e-08	1.556e-08	1.83e-08	1.983e-08	1.958e-08	1.911e-08	2.799e-08	5.264e-08	7.472e-08	1.49e-07	3.304e-07	5.114e-07	6.784e-07	8.861e-07	1.284e-06	2.264e-06	3.601e-06	4.748e-06	4.796e-06	3.611e-06	2.254e-06	8.718e-07	4.386e-07	1.721e-07	1.635e-07	1.834e-07	2.066e-07	3.011e-07	4.553e-07	4.213e-07	2.534e-07	2.11e-07	3.899e-07	1.106e-06	4.691e-06	2.148e-05	7.686e-05	9.484e-05	8.733e-05	7.712e-05	9.118e-05	0.0001115	9.639e-05	8.203e-05	9.82e-05	0.0001976	0.0004201	0.0005382
170	2.083e-09	4.488e-09	8.611e-09	1.153e-08	8.727e-09	4.658e-09	6.298e-09	6.507e-09	1.12e-08	4.374e-08	1.355e-07	3.452e-07	4.439e-07	4.993e-07	6.537e-07	8.657e-07	1.689e-06	2.579e-06	2.966e-06	2.074e-06	1.443e-06	9.595e-07	2.799e-07	8.849e-08	3.285e-08	3.692e-08	4.321e-08	4.234e-08	3.921e-08	4.033e-08	3.47e-08	2.372e-08	1.567e-08	1.903e-08	3.016e-08	6.947e-08	4.901e-07	1.351e-06	1.809e-06	1.904e-06	2.296e-06	3.565e-06	3.414e-06	3.593e-06	3.606e-06	3.871e-06	5.42e-06	1.063e-05	1.546e-05
160	3.514e-09	5.386e-09	6.434e-09	4.7e-09	3.134e-09	1.731e-09	2.033e-09	1.998e-09	3.021e-09	9.971e-09	3.068e-08	7.891e-08	1.026e-07	1.119e-07	1.443e-07	1.904e-07	3.7e-07	5.66e-07	6.541e-07	4.638e-07	3.191e-07	2.107e-07	6.177e-08	1.97e-08	8.323e-09	9.459e-09	1.111e-08	1.119e-08	1.066e-08	1.126e-08	9.779e-09	6.926e-09	4.669e-09	4.91e-09	7.061e-09	1.538e-08	1.057e-07	2.912e-07	3.914e-07	4.171e-07	5.082e-07	7.889e-07	7.787e-07	8.19e-07	8.238e-07	8.979e-07	1.278e-06	2.535e-06	3.7e-06
150	2.286e-09	2.751e-09	2.539e-09	1.232e-09	6.961e-10	4.077e-10	3.748e-10	3.278e-10	3.333e-10	3.08e-10	8.363e-10	2.514e-09	3.806e-09	2.458e-09	2.075e-09	2.375e-09	3.884e-09	6.515e-09	9.127e-09	9.76e-09	4.9e-09	2.487e-09	9.125e-10	4.44e-10	8.052e-10	1.146e-09	1.722e-09	2.177e-09	2.329e-09	2.282e-09	1.756e-09	1.108e-09	7.106e-10	4.386e-10	3.12e-10	2.532e-10	2.842e-10	5.656e-10	1.559e-09	4.462e-09	8.078e-09	1.252e-08	2.418e-08	2.527e-08	2.684e-08	3.653e-08	6.304e-08	1.389e-07	2.105e-07
140	6.546e-10	4.169e-10	1.293e-10	6.327e-11	3.368e-11	2.349e-11	1.687e-11	1.207e-11	9.435e-12	3.341e-12	1.602e-12	1.184e-12	1.302e-12	1.688e-12	2.307e-12	4.896e-12	1.199e-11	1.949e-11	2.821e-11	3.004e-11	3.565e-11	3.809e-11	4.852e-11	8.713e-11	1.591e-10	3.847e-10	8.216e-10	1.102e-09	1.14e-09	8.973e-10	5.225e-10	1.478e-10	3.021e-11	8.961e-12	6.086e-12	1.08e-11	2.056e-11	2.705e-11	3.523e-11	5.139e-11	7.567e-11	1.304e-10	2.06e-10	3.791e-10	8.053e-10	1.57e-09	3.406e-09	6.218e-09	1.161e-08
130	3.812e-12	2.591e-12	9.459e-13	6.91e-13	3.891e-13	1.97e-13	1.013e-13	4.514e-14	1.272e-14	1.126e-14	9.662e-15	8.104e-15	9.612e-15	1.673e-14	2.051e-14	3.148e-14	1.056e-13	2.984e-13	9.362e-13	1.621e-12	2.358e-12	6.222e-12	1.338e-11	2.202e-11	3.812e-11	8.499e-11	1.335e-10	1.024e-10	5.015e-11	2.502e-11	1.769e-11	1.423e-11	9.827e-12	5.932e-12	2.517e-12	1.332e-12	2.011e-12	2.311e-12	9.289e-13	2.961e-13	1.668e-12	4.43e-12	1.085e-11	2.385e-11	6.665e-11	1.585e-10	4.27e-10	7.971e-10	1.477e-09
120	3.736e-15	3.873e-15	4.367e-15	3.072e-15	2.124e-15	1.908e-15	1.203e-15	1.212e-15	6.244e-16	9.146e-16	6.081e-16	3.262e-16	5.397e-16	8.476e-16	1.008e-15	1.911e-15	2.64e-15	2.687e-14	1.279e-13	3.888e-13	6.536e-13	1.108e-12	1.518e-12	1.433e-12	9.195e-13	1.04e-12	2.199e-12	5.49e-12	1.06e-11	1.344e-11	1.374e-11	1.143e-11	7.98e-12	4.655e-12	1.891e-12	5.969e-13	1.244e-13	5.673e-14	2.513e-14	7.39e-15	1.513e-15	3.589e-16	2.853e-14	2.796e-13	6.767e-13	2.031e-12	7.306e-12	2.143e-11	6.61e-11
110	0	0	0	3.083e-22	5.321e-20	3.583e-20	3.369e-20	5.787e-20	1.458e-20	2.836e-20	8.09e-19	5.985e-18	1.858e-17	4.811e-17	2.528e-16	5.769e-16	9.626e-16	6.242e-15	3.073e-14	1.138e-13	2.377e-13	3.572e-13	2.756e-13	1.667e-13	6.024e-14	5.523e-14	3.885e-13	1.713e-12	4.398e-12	7.421e-12	8.756e-12	7.561e-12	5.257e-12	2.984e-12	1.208e-12	3.657e-13	5.126e-14	1.308e-15	4.217e-17	2.398e-17	8.733e-18	4.884e-18	4.14e-16	1.333e-15	1.65e-16	2.879e-16	1.35e-14	5.374e-13	3.235e-12
100	0	0	0	0	0	0	0	0	0	0	0	0	0	5.21e-18	4.745e-17	5.913e-17	3.232e-17	2.734e-16	2.315e-15	1.258e-14	4.373e-14	9.152e-14	9.013e-14	5.603e-14	1.567e-14	5.933e-15	4.387e-14	2.756e-13	1.004e-12	2.062e-12	2.661e-12	2.486e-12	1.817e-12	1.015e-12	3.926e-13	1.093e-13	1.323e-14	1.98e-16	1.725e-19	0	0	5.539e-22	2.145e-20	1.829e-19	1.138e-18	1.348e-17	6.921e-15	3.437e-13	1.393e-12
75	0	0	0	0	0	0	0	0	0	0	0	0	0	0	0	0	0	0	0	0	0	0	7.2e-21	3.664e-20	1.567e-19	1.207e-19	3.503e-20	5.316e-23	0	0	0	0	0	0	0	0	0	0	0	0	0	0	0	0	0	0	0	0	0
50	0	0	0	0	0	0	0	0	0	0	0	0	0	0	0	0	0	0	0	0	0	0	0	0	0	0	0	0	0	0	0	0	0	0	0	0	0	0	0	0	0	0	0	0	0	0	0	0	0
[truncated: 131 more columns]

## Sheet: H2SO4-H2O ion-induced
Note: Row 2 is latitude (degree north), Column 1 is pressure (hPa), and other rows and columns are NPF rates (# cm-3 s-1).
	-89.5	-88.5	-87.5	-86.5	-85.5	-84.5	-83.5	-82.5	-81.5	-80.5	-79.5	-78.5	-77.5	-76.5	-75.5	-74.5	-73.5	-72.5	-71.5	-70.5	-69.5	-68.5	-67.5	-66.5	-65.5	-64.5	-63.5	-62.5	-61.5	-60.5	-59.5	-58.5	-57.5	-56.5	-55.5	-54.5	-53.5	-52.5	-51.5	-50.5	-49.5	-48.5	-47.5	-46.5	-45.5	-44.5	-43.5	-42.5	-41.5
1007	9.969e+36	9.969e+36	9.969e+36	9.969e+36	9.969e+36	9.969e+36	9.969e+36	9.969e+36	9.969e+36	9.969e+36	9.969e+36	9.969e+36	9.969e+36	9.969e+36	9.969e+36	9.969e+36	9.969e+36	9.969e+36	9.969e+36	9.969e+36	9.969e+36	9.969e+36	9.969e+36	9.969e+36	9.969e+36	9.969e+36	9.969e+36	9.969e+36	9.969e+36	9.969e+36	9.969e+36	9.969e+36	9.969e+36	9.969e+36	9.969e+36	9.969e+36	9.969e+36	9.969e+36	1.127e-06	7.671e-07	4.547e-07	3.114e-07	1.915e-07	1.738e-07	1.735e-07	2.09e-07	2.549e-07	3.368e-07	4.768e-07
1000	9.969e+36	9.969e+36	9.969e+36	9.969e+36	9.969e+36	9.969e+36	9.969e+36	9.969e+36	9.969e+36	9.969e+36	9.969e+36	9.969e+36	9.969e+36	9.969e+36	9.969e+36	9.969e+36	9.969e+36	9.969e+36	9.969e+36	9.969e+36	9.969e+36	9.969e+36	9.969e+36	9.969e+36	9.969e+36	9.969e+36	9.969e+36	9.969e+36	9.969e+36	9.969e+36	9.969e+36	9.969e+36	9.969e+36	9.969e+36	1.324e-07	1.375e-07	1.364e-07	1.748e-07	1.918e-07	1.56e-07	1.288e-07	1.143e-07	1.412e-07	1.706e-07	2.136e-07	2.768e-07	3.378e-07	4.412e-07	6.572e-07
925	9.969e+36	9.969e+36	9.969e+36	9.969e+36	9.969e+36	3.617e-05	5.322e-05	0.0001004	9.911e-05	0.0001341	0.0001129	0.0001278	0.0001321	8.919e-05	0.0001113	4.442e-05	2.981e-05	2.46e-05	3.257e-05	4.19e-05	5.194e-05	3.928e-05	2.998e-05	3.345e-05	2.727e-05	1.129e-05	6.112e-06	4.187e-06	2.92e-06	1.999e-06	1.565e-06	1.17e-06	9.159e-07	7.133e-07	6.387e-07	5.608e-07	6.035e-07	6.774e-07	7.074e-07	7.065e-07	6.853e-07	6.91e-07	7.776e-07	8.781e-07	9.756e-07	1.076e-06	1.229e-06	1.478e-06	2.344e-06
850	9.969e+36	9.969e+36	9.969e+36	9.969e+36	3.88e-05	0.0001419	7.218e-05	6.641e-05	7.706e-05	9.685e-05	8.807e-05	7.338e-05	6.686e-05	5.494e-05	3.75e-05	3.371e-05	2.609e-05	3.565e-05	4.173e-05	4.43e-05	3.767e-05	3.194e-05	4.803e-05	3.429e-05	2.132e-05	2.07e-05	1.76e-05	1.514e-05	1.366e-05	1.178e-05	1.071e-05	9.689e-06	8.798e-06	6.696e-06	5.27e-06	4.537e-06	3.923e-06	3.792e-06	3.655e-06	3.855e-06	4.069e-06	4.099e-06	4.165e-06	3.846e-06	3.654e-06	3.407e-06	3.242e-06	3.311e-06	3.347e-06
800	9.969e+36	9.969e+36	9.969e+36	9.969e+36	0.0003489	0.0001743	8.316e-05	6.775e-05	8.056e-05	9.642e-05	0.0001089	9.798e-05	6.971e-05	5.764e-05	5.323e-05	5.5e-05	5.786e-05	6.762e-05	9.824e-05	6.023e-05	5.065e-05	6.417e-05	5.904e-05	3.476e-05	3.327e-05	3.33e-05	3.206e-05	2.903e-05	2.706e-05	2.545e-05	2.435e-05	2.304e-05	2.211e-05	1.959e-05	1.684e-05	1.636e-05	1.704e-05	1.775e-05	1.854e-05	1.894e-05	1.944e-05	1.941e-05	1.925e-05	1.78e-05	1.684e-05	1.647e-05	1.593e-05	1.531e-05	1.432e-05
750	9.969e+36	9.969e+36	9.969e+36	0.0007565	0.0001194	0.0001609	8.549e-05	6.929e-05	0.0001258	0.0001141	0.0001382	0.0001477	0.0001392	0.0001258	0.0001336	0.0001732	0.0001636	0.0001588	0.0001298	0.0001017	9.363e-05	0.0001104	6.604e-05	6.039e-05	5.79e-05	5.587e-05	5.472e-05	5.379e-05	5.371e-05	5.255e-05	5.004e-05	4.76e-05	4.892e-05	4.921e-05	4.994e-05	5.265e-05	5.767e-05	5.653e-05	5.092e-05	5.023e-05	5.172e-05	5.028e-05	4.796e-05	4.484e-05	4.152e-05	3.827e-05	3.425e-05	3.004e-05	2.707e-05
700	9.969e+36	0.004532	0.0005765	0.0002471	0.0001503	0.000315	0.0002375	0.0001988	0.0002196	0.000451	0.0006195	0.0007354	0.0007072	0.0007661	0.0007191	0.0006179	0.0004764	0.0003478	0.0002656	0.0002474	0.0001918	0.0001183	0.0001092	0.0001013	9.133e-05	8.584e-05	8.158e-05	7.831e-05	7.964e-05	7.882e-05	7.665e-05	7.493e-05	7.632e-05	7.811e-05	8.059e-05	8.19e-05	7.924e-05	7.893e-05	7.743e-05	7.888e-05	7.324e-05	6.592e-05	6.303e-05	6.2e-05	5.721e-05	5.024e-05	4.489e-05	4.021e-05	3.61e-05
600	0.0003367	0.000307	0.0002722	0.0002875	0.0003237	0.0003836	0.0007317	0.0011	0.001435	0.002372	0.003261	0.004108	0.004571	0.004268	0.003184	0.002052	0.001275	0.001063	0.0006323	0.0003967	0.0002761	0.0002391	0.0001828	0.0001336	0.0001046	9.405e-05	8.974e-05	8.872e-05	8.563e-05	8.492e-05	9.141e-05	0.0001001	0.0001067	0.0001041	9.756e-05	9.181e-05	8.619e-05	8.535e-05	8.388e-05	8.024e-05	7.848e-05	8.115e-05	8.098e-05	6.768e-05	5.421e-05	5.186e-05	5.216e-05	4.875e-05	4.354e-05
550	0.0004316	0.0004046	0.0003756	0.0004274	0.000628	0.0006521	0.001276	0.001704	0.002079	0.002764	0.003218	0.004038	0.004498	0.004349	0.003369	0.002332	0.001527	0.001212	0.0006587	0.0004185	0.0002814	0.0002124	0.0001718	0.0001495	0.0001098	9.086e-05	8.392e-05	8.264e-05	7.974e-05	7.895e-05	8.71e-05	9.929e-05	0.0001123	0.0001057	9.382e-05	8.823e-05	8.356e-05	7.672e-05	6.945e-05	7.085e-05	7.473e-05	7.34e-05	6.673e-05	5.841e-05	5.285e-05	4.919e-05	4.518e-05	4.282e-05	4.084e-05
500	0.001099	0.001071	0.0007753	0.0009659	0.001262	0.001487	0.001845	0.001839	0.002055	0.002048	0.002078	0.002406	0.002479	0.002419	0.001971	0.001657	0.001236	0.001073	0.0006315	0.0004013	0.0002337	0.0001541	0.000121	0.0001116	9.023e-05	7.822e-05	7.325e-05	7.481e-05	7.175e-05	7.113e-05	7.257e-05	7.508e-05	7.908e-05	7.536e-05	7.158e-05	7.05e-05	7.025e-05	6.865e-05	6.507e-05	6.47e-05	6.972e-05	6.661e-05	6.27e-05	6.189e-05	5.729e-05	4.6e-05	4.676e-05	5.107e-05	5.318e-05
450	0.0009017	0.001066	0.001401	0.001732	0.001708	0.001965	0.001238	0.001062	0.001114	0.001075	0.001044	0.001089	0.0008841	0.0008662	0.0008212	0.0008341	0.0007416	0.0004717	0.0003448	0.0002284	0.0001409	0.0001079	9.483e-05	9.324e-05	8.927e-05	8.537e-05	8.016e-05	7.646e-05	6.837e-05	6.28e-05	6.221e-05	6.474e-05	6.689e-05	6.745e-05	6.298e-05	6.608e-05	6.623e-05	6.445e-05	5.892e-05	5.468e-05	5.5e-05	5.428e-05	4.982e-05	4.841e-05	4.751e-05	4.423e-05	4.251e-05	4.078e-05	4.555e-05
400	0.0001114	0.0001453	0.0001818	0.0002174	0.0002537	0.000272	0.0002977	0.0003561	0.0004462	0.0004277	0.0004128	0.000395	0.0003514	0.0003344	0.0003062	0.0002795	0.0002096	0.00016	0.0001307	0.0001143	0.000109	0.0001082	0.0001068	0.0001107	0.0001059	9.431e-05	8.268e-05	7.43e-05	6.657e-05	6.167e-05	5.936e-05	6.204e-05	6.505e-05	6.469e-05	6.189e-05	6.198e-05	5.905e-05	5.429e-05	5.049e-05	4.447e-05	4.046e-05	3.653e-05	3.503e-05	3.86e-05	4.212e-05	4.14e-05	3.91e-05	4.445e-05	5.301e-05
350	0.000113	0.0001239	0.000137	0.0001369	0.0001303	0.0001606	0.0001808	0.0001941	0.0002454	0.0003316	0.0003666	0.0003439	0.0002679	0.0002047	0.0001647	0.0001512	0.0001236	0.0001044	0.0001028	0.0001044	9.697e-05	8.93e-05	8.663e-05	9.941e-05	0.0001176	9.143e-05	7.853e-05	6.732e-05	5.961e-05	5.98e-05	5.547e-05	5.352e-05	5.227e-05	5.349e-05	5.166e-05	5.035e-05	4.388e-05	3.871e-05	3.622e-05	3.346e-05	3.707e-05	4.407e-05	5.311e-05	6.119e-05	6.722e-05	8.56e-05	0.0001046	0.0001229	0.0001595
300	0.0001145	0.0001359	0.0001396	0.0001222	0.0001315	0.0001358	0.0001333	0.0001313	0.000148	0.0001784	0.0001885	0.0001909	0.0001754	0.0001571	0.0001377	0.000127	0.0001113	0.0001097	0.000109	9.84e-05	7.959e-05	7.042e-05	7.337e-05	0.0001106	0.000148	0.00011	7.917e-05	7.15e-05	6.473e-05	4.68e-05	3.831e-05	4.145e-05	3.701e-05	3.306e-05	3.12e-05	2.968e-05	2.959e-05	3.415e-05	4.855e-05	7.182e-05	9.69e-05	8.801e-05	0.0001123	0.0001551	0.0002148	0.0003042	0.0003947	0.0004914	0.0006754
250	7.966e-05	7.156e-05	7.01e-05	6.238e-05	6.639e-05	6.508e-05	6.266e-05	7.167e-05	7.751e-05	7.523e-05	7.071e-05	7.714e-05	7.79e-05	6.567e-05	6.058e-05	6.541e-05	6.748e-05	5.87e-05	4.737e-05	3.854e-05	3.608e-05	4.185e-05	4.209e-05	4.195e-05	5.966e-05	5.955e-05	3.965e-05	3.058e-05	2.671e-05	2.886e-05	4.499e-05	5.88e-05	5.527e-05	5.564e-05	5.615e-05	5.676e-05	6.646e-05	8.642e-05	0.0001192	0.000183	0.000246	0.0003195	0.0004239	0.0005637	0.0007275	0.0009287	0.001232	0.001558	0.001825
200	3.956e-06	4.641e-06	4.455e-06	3.555e-06	3.025e-06	2.133e-06	1.626e-06	1.407e-06	1.387e-06	1.256e-06	1.199e-06	1.551e-06	1.918e-06	2.224e-06	2.331e-06	2.462e-06	2.643e-06	2.965e-06	2.701e-06	2.512e-06	2.723e-06	3.218e-06	3.881e-06	3.746e-06	3.098e-06	2.907e-06	4.039e-06	8.422e-06	1.181e-05	1.267e-05	1.512e-05	1.202e-05	9.75e-06	1.507e-05	2.336e-05	2.992e-05	6.551e-05	0.00016	0.0002335	0.0002246	0.0002108	0.0002289	0.0002473	0.0002865	0.0003313	0.0004144	0.0004715	0.0006205	0.0008433
190	1.078e-06	8.845e-07	5.519e-07	5.014e-07	4.111e-07	3.619e-07	3.318e-07	3.413e-07	3.785e-07	3.636e-07	4.192e-07	7.008e-07	1.007e-06	1.191e-06	1.445e-06	1.833e-06	2.257e-06	2.996e-06	3.392e-06	3.389e-06	2.917e-06	2.461e-06	2.086e-06	1.763e-06	1.344e-06	1.274e-06	1.683e-06	3.186e-06	4.424e-06	4.888e-06	5.691e-06	4.469e-06	3.651e-06	5.64e-06	9.186e-06	1.411e-05	3.583e-05	9.286e-05	0.000127	0.0001227	0.0001162	0.0001321	0.00015	0.0001574	0.000167	0.0002014	0.00025	0.0003512	0.0004574
180	1.081e-07	7.815e-08	4.709e-08	5.5e-08	5.907e-08	5.865e-08	5.556e-08	7.051e-08	9.927e-08	1.265e-07	2.005e-07	3.932e-07	5.817e-07	7.859e-07	9.815e-07	1.314e-06	1.996e-06	2.793e-06	3.399e-06	3.23e-06	2.525e-06	1.768e-06	9.403e-07	5.632e-07	3.262e-07	3.231e-07	3.562e-07	3.842e-07	4.785e-07	6.545e-07	6.379e-07	4.563e-07	3.96e-07	6.081e-07	1.382e-06	4.089e-06	1.391e-05	3.92e-05	4.892e-05	4.771e-05	4.611e-05	5.622e-05	6.756e-05	6.256e-05	5.786e-05	6.501e-05	9.424e-05	0.000146	0.0001796
170	7.901e-09	1.44e-08	2.582e-08	3.398e-08	2.643e-08	1.546e-08	1.919e-08	1.955e-08	2.835e-08	8.108e-08	1.878e-07	4.062e-07	4.887e-07	5.52e-07	6.712e-07	8.703e-07	1.496e-06	2.139e-06	2.416e-06	1.81e-06	1.342e-06	9.624e-07	3.645e-07	1.487e-07	7.832e-08	8.543e-08	9.591e-08	9.105e-08	8.183e-08	8.003e-08	6.937e-08	5.117e-08	3.786e-08	4.486e-08	6.445e-08	1.276e-07	6.027e-07	1.492e-06	1.965e-06	2.153e-06	2.608e-06	3.864e-06	3.84e-06	3.965e-06	4.238e-06	4.63e-06	6.011e-06	9.846e-06	1.335e-05
160	1.157e-08	1.78e-08	2.183e-08	1.579e-08	1.041e-08	5.994e-09	6.644e-09	6.38e-09	8.221e-09	1.953e-08	4.513e-08	9.894e-08	1.212e-07	1.297e-07	1.538e-07	1.974e-07	3.382e-07	4.847e-07	5.522e-07	4.231e-07	3.076e-07	2.185e-07	8.363e-08	3.462e-08	2.1e-08	2.345e-08	2.638e-08	2.596e-08	2.414e-08	2.446e-08	2.147e-08	1.617e-08	1.198e-08	1.228e-08	1.581e-08	2.915e-08	1.313e-07	3.238e-07	4.297e-07	4.809e-07	5.912e-07	8.749e-07	9.029e-07	9.401e-07	1.016e-06	1.135e-06	1.512e-06	2.534e-06	3.484e-06
150	8.315e-09	9.807e-09	9.309e-09	4.81e-09	2.686e-09	1.541e-09	1.422e-09	1.216e-09	1.179e-09	1.137e-09	2.537e-09	6.159e-09	8.534e-09	5.899e-09	5.092e-09	5.549e-09	8.938e-09	1.347e-08	1.772e-08	1.832e-08	1.039e-08	6.399e-09	3.001e-09	1.707e-09	2.714e-09	3.726e-09	5.093e-09	6.154e-09	6.41e-09	6.222e-09	4.93e-09	3.221e-09	2.142e-09	1.428e-09	1.065e-09	9.769e-10	1.138e-09	1.932e-09	4.332e-09	1.013e-08	1.683e-08	2.448e-08	4.213e-08	4.817e-08	5.861e-08	7.953e-08	1.269e-07	2.391e-07	3.578e-07
140	3.048e-09	2.033e-09	7.408e-10	3.446e-10	1.949e-10	1.333e-10	9.489e-11	6.907e-11	5.751e-11	2.376e-11	1.32e-11	1.029e-11	1.124e-11	1.468e-11	1.94e-11	3.461e-11	7.164e-11	1.084e-10	1.546e-10	1.686e-10	1.973e-10	2.077e-10	2.287e-10	3.556e-10	6.127e-10	1.215e-09	2.299e-09	2.959e-09	3.003e-09	2.395e-09	1.474e-09	5.227e-10	1.443e-10	5.525e-11	3.869e-11	6.248e-11	1.18e-10	1.635e-10	2.237e-10	3.115e-10	4.239e-10	6.596e-10	9.925e-10	1.665e-09	3.26e-09	5.881e-09	1.155e-08	2.034e-08	3.58e-08
130	4.151e-11	2.796e-11	1.033e-11	7.174e-12	4.193e-12	2.33e-12	1.324e-12	6.966e-13	2.355e-13	2.178e-13	1.955e-13	1.65e-13	1.853e-13	3.025e-13	3.633e-13	4.204e-13	7.109e-13	1.956e-12	6.564e-12	1.32e-11	2.003e-11	4.22e-11	7.967e-11	1.237e-10	1.742e-10	3.232e-10	4.939e-10	4.276e-10	2.595e-10	1.531e-10	1.102e-10	8.812e-11	6.06e-11	3.703e-11	1.696e-11	9.501e-12	1.241e-11	1.365e-11	6.537e-12	2.891e-12	1.244e-11	3.272e-11	7.72e-11	1.586e-10	3.767e-10	7.76e-10	1.774e-09	3.195e-09	5.631e-09
120	1.062e-13	1.025e-13	1.018e-13	7.004e-14	4.943e-14	4.372e-14	3.016e-14	3.13e-14	1.614e-14	2.221e-14	1.611e-14	9.815e-15	1.364e-14	2.104e-14	2.692e-14	4.575e-14	5.31e-14	3.427e-13	1.425e-12	3.929e-12	6.323e-12	9.767e-12	1.343e-11	1.34e-11	9.233e-12	1.012e-11	1.995e-11	4.41e-11	7.666e-11	9.084e-11	8.935e-11	7.424e-11	5.162e-11	3.066e-11	1.337e-11	4.619e-12	1.147e-12	5.294e-13	2.761e-13	1.006e-13	2.705e-14	8.736e-15	2.674e-13	2.052e-12	5.162e-12	1.464e-11	5.187e-11	1.383e-10	3.651e-10
110	0	0	0	1.731e-20	2.969e-18	1.982e-18	1.903e-18	3.438e-18	8.628e-19	1.746e-18	4.538e-17	2.97e-16	8.247e-16	1.865e-15	8.136e-15	1.681e-14	2.392e-14	1.128e-13	4.627e-13	1.387e-12	2.628e-12	3.612e-12	2.83e-12	1.768e-12	7.704e-13	8.511e-13	4.344e-12	1.533e-11	3.454e-11	5.381e-11	6.139e-11	5.3e-11	3.683e-11	2.138e-11	9.261e-12	3.062e-12	5.179e-13	1.976e-14	1.083e-15	6.86e-16	3.019e-16	1.664e-16	6.376e-15	1.843e-14	3.357e-15	9.874e-15	2.015e-13	4.656e-12	2.36e-11
100	0	0	0	0	0	0	0	0	0	0	0	0	0	2.11e-16	1.711e-15	2.171e-15	1.294e-15	7.733e-15	4.814e-14	2.023e-13	5.895e-13	1.078e-12	1.05e-12	6.613e-13	2.117e-13	1.034e-13	5.714e-13	2.763e-12	8.537e-12	1.609e-11	2.02e-11	1.893e-11	1.394e-11	7.993e-12	3.279e-12	9.899e-13	1.454e-13	3.442e-15	4.256e-18	0	0	5.391e-20	1.829e-18	1.268e-17	6.781e-17	5.675e-16	7.629e-14	2.451e-12	8.456e-12
75	0	0	0	0	0	0	0	0	0	0	0	0	0	0	0	0	0	0	0	0	0	0	6.838e-19	3.297e-18	1.299e-17	1.004e-17	3.044e-18	4.481e-21	0	0	0	0	0	0	0	0	0	0	0	0	0	0	0	0	0	0	0	0	0
50	0	0	0	0	0	0	0	0	0	0	0	0	0	0	0	0	0	0	0	0	0	0	0	0	0	0	0	0	0	0	0	0	0	0	0	0	0	0	0	0	0	0	0	0	0	0	0	0	0
[truncated: 131 more columns]

## Sheet: H2SO4-NH3-H2O neutral
Note: Row 2 is latitude (degree north), Column 1 is pressure (hPa), and other rows and columns are NPF rates (# cm-3 s-1).
	-89.5	-88.5	-87.5	-86.5	-85.5	-84.5	-83.5	-82.5	-81.5	-80.5	-79.5	-78.5	-77.5	-76.5	-75.5	-74.5	-73.5	-72.5	-71.5	-70.5	-69.5	-68.5	-67.5	-66.5	-65.5	-64.5	-63.5	-62.5	-61.5	-60.5	-59.5	-58.5	-57.5	-56.5	-55.5	-54.5	-53.5	-52.5	-51.5	-50.5	-49.5	-48.5	-47.5	-46.5	-45.5	-44.5	-43.5	-42.5	-41.5
1007	9.969e+36	9.969e+36	9.969e+36	9.969e+36	9.969e+36	9.969e+36	9.969e+36	9.969e+36	9.969e+36	9.969e+36	9.969e+36	9.969e+36	9.969e+36	9.969e+36	9.969e+36	9.969e+36	9.969e+36	9.969e+36	9.969e+36	9.969e+36	9.969e+36	9.969e+36	9.969e+36	9.969e+36	9.969e+36	9.969e+36	9.969e+36	9.969e+36	9.969e+36	9.969e+36	9.969e+36	9.969e+36	9.969e+36	9.969e+36	9.969e+36	9.969e+36	9.969e+36	9.969e+36	7.609e-05	4.712e-05	2.727e-05	1.926e-05	1.233e-05	1.238e-05	1.314e-05	1.675e-05	2.001e-05	2.674e-05	3.998e-05
1000	9.969e+36	9.969e+36	9.969e+36	9.969e+36	9.969e+36	9.969e+36	9.969e+36	9.969e+36	9.969e+36	9.969e+36	9.969e+36	9.969e+36	9.969e+36	9.969e+36	9.969e+36	9.969e+36	9.969e+36	9.969e+36	9.969e+36	9.969e+36	9.969e+36	9.969e+36	9.969e+36	9.969e+36	9.969e+36	9.969e+36	9.969e+36	9.969e+36	9.969e+36	9.969e+36	9.969e+36	9.969e+36	9.969e+36	9.969e+36	5.13e-06	5.286e-06	5.418e-06	8.274e-06	9.85e-06	7.793e-06	6.628e-06	5.922e-06	8.79e-06	1.146e-05	1.583e-05	2.293e-05	2.661e-05	3.421e-05	5.589e-05
925	9.969e+36	9.969e+36	9.969e+36	9.969e+36	9.969e+36	7.69e-10	5.965e-10	3.269e-06	1.635e-06	1.244e-06	4.767e-07	1.997e-07	7.175e-08	1.917e-08	6.732e-08	3.056e-07	7.346e-07	1.058e-06	1.295e-06	1.692e-06	2.285e-06	3.744e-06	4.291e-06	5.632e-06	7.414e-06	8.202e-06	6.725e-06	6.394e-06	5.526e-06	4.425e-06	3.589e-06	3.006e-06	2.796e-06	2.468e-06	2.371e-06	2.434e-06	3.391e-06	5.073e-06	6.812e-06	8.343e-06	1.044e-05	1.201e-05	1.564e-05	2.014e-05	2.517e-05	2.931e-05	3.319e-05	3.908e-05	6.22e-05
850	9.969e+36	9.969e+36	9.969e+36	9.969e+36	3.623e-08	1.448e-05	3.877e-06	8.469e-07	6.734e-07	8.666e-07	1.935e-07	8.991e-09	9.769e-09	1.001e-08	4.041e-09	1.309e-08	5.235e-09	1.706e-08	1.547e-07	4.001e-08	5.593e-08	1.798e-07	8.944e-07	7.402e-07	9.678e-07	1.465e-06	2.042e-06	2.599e-06	2.872e-06	2.948e-06	2.845e-06	3.067e-06	3.226e-06	3.36e-06	3.614e-06	4.299e-06	5.055e-06	6.15e-06	7.161e-06	8.658e-06	1.036e-05	1.186e-05	1.468e-05	1.76e-05	2.099e-05	2.362e-05	2.427e-05	2.571e-05	2.67e-05
800	9.969e+36	9.969e+36	9.969e+36	9.969e+36	3.648e-05	2.732e-05	7.47e-06	2.879e-06	9.1e-07	1.759e-07	1.984e-07	4.482e-08	9.752e-08	8.852e-08	6.155e-09	1.856e-08	2.022e-08	2.036e-07	7.368e-07	1.487e-07	3.898e-07	8.856e-07	1.472e-06	2.091e-06	3.018e-06	4.298e-06	5.273e-06	6.679e-06	7.531e-06	8.577e-06	9.675e-06	1.096e-05	1.148e-05	1.163e-05	1.173e-05	1.311e-05	1.581e-05	1.924e-05	2.262e-05	2.646e-05	2.983e-05	3.235e-05	3.468e-05	3.533e-05	3.833e-05	4.365e-05	4.603e-05	4.734e-05	4.543e-05
750	9.969e+36	9.969e+36	9.969e+36	7.015e-05	1.645e-05	5.682e-05	1.933e-05	3.647e-06	4.886e-05	1.763e-07	2.335e-07	3.469e-07	1.085e-07	1.565e-07	4.849e-08	1.839e-07	9.818e-07	7.298e-07	5.188e-07	8.286e-07	1.611e-06	2.719e-06	4.429e-06	5.886e-06	7.315e-06	9.087e-06	1.14e-05	1.485e-05	1.798e-05	2.109e-05	2.369e-05	2.583e-05	2.787e-05	2.94e-05	3.098e-05	3.278e-05	3.657e-05	4.052e-05	4.288e-05	4.623e-05	5.085e-05	5.269e-05	5.33e-05	5.237e-05	5.329e-05	5.672e-05	5.766e-05	5.62e-05	5.622e-05
700	9.969e+36	0.000273	5.805e-05	4.732e-05	3.877e-05	0.000138	7.169e-05	3.893e-05	2.009e-05	3.075e-05	4.265e-05	3.586e-06	2.21e-06	7.426e-06	1.696e-06	1.779e-06	2.814e-06	4.555e-06	2.002e-06	2.638e-06	4.556e-06	7.68e-06	1.155e-05	1.463e-05	1.607e-05	1.85e-05	2.25e-05	2.691e-05	3.106e-05	3.495e-05	3.811e-05	4.105e-05	4.365e-05	4.538e-05	4.617e-05	4.778e-05	5.066e-05	5.486e-05	5.887e-05	6.238e-05	6.269e-05	6.076e-05	6.258e-05	6.356e-05	6.337e-05	6.196e-05	6.108e-05	6.197e-05	6.195e-05
600	5.613e-06	6.031e-06	4.474e-06	2.691e-06	2.809e-06	4.765e-06	1.242e-05	1.358e-05	1.698e-05	2.883e-05	2.493e-05	1.538e-05	1.272e-05	1.179e-05	1.171e-05	9.99e-06	8.673e-06	8.241e-06	9.467e-06	1.522e-05	2.037e-05	2.28e-05	2.426e-05	2.523e-05	2.658e-05	2.872e-05	3.181e-05	3.614e-05	3.838e-05	4.24e-05	5.1e-05	5.954e-05	6.291e-05	5.986e-05	5.464e-05	5.284e-05	5.457e-05	5.739e-05	5.923e-05	5.832e-05	5.802e-05	6.028e-05	6.041e-05	5.352e-05	4.892e-05	4.985e-05	5.106e-05	5.011e-05	5.108e-05
550	1.362e-05	1.123e-05	6.666e-06	5.367e-06	6.604e-06	1.02e-05	1.563e-05	2.095e-05	2.682e-05	3.038e-05	2.951e-05	2.65e-05	2.581e-05	2.363e-05	2.275e-05	2.036e-05	1.9e-05	1.998e-05	2.321e-05	2.942e-05	3.42e-05	3.362e-05	3.234e-05	3.111e-05	3.325e-05	3.496e-05	3.686e-05	3.834e-05	4.014e-05	4.477e-05	5.404e-05	6.652e-05	7.635e-05	6.808e-05	6.29e-05	6.072e-05	6.037e-05	6.095e-05	6.114e-05	6.547e-05	6.81e-05	6.687e-05	6.105e-05	5.379e-05	5.189e-05	4.794e-05	4.406e-05	4.223e-05	4.067e-05
500	2.707e-05	2.398e-05	1.975e-05	2.04e-05	2.51e-05	3.283e-05	4.193e-05	4.889e-05	5.454e-05	5.33e-05	5.196e-05	4.872e-05	4.771e-05	4.207e-05	4.071e-05	4.427e-05	4.73e-05	5.071e-05	4.738e-05	4.889e-05	4.984e-05	4.594e-05	4.072e-05	3.884e-05	4.07e-05	4.237e-05	4.313e-05	4.281e-05	4.468e-05	5.128e-05	5.917e-05	6.847e-05	7.636e-05	6.542e-05	6.569e-05	7.113e-05	7.17e-05	7.371e-05	7.884e-05	8.279e-05	8.045e-05	7.471e-05	6.816e-05	6.835e-05	6.56e-05	5.171e-05	4.491e-05	4.184e-05	4.528e-05
450	9.268e-05	8.427e-05	6.953e-05	6.544e-05	6.496e-05	6.553e-05	8.361e-05	0.0001083	0.0001281	0.0001391	0.0001197	0.0001081	0.0001013	9.544e-05	9.449e-05	0.000101	0.0001	8.715e-05	7.942e-05	7.399e-05	7.461e-05	6.113e-05	5.025e-05	4.719e-05	5.035e-05	5.336e-05	5.542e-05	5.451e-05	5.713e-05	6.298e-05	6.853e-05	7.302e-05	7.7e-05	7.627e-05	7.592e-05	7.849e-05	7.807e-05	8.619e-05	8.766e-05	8.255e-05	7.627e-05	7.372e-05	7.218e-05	7.156e-05	6.557e-05	5.011e-05	4.196e-05	3.833e-05	3.84e-05
400	0.0002111	0.000191	0.0001596	0.0001456	0.0001414	0.0001376	0.0001631	0.0001953	0.0002346	0.0002803	0.0002835	0.0002742	0.0002398	0.0002142	0.0001907	0.0001705	0.0001519	0.0001317	0.0001031	8.84e-05	7.74e-05	5.643e-05	4.153e-05	3.58e-05	3.842e-05	4.274e-05	4.748e-05	4.843e-05	5.13e-05	5.367e-05	5.753e-05	6.06e-05	6.185e-05	6.16e-05	5.983e-05	5.813e-05	5.776e-05	5.431e-05	4.88e-05	4.439e-05	4.308e-05	4.115e-05	3.891e-05	3.7e-05	3.562e-05	2.962e-05	2.695e-05	2.642e-05	2.742e-05
350	0.0003554	0.0003072	0.0002395	0.0001966	0.0001866	0.00022	0.0002749	0.0003083	0.0003574	0.0004054	0.0003805	0.0003561	0.0003315	0.0002868	0.0002484	0.0002277	0.0001824	0.0001353	8.89e-05	6.777e-05	4.618e-05	2.628e-05	1.631e-05	1.61e-05	2.267e-05	2.813e-05	3.062e-05	3.116e-05	3.188e-05	3.105e-05	3.139e-05	3.263e-05	3.267e-05	3.288e-05	3.253e-05	3.15e-05	3.003e-05	2.597e-05	2.36e-05	2.191e-05	2.045e-05	1.984e-05	1.99e-05	2.006e-05	2.12e-05	2.214e-05	2.297e-05	2.451e-05	2.676e-05
300	0.000255	0.0002353	0.0002032	0.0001835	0.0001914	0.0002505	0.0003187	0.0003755	0.0004098	0.0004342	0.0004627	0.0004989	0.0004728	0.0004127	0.0003375	0.0002721	0.0001848	0.000124	8.763e-05	6.316e-05	4.34e-05	3.893e-05	4.188e-05	4.815e-05	5.605e-05	6.13e-05	6.657e-05	6.956e-05	6.797e-05	6.193e-05	5.718e-05	5.218e-05	4.786e-05	4.64e-05	4.431e-05	4.336e-05	4.347e-05	4.225e-05	4.02e-05	3.868e-05	3.931e-05	4.148e-05	4.598e-05	5.04e-05	5.538e-05	6.295e-05	7.192e-05	8.775e-05	0.0001097
250	6.497e-05	7.028e-05	6.489e-05	5.145e-05	5.736e-05	6.514e-05	6.747e-05	7.032e-05	7.396e-05	7.659e-05	7.987e-05	7.998e-05	7.801e-05	7.703e-05	7.806e-05	7.737e-05	7.618e-05	7.831e-05	8.282e-05	8.582e-05	8.941e-05	9.429e-05	9.942e-05	0.0001039	0.0001094	0.0001165	0.0001217	0.0001317	0.0001321	0.0001245	0.0001161	0.0001104	0.000109	0.0001123	0.0001195	0.0001329	0.0001489	0.0001658	0.0001855	0.0002045	0.0002258	0.0002521	0.0002932	0.0003424	0.0004028	0.0004945	0.0005938	0.0007151	0.000853
200	1.411e-05	1.448e-05	1.508e-05	1.448e-05	1.278e-05	1.057e-05	1.061e-05	1.026e-05	1.044e-05	1.059e-05	9.663e-06	9.594e-06	1.056e-05	1.13e-05	1.106e-05	1.151e-05	1.14e-05	1.204e-05	1.3e-05	1.464e-05	1.683e-05	1.871e-05	1.961e-05	2.058e-05	2.344e-05	2.669e-05	2.969e-05	3.23e-05	3.39e-05	3.761e-05	4.403e-05	5.513e-05	6.606e-05	8.02e-05	0.0001006	0.0001273	0.0001665	0.0002173	0.0002811	0.0003429	0.0004033	0.0004816	0.0005848	0.0006898	0.0008196	0.001002	0.001188	0.001379	0.001579
190	8.613e-06	7.384e-06	5.293e-06	5.111e-06	4.763e-06	4.448e-06	4.248e-06	4.139e-06	4.183e-06	3.957e-06	3.591e-06	3.623e-06	4.166e-06	4.856e-06	4.907e-06	5.123e-06	5.322e-06	5.949e-06	6.612e-06	7.459e-06	8.635e-06	9.672e-06	1.031e-05	1.114e-05	1.285e-05	1.451e-05	1.614e-05	1.716e-05	1.763e-05	1.963e-05	2.253e-05	2.705e-05	3.134e-05	3.834e-05	5.07e-05	6.812e-05	9.606e-05	0.0001286	0.0001675	0.0002097	0.0002587	0.0003199	0.0003872	0.0004627	0.0005609	0.0006972	0.0008141	0.000929	0.001086
180	2.358e-06	1.788e-06	1.212e-06	1.416e-06	1.54e-06	1.503e-06	1.308e-06	1.333e-06	1.235e-06	1.152e-06	1.159e-06	1.389e-06	1.603e-06	2.125e-06	2.248e-06	2.388e-06	2.59e-06	2.996e-06	3.381e-06	3.621e-06	4.075e-06	4.551e-06	4.647e-06	4.863e-06	5.58e-06	6.241e-06	6.914e-06	7.01e-06	6.852e-06	7.581e-06	8.314e-06	9.048e-06	9.606e-06	1.192e-05	1.752e-05	2.634e-05	4.239e-05	5.978e-05	7.881e-05	0.000102	0.0001328	0.0001713	0.0002067	0.0002488	0.0003092	0.0003915	0.0004537	0.0005156	0.0006246
170	1.362e-07	3.746e-07	7.66e-07	1.016e-06	7.866e-07	4.072e-07	5.242e-07	5.295e-07	4.557e-07	5.545e-07	5.392e-07	6.741e-07	7.535e-07	8.144e-07	8.554e-07	9.581e-07	1.161e-06	1.455e-06	1.575e-06	1.622e-06	1.696e-06	1.779e-06	1.591e-06	1.586e-06	1.9e-06	2.169e-06	2.335e-06	2.173e-06	1.916e-06	1.874e-06	1.84e-06	1.629e-06	1.373e-06	1.52e-06	1.929e-06	3.28e-06	7.381e-06	1.295e-05	1.761e-05	2.325e-05	3.049e-05	4.194e-05	5.078e-05	5.777e-05	7.62e-05	9.945e-05	0.0001229	0.0001531	0.0002113
160	3.544e-07	5.179e-07	5.6e-07	3.908e-07	2.767e-07	1.564e-07	1.725e-07	1.644e-07	1.621e-07	1.695e-07	1.919e-07	2.547e-07	2.72e-07	2.564e-07	2.552e-07	2.869e-07	3.808e-07	4.978e-07	5.507e-07	5.531e-07	5.467e-07	5.395e-07	4.387e-07	4.063e-07	5.476e-07	6.454e-07	6.943e-07	6.929e-07	6.655e-07	7.202e-07	6.955e-07	5.866e-07	4.747e-07	4.341e-07	4.815e-07	7.63e-07	1.644e-06	2.886e-06	4.069e-06	5.583e-06	7.43e-06	1.022e-05	1.275e-05	1.515e-05	2.08e-05	2.76e-05	3.579e-05	4.728e-05	6.719e-05
150	1.979e-07	2.458e-07	2.114e-07	9.292e-08	5.753e-08	3.692e-08	3.205e-08	2.701e-08	3.397e-08	2.655e-08	3.996e-08	5.77e-08	5.785e-08	4.28e-08	3.756e-08	4.273e-08	6.957e-08	9.839e-08	1.131e-07	1.092e-07	9.791e-08	8.472e-08	5.43e-08	4.17e-08	8.646e-08	1.219e-07	1.583e-07	2.018e-07	2.299e-07	2.545e-07	2.176e-07	1.447e-07	9.808e-08	5.775e-08	3.597e-08	3.18e-08	3.3e-08	5.874e-08	1.554e-07	3.173e-07	4.76e-07	6.642e-07	1.013e-06	1.518e-06	2.481e-06	3.56e-06	5.483e-06	8.531e-06	1.318e-05
140	2.631e-08	1.571e-08	3.745e-09	2.251e-09	9.253e-10	7.016e-10	5.641e-10	3.992e-10	2.66e-10	6.601e-11	2.145e-11	1.285e-11	1.511e-11	1.841e-11	3.004e-11	1.239e-10	5.632e-10	1.12e-09	1.656e-09	1.717e-09	2.062e-09	2.15e-09	3.567e-09	7.556e-09	1.46e-08	3.203e-08	6.329e-08	8.572e-08	9.539e-08	8.586e-08	5.898e-08	2.084e-08	4.474e-09	1.849e-09	9.332e-10	1.052e-09	2.368e-09	3.029e-09	4.092e-09	6.769e-09	1.252e-08	2.454e-08	4.292e-08	7.985e-08	1.589e-07	2.98e-07	5.974e-07	1.06e-06	1.88e-06
130	1.52e-11	1.096e-11	4.271e-12	3.507e-12	1.833e-12	8.08e-13	3.144e-13	9.391e-14	1.997e-14	1.492e-14	1.079e-14	9.194e-15	1.203e-14	2.256e-14	4.021e-14	5.889e-13	6.557e-12	1.978e-11	4.129e-11	4.074e-11	5.526e-11	2.839e-10	6.076e-10	1.032e-09	2.843e-09	8.238e-09	1.269e-08	8.819e-09	3.83e-09	2.449e-09	2.45e-09	2.255e-09	1.763e-09	1.191e-09	5.376e-10	2.232e-10	3.767e-10	4.534e-10	1.104e-10	1.356e-11	5.138e-10	1.457e-09	3.373e-09	7.266e-09	1.993e-08	4.228e-08	1.04e-07	1.908e-07	3.461e-07
120	1.081e-15	1.41e-15	2.339e-15	1.732e-15	1.19e-15	1.222e-15	5.979e-16	5.7e-16	3.388e-16	5.691e-16	3.087e-16	1.447e-16	4.706e-16	6.884e-16	9.614e-16	3.453e-15	1.731e-14	3.348e-13	1.816e-12	4.678e-12	9.355e-12	2.192e-11	2.642e-11	1.942e-11	1.289e-11	1.704e-11	6.943e-11	2.738e-10	7.273e-10	1.017e-09	1.109e-09	1.048e-09	8.375e-10	6.012e-10	3.066e-10	9.396e-11	1.148e-11	3.581e-12	7.941e-13	1.096e-13	3.319e-14	2.125e-14	1.65e-12	3.616e-11	1.287e-10	5.999e-10	2.541e-09	7.365e-09	2.072e-08
110	0	0	0	1.236e-23	2.214e-21	1.557e-21	1.513e-21	2.304e-21	5.874e-22	1.856e-21	6.341e-20	7.942e-19	3.755e-18	1.745e-17	1.768e-16	4.982e-16	8.779e-16	1.124e-14	9.402e-14	7.475e-13	2.301e-12	5.326e-12	4.973e-12	3.402e-12	1.073e-12	4.437e-13	8.326e-12	6.673e-11	1.855e-10	2.708e-10	3.12e-10	3.089e-10	2.578e-10	2.048e-10	1.243e-10	4.222e-11	3.943e-12	3.754e-14	1.39e-16	4.293e-17	1.263e-17	1.854e-17	4.261e-15	1.874e-14	2.807e-15	3.333e-14	5.21e-12	2.032e-10	1.09e-09
100	0	0	0	0	0	0	0	0	0	0	0	0	0	1.927e-18	2.295e-17	2.759e-17	7.435e-18	1.35e-16	2.96e-15	3.951e-14	2.522e-13	9.152e-13	1.104e-12	7.784e-13	1.931e-13	4.408e-14	7.405e-13	6.44e-12	1.759e-11	3.019e-11	3.949e-11	4.386e-11	4.234e-11	3.752e-11	2.474e-11	8.824e-12	7.505e-13	3.579e-15	1.208e-18	0	0	6.489e-22	4.774e-20	1.095e-18	1.877e-17	6.508e-16	2.096e-12	1.155e-10	4.491e-10
75	0	0	0	0	0	0	0	0	0	0	0	0	0	0	0	0	0	0	0	0	0	0	6.243e-22	4.374e-21	2.996e-20	2.462e-20	8.07e-21	1.353e-23	0	0	0	0	0	0	0	0	0	0	0	0	0	0	0	0	0	0	0	0	0
50	0	0	0	0	0	0	0	0	0	0	0	0	0	0	0	0	0	0	0	0	0	0	0	0	0	0	0	0	0	0	0	0	0	0	0	0	0	0	0	0	0	0	0	0	0	0	0	0	0
[truncated: 131 more columns]

## Sheet: H2SO4-NH3-H2O ion-induced
Note: Row 2 is latitude (degree north), Column 1 is pressure (hPa), and other rows and columns are NPF rates (# cm-3 s-1).
	-89.5	-88.5	-87.5	-86.5	-85.5	-84.5	-83.5	-82.5	-81.5	-80.5	-79.5	-78.5	-77.5	-76.5	-75.5	-74.5	-73.5	-72.5	-71.5	-70.5	-69.5	-68.5	-67.5	-66.5	-65.5	-64.5	-63.5	-62.5	-61.5	-60.5	-59.5	-58.5	-57.5	-56.5	-55.5	-54.5	-53.5	-52.5	-51.5	-50.5	-49.5	-48.5	-47.5	-46.5	-45.5	-44.5	-43.5	-42.5	-41.5
1007	9.969e+36	9.969e+36	9.969e+36	9.969e+36	9.969e+36	9.969e+36	9.969e+36	9.969e+36	9.969e+36	9.969e+36	9.969e+36	9.969e+36	9.969e+36	9.969e+36	9.969e+36	9.969e+36	9.969e+36	9.969e+36	9.969e+36	9.969e+36	9.969e+36	9.969e+36	9.969e+36	9.969e+36	9.969e+36	9.969e+36	9.969e+36	9.969e+36	9.969e+36	9.969e+36	9.969e+36	9.969e+36	9.969e+36	9.969e+36	9.969e+36	9.969e+36	9.969e+36	9.969e+36	0.0007052	0.0004513	0.0002531	0.0001768	0.0001116	0.0001129	0.0001193	0.0001537	0.0001875	0.0002571	0.0003903
1000	9.969e+36	9.969e+36	9.969e+36	9.969e+36	9.969e+36	9.969e+36	9.969e+36	9.969e+36	9.969e+36	9.969e+36	9.969e+36	9.969e+36	9.969e+36	9.969e+36	9.969e+36	9.969e+36	9.969e+36	9.969e+36	9.969e+36	9.969e+36	9.969e+36	9.969e+36	9.969e+36	9.969e+36	9.969e+36	9.969e+36	9.969e+36	9.969e+36	9.969e+36	9.969e+36	9.969e+36	9.969e+36	9.969e+36	9.969e+36	4.303e-05	4.504e-05	4.78e-05	7.595e-05	9.257e-05	7.475e-05	6.369e-05	5.541e-05	8.27e-05	0.0001083	0.0001503	0.0002203	0.0002577	0.0003375	0.0005463
925	9.969e+36	9.969e+36	9.969e+36	9.969e+36	9.969e+36	1.078e-08	9.037e-09	2.461e-07	1.642e-07	1.608e-07	9.108e-08	6.495e-08	3.763e-08	2.86e-08	4.794e-08	1.834e-07	5.852e-07	9.18e-07	1.443e-06	2.737e-06	5.487e-06	1.099e-05	1.523e-05	1.256e-05	1.453e-05	1.583e-05	1.518e-05	1.487e-05	1.439e-05	1.275e-05	1.126e-05	9.715e-06	9.45e-06	9.433e-06	1.116e-05	1.434e-05	2.388e-05	4.006e-05	5.936e-05	7.872e-05	0.0001063	0.0001263	0.0001698	0.0002226	0.0002788	0.0003214	0.0003614	0.0004251	0.0006797
850	9.969e+36	9.969e+36	9.969e+36	9.969e+36	5.309e-08	5.107e-07	2.517e-07	8.887e-08	6.018e-08	9.316e-08	5.349e-08	1.726e-08	1.704e-08	1.351e-08	6.662e-09	1.199e-08	9.252e-09	1.871e-08	6.276e-08	4.36e-08	7.108e-08	1.726e-07	5.837e-07	8.767e-07	1.567e-06	2.296e-06	3.377e-06	5.05e-06	6.539e-06	7.551e-06	8.505e-06	1.067e-05	1.219e-05	1.367e-05	1.656e-05	2.187e-05	2.85e-05	3.815e-05	4.982e-05	6.512e-05	8.334e-05	0.0001038	0.0001395	0.0001757	0.0002146	0.0002505	0.0002667	0.0002878	0.0003026
800	9.969e+36	9.969e+36	9.969e+36	9.969e+36	9.078e-07	6.817e-07	3.035e-07	1.455e-07	8.861e-08	4.973e-08	4.743e-08	3.323e-08	3.467e-08	3.09e-08	1.225e-08	1.58e-08	1.914e-08	7.133e-08	1.386e-07	9.133e-08	2.456e-07	6.075e-07	1.083e-06	1.78e-06	2.662e-06	3.702e-06	5.316e-06	8.629e-06	1.224e-05	1.691e-05	2.198e-05	2.718e-05	3.151e-05	3.502e-05	4.009e-05	5.037e-05	6.735e-05	8.945e-05	0.000116	0.0001475	0.0001819	0.0002188	0.0002554	0.0002797	0.0003192	0.0003871	0.0004293	0.000455	0.0004471
750	9.969e+36	9.969e+36	9.969e+36	1.502e-06	4.033e-07	7.027e-07	4.307e-07	1.997e-07	7.879e-07	8.018e-08	8.875e-08	9.768e-08	5.715e-08	5.241e-08	4.339e-08	8.327e-08	1.615e-07	2.125e-07	2.136e-07	3.659e-07	8.361e-07	1.729e-06	2.952e-06	3.839e-06	4.623e-06	6.147e-06	8.452e-06	1.266e-05	1.804e-05	2.461e-05	3.217e-05	3.959e-05	4.482e-05	5.063e-05	6.057e-05	7.405e-05	9.657e-05	0.0001235	0.0001498	0.0001788	0.0002153	0.0002454	0.0002712	0.0002873	0.000315	0.0003673	0.0004039	0.0004151	0.0004277
700	9.969e+36	2.623e-06	1.024e-06	6.798e-07	5.883e-07	1.02e-06	9.492e-07	8.029e-07	6.655e-07	8.209e-07	9.256e-07	3.342e-07	2.988e-07	4.312e-07	2.6e-07	3.073e-07	4.315e-07	6.555e-07	6.402e-07	9.894e-07	2.021e-06	3.679e-06	5.506e-06	6.419e-06	6.734e-06	8.13e-06	1.078e-05	1.456e-05	1.9e-05	2.372e-05	2.828e-05	3.406e-05	3.914e-05	4.298e-05	5.011e-05	6.207e-05	8.019e-05	9.985e-05	0.0001206	0.000139	0.0001568	0.0001733	0.0001982	0.0002176	0.0002393	0.0002623	0.0002835	0.0003076	0.0003254
600	9.533e-07	9.123e-07	7.335e-07	6.29e-07	6.645e-07	8.033e-07	1.004e-06	1.057e-06	1.188e-06	1.4e-06	1.461e-06	1.25e-06	1.075e-06	1.012e-06	1.011e-06	1.008e-06	1.024e-06	1.1e-06	1.36e-06	2.2e-06	2.721e-06	3.092e-06	3.426e-06	3.539e-06	3.827e-06	4.362e-06	5.159e-06	6.262e-06	6.95e-06	7.567e-06	8.587e-06	9.669e-06	1.079e-05	1.193e-05	1.385e-05	1.663e-05	1.995e-05	2.327e-05	2.72e-05	3.111e-05	3.516e-05	4.118e-05	4.697e-05	5.042e-05	5.572e-05	6.533e-05	7.442e-05	8.321e-05	9.838e-05
550	1.291e-06	1.154e-06	9.321e-07	8.444e-07	9.435e-07	1.14e-06	1.323e-06	1.448e-06	1.578e-06	1.732e-06	1.687e-06	1.519e-06	1.414e-06	1.37e-06	1.478e-06	1.435e-06	1.34e-06	1.332e-06	1.607e-06	2.057e-06	2.241e-06	2.224e-06	2.26e-06	2.308e-06	2.494e-06	2.718e-06	3.095e-06	3.47e-06	3.789e-06	4.163e-06	4.741e-06	5.467e-06	6.379e-06	6.99e-06	7.822e-06	8.799e-06	9.947e-06	1.151e-05	1.367e-05	1.618e-05	1.879e-05	2.147e-05	2.375e-05	2.571e-05	2.841e-05	3.173e-05	3.483e-05	4.06e-05	4.843e-05
500	1.328e-06	1.275e-06	1.205e-06	1.207e-06	1.335e-06	1.47e-06	1.586e-06	1.672e-06	1.754e-06	1.733e-06	1.703e-06	1.609e-06	1.613e-06	1.596e-06	1.623e-06	1.607e-06	1.584e-06	1.561e-06	1.56e-06	1.533e-06	1.521e-06	1.487e-06	1.426e-06	1.425e-06	1.513e-06	1.641e-06	1.778e-06	1.885e-06	2.013e-06	2.243e-06	2.549e-06	2.924e-06	3.391e-06	3.665e-06	4.029e-06	4.598e-06	5.158e-06	5.933e-06	7.051e-06	8.253e-06	9.385e-06	1.038e-05	1.098e-05	1.2e-05	1.294e-05	1.395e-05	1.506e-05	1.74e-05	2.263e-05
450	1.564e-06	1.515e-06	1.432e-06	1.368e-06	1.344e-06	1.301e-06	1.39e-06	1.519e-06	1.649e-06	1.716e-06	1.604e-06	1.52e-06	1.511e-06	1.505e-06	1.479e-06	1.519e-06	1.457e-06	1.289e-06	1.113e-06	1.027e-06	1.008e-06	9.163e-07	8.435e-07	8.332e-07	8.809e-07	9.468e-07	1.011e-06	1.061e-06	1.117e-06	1.217e-06	1.349e-06	1.494e-06	1.632e-06	1.749e-06	1.919e-06	2.223e-06	2.525e-06	2.872e-06	3.214e-06	3.517e-06	3.874e-06	4.205e-06	4.401e-06	4.656e-06	4.894e-06	5.419e-06	5.839e-06	6.579e-06	7.745e-06
400	1.221e-06	1.174e-06	1.106e-06	1.036e-06	9.966e-07	9.681e-07	9.993e-07	1.042e-06	1.126e-06	1.25e-06	1.25e-06	1.226e-06	1.188e-06	1.157e-06	1.116e-06	1.079e-06	9.901e-07	8.762e-07	7.308e-07	6.287e-07	5.577e-07	4.647e-07	4.017e-07	3.768e-07	3.907e-07	4.195e-07	4.515e-07	4.697e-07	4.865e-07	5.097e-07	5.494e-07	5.915e-07	6.281e-07	6.664e-07	7.181e-07	7.922e-07	8.715e-07	9.28e-07	9.886e-07	1.047e-06	1.145e-06	1.255e-06	1.355e-06	1.454e-06	1.601e-06	1.81e-06	1.991e-06	2.26e-06	2.701e-06
350	9.426e-07	8.64e-07	7.592e-07	6.388e-07	5.771e-07	5.78e-07	6.226e-07	6.415e-07	6.823e-07	7.541e-07	7.726e-07	7.843e-07	7.665e-07	7.192e-07	6.853e-07	6.576e-07	5.754e-07	4.94e-07	3.974e-07	3.245e-07	2.483e-07	1.847e-07	1.474e-07	1.363e-07	1.448e-07	1.556e-07	1.636e-07	1.657e-07	1.663e-07	1.692e-07	1.746e-07	1.831e-07	1.895e-07	2.014e-07	2.163e-07	2.351e-07	2.568e-07	2.697e-07	2.923e-07	3.158e-07	3.524e-07	4.05e-07	4.731e-07	5.282e-07	6.01e-07	6.904e-07	8.027e-07	9.538e-07	1.163e-06
300	4.639e-07	4.395e-07	3.781e-07	3.046e-07	2.737e-07	2.904e-07	3.305e-07	3.766e-07	4.289e-07	4.78e-07	5.199e-07	5.556e-07	5.421e-07	4.958e-07	4.468e-07	3.997e-07	3.326e-07	2.789e-07	2.377e-07	2.019e-07	1.676e-07	1.497e-07	1.454e-07	1.444e-07	1.465e-07	1.502e-07	1.539e-07	1.543e-07	1.514e-07	1.466e-07	1.456e-07	1.455e-07	1.465e-07	1.56e-07	1.71e-07	1.909e-07	2.15e-07	2.344e-07	2.592e-07	2.901e-07	3.33e-07	3.884e-07	4.617e-07	5.385e-07	6.302e-07	7.514e-07	8.794e-07	1.059e-06	1.328e-06
250	1.271e-07	1.274e-07	1.191e-07	1.05e-07	1.115e-07	1.206e-07	1.219e-07	1.262e-07	1.359e-07	1.411e-07	1.453e-07	1.444e-07	1.394e-07	1.355e-07	1.337e-07	1.295e-07	1.248e-07	1.272e-07	1.293e-07	1.27e-07	1.256e-07	1.289e-07	1.332e-07	1.356e-07	1.381e-07	1.416e-07	1.452e-07	1.535e-07	1.562e-07	1.559e-07	1.553e-07	1.585e-07	1.685e-07	1.897e-07	2.148e-07	2.489e-07	2.891e-07	3.318e-07	3.871e-07	4.473e-07	5.129e-07	5.906e-07	6.963e-07	8.168e-07	9.718e-07	1.16e-06	1.355e-06	1.582e-06	1.848e-06
200	1.792e-08	1.862e-08	1.8e-08	1.677e-08	1.484e-08	1.234e-08	1.204e-08	1.155e-08	1.171e-08	1.152e-08	1.049e-08	1.114e-08	1.211e-08	1.287e-08	1.221e-08	1.214e-08	1.184e-08	1.214e-08	1.239e-08	1.304e-08	1.466e-08	1.578e-08	1.597e-08	1.62e-08	1.763e-08	1.882e-08	1.999e-08	2.099e-08	2.145e-08	2.34e-08	2.718e-08	3.365e-08	3.896e-08	4.683e-08	5.946e-08	7.604e-08	1.001e-07	1.309e-07	1.685e-07	2.048e-07	2.397e-07	2.821e-07	3.345e-07	3.884e-07	4.553e-07	5.466e-07	6.263e-07	6.969e-07	7.871e-07
190	9.481e-09	7.923e-09	5.128e-09	4.686e-09	4.211e-09	3.957e-09	3.817e-09	3.832e-09	3.924e-09	3.789e-09	3.523e-09	3.821e-09	4.467e-09	5.425e-09	5.528e-09	5.646e-09	5.677e-09	6.115e-09	6.38e-09	6.721e-09	7.495e-09	8.019e-09	8.302e-09	8.579e-09	9.295e-09	9.878e-09	1.06e-08	1.104e-08	1.115e-08	1.218e-08	1.383e-08	1.621e-08	1.801e-08	2.167e-08	2.853e-08	3.809e-08	5.299e-08	7e-08	8.941e-08	1.105e-07	1.344e-07	1.64e-07	1.947e-07	2.277e-07	2.705e-07	3.281e-07	3.748e-07	4.161e-07	4.76e-07
180	1.722e-09	1.276e-09	8.22e-10	9.665e-10	1.031e-09	1.023e-09	9.385e-10	1.042e-09	1.067e-09	1.097e-09	1.131e-09	1.467e-09	1.806e-09	2.357e-09	2.55e-09	2.75e-09	2.892e-09	3.269e-09	3.458e-09	3.428e-09	3.646e-09	3.849e-09	3.814e-09	3.646e-09	3.755e-09	3.974e-09	4.339e-09	4.415e-09	4.312e-09	4.667e-09	5.008e-09	5.176e-09	5.161e-09	6.221e-09	8.911e-09	1.31e-08	2.055e-08	2.813e-08	3.568e-08	4.542e-08	5.853e-08	7.529e-08	8.953e-08	1.051e-07	1.278e-07	1.578e-07	1.806e-07	2.02e-07	2.38e-07
170	1.652e-10	2.81e-10	4.867e-10	6.354e-10	5.041e-10	3.107e-10	3.571e-10	3.546e-10	3.865e-10	6.164e-10	7.008e-10	8.807e-10	9.435e-10	9.571e-10	9.357e-10	1.113e-09	1.408e-09	1.723e-09	1.805e-09	1.732e-09	1.701e-09	1.684e-09	1.44e-09	1.195e-09	1.203e-09	1.317e-09	1.427e-09	1.328e-09	1.175e-09	1.109e-09	1.008e-09	8.444e-10	7.059e-10	8.001e-10	1.022e-09	1.649e-09	3.531e-09	6.079e-09	8.088e-09	1.04e-08	1.325e-08	1.779e-08	2.108e-08	2.341e-08	3.017e-08	3.914e-08	4.724e-08	5.759e-08	7.553e-08
160	2.344e-10	3.615e-10	4.496e-10	3.233e-10	2.112e-10	1.234e-10	1.301e-10	1.218e-10	1.262e-10	1.739e-10	2.222e-10	3.135e-10	3.466e-10	3.194e-10	3.039e-10	3.424e-10	4.604e-10	5.634e-10	6.102e-10	5.813e-10	5.331e-10	5.041e-10	3.999e-10	3.164e-10	3.48e-10	3.941e-10	4.303e-10	4.208e-10	3.889e-10	3.868e-10	3.54e-10	2.912e-10	2.352e-10	2.315e-10	2.65e-10	3.984e-10	8.09e-10	1.386e-09	1.9e-09	2.55e-09	3.322e-09	4.454e-09	5.445e-09	6.295e-09	8.363e-09	1.102e-08	1.397e-08	1.825e-08	2.502e-08
150	1.767e-10	2.074e-10	2.003e-10	1.068e-10	5.904e-11	3.312e-11	3.041e-11	2.57e-11	2.416e-11	2.244e-11	3.803e-11	6.559e-11	7.591e-11	6.021e-11	5.46e-11	5.523e-11	8.463e-11	1.04e-10	1.202e-10	1.137e-10	9.269e-11	7.939e-11	5.196e-11	3.784e-11	5.844e-11	7.871e-11	1.013e-10	1.192e-10	1.231e-10	1.214e-10	1.005e-10	6.855e-11	4.676e-11	3.23e-11	2.475e-11	2.487e-11	2.979e-11	4.69e-11	9.182e-11	1.751e-10	2.616e-10	3.496e-10	5.08e-10	7.062e-10	1.067e-09	1.51e-09	2.264e-09	3.535e-09	5.386e-09
140	7.05e-11	4.81e-11	1.877e-11	8.563e-12	4.923e-12	3.307e-12	2.339e-12	1.705e-12	1.441e-12	6.319e-13	3.706e-13	2.942e-13	3.209e-13	4.272e-13	5.501e-13	8.834e-13	1.654e-12	2.399e-12	3.378e-12	3.93e-12	4.737e-12	5.01e-12	5.302e-12	7.973e-12	1.343e-11	2.369e-11	4.117e-11	5.163e-11	5.261e-11	4.331e-11	2.819e-11	1.127e-11	3.282e-12	1.26e-12	9.648e-13	1.646e-12	3.15e-12	4.427e-12	6.138e-12	8.541e-12	1.139e-11	1.725e-11	2.574e-11	4.229e-11	8.055e-11	1.435e-10	2.736e-10	4.801e-10	8.278e-10
130	1.257e-12	8.419e-13	3.056e-13	2.076e-13	1.219e-13	6.927e-14	4.02e-14	2.2e-14	6.523e-15	6.154e-15	5.489e-15	4.363e-15	5.064e-15	9.235e-15	1.145e-14	1.249e-14	1.809e-14	4.829e-14	1.619e-13	3.297e-13	5.015e-13	9.848e-13	1.823e-12	2.862e-12	3.752e-12	6.364e-12	9.507e-12	8.473e-12	5.256e-12	3.014e-12	2.048e-12	1.608e-12	1.099e-12	6.88e-13	3.395e-13	2.171e-13	3.044e-13	3.414e-13	1.824e-13	9.366e-14	3.494e-13	8.847e-13	2.067e-12	4.222e-12	9.614e-12	1.943e-11	4.338e-11	7.835e-11	1.382e-10
120	1.081e-15	1.354e-15	1.969e-15	1.498e-15	1.028e-15	9.301e-16	5.661e-16	5.52e-16	3.111e-16	5.281e-16	2.969e-16	1.227e-16	2.718e-16	4.964e-16	6.243e-16	1.145e-15	1.309e-15	8.296e-15	3.316e-14	8.597e-14	1.355e-13	2.075e-13	2.949e-13	3.043e-13	2.134e-13	2.226e-13	4.016e-13	8.163e-13	1.315e-12	1.472e-12	1.396e-12	1.16e-12	8.085e-13	4.975e-13	2.327e-13	8.676e-14	2.568e-14	1.414e-14	8.135e-15	3.285e-15	9.831e-16	3.449e-16	8.697e-15	6.081e-14	1.535e-13	4.145e-13	1.37e-12	3.582e-12	9.271e-12
110	0	0	0	1.236e-23	2.214e-21	1.557e-21	1.513e-21	2.304e-21	5.874e-22	1.856e-21	6.341e-20	7.942e-19	3.755e-18	1.614e-17	1.428e-16	3.397e-16	4.928e-16	2.51e-15	9.944e-15	2.747e-14	4.93e-14	6.437e-14	5.001e-14	3.154e-14	1.468e-14	1.652e-14	7.589e-14	2.409e-13	4.927e-13	7.192e-13	7.993e-13	6.951e-13	4.891e-13	2.976e-13	1.398e-13	5.017e-14	9.65e-15	4.665e-16	3.67e-17	2.305e-17	8.03e-18	3.673e-18	2.221e-16	6.246e-16	1.262e-16	3.821e-16	6.258e-15	1.165e-13	5.661e-13
100	0	0	0	0	0	0	0	0	0	0	0	0	0	1.927e-18	2.292e-17	2.755e-17	7.435e-18	1.094e-16	8.76e-16	3.531e-15	9.595e-15	1.655e-14	1.586e-14	1.006e-14	3.427e-15	1.646e-15	7.862e-15	3.412e-14	9.87e-14	1.8e-13	2.246e-13	2.142e-13	1.62e-13	9.862e-14	4.442e-14	1.471e-14	2.48e-15	7.518e-17	1.065e-19	0	0	6.489e-22	4.596e-20	4.934e-19	2.774e-18	2.175e-17	1.887e-15	5.247e-14	1.779e-13
75	0	0	0	0	0	0	0	0	0	0	0	0	0	0	0	0	0	0	0	0	0	0	6.243e-22	4.374e-21	2.996e-20	2.462e-20	8.07e-21	1.353e-23	0	0	0	0	0	0	0	0	0	0	0	0	0	0	0	0	0	0	0	0	0
50	0	0	0	0	0	0	0	0	0	0	0	0	0	0	0	0	0	0	0	0	0	0	0	0	0	0	0	0	0	0	0	0	0	0	0	0	0	0	0	0	0	0	0	0	0	0	0	0	0
[truncated: 131 more columns]

## Sheet: H2SO4-HNO3-NH3
Note: Row 2 is latitude (degree north), Column 1 is pressure (hPa), and other rows and columns are NPF rates (# cm-3 s-1).
	-89.5	-88.5	-87.5	-86.5	-85.5	-84.5	-83.5	-82.5	-81.5	-80.5	-79.5	-78.5	-77.5	-76.5	-75.5	-74.5	-73.5	-72.5	-71.5	-70.5	-69.5	-68.5	-67.5	-66.5	-65.5	-64.5	-63.5	-62.5	-61.5	-60.5	-59.5	-58.5	-57.5	-56.5	-55.5	-54.5	-53.5	-52.5	-51.5	-50.5	-49.5	-48.5	-47.5	-46.5	-45.5	-44.5	-43.5	-42.5	-41.5
1007	9.969e+36	9.969e+36	9.969e+36	9.969e+36	9.969e+36	9.969e+36	9.969e+36	9.969e+36	9.969e+36	9.969e+36	9.969e+36	9.969e+36	9.969e+36	9.969e+36	9.969e+36	9.969e+36	9.969e+36	9.969e+36	9.969e+36	9.969e+36	9.969e+36	9.969e+36	9.969e+36	9.969e+36	9.969e+36	9.969e+36	9.969e+36	9.969e+36	9.969e+36	9.969e+36	9.969e+36	9.969e+36	9.969e+36	9.969e+36	9.969e+36	9.969e+36	9.969e+36	9.969e+36	0	0	0	0	0	0	0	0	0	0	0
1000	9.969e+36	9.969e+36	9.969e+36	9.969e+36	9.969e+36	9.969e+36	9.969e+36	9.969e+36	9.969e+36	9.969e+36	9.969e+36	9.969e+36	9.969e+36	9.969e+36	9.969e+36	9.969e+36	9.969e+36	9.969e+36	9.969e+36	9.969e+36	9.969e+36	9.969e+36	9.969e+36	9.969e+36	9.969e+36	9.969e+36	9.969e+36	9.969e+36	9.969e+36	9.969e+36	9.969e+36	9.969e+36	9.969e+36	9.969e+36	0	0	0	0	0	0	0	0	0	0	0	0	0	0	0
925	9.969e+36	9.969e+36	9.969e+36	9.969e+36	9.969e+36	1.581e-19	1.778e-18	4.094e-15	1.741e-15	8.654e-16	3.358e-16	1.493e-15	6.549e-16	6.397e-18	7.793e-20	3.028e-20	2.15e-20	1.097e-20	1.335e-19	3.293e-19	3.003e-19	1.569e-19	9.002e-20	5.282e-20	4.428e-20	3.457e-20	5.623e-21	3.954e-23	0	0	0	0	0	0	0	0	0	0	0	0	0	0	0	0	0	0	0	0	0
850	9.969e+36	9.969e+36	9.969e+36	9.969e+36	1.287e-16	2.606e-13	1.079e-13	7.932e-15	3.511e-15	2.143e-15	3.076e-16	6.759e-17	3.343e-17	2.02e-18	4.816e-19	9.169e-18	2.069e-21	2.08e-17	2.374e-16	1.411e-16	8.481e-19	9.345e-18	9.404e-18	1.07e-20	5.092e-23	2.871e-23	4.726e-24	2.154e-23	3.664e-25	1.237e-25	8.051e-29	0	0	0	0	0	0	0	0	0	0	0	0	0	0	0	0	0	0
800	9.969e+36	9.969e+36	9.969e+36	9.969e+36	1.609e-12	1.495e-12	1.937e-13	3.433e-14	4.595e-15	2.798e-16	5.356e-16	4.219e-16	7.263e-17	7.803e-18	5.87e-17	4.091e-17	1.173e-15	5.925e-16	3.626e-15	7.103e-16	5.614e-17	1.438e-16	3.537e-17	3.404e-22	1.046e-24	2.763e-25	5.329e-24	2.06e-23	3.689e-23	5.118e-23	7.8e-25	0	0	0	0	0	0	0	0	0	0	0	0	0	0	0	0	0	0
750	9.969e+36	9.969e+36	9.969e+36	8.688e-12	1.019e-12	3.126e-12	8.248e-13	1.213e-13	3.156e-12	7.415e-15	8.856e-15	7.695e-15	3.73e-15	3.965e-16	9.485e-16	1.023e-14	3.103e-14	2.334e-14	4.426e-15	1.406e-15	1.332e-15	9.432e-16	1.509e-19	4.58e-20	2.119e-20	3.058e-18	2.687e-17	5.339e-17	9.82e-18	3.805e-19	9.889e-20	1.01e-21	2.107e-23	0	0	0	0	0	0	0	0	0	0	0	0	0	0	0	0
700	9.969e+36	3.16e-11	2.292e-12	1.903e-12	1.475e-12	5.747e-12	3.516e-12	2.18e-12	1.253e-12	2.479e-12	3.932e-12	1.584e-13	4.687e-14	2.862e-13	9.387e-14	9.759e-14	6.965e-14	4.913e-14	2.405e-14	1.538e-14	8.464e-15	6.7e-18	5.381e-18	7.092e-18	3.937e-17	4.144e-16	1.689e-15	6.632e-16	3.901e-20	3.761e-19	6.623e-16	1.69e-15	1.418e-16	4.42e-17	1.438e-17	5.063e-21	4.862e-22	9.442e-25	2.195e-26	0	0	0	0	0	0	0	0	0	0
600	7.181e-14	7.129e-14	6.854e-14	5.97e-14	7.294e-14	1.183e-13	1.37e-12	2.752e-12	1.941e-12	5.36e-12	2.215e-12	8.576e-13	6.709e-13	6.112e-13	4.485e-13	3.978e-13	4.991e-13	5.843e-13	7.203e-13	1.223e-12	9.227e-13	4.012e-13	2.835e-13	2.331e-13	2.1e-13	2.172e-13	2.818e-13	4.572e-13	1.135e-12	5.408e-12	2.746e-11	9.596e-11	1.753e-10	1.645e-10	8.225e-11	3.884e-11	3.053e-11	2.788e-11	2.19e-11	1.635e-11	1.155e-11	1.242e-11	1.75e-11	9.899e-12	3.694e-12	7.356e-13	4.7e-13	5.919e-15	8.943e-17
550	5.466e-13	4.319e-13	2.779e-13	2.58e-13	3.457e-13	4.591e-13	8.913e-13	1.565e-12	2.618e-12	3.406e-12	3.298e-12	3.059e-12	2.858e-12	2.982e-12	3.392e-12	3.32e-12	4.223e-12	4.668e-12	6.809e-12	1.718e-11	1.35e-11	1.091e-11	8.882e-12	7.239e-12	7.783e-12	9.048e-12	9.305e-12	9.981e-12	1.362e-11	3.039e-11	9.182e-11	2.411e-10	4.591e-10	4.716e-10	4.257e-10	4.205e-10	4.345e-10	5.739e-10	9.745e-10	1.725e-09	1.927e-09	1.753e-09	1.568e-09	1.209e-09	8.015e-10	7.865e-10	1.071e-09	1.46e-09	5.024e-10
500	1.075e-12	9.871e-13	8.005e-13	7.778e-13	1.033e-12	1.579e-12	2.747e-12	3.645e-12	4.473e-12	4.671e-12	4.255e-12	4.025e-12	4.027e-12	4.709e-12	5.896e-12	7.585e-12	9.896e-12	1.221e-11	1.811e-11	1.48e-11	1.48e-11	1.531e-11	1.418e-11	1.42e-11	1.615e-11	1.872e-11	2.097e-11	2.526e-11	3.697e-11	6.768e-11	1.274e-10	2.275e-10	3.658e-10	4.352e-10	6.006e-10	8.7e-10	1.153e-09	1.626e-09	2.669e-09	4.304e-09	4.852e-09	4.616e-09	3.558e-09	2.868e-09	2.735e-09	4.79e-09	7.779e-09	9.091e-09	9.722e-09
450	4.485e-12	4.363e-12	5.188e-12	4.791e-12	4.28e-12	4.884e-12	5.74e-12	8.311e-12	1.255e-11	1.377e-11	1.197e-11	1.042e-11	1.022e-11	1.09e-11	1.061e-11	1.115e-11	1.512e-11	1.635e-11	1.143e-11	1.08e-11	2.259e-11	1.981e-11	1.261e-11	1.143e-11	1.55e-11	2.227e-11	3.108e-11	3.866e-11	4.953e-11	7.052e-11	1.01e-10	1.415e-10	1.912e-10	2.691e-10	3.832e-10	5.804e-10	8.777e-10	1.22e-09	1.48e-09	1.696e-09	1.776e-09	1.796e-09	1.755e-09	2.121e-09	2.259e-09	2.229e-09	2.087e-09	2.003e-09	1.87e-09
400	2.101e-11	2.228e-11	2.176e-11	2.175e-11	2.391e-11	2.431e-11	3.281e-11	4.378e-11	6.619e-11	8.161e-11	8.883e-11	7.858e-11	7.322e-11	7.326e-11	7.746e-11	8.243e-11	8.23e-11	6.535e-11	6.275e-11	8.523e-11	1.232e-10	7.914e-11	4.458e-11	3.92e-11	5.292e-11	8.027e-11	1.093e-10	1.275e-10	1.763e-10	2.549e-10	3.008e-10	3.163e-10	3.652e-10	4.47e-10	5.248e-10	6.697e-10	9.178e-10	1.114e-09	9.394e-10	6.492e-10	4.707e-10	3.852e-10	3.082e-10	3.135e-10	2.993e-10	2.642e-10	2.274e-10	2.093e-10	1.973e-10
350	3.718e-10	3.613e-10	3.096e-10	2.663e-10	2.586e-10	2.343e-10	3.234e-10	3.528e-10	4.38e-10	5.06e-10	5.169e-10	4.985e-10	4.752e-10	4.345e-10	3.958e-10	3.599e-10	2.978e-10	2.35e-10	1.897e-10	1.897e-10	1.651e-10	1.109e-10	8.924e-11	9.427e-11	1.527e-10	2.254e-10	2.44e-10	2.495e-10	2.662e-10	2.784e-10	2.897e-10	3.082e-10	3.411e-10	4.153e-10	5.025e-10	5.964e-10	5.987e-10	5.144e-10	4.17e-10	3.195e-10	2.1e-10	1.377e-10	9.459e-11	7.467e-11	6.727e-11	6.435e-11	6.177e-11	6.499e-11	7.909e-11
300	7.845e-09	8.566e-09	7.78e-09	5.188e-09	4.33e-09	4.871e-09	6.486e-09	8.019e-09	1.163e-08	1.5e-08	1.64e-08	1.716e-08	1.616e-08	1.28e-08	8.625e-09	6.199e-09	4.507e-09	3.67e-09	3.043e-09	2.55e-09	2.15e-09	2.214e-09	2.538e-09	3.741e-09	4.701e-09	4.061e-09	3.972e-09	3.766e-09	3.197e-09	2.644e-09	2.349e-09	2.135e-09	2.014e-09	2.104e-09	2.163e-09	2.319e-09	2.256e-09	2.032e-09	1.762e-09	1.467e-09	1.236e-09	1.031e-09	1.086e-09	1.242e-09	1.407e-09	1.556e-09	1.657e-09	1.964e-09	2.057e-09
250	7.931e-08	6.878e-08	4.747e-08	3.772e-08	4.959e-08	5.4e-08	4.489e-08	4.263e-08	3.609e-08	3.526e-08	3.618e-08	3.856e-08	3.136e-08	2.68e-08	2.439e-08	2.384e-08	2.387e-08	2.397e-08	2.39e-08	2.274e-08	2.478e-08	3.609e-08	3.957e-08	4.067e-08	4.253e-08	4.176e-08	3.636e-08	3.58e-08	3.336e-08	3.266e-08	3.662e-08	4.207e-08	4.417e-08	4.659e-08	4.968e-08	4.937e-08	4.643e-08	4.92e-08	5.64e-08	7.165e-08	8.067e-08	8.448e-08	1.008e-07	1.202e-07	1.558e-07	1.995e-07	2.148e-07	2.382e-07	2.777e-07
200	1.323e-08	1.477e-08	1.365e-08	1.127e-08	9.683e-09	6.974e-09	5.607e-09	4.722e-09	4.514e-09	4.111e-09	3.812e-09	4.31e-09	5.209e-09	6.652e-09	7.615e-09	8.681e-09	9.674e-09	1.147e-08	1.233e-08	1.414e-08	1.869e-08	2.546e-08	3.33e-08	3.55e-08	3.072e-08	2.97e-08	3.614e-08	6.064e-08	8.472e-08	1.012e-07	1.355e-07	1.251e-07	1.093e-07	1.629e-07	2.505e-07	2.899e-07	5.413e-07	1.104e-06	1.339e-06	1.158e-06	9.334e-07	9.216e-07	1.008e-06	1.171e-06	1.251e-06	1.448e-06	1.615e-06	1.736e-06	2.02e-06
190	5.85e-09	4.704e-09	2.801e-09	2.618e-09	2.356e-09	2.222e-09	1.98e-09	1.872e-09	1.946e-09	1.864e-09	1.922e-09	2.616e-09	3.597e-09	4.807e-09	6.022e-09	7.581e-09	9.824e-09	1.302e-08	1.56e-08	1.723e-08	1.773e-08	1.873e-08	1.986e-08	1.921e-08	1.626e-08	1.622e-08	1.923e-08	2.807e-08	3.73e-08	4.534e-08	5.72e-08	5.169e-08	4.58e-08	6.73e-08	1.098e-07	1.602e-07	3.567e-07	8.203e-07	9.787e-07	8.477e-07	6.887e-07	7.143e-07	8.094e-07	8.031e-07	7.695e-07	8.036e-07	8.871e-07	1.05e-06	1.175e-06
180	1.005e-09	8.335e-10	7.408e-10	1.028e-09	1.058e-09	9.552e-10	7.992e-10	7.85e-10	8.19e-10	9.502e-10	1.296e-09	2.252e-09	3.059e-09	3.992e-09	5.033e-09	6.609e-09	9.726e-09	1.342e-08	1.641e-08	1.667e-08	1.503e-08	1.322e-08	1.039e-08	8.272e-09	6.708e-09	7.15e-09	8.142e-09	8.704e-09	9.74e-09	1.22e-08	1.247e-08	1.032e-08	9.562e-09	1.307e-08	2.614e-08	6.295e-08	1.757e-07	4.49e-07	5.287e-07	4.599e-07	3.808e-07	4.159e-07	4.744e-07	4.138e-07	3.57e-07	3.288e-07	3.593e-07	4.82e-07	5.187e-07
170	2.467e-10	5.316e-10	1.002e-09	1.33e-09	1.063e-09	6.125e-10	5.564e-10	4.865e-10	4.242e-10	7.265e-10	1.267e-09	2.448e-09	2.866e-09	3.124e-09	3.721e-09	4.823e-09	8.122e-09	1.151e-08	1.334e-08	1.137e-08	9.47e-09	7.869e-09	4.393e-09	2.79e-09	2.395e-09	2.799e-09	3.219e-09	3.139e-09	2.867e-09	2.807e-09	2.482e-09	1.923e-09	1.44e-09	1.353e-09	1.581e-09	2.627e-09	1.023e-08	2.288e-08	2.678e-08	2.683e-08	3.54e-08	5.367e-08	3.884e-08	2.994e-08	3.064e-08	3.228e-08	3.884e-08	5.005e-08	6.689e-08
160	5.741e-10	9.026e-10	1.118e-09	7.78e-10	4.956e-10	2.702e-10	2.378e-10	2.013e-10	1.784e-10	2.239e-10	3.536e-10	6.556e-10	7.727e-10	7.932e-10	9.118e-10	1.178e-09	1.965e-09	2.794e-09	3.3e-09	2.882e-09	2.353e-09	1.936e-09	1.107e-09	7.37e-10	7.483e-10	8.985e-10	1.035e-09	1.065e-09	1.011e-09	1.031e-09	9.343e-10	7.428e-10	5.511e-10	4.342e-10	4.218e-10	6.263e-10	2.259e-09	4.999e-09	5.917e-09	6.092e-09	8.075e-09	1.21e-08	9.157e-09	7.331e-09	7.65e-09	8.205e-09	1.018e-08	1.352e-08	1.821e-08
150	4.674e-10	5.474e-10	5.278e-10	2.822e-10	1.535e-10	8.122e-11	6.778e-11	5.473e-11	4.901e-11	3.718e-11	4.384e-11	6.898e-11	8.349e-11	6.561e-11	6.101e-11	7.728e-11	1.197e-10	1.747e-10	2.347e-10	2.402e-10	1.795e-10	1.416e-10	9.84e-11	9.186e-11	1.563e-10	2.167e-10	2.925e-10	3.525e-10	3.622e-10	3.547e-10	2.961e-10	2.081e-10	1.373e-10	7.915e-11	4.535e-11	3.55e-11	3.727e-11	5.125e-11	9.442e-11	1.825e-10	2.595e-10	3.151e-10	4.496e-10	5.086e-10	6.306e-10	7.887e-10	1.186e-09	1.825e-09	2.586e-09
140	1.89e-10	1.303e-10	5.261e-11	2.324e-11	1.296e-11	8.264e-12	5.562e-12	3.824e-12	3.09e-12	1.489e-12	9.684e-13	8.089e-13	9.119e-13	1.35e-12	1.722e-12	2.332e-12	3.458e-12	4.65e-12	6.182e-12	9.266e-12	1.222e-11	1.321e-11	1.49e-11	2.342e-11	3.803e-11	6.796e-11	1.213e-10	1.528e-10	1.552e-10	1.284e-10	8.479e-11	3.571e-11	1.141e-11	4.583e-12	2.656e-12	3.065e-12	4.979e-12	5.694e-12	6.106e-12	7.866e-12	1.016e-11	1.438e-11	2.134e-11	3.67e-11	7.3e-11	1.296e-10	2.427e-10	4.027e-10	6.257e-10
130	3.31e-12	2.233e-12	8.23e-13	5.166e-13	2.921e-13	1.626e-13	9.814e-14	5.622e-14	2.02e-14	1.673e-14	1.482e-14	1.378e-14	2.009e-14	3.576e-14	4.347e-14	4.838e-14	6.868e-14	1.45e-13	4.278e-13	7.457e-13	1.129e-12	2.259e-12	4.539e-12	7.322e-12	9.066e-12	1.462e-11	2.03e-11	1.698e-11	1.001e-11	5.911e-12	4.44e-12	3.713e-12	2.659e-12	1.833e-12	1.03e-12	6.785e-13	8.686e-13	9.183e-13	4.149e-13	1.396e-13	4.019e-13	9.97e-13	2.244e-12	4.907e-12	1.102e-11	2.098e-11	4.592e-11	7.531e-11	1.206e-10
120	8.736e-15	8.065e-15	7.327e-15	4.864e-15	3.321e-15	2.787e-15	1.926e-15	1.971e-15	1.049e-15	1.356e-15	1.06e-15	7.672e-16	1.023e-15	1.433e-15	2.031e-15	3.301e-15	3.563e-15	1.123e-14	3.537e-14	8.91e-14	1.667e-13	3.395e-13	5.219e-13	5.013e-13	3.361e-13	3.006e-13	4.836e-13	9.362e-13	1.445e-12	1.687e-12	1.718e-12	1.524e-12	1.118e-12	7.641e-13	4.154e-13	1.762e-13	6.057e-14	3.235e-14	1.752e-14	6.911e-15	2.007e-15	6.533e-16	1.85e-14	1.288e-13	2.791e-13	5.172e-13	1.065e-12	2.56e-12	6.297e-12
110	0	0	0	9.003e-22	1.544e-19	1.036e-19	1.063e-19	1.978e-19	4.841e-20	1.212e-19	2.827e-18	1.715e-17	4.257e-17	8.47e-17	3.405e-16	6.406e-16	6.69e-16	1.897e-15	6.193e-15	1.698e-14	3.189e-14	4.58e-14	4.151e-14	3.019e-14	1.588e-14	1.184e-14	5.146e-14	1.612e-13	3.102e-13	4.475e-13	5.17e-13	4.806e-13	3.595e-13	2.473e-13	1.394e-13	5.875e-14	1.386e-14	9.214e-16	7.368e-17	4.692e-17	2.27e-17	1.308e-17	3.92e-16	1.121e-15	2.252e-16	3.891e-16	4.835e-15	6.523e-14	3.041e-13
100	0	0	0	0	0	0	0	0	0	0	0	0	0	4.722e-18	3.398e-17	4.082e-17	1.832e-17	6.87e-17	3.299e-16	1.202e-15	3.275e-15	6.142e-15	6.675e-15	4.861e-15	2.062e-15	7.16e-16	2.269e-15	9.296e-15	2.826e-14	5.591e-14	7.544e-14	7.868e-14	6.56e-14	4.685e-14	2.659e-14	1.081e-14	2.312e-15	9.72e-17	1.571e-19	0	0	5.831e-21	1.752e-19	9.956e-19	3.909e-18	1.838e-17	1.028e-15	2.756e-14	9.602e-14
75	0	0	0	0	0	0	0	0	0	0	0	0	0	0	0	0	0	0	0	0	0	0	4.519e-22	2.315e-21	1.039e-20	8.734e-21	3.572e-21	5.197e-24	0	0	0	0	0	0	0	0	0	0	0	0	0	0	0	0	0	0	0	0	0
50	0	0	0	0	0	0	0	0	0	0	0	0	0	0	0	0	0	0	0	0	0	0	0	0	0	0	0	0	0	0	0	0	0	0	0	0	0	0	0	0	0	0	0	0	0	0	0	0	0
[truncated: 131 more columns]

## Sheet: pure-organic neutral
Note: Row 2 is latitude (degree north), Column 1 is pressure (hPa), and other rows and columns are NPF rates (# cm-3 s-1).
	-89.5	-88.5	-87.5	-86.5	-85.5	-84.5	-83.5	-82.5	-81.5	-80.5	-79.5	-78.5	-77.5	-76.5	-75.5	-74.5	-73.5	-72.5	-71.5	-70.5	-69.5	-68.5	-67.5	-66.5	-65.5	-64.5	-63.5	-62.5	-61.5	-60.5	-59.5	-58.5	-57.5	-56.5	-55.5	-54.5	-53.5	-52.5	-51.5	-50.5	-49.5	-48.5	-47.5	-46.5	-45.5	-44.5	-43.5	-42.5	-41.5
1007	9.969e+36	9.969e+36	9.969e+36	9.969e+36	9.969e+36	9.969e+36	9.969e+36	9.969e+36	9.969e+36	9.969e+36	9.969e+36	9.969e+36	9.969e+36	9.969e+36	9.969e+36	9.969e+36	9.969e+36	9.969e+36	9.969e+36	9.969e+36	9.969e+36	9.969e+36	9.969e+36	9.969e+36	9.969e+36	9.969e+36	9.969e+36	9.969e+36	9.969e+36	9.969e+36	9.969e+36	9.969e+36	9.969e+36	9.969e+36	9.969e+36	9.969e+36	9.969e+36	9.969e+36	0	0	0	1.405e-41	5.605e-44	0	4.188e-32	1.606e-32	2.887e-34	4.937e-32	1.025e-32
1000	9.969e+36	9.969e+36	9.969e+36	9.969e+36	9.969e+36	9.969e+36	9.969e+36	9.969e+36	9.969e+36	9.969e+36	9.969e+36	9.969e+36	9.969e+36	9.969e+36	9.969e+36	9.969e+36	9.969e+36	9.969e+36	9.969e+36	9.969e+36	9.969e+36	9.969e+36	9.969e+36	9.969e+36	9.969e+36	9.969e+36	9.969e+36	9.969e+36	9.969e+36	9.969e+36	9.969e+36	9.969e+36	9.969e+36	9.969e+36	0	0	0	0	0	0	1.489e-35	1.011e-41	1.463e-42	0	1.315e-37	9.643e-22	2.034e-21	2.573e-26	4.702e-27
925	9.969e+36	9.969e+36	9.969e+36	9.969e+36	9.969e+36	0	0	0	0	0	0	0	0	0	0	0	0	0	0	0	0	0	0	0	0	0	0	0	0	0	0	0	0	6.391e-35	2.796e-31	2.743e-29	7.684e-31	3.127e-37	0	2.724e-29	2.237e-30	2.839e-38	1.67e-24	1.514e-24	1.345e-19	1.716e-18	2.422e-20	3.037e-22	5.51e-19
850	9.969e+36	9.969e+36	9.969e+36	9.969e+36	0	0	0	0	0	0	0	0	0	0	0	0	0	0	0	0	0	0	0	0	0	0	0	0	0	0	0	0	0	0	0	0	1.899e-42	3.813e-41	6.613e-42	5.605e-45	9.316e-35	2.821e-31	3.877e-31	7.008e-25	1.129e-23	1.271e-20	1.972e-19	5.453e-20	1.183e-17
800	9.969e+36	9.969e+36	9.969e+36	9.969e+36	0	0	0	0	0	0	0	0	0	0	0	0	0	0	0	0	0	0	0	0	0	0	0	0	0	0	0	0	0	9.135e-42	9.532e-40	1.966e-40	3.785e-37	4.207e-37	2.989e-36	3.107e-35	4.179e-32	1.718e-30	6.723e-26	3.265e-26	1.103e-20	7.619e-19	5.356e-19	1.322e-20	6.784e-19
750	9.969e+36	9.969e+36	9.969e+36	0	0	0	0	0	0	0	0	0	0	0	0	0	0	0	0	0	0	0	0	0	0	0	0	0	0	0	0	0	0	0	7.006e-44	1.836e-43	2.13e-39	1.476e-40	1.137e-31	3.4e-31	1.967e-30	7.363e-28	1.1e-25	2.196e-21	3.66e-21	3.639e-23	2.307e-21	1.338e-19	8.441e-18
700	9.969e+36	0	0	0	0	0	0	0	0	0	0	0	0	0	0	0	0	0	0	0	0	0	0	0	0	0	0	0	0	0	0	2.632e-40	5.401e-39	2.616e-32	3.475e-32	2.826e-40	2.161e-32	7.281e-32	5.887e-26	5.691e-26	1.316e-21	3.846e-17	2.27e-17	8.106e-21	5.675e-21	2.598e-22	3.149e-19	1.03e-18	1.118e-16
600	0	0	0	0	0	0	0	0	0	0	0	0	0	0	0	0	0	0	0	0	0	0	0	0	1.678e-38	1.105e-36	9.209e-38	2.064e-41	1.216e-41	9.809e-45	6.617e-36	1.845e-35	8.412e-29	3.94e-26	1.991e-26	4.457e-26	1.291e-18	7.884e-17	2.11e-15	2.143e-15	7.013e-16	1.174e-18	1.637e-17	3.557e-17	5.652e-17	1.41e-16	7.001e-15	3.509e-14	1.759e-12
550	0	0	0	0	0	0	0	0	0	0	0	0	0	0	0	0	0	0	0	0	2.589e-35	3.359e-34	4.038e-35	2.085e-37	3.549e-31	2.776e-26	1.522e-26	4.091e-33	3.817e-30	2.526e-28	2.121e-27	1.578e-22	3.46e-22	1.797e-20	6.406e-20	7.149e-20	3.974e-18	2.276e-16	4.917e-15	4.186e-15	1.636e-15	1.086e-15	3.687e-16	6.824e-16	8.324e-14	1.272e-13	3.433e-13	8.376e-13	3.177e-11
500	0	0	0	0	0	0	0	0	0	0	0	0	0	0	0	7.837e-42	8.726e-37	8.853e-37	1.124e-40	3.849e-39	3.62e-35	4.634e-34	3.225e-27	6.197e-24	1.484e-23	8.502e-24	1.695e-25	3.058e-22	1.361e-22	3.427e-24	4.733e-25	1.356e-22	1.831e-19	2.274e-18	1.371e-18	1.26e-17	1.476e-16	4.413e-16	2.107e-16	1.204e-15	3.114e-15	1.071e-14	7.175e-14	4.897e-14	1.022e-13	3.902e-13	8.256e-13	2.768e-12	3.786e-11
450	0	0	0	0	0	0	0	0	8.781e-36	2.622e-30	1.309e-29	3.881e-40	3.317e-34	3.531e-34	3.38e-33	2.289e-30	7.339e-28	1.522e-26	3.731e-27	1.754e-26	5.234e-28	4.423e-22	1.26e-22	8.785e-23	5.322e-21	2.822e-20	2.014e-20	5.654e-19	9.788e-18	3.332e-17	1.768e-17	3.315e-17	7.238e-17	4.293e-16	4.996e-16	1.628e-15	2.815e-15	1.439e-14	2.559e-14	7.99e-14	4.061e-13	1.528e-12	2.186e-12	1.374e-10	2.78e-10	2.497e-10	5.307e-10	7.37e-10	2.034e-09
400	0	0	0	1.155e-41	9.452e-30	1.146e-27	9.394e-30	2.666e-26	1.153e-32	9.87e-30	4.12e-29	9.895e-23	1.452e-23	8.323e-23	2.247e-19	6.122e-20	8.207e-19	7.904e-18	1.868e-16	1.062e-15	3.007e-16	1.556e-15	9.221e-15	1.753e-14	5.176e-15	8.365e-16	1.834e-15	7.415e-15	2.02e-14	6.245e-14	6.122e-14	1.966e-13	3.763e-13	2.515e-13	1.027e-12	2.388e-12	2.323e-12	3.233e-12	5.004e-12	8.851e-12	3.091e-11	1.189e-10	3.818e-10	9.043e-10	1.681e-09	2.827e-09	3.25e-09	3.389e-09	1.211e-08
350	2.198e-33	1.604e-26	1.608e-24	1.76e-19	2.589e-14	2.658e-14	2.469e-15	1.433e-16	2.097e-17	1.26e-15	2.348e-15	1.267e-15	6.392e-15	3.559e-13	7.741e-13	9.785e-13	1.486e-12	9.941e-13	7.277e-13	2.307e-13	2.612e-13	2.656e-13	3.115e-12	6.948e-11	8.908e-11	2.226e-11	7.946e-12	2.067e-11	1.369e-10	3.797e-10	1.051e-09	5.649e-10	2.531e-10	1.826e-10	2.077e-10	4.071e-10	6.032e-10	9.33e-10	1.514e-09	3.084e-09	3.238e-09	3.583e-09	4.761e-09	5.648e-09	1.615e-08	3.637e-08	3.744e-08	3.356e-08	3.352e-08
300	1.608e-10	1.784e-10	6.625e-11	1.709e-09	6.119e-09	1.081e-08	1.893e-08	9.789e-09	8.886e-09	2.336e-08	5.69e-08	2.038e-08	2.316e-08	3.088e-08	4.473e-08	3.089e-08	1.727e-08	2.916e-08	6.321e-08	7.594e-08	6.388e-08	1.053e-07	1.683e-07	1.539e-07	1.15e-07	1.009e-07	1.052e-07	7.97e-08	5.126e-08	3.62e-08	3.341e-08	5.21e-08	9.792e-08	6.44e-08	3.968e-08	4.56e-08	6.545e-08	8.286e-08	9.024e-08	1.479e-07	2.055e-07	2.737e-07	3.197e-07	3.668e-07	4.187e-07	4.385e-07	4.977e-07	6.592e-07	7.042e-07
250	6.461e-07	7.534e-07	7.336e-07	1.035e-06	8.657e-07	6.924e-07	7.876e-07	1.584e-06	3.866e-06	5.708e-06	4.724e-06	6.106e-06	6.199e-06	6.362e-06	6.189e-06	5.951e-06	5.81e-06	5.5e-06	5.772e-06	6.262e-06	6.717e-06	5.864e-06	5.972e-06	6.488e-06	5.385e-06	4.628e-06	3.718e-06	4.163e-06	4.059e-06	4.129e-06	2.884e-06	2.211e-06	1.464e-06	1.433e-06	1.453e-06	1.567e-06	2.007e-06	2.718e-06	3.261e-06	4.396e-06	5.728e-06	8.195e-06	8.463e-06	6.555e-06	6.703e-06	8.067e-06	8.932e-06	1.199e-05	1.63e-05
200	5.302e-07	3.612e-07	1.999e-07	1.601e-07	1.933e-07	3.348e-07	1.24e-06	4.316e-06	6.262e-06	6.696e-06	5.737e-06	6.923e-06	7.521e-06	1.01e-05	9.289e-06	8.965e-06	9.046e-06	8.675e-06	7.498e-06	4.98e-06	3.405e-06	2.665e-06	2.912e-06	2.949e-06	2.502e-06	1.822e-06	1.516e-06	1.365e-06	1.343e-06	1.305e-06	9.42e-07	8.616e-07	1.049e-06	1.43e-06	2.043e-06	3.095e-06	4.501e-06	5.57e-06	8.17e-06	1.333e-05	1.638e-05	1.59e-05	2.334e-05	5.039e-05	3.824e-05	3.209e-05	3.458e-05	4.228e-05	4.952e-05
190	1.709e-07	1.247e-07	4.577e-08	3.97e-08	3.781e-08	8.054e-08	5.055e-07	2.822e-06	6.231e-06	7.292e-06	6.595e-06	7.658e-06	6.325e-06	5.56e-06	4.706e-06	5.037e-06	5.102e-06	4.84e-06	4.043e-06	2.761e-06	2.021e-06	1.631e-06	1.552e-06	1.558e-06	1.579e-06	1.426e-06	1.296e-06	1.42e-06	1.415e-06	1.191e-06	6.655e-07	4.528e-07	4.97e-07	7.309e-07	1.303e-06	2.409e-06	3.779e-06	5.463e-06	8.122e-06	1.303e-05	1.377e-05	1.144e-05	1.644e-05	3.781e-05	3.119e-05	2.85e-05	2.856e-05	3.065e-05	3.496e-05
180	3.419e-08	1.027e-07	2.107e-07	1.647e-07	1.155e-07	5.625e-08	1.356e-07	1.417e-06	4.285e-06	5.214e-06	4.968e-06	5.959e-06	4.463e-06	2.862e-06	1.935e-06	2.288e-06	2.25e-06	2.002e-06	1.606e-06	1.166e-06	9.213e-07	7.883e-07	6.115e-07	5.889e-07	7.887e-07	8.395e-07	7.827e-07	9.472e-07	9.469e-07	7.405e-07	3.452e-07	1.659e-07	1.54e-07	2.901e-07	6.746e-07	1.454e-06	2.366e-06	3.737e-06	5.635e-06	9.119e-06	9.352e-06	7.763e-06	1.088e-05	2.473e-05	2.368e-05	2.446e-05	2.411e-05	2.885e-05	3.123e-05
170	5.644e-08	2.652e-07	6.432e-07	5.235e-07	3.555e-07	1.536e-07	1.59e-07	9.721e-08	9.23e-08	2.998e-07	5.08e-07	7.979e-07	9.437e-07	8.173e-07	6.796e-07	7.162e-07	6.122e-07	3.259e-07	1.528e-07	9.974e-08	5.846e-08	4.524e-08	2.738e-08	6.013e-08	1.754e-07	1.11e-07	2.477e-08	4.778e-09	4.829e-10	2.319e-09	4.738e-09	1.212e-08	2.809e-08	1.139e-07	1.822e-07	3.015e-07	4.008e-07	6.3e-07	1.06e-06	2.107e-06	3.414e-06	4.762e-06	6.52e-06	1.151e-05	1.574e-05	2.003e-05	2.085e-05	3.516e-05	3.728e-05
160	1.317e-08	5.819e-08	1.386e-07	1.131e-07	7.696e-08	3.338e-08	3.427e-08	2.091e-08	1.982e-08	6.437e-08	1.091e-07	1.713e-07	2.026e-07	1.755e-07	1.459e-07	1.542e-07	1.323e-07	7.109e-08	3.35e-08	2.163e-08	1.255e-08	9.713e-09	5.88e-09	1.291e-08	3.767e-08	2.385e-08	5.336e-09	1.202e-09	1.531e-10	4.984e-10	1.019e-09	2.623e-09	6.338e-09	2.794e-08	5.072e-08	1.037e-07	1.38e-07	2.043e-07	2.983e-07	5.968e-07	9.117e-07	1.112e-06	1.572e-06	3.154e-06	7.899e-06	1.641e-05	1.406e-05	2.736e-05	3.906e-05
150	5.534e-10	6.527e-10	2.848e-10	3.694e-10	3.259e-10	2.087e-10	7.083e-11	1.829e-11	4.326e-12	7.762e-14	7.933e-14	3.747e-13	2.012e-12	2.046e-12	6.479e-12	2.212e-10	4.652e-10	5.826e-10	3.612e-10	1.163e-10	1.476e-12	2.872e-13	7.064e-13	2.146e-12	4.407e-12	3.54e-12	9.405e-12	9.239e-11	2.593e-11	2.641e-13	1.049e-12	1.102e-11	1.639e-10	1.869e-09	6.319e-09	2.104e-08	2.964e-08	4.037e-08	4.282e-08	7.816e-08	9.441e-08	4.71e-08	9.094e-08	3.632e-07	2.382e-06	6.415e-06	5.823e-06	1.226e-05	1.843e-05
140	3.87e-23	1.463e-23	3.147e-25	3.791e-26	1.001e-27	1.079e-31	2.019e-37	1.274e-37	2.571e-32	7.66e-32	3.202e-32	2.507e-35	3.475e-24	1.415e-18	2.377e-17	5.673e-16	8.609e-16	7.392e-16	3.141e-20	4.275e-21	1.061e-20	7.647e-20	6.343e-19	4.774e-18	3.89e-17	4.843e-17	1.055e-16	9.396e-16	2.09e-15	1.084e-15	9.486e-17	2.986e-14	2.63e-12	3.631e-11	2.238e-10	5.538e-10	2.299e-09	3.996e-09	5.492e-09	2.34e-09	6.256e-10	2.814e-10	8.104e-10	4.71e-09	1.045e-08	5.842e-08	7.646e-07	1.799e-06	2.06e-06
130	0	0	0	0	0	0	0	0	0	0	0	0	0	0	0	3.131e-40	7.732e-33	7.377e-25	5.06e-24	3.884e-25	6.613e-27	4.962e-30	2.901e-26	6.253e-25	1.244e-24	1.211e-24	9.995e-24	3.717e-24	1.841e-27	1.075e-34	4.905e-44	3.583e-39	5.437e-30	4.135e-20	3.181e-19	5.594e-20	5.729e-21	1.186e-29	9.713e-31	0	0	0	0	5.483e-21	7.097e-14	1.31e-11	1.127e-10	1.89e-10	3.967e-11
120	0	0	0	0	0	0	0	0	0	0	0	0	0	0	0	0	0	1.411e-42	2.935e-40	2.61e-39	2.246e-40	0	0	0	0	0	0	0	0	0	0	0	0	0	0	0	0	0	0	0	0	0	0	0	0	0	0	0	0
110	0	0	0	0	0	0	0	0	0	0	0	0	0	0	0	0	0	0	0	0	0	0	0	0	0	0	0	0	0	0	0	0	0	0	0	0	0	0	0	0	0	0	0	0	0	0	0	0	0
100	0	0	0	0	0	0	0	0	0	0	0	0	0	0	0	0	0	0	0	0	0	0	0	0	0	0	0	0	0	0	0	0	0	0	0	0	0	0	0	0	0	0	0	0	0	0	0	0	0
75	0	0	0	0	0	0	0	0	0	0	0	0	0	0	0	0	0	0	0	0	0	0	0	0	0	0	0	0	0	0	0	0	0	0	0	0	0	0	0	0	0	0	0	0	0	0	0	0	0
50	0	0	0	0	0	0	0	0	0	0	0	0	0	0	0	0	0	0	0	0	0	0	0	0	0	0	0	0	0	0	0	0	0	0	0	0	0	0	0	0	0	0	0	0	0	0	0	0	0
[truncated: 131 more columns]

## Sheet: pure-organic ion-induced
Note: Row 2 is latitude (degree north), Column 1 is pressure (hPa), and other rows and columns are NPF rates (# cm-3 s-1).
	-89.5	-88.5	-87.5	-86.5	-85.5	-84.5	-83.5	-82.5	-81.5	-80.5	-79.5	-78.5	-77.5	-76.5	-75.5	-74.5	-73.5	-72.5	-71.5	-70.5	-69.5	-68.5	-67.5	-66.5	-65.5	-64.5	-63.5	-62.5	-61.5	-60.5	-59.5	-58.5	-57.5	-56.5	-55.5	-54.5	-53.5	-52.5	-51.5	-50.5	-49.5	-48.5	-47.5	-46.5	-45.5	-44.5	-43.5	-42.5	-41.5
1007	9.969e+36	9.969e+36	9.969e+36	9.969e+36	9.969e+36	9.969e+36	9.969e+36	9.969e+36	9.969e+36	9.969e+36	9.969e+36	9.969e+36	9.969e+36	9.969e+36	9.969e+36	9.969e+36	9.969e+36	9.969e+36	9.969e+36	9.969e+36	9.969e+36	9.969e+36	9.969e+36	9.969e+36	9.969e+36	9.969e+36	9.969e+36	9.969e+36	9.969e+36	9.969e+36	9.969e+36	9.969e+36	9.969e+36	9.969e+36	9.969e+36	9.969e+36	9.969e+36	9.969e+36	0	0	0	1.114e-39	4.458e-42	5.605e-45	4.332e-30	1.661e-30	2.956e-32	5.034e-30	1.045e-30
1000	9.969e+36	9.969e+36	9.969e+36	9.969e+36	9.969e+36	9.969e+36	9.969e+36	9.969e+36	9.969e+36	9.969e+36	9.969e+36	9.969e+36	9.969e+36	9.969e+36	9.969e+36	9.969e+36	9.969e+36	9.969e+36	9.969e+36	9.969e+36	9.969e+36	9.969e+36	9.969e+36	9.969e+36	9.969e+36	9.969e+36	9.969e+36	9.969e+36	9.969e+36	9.969e+36	9.969e+36	9.969e+36	9.969e+36	9.969e+36	0	0	0	0	0	0	1.507e-33	8.015e-40	1.16e-40	0	1.437e-35	7.829e-20	1.615e-19	2.312e-24	4.227e-25
925	9.969e+36	9.969e+36	9.969e+36	9.969e+36	9.969e+36	0	0	0	0	0	0	0	0	0	0	0	0	0	0	0	0	0	0	0	0	0	0	0	0	0	0	0	0	7.356e-33	3.094e-29	3.034e-27	8.685e-29	3.83e-35	0	3.094e-27	2.541e-28	3.157e-36	1.527e-22	1.386e-22	1.071e-17	1.369e-16	2.05e-18	3.017e-20	4.834e-17
850	9.969e+36	9.969e+36	9.969e+36	9.969e+36	0	0	0	0	0	0	0	0	0	0	0	0	0	0	0	0	0	0	0	0	0	0	0	0	0	0	0	0	0	9.389e-44	5.325e-44	0	2.582e-40	5.194e-39	9.027e-40	6.95e-43	1.151e-32	3.303e-29	4.607e-29	7.783e-23	1.101e-21	1.239e-18	2.002e-17	5.62e-18	1.076e-15
800	9.969e+36	9.969e+36	9.969e+36	9.969e+36	0	0	0	0	0	0	0	0	0	0	0	0	0	0	0	0	0	0	0	0	0	0	0	0	0	0	0	0	0	1.353e-39	1.412e-37	2.912e-38	5.123e-35	5.694e-35	4.622e-34	4.508e-33	5.321e-30	2.234e-28	8.275e-24	4.036e-24	1.278e-18	8.415e-17	5.91e-17	1.399e-18	6.937e-17
750	9.969e+36	9.969e+36	9.969e+36	0	0	0	0	0	0	0	0	0	0	0	0	0	0	0	0	0	0	0	0	0	0	0	0	0	0	0	0	0	0	0	1.256e-41	3.285e-41	2.988e-37	2.216e-38	1.676e-29	5.012e-29	2.858e-28	1.096e-25	1.601e-23	2.805e-19	4.694e-19	4.93e-21	2.846e-19	1.553e-17	9.744e-16
700	9.969e+36	0	0	0	0	0	0	0	0	0	0	0	0	0	0	0	0	0	0	0	0	0	0	0	0	0	0	0	0	0	0	4.704e-38	9.651e-37	4.481e-30	5.952e-30	5.355e-38	3.737e-30	1.351e-29	9.027e-24	8.727e-24	1.93e-19	5.003e-15	2.956e-15	1.157e-18	8.391e-19	4.071e-20	4.137e-17	1.273e-16	1.295e-14
600	0	0	0	0	0	0	0	0	0	0	0	0	0	0	0	0	0	0	0	0	0	0	0	0	3.857e-36	2.54e-34	2.118e-35	4.957e-39	3.027e-39	2.428e-42	1.531e-33	4.272e-33	1.708e-26	7.917e-24	4.025e-24	8.677e-24	2.131e-16	1.25e-14	3.307e-13	3.367e-13	1.133e-13	1.91e-16	2.404e-15	5.45e-15	9e-15	2.294e-14	1.158e-12	6.169e-12	2.493e-10
550	0	0	0	0	0	0	0	0	0	0	0	0	0	0	0	0	0	0	0	0	6.547e-33	8.493e-32	1.02e-32	5.272e-35	8.348e-29	6.352e-24	3.483e-24	9.809e-31	9.723e-28	6.218e-26	5.203e-25	3.559e-20	7.116e-20	3.564e-18	1.267e-17	1.414e-17	6.65e-16	3.618e-14	7.721e-13	6.599e-13	2.737e-13	2.125e-13	7.285e-14	1.265e-13	1.302e-11	1.996e-11	5.38e-11	1.293e-10	4.602e-09
500	0	0	0	0	0	0	0	0	0	0	0	0	0	0	0	2.514e-39	2.644e-34	2.682e-34	3.338e-38	1.371e-36	9.154e-33	1.177e-31	8.194e-25	1.517e-21	3.567e-21	1.95e-21	3.954e-23	7.178e-20	3.217e-20	8.406e-22	1.208e-22	3.071e-20	3.898e-17	4.697e-16	2.956e-16	2.373e-15	2.68e-14	7.769e-14	3.723e-14	2.444e-13	6.176e-13	2.069e-12	1.394e-11	9.381e-12	1.891e-11	6.91e-11	1.491e-10	4.691e-10	5.977e-09
450	0	0	0	0	0	0	0	0	3.336e-33	9.482e-28	4.734e-27	1.522e-37	9.35e-32	9.952e-32	1.297e-30	8.368e-28	2.015e-25	4.137e-24	1.026e-24	5.931e-24	1.69e-25	1.433e-19	3.505e-20	2.337e-20	1.373e-18	7.241e-18	5.128e-18	1.401e-16	2.264e-15	7.571e-15	4.178e-15	7.662e-15	1.737e-14	9.966e-14	1.16e-13	3.724e-13	6.329e-13	3.297e-12	5.559e-12	1.818e-11	8.586e-11	3.016e-10	3.851e-10	2.18e-08	4.278e-08	3.802e-08	8.142e-08	1.163e-07	2.885e-07
400	0	0	0	5.708e-39	3.749e-27	4.558e-25	3.613e-27	1.042e-23	4.699e-30	3.569e-27	1.542e-26	3.682e-20	4.917e-21	2.809e-20	7.213e-17	1.87e-17	2.412e-16	2.316e-15	5.301e-14	2.933e-13	8.556e-14	4.351e-13	2.527e-12	4.531e-12	1.334e-12	2.121e-13	4.677e-13	1.789e-12	4.818e-12	1.506e-11	1.455e-11	4.866e-11	9.305e-11	6.051e-11	2.313e-10	5.177e-10	5.165e-10	7.309e-10	1.116e-09	1.963e-09	6.418e-09	2.381e-08	7.823e-08	1.679e-07	3.014e-07	5.128e-07	5.784e-07	6.094e-07	1.789e-06
350	9.812e-31	6.583e-24	6.514e-22	6.515e-17	8.329e-12	8.561e-12	8.111e-13	4.718e-14	7.051e-15	4.097e-13	7.087e-13	4e-13	2.016e-12	9.683e-11	2.084e-10	2.635e-10	4.048e-10	2.731e-10	2.111e-10	6.501e-11	7.037e-11	7.577e-11	8.374e-10	1.704e-08	2.167e-08	5.401e-09	2.105e-09	5.263e-09	3.237e-08	8.586e-08	2.171e-07	1.208e-07	6.182e-08	4.447e-08	5.053e-08	9.815e-08	1.424e-07	2.172e-07	3.425e-07	6.62e-07	6.947e-07	7.946e-07	1.002e-06	1.134e-06	2.973e-06	6.438e-06	6.649e-06	6.271e-06	6.151e-06
300	5.273e-08	5.818e-08	2.13e-08	4.967e-07	1.62e-06	2.753e-06	4.757e-06	2.454e-06	2.324e-06	5.721e-06	1.254e-05	4.897e-06	5.622e-06	7.543e-06	1.06e-05	7.247e-06	4.183e-06	6.784e-06	1.445e-05	1.754e-05	1.505e-05	2.397e-05	3.679e-05	3.319e-05	2.474e-05	2.199e-05	2.213e-05	1.722e-05	1.158e-05	8.431e-06	7.502e-06	1.102e-05	1.99e-05	1.303e-05	8.711e-06	1.02e-05	1.406e-05	1.75e-05	1.887e-05	2.878e-05	3.953e-05	5.262e-05	6.279e-05	7.111e-05	7.738e-05	7.921e-05	9.108e-05	0.0001158	0.0001225
250	0.0001675	0.0001929	0.0001852	0.0002552	0.000216	0.0001765	0.0002004	0.0003628	0.0007843	0.001139	0.001009	0.001344	0.001383	0.001378	0.001279	0.001249	0.001238	0.001183	0.001258	0.001354	0.001461	0.001277	0.001309	0.00142	0.001157	0.001003	0.0008272	0.0008994	0.0008803	0.000887	0.0006182	0.0004648	0.000318	0.0003145	0.0003191	0.0003422	0.0004232	0.0005512	0.0006185	0.0007738	0.0009538	0.001212	0.001277	0.001115	0.001173	0.00134	0.001472	0.001897	0.002374
200	0.0001477	0.0001016	5.635e-05	4.509e-05	5.401e-05	8.937e-05	0.0002931	0.0009092	0.00121	0.001237	0.001069	0.001286	0.001422	0.00199	0.001821	0.001704	0.001708	0.00163	0.001362	0.0009695	0.0006911	0.00056	0.0005332	0.0005311	0.0004892	0.0003995	0.0003476	0.0003136	0.000308	0.0002977	0.0002267	0.0002156	0.0002596	0.0003348	0.0004284	0.0006188	0.0008627	0.00104	0.001456	0.002064	0.002381	0.002451	0.002851	0.004326	0.003903	0.004015	0.004977	0.006027	0.006916
190	5.009e-05	3.625e-05	1.32e-05	1.148e-05	1.097e-05	2.193e-05	0.0001208	0.0006079	0.001195	0.001326	0.001182	0.00134	0.001151	0.00108	0.0009432	0.0009882	0.0009952	0.0009439	0.0007603	0.0005383	0.0004072	0.0003439	0.0003119	0.000314	0.000335	0.0003153	0.0002759	0.000286	0.0002731	0.0002246	0.0001378	0.0001054	0.0001187	0.0001699	0.0002831	0.0005085	0.0007497	0.000968	0.001348	0.00198	0.00214	0.001868	0.002149	0.003494	0.003431	0.003674	0.004022	0.004338	0.004923
180	9.4e-06	2.645e-05	5.242e-05	3.995e-05	2.803e-05	1.412e-05	3.363e-05	0.0003099	0.0008166	0.0009489	0.000888	0.001034	0.0008102	0.0005616	0.0004134	0.0004771	0.0004652	0.0004144	0.0003252	0.0002346	0.0001879	0.000171	0.0001433	0.0001413	0.0001834	0.0001878	0.0001588	0.0001781	0.0001667	0.0001227	6.112e-05	3.377e-05	3.383e-05	6.665e-05	0.0001521	0.0003199	0.000484	0.0006567	0.0009222	0.001413	0.00155	0.001325	0.001525	0.002517	0.002672	0.003117	0.003204	0.0036	0.003958
170	1.494e-05	6.611e-05	0.0001571	0.0001255	8.538e-05	3.784e-05	3.958e-05	2.424e-05	2.447e-05	7.841e-05	0.0001266	0.0001905	0.0002192	0.0001941	0.0001581	0.0001638	0.0001395	7.771e-05	3.935e-05	2.658e-05	1.628e-05	1.301e-05	7.596e-06	1.529e-05	4.358e-05	2.759e-05	6.703e-06	1.391e-06	1.346e-07	5.552e-07	1.055e-06	2.914e-06	6.846e-06	2.64e-05	4.131e-05	6.9e-05	9.26e-05	0.0001422	0.0002276	0.0004281	0.0006531	0.0008104	0.00096	0.001407	0.001656	0.002342	0.002493	0.003664	0.003905
160	3.517e-06	1.456e-05	3.389e-05	2.716e-05	1.852e-05	8.245e-06	8.539e-06	5.215e-06	5.256e-06	1.684e-05	2.718e-05	4.091e-05	4.706e-05	4.167e-05	3.395e-05	3.53e-05	3.021e-05	1.7e-05	8.651e-06	5.774e-06	3.495e-06	2.793e-06	1.631e-06	3.284e-06	9.36e-06	5.926e-06	1.445e-06	3.514e-07	4.37e-08	1.194e-07	2.272e-07	6.325e-07	1.562e-06	6.678e-06	1.213e-05	2.5e-05	3.316e-05	4.776e-05	6.689e-05	0.0001268	0.0001808	0.0001916	0.0002384	0.0004148	0.0008165	0.001456	0.001585	0.002603	0.003252
150	1.622e-07	1.914e-07	8.63e-08	1.12e-07	9.922e-08	6.309e-08	2.174e-08	5.705e-09	1.376e-09	2.553e-11	2.571e-11	1.191e-10	6.506e-10	6.704e-10	2.172e-09	6.571e-08	1.349e-07	1.664e-07	1.06e-07	3.51e-08	5.187e-10	9.464e-11	2.241e-10	6.464e-10	1.298e-09	1.046e-09	2.852e-09	2.772e-08	7.767e-09	9.047e-11	3.618e-10	3.547e-09	4.942e-08	5.423e-07	1.786e-06	5.523e-06	7.678e-06	1.025e-05	1.11e-05	1.903e-05	2.147e-05	9.333e-06	1.711e-05	6.002e-05	0.0002437	0.0005078	0.0006277	0.001124	0.001494
140	1.663e-20	6.309e-21	1.357e-22	1.65e-23	4.492e-25	5.076e-29	1.026e-34	6.373e-35	1.082e-29	3.228e-29	1.35e-29	1.099e-32	1.501e-21	5.49e-16	9.207e-15	2.132e-13	3.227e-13	2.774e-13	1.263e-17	1.777e-18	4.364e-18	3.059e-17	2.486e-16	1.831e-15	1.45e-14	1.803e-14	3.948e-14	3.398e-13	7.521e-13	3.933e-13	3.54e-14	1.028e-11	8.701e-10	1.169e-08	7.055e-08	1.717e-07	6.866e-07	1.166e-06	1.581e-06	6.851e-07	1.809e-07	7.667e-08	1.685e-07	8.786e-07	1.839e-06	7.681e-06	7.44e-05	0.0001643	0.0002192
130	0	0	0	0	0	0	0	0	0	0	0	0	0	0	0	1.642e-37	3.686e-30	3.166e-22	2.171e-21	1.674e-22	2.908e-24	2.279e-27	1.266e-23	2.721e-22	5.39e-22	5.267e-22	4.363e-21	1.623e-21	8.352e-25	5.161e-32	2.564e-41	2.081e-36	2.878e-27	1.781e-17	1.37e-16	2.419e-17	2.476e-18	5.865e-27	4.807e-28	0	0	0	0	1.755e-18	1.933e-11	3.08e-09	2.565e-08	4.173e-08	8.757e-09
120	0	0	0	0	0	0	0	0	0	0	0	0	0	0	0	0	0	7.485e-40	1.509e-37	1.34e-36	1.153e-37	0	0	0	0	0	0	0	0	0	0	0	0	0	0	0	0	0	0	0	0	0	0	0	0	0	0	0	0
110	0	0	0	0	0	0	0	0	0	0	0	0	0	0	0	0	0	0	0	0	0	0	0	0	0	0	0	0	0	0	0	0	0	0	0	0	0	0	0	0	0	0	0	0	0	0	0	0	0
100	0	0	0	0	0	0	0	0	0	0	0	0	0	0	0	0	0	0	0	0	0	0	0	0	0	0	0	0	0	0	0	0	0	0	0	0	0	0	0	0	0	0	0	0	0	0	0	0	0
75	0	0	0	0	0	0	0	0	0	0	0	0	0	0	0	0	0	0	0	0	0	0	0	0	0	0	0	0	0	0	0	0	0	0	0	0	0	0	0	0	0	0	0	0	0	0	0	0	0
50	0	0	0	0	0	0	0	0	0	0	0	0	0	0	0	0	0	0	0	0	0	0	0	0	0	0	0	0	0	0	0	0	0	0	0	0	0	0	0	0	0	0	0	0	0	0	0	0	0
[truncated: 131 more columns]

## Sheet: organic+H2SO4
Note: Row 2 is latitude (degree north), Column 1 is pressure (hPa), and other rows and columns are NPF rates (# cm-3 s-1).
	-89.5	-88.5	-87.5	-86.5	-85.5	-84.5	-83.5	-82.5	-81.5	-80.5	-79.5	-78.5	-77.5	-76.5	-75.5	-74.5	-73.5	-72.5	-71.5	-70.5	-69.5	-68.5	-67.5	-66.5	-65.5	-64.5	-63.5	-62.5	-61.5	-60.5	-59.5	-58.5	-57.5	-56.5	-55.5	-54.5	-53.5	-52.5	-51.5	-50.5	-49.5	-48.5	-47.5	-46.5	-45.5	-44.5	-43.5	-42.5	-41.5
1007	9.969e+36	9.969e+36	9.969e+36	9.969e+36	9.969e+36	9.969e+36	9.969e+36	9.969e+36	9.969e+36	9.969e+36	9.969e+36	9.969e+36	9.969e+36	9.969e+36	9.969e+36	9.969e+36	9.969e+36	9.969e+36	9.969e+36	9.969e+36	9.969e+36	9.969e+36	9.969e+36	9.969e+36	9.969e+36	9.969e+36	9.969e+36	9.969e+36	9.969e+36	9.969e+36	9.969e+36	9.969e+36	9.969e+36	9.969e+36	9.969e+36	9.969e+36	9.969e+36	9.969e+36	5.641e-05	2.911e-05	1.407e-05	1.597e-05	8.729e-06	1.016e-05	9.057e-06	1.356e-05	1.734e-05	2.31e-05	3.256e-05
1000	9.969e+36	9.969e+36	9.969e+36	9.969e+36	9.969e+36	9.969e+36	9.969e+36	9.969e+36	9.969e+36	9.969e+36	9.969e+36	9.969e+36	9.969e+36	9.969e+36	9.969e+36	9.969e+36	9.969e+36	9.969e+36	9.969e+36	9.969e+36	9.969e+36	9.969e+36	9.969e+36	9.969e+36	9.969e+36	9.969e+36	9.969e+36	9.969e+36	9.969e+36	9.969e+36	9.969e+36	9.969e+36	9.969e+36	9.969e+36	5.75e-06	6.059e-06	5.84e-06	9.041e-06	8.651e-06	5.605e-06	4.857e-06	5.128e-06	1.081e-05	1.043e-05	1.404e-05	2.344e-05	2.766e-05	3.661e-05	5.502e-05
925	9.969e+36	9.969e+36	9.969e+36	9.969e+36	9.969e+36	5.698e-05	6.339e-05	0.0001053	0.0001071	0.0001171	0.0001035	0.0001056	9.46e-05	7.558e-05	5.917e-05	4.105e-05	3.047e-05	2.522e-05	2.496e-05	3.199e-05	3.539e-05	2.944e-05	2.558e-05	2.666e-05	2.305e-05	1.447e-05	9.288e-06	6.416e-06	4.704e-06	3.616e-06	2.946e-06	2.603e-06	2.503e-06	2.536e-06	3.075e-06	4.354e-06	6.48e-06	9.118e-06	1.193e-05	1.541e-05	2.027e-05	2.595e-05	3.38e-05	4.453e-05	5.325e-05	6.277e-05	7.253e-05	8.537e-05	0.0001109
850	9.969e+36	9.969e+36	9.969e+36	9.969e+36	6.248e-05	0.0001057	7.527e-05	6.058e-05	5.991e-05	6.859e-05	7.104e-05	6.493e-05	6.456e-05	5.744e-05	4.597e-05	4.082e-05	3.575e-05	3.912e-05	4.548e-05	4.971e-05	4.397e-05	4.025e-05	4.684e-05	4.08e-05	2.93e-05	2.425e-05	2.047e-05	1.784e-05	1.576e-05	1.41e-05	1.293e-05	1.248e-05	1.247e-05	1.273e-05	1.344e-05	1.485e-05	1.713e-05	2.042e-05	2.504e-05	3.101e-05	3.799e-05	4.74e-05	5.835e-05	6.858e-05	8.017e-05	9.332e-05	0.000105	0.0001164	0.0001261
800	9.969e+36	9.969e+36	9.969e+36	9.969e+36	0.0001652	0.0001162	7.184e-05	6.122e-05	6.426e-05	6.818e-05	6.937e-05	7.154e-05	6.636e-05	6.173e-05	5.601e-05	5.498e-05	5.671e-05	6.419e-05	7.575e-05	6.593e-05	6.096e-05	6.826e-05	6.698e-05	5.021e-05	4.475e-05	4.135e-05	3.886e-05	3.723e-05	3.644e-05	3.595e-05	3.574e-05	3.552e-05	3.619e-05	3.784e-05	4.019e-05	4.361e-05	4.873e-05	5.607e-05	6.632e-05	7.808e-05	8.952e-05	0.0001032	0.0001192	0.0001354	0.0001528	0.0001727	0.0001905	0.0002052	0.0002201
750	9.969e+36	9.969e+36	9.969e+36	0.0002832	9.784e-05	0.0001118	8.52e-05	8.25e-05	0.0001074	9.973e-05	0.0001055	0.0001076	0.0001028	9.656e-05	9.727e-05	0.0001095	0.0001088	0.0001113	0.000113	0.0001038	0.0001036	0.0001153	9.259e-05	8.478e-05	8.126e-05	7.905e-05	7.822e-05	7.827e-05	7.895e-05	8.028e-05	8.25e-05	8.398e-05	8.711e-05	9.207e-05	9.847e-05	0.0001066	0.0001186	0.0001334	0.0001517	0.0001714	0.0001885	0.0002058	0.0002252	0.000244	0.0002635	0.0002847	0.0003044	0.0003213	0.0003381
700	9.969e+36	0.000885	0.000332	0.0001499	0.0001139	0.0001669	0.0001567	0.0001455	0.0001485	0.0001837	0.000198	0.0001889	0.0001876	0.0002172	0.0002058	0.0001967	0.0001795	0.0001694	0.000163	0.0001772	0.0001629	0.0001364	0.0001314	0.0001269	0.0001239	0.0001232	0.0001248	0.0001275	0.0001311	0.0001353	0.0001391	0.0001421	0.000148	0.0001565	0.0001676	0.0001819	0.0002003	0.0002207	0.0002431	0.0002642	0.000281	0.0002984	0.0003184	0.0003366	0.0003521	0.0003689	0.0003849	0.0003987	0.0004099
600	0.0001922	0.0001893	0.0001865	0.0001934	0.0002087	0.0002338	0.0002784	0.0002978	0.0003217	0.00037	0.0004052	0.000395	0.0003799	0.0003724	0.0003529	0.0003265	0.0003045	0.0002961	0.0002872	0.0002758	0.0002655	0.0002558	0.000245	0.0002343	0.0002296	0.0002287	0.0002335	0.0002409	0.0002472	0.0002528	0.0002603	0.0002691	0.0002811	0.0002978	0.0003177	0.00034	0.0003658	0.0003911	0.0004141	0.0004363	0.0004534	0.0004708	0.0004899	0.0005047	0.0005161	0.0005282	0.0005405	0.0005509	0.0005506
550	0.0003091	0.0003062	0.0003028	0.000314	0.0003428	0.0003692	0.0003989	0.0004137	0.0004377	0.0004804	0.0005091	0.000532	0.0005274	0.0005211	0.0005014	0.000472	0.0004487	0.0004333	0.000419	0.0004028	0.0003872	0.0003712	0.0003535	0.0003406	0.0003358	0.0003362	0.0003418	0.0003462	0.000352	0.0003587	0.0003678	0.0003774	0.0003923	0.0004108	0.0004313	0.0004534	0.0004784	0.0005042	0.0005267	0.0005482	0.0005615	0.0005732	0.0005861	0.0005955	0.0006033	0.0006115	0.0006194	0.0006257	0.0006236
500	0.0005642	0.0005648	0.0005809	0.0006078	0.0006337	0.0006641	0.0006806	0.0006814	0.0007018	0.0007266	0.0007433	0.0007588	0.0007508	0.0007415	0.00071	0.0006871	0.0006628	0.0006435	0.0006226	0.0005981	0.0005773	0.0005522	0.0005287	0.0005136	0.0005077	0.0005106	0.0005162	0.0005195	0.0005236	0.0005305	0.0005396	0.0005485	0.0005643	0.0005804	0.0005982	0.0006223	0.0006455	0.0006672	0.0006819	0.0006914	0.0006996	0.0007092	0.0007201	0.0007248	0.0007315	0.000744	0.0007549	0.0007633	0.0007689
450	0.0008669	0.0008864	0.0009349	0.0009721	0.001003	0.001024	0.001037	0.001039	0.001059	0.001081	0.001085	0.001096	0.001089	0.001078	0.001062	0.001072	0.001064	0.001045	0.001027	0.001002	0.0009746	0.0009418	0.0009144	0.0008923	0.0008796	0.0008784	0.0008733	0.0008644	0.0008544	0.0008527	0.0008587	0.0008606	0.0008668	0.0008706	0.0008768	0.0008926	0.0009066	0.0009186	0.0009278	0.0009277	0.0009244	0.0009254	0.0009328	0.0009363	0.0009438	0.0009603	0.0009703	0.0009803	0.001
400	0.001336	0.001375	0.001462	0.00151	0.001561	0.001609	0.001673	0.001686	0.001713	0.001732	0.001755	0.001767	0.001732	0.001701	0.001671	0.001664	0.00165	0.001634	0.001628	0.001596	0.001564	0.001524	0.001485	0.00145	0.001432	0.001427	0.001413	0.001397	0.001379	0.001366	0.001364	0.00135	0.001336	0.001316	0.001307	0.0013	0.001289	0.001285	0.001286	0.001279	0.001279	0.001289	0.001307	0.001314	0.001328	0.001354	0.001377	0.001411	0.001455
350	0.002539	0.002592	0.002668	0.002588	0.002591	0.002747	0.002867	0.002856	0.002918	0.003003	0.003068	0.003125	0.003076	0.002958	0.00289	0.002859	0.002813	0.002778	0.002775	0.002735	0.002669	0.002579	0.002488	0.002398	0.002345	0.002301	0.002256	0.002203	0.002147	0.00211	0.002065	0.002013	0.001958	0.001919	0.001897	0.001878	0.001866	0.001865	0.001878	0.001906	0.001939	0.001973	0.002017	0.002043	0.002081	0.002135	0.002194	0.002258	0.002326
300	0.004512	0.004547	0.004462	0.004288	0.004463	0.004811	0.005029	0.005003	0.005156	0.005358	0.005504	0.005622	0.005517	0.00529	0.005213	0.005176	0.005039	0.005017	0.004963	0.004865	0.004719	0.004476	0.004252	0.00406	0.003898	0.003764	0.003607	0.003435	0.003286	0.00314	0.003001	0.002896	0.002831	0.002811	0.002838	0.002883	0.002941	0.003013	0.003111	0.003245	0.003382	0.003512	0.003655	0.003765	0.003887	0.004066	0.004204	0.00434	0.004529
250	0.005997	0.005899	0.005927	0.005679	0.005634	0.005787	0.005815	0.006023	0.006407	0.006646	0.006885	0.007284	0.007138	0.006813	0.006853	0.006937	0.0069	0.007113	0.007033	0.006715	0.00639	0.006285	0.006187	0.005918	0.005764	0.005569	0.005276	0.00508	0.004896	0.004711	0.004492	0.004336	0.004284	0.004352	0.004482	0.004659	0.004963	0.005323	0.00578	0.006218	0.006584	0.006943	0.007348	0.007777	0.008241	0.008651	0.009008	0.009352	0.009765
200	0.0008784	0.0009401	0.0009727	0.001085	0.001081	0.001001	0.0009685	0.001028	0.001099	0.001104	0.001072	0.001186	0.001297	0.001457	0.001379	0.001337	0.001287	0.001318	0.001269	0.001164	0.001096	0.001092	0.001061	0.001051	0.001091	0.001085	0.001045	0.001004	0.0009711	0.0009666	0.001001	0.001043	0.001056	0.001155	0.001342	0.001612	0.001991	0.002391	0.002869	0.003331	0.003738	0.004159	0.004616	0.00506	0.005691	0.006511	0.007074	0.007678	0.008425
190	0.0004822	0.0004531	0.0004387	0.0006087	0.0006126	0.0005933	0.0005337	0.0005657	0.0005915	0.0005725	0.0005766	0.0006653	0.0007623	0.000879	0.0008499	0.0008406	0.0008	0.0008127	0.0007905	0.0007218	0.0006585	0.0006411	0.0006247	0.0006098	0.0006273	0.0006227	0.0006009	0.0005669	0.0005356	0.0005328	0.0005329	0.000544	0.0005509	0.0006038	0.0007025	0.0008709	0.001146	0.001431	0.001712	0.001975	0.002229	0.002507	0.002784	0.003101	0.003563	0.004142	0.004562	0.004971	0.005583
180	0.0002137	0.0002237	0.0002787	0.000397	0.0003883	0.0003624	0.0002963	0.0002982	0.0002957	0.000282	0.0002914	0.0003567	0.0004211	0.0004927	0.0004756	0.0004771	0.0004684	0.0004921	0.0004946	0.0004463	0.000399	0.0003851	0.0003502	0.0003152	0.0003184	0.0003169	0.0003047	0.0002757	0.0002471	0.0002376	0.0002195	0.0002119	0.0002116	0.0002314	0.0002687	0.0003514	0.0005139	0.0006805	0.0008119	0.0009347	0.001063	0.001211	0.001351	0.001542	0.00184	0.002198	0.002459	0.002715	0.003143
170	9.39e-05	0.0001587	0.0002649	0.0003048	0.0002478	0.0001837	0.0001542	0.0001323	0.0001092	0.0001248	0.0001346	0.0001601	0.0001752	0.0001855	0.0001768	0.0001864	0.000202	0.0002244	0.0002354	0.0002276	0.0002171	0.0002171	0.0001783	0.0001571	0.0001722	0.0001751	0.0001629	0.000138	0.0001132	8.994e-05	7.053e-05	5.676e-05	4.844e-05	4.861e-05	5.281e-05	6.784e-05	0.0001151	0.0001637	0.000196	0.0002366	0.0002686	0.0003038	0.0003525	0.0004213	0.0005627	0.000725	0.0008194	0.0009627	0.001167
160	9.967e-05	0.0001568	0.0002134	0.0001669	0.0001115	7.332e-05	6.291e-05	5.242e-05	4.112e-05	4.131e-05	4.393e-05	5.091e-05	5.524e-05	5.862e-05	5.68e-05	5.957e-05	6.402e-05	7.106e-05	7.574e-05	7.442e-05	7.205e-05	7.207e-05	6.158e-05	5.853e-05	6.635e-05	6.959e-05	6.658e-05	5.966e-05	4.976e-05	3.85e-05	3.023e-05	2.415e-05	2.027e-05	1.897e-05	1.92e-05	2.328e-05	3.424e-05	4.609e-05	5.552e-05	6.912e-05	8.011e-05	8.851e-05	0.0001069	0.0001319	0.00018	0.0002454	0.0002927	0.0003806	0.0004899
150	7.809e-05	9.416e-05	9.979e-05	6.111e-05	3.518e-05	2.071e-05	1.784e-05	1.455e-05	1.119e-05	9.049e-06	9.334e-06	1.039e-05	1.159e-05	1.263e-05	1.24e-05	1.248e-05	1.283e-05	1.385e-05	1.521e-05	1.569e-05	1.625e-05	1.663e-05	1.533e-05	1.7e-05	2.093e-05	2.306e-05	2.294e-05	2.167e-05	1.854e-05	1.421e-05	1.078e-05	7.874e-06	5.915e-06	4.919e-06	4.545e-06	5.103e-06	5.674e-06	6.499e-06	7.936e-06	1.058e-05	1.273e-05	1.32e-05	1.77e-05	2.354e-05	3.366e-05	5.092e-05	6.787e-05	0.0001035	0.000144
140	3.741e-05	3.034e-05	1.774e-05	7.991e-06	4.68e-06	3.007e-06	2.251e-06	1.982e-06	1.901e-06	1.449e-06	1.514e-06	1.891e-06	2.616e-06	3.046e-06	2.634e-06	2.287e-06	2.036e-06	1.881e-06	2.09e-06	2.476e-06	3.288e-06	4.078e-06	5.703e-06	6.617e-06	6.827e-06	7.72e-06	8.971e-06	8.621e-06	6.398e-06	4.35e-06	2.904e-06	1.591e-06	7.3e-07	4.366e-07	4.149e-07	5.27e-07	6.675e-07	7.523e-07	8.786e-07	9.481e-07	9.535e-07	9.806e-07	1.332e-06	1.849e-06	2.672e-06	3.972e-06	6.818e-06	1.257e-05	1.898e-05
130	3.69e-06	2.607e-06	1.17e-06	6.65e-07	4.109e-07	2.996e-07	2.063e-07	1.646e-07	9.719e-08	1.169e-07	1.966e-07	3.75e-07	5.588e-07	5.808e-07	3.198e-07	2.276e-07	1.737e-07	1.639e-07	2.776e-07	4.636e-07	8.713e-07	1.984e-06	4.848e-06	4.488e-06	2.505e-06	2.694e-06	4.403e-06	4.485e-06	2.163e-06	5.684e-07	2.383e-07	1.012e-07	4.44e-08	2.511e-08	1.826e-08	2.088e-08	2.694e-08	3.211e-08	3.615e-08	3.515e-08	4.562e-08	5.847e-08	1.011e-07	1.552e-07	2.553e-07	4.212e-07	7.264e-07	1.2e-06	2.072e-06
120	1.4e-07	1.137e-07	8.249e-08	5.117e-08	3.566e-08	3.19e-08	2.498e-08	2.445e-08	1.504e-08	1.402e-08	1.782e-08	3.007e-08	3.034e-08	1.631e-08	7.004e-09	6.502e-09	7.399e-09	1.591e-08	3.297e-08	9.196e-08	2.615e-07	1.146e-06	1.471e-06	5.57e-07	4.227e-07	3.087e-07	1.654e-07	9.694e-08	7.209e-08	6.082e-08	5.519e-08	4.956e-08	3.758e-08	2.183e-08	9.074e-09	4.133e-09	2.454e-09	2.521e-09	2.766e-09	2.39e-09	1.734e-09	1.239e-09	2.653e-09	5.523e-09	1.165e-08	2.424e-08	5.443e-08	1.19e-07	2.738e-07
110	0	0	0	1.172e-13	2.104e-11	1.376e-11	1.476e-11	3.01e-11	7.363e-12	3.953e-12	9.088e-11	3.475e-10	6.528e-10	8.272e-10	1.106e-09	1.518e-09	2.096e-09	4.191e-09	6.792e-09	6.457e-09	7.541e-09	9.899e-09	1.373e-08	1.445e-08	1.144e-08	7.161e-09	8.157e-09	1.385e-08	2.171e-08	2.824e-08	3.161e-08	3.061e-08	2.465e-08	1.743e-08	1.08e-08	4.61e-09	1.179e-09	1.982e-10	1.182e-10	1.319e-10	1.161e-10	8.494e-11	2.075e-10	5.225e-10	4.492e-10	1.205e-09	3.923e-09	1.775e-08	5.417e-08
100	0	0	0	0	0	0	0	0	0	0	0	0	0	1.215e-11	6.317e-11	1.372e-10	2.955e-10	7.315e-10	1.635e-09	2.919e-09	3.952e-09	3.532e-09	2.774e-09	1.854e-09	1.197e-09	9.014e-10	1.391e-09	2.981e-09	5.725e-09	8.786e-09	1.107e-08	1.161e-08	9.976e-09	7.143e-09	4.254e-09	1.969e-09	6.079e-10	4.892e-11	1.5e-13	0	0	2.28e-13	4.971e-12	1.642e-11	4.98e-11	1.517e-10	9.813e-10	7.371e-09	1.778e-08
75	0	0	0	0	0	0	0	0	0	0	0	0	0	0	0	0	0	0	0	0	0	0	4.874e-13	2.244e-12	8.433e-12	6.773e-12	2.646e-12	3.68e-15	0	0	0	0	0	0	0	0	0	0	0	0	0	0	0	0	0	0	0	0	0
50	0	0	0	0	0	0	0	0	0	0	0	0	0	0	0	0	0	0	0	0	0	0	0	0	0	0	0	0	0	0	0	0	0	0	0	0	0	0	0	0	0	0	0	0	0	0	0	0	0
[truncated: 131 more columns]

## Sheet: amine+H2SO4
Note: Row 2 is latitude (degree north), Column 1 is pressure (hPa), and other rows and columns are NPF rates (# cm-3 s-1).
	-89.5	-88.5	-87.5	-86.5	-85.5	-84.5	-83.5	-82.5	-81.5	-80.5	-79.5	-78.5	-77.5	-76.5	-75.5	-74.5	-73.5	-72.5	-71.5	-70.5	-69.5	-68.5	-67.5	-66.5	-65.5	-64.5	-63.5	-62.5	-61.5	-60.5	-59.5	-58.5	-57.5	-56.5	-55.5	-54.5	-53.5	-52.5	-51.5	-50.5	-49.5	-48.5	-47.5	-46.5	-45.5	-44.5	-43.5	-42.5	-41.5
1007	9.969e+36	9.969e+36	9.969e+36	9.969e+36	9.969e+36	9.969e+36	9.969e+36	9.969e+36	9.969e+36	9.969e+36	9.969e+36	9.969e+36	9.969e+36	9.969e+36	9.969e+36	9.969e+36	9.969e+36	9.969e+36	9.969e+36	9.969e+36	9.969e+36	9.969e+36	9.969e+36	9.969e+36	9.969e+36	9.969e+36	9.969e+36	9.969e+36	9.969e+36	9.969e+36	9.969e+36	9.969e+36	9.969e+36	9.969e+36	9.969e+36	9.969e+36	9.969e+36	9.969e+36	0.0005194	0.001141	0.0004064	0.0002208	0.0001793	0.0001122	9.491e-05	0.0001023	7.616e-05	7.344e-05	0.0001314
1000	9.969e+36	9.969e+36	9.969e+36	9.969e+36	9.969e+36	9.969e+36	9.969e+36	9.969e+36	9.969e+36	9.969e+36	9.969e+36	9.969e+36	9.969e+36	9.969e+36	9.969e+36	9.969e+36	9.969e+36	9.969e+36	9.969e+36	9.969e+36	9.969e+36	9.969e+36	9.969e+36	9.969e+36	9.969e+36	9.969e+36	9.969e+36	9.969e+36	9.969e+36	9.969e+36	9.969e+36	9.969e+36	9.969e+36	9.969e+36	1.197e-05	2.161e-05	1.996e-05	2.643e-05	1.773e-05	1.437e-05	1.166e-05	9.338e-06	5.684e-05	5.102e-05	4.823e-05	0.0001694	5.837e-05	5.297e-05	0.0002062
925	9.969e+36	9.969e+36	9.969e+36	9.969e+36	9.969e+36	2.604e-13	1.062e-12	1.572e-12	3.036e-12	2.935e-12	3.835e-12	5.929e-12	1.023e-11	1.102e-11	2.492e-11	1.437e-10	3.25e-10	4.135e-10	4.044e-10	4.09e-10	1.412e-09	1.934e-09	1.204e-09	2.365e-09	3.763e-09	1.816e-09	3.047e-09	4.247e-09	3.217e-09	3.615e-09	2.736e-09	1.894e-09	2.477e-09	5.849e-09	7.001e-09	9.363e-09	1.07e-08	1.567e-08	3.124e-08	1.12e-07	3.227e-07	1.118e-06	3.028e-07	5.395e-07	7.506e-07	6.195e-07	4.814e-07	6.716e-07	1.405e-06
850	9.969e+36	9.969e+36	9.969e+36	9.969e+36	1.574e-13	4.682e-13	9.748e-13	2.258e-12	2.544e-12	3.588e-12	4.002e-12	3.48e-12	1.937e-12	6.493e-12	9.29e-12	3.652e-11	1.088e-10	1.324e-10	7.961e-11	2.282e-11	2.354e-11	3.951e-11	5.15e-11	4.735e-11	4.161e-11	4.238e-11	6.717e-11	9.314e-11	1.219e-10	1.76e-10	1.736e-10	1.973e-10	1.879e-10	1.942e-10	2.342e-10	2.929e-10	3.923e-10	5.474e-10	5.864e-10	7.319e-10	1.067e-09	1.37e-09	1.728e-09	1.504e-09	3.175e-09	3.348e-09	4.728e-09	9.183e-09	2.217e-08
800	9.969e+36	9.969e+36	9.969e+36	9.969e+36	9.716e-14	6.081e-13	7.549e-13	1.23e-12	1.215e-12	1.676e-12	2.224e-12	2.576e-12	3.22e-12	2.981e-12	3.471e-12	6.298e-12	1.048e-11	8.725e-12	8.06e-12	1.001e-11	1.447e-11	1.724e-11	1.995e-11	1.945e-11	2.14e-11	2.681e-11	3.991e-11	6.262e-11	8.42e-11	1.073e-10	1.481e-10	2.1e-10	2.625e-10	3.016e-10	4.235e-10	6.368e-10	6.604e-10	9.328e-10	1.345e-09	1.602e-09	2.185e-09	2.704e-09	2.699e-09	4.372e-09	5.61e-09	7.831e-09	9.582e-09	1.417e-08	3.155e-08
750	9.969e+36	9.969e+36	9.969e+36	4.792e-15	1.203e-13	2.204e-13	2.714e-13	4.057e-13	8.094e-13	1.3e-12	2.029e-12	2.265e-12	3.382e-12	5.656e-12	8.637e-12	7.314e-12	7.436e-12	7.377e-12	7.812e-12	9.635e-12	1.159e-11	1.045e-11	1.182e-11	1.049e-11	1.203e-11	1.32e-11	1.503e-11	1.939e-11	2.613e-11	3.683e-11	6.093e-11	8.95e-11	1.094e-10	1.657e-10	2.455e-10	3.257e-10	3.551e-10	4.331e-10	6.518e-10	8.955e-10	1.245e-09	1.362e-09	1.722e-09	2.901e-09	4.825e-09	7.429e-09	1.024e-08	2.038e-08	5.847e-08
700	9.969e+36	1.874e-15	2.355e-15	5.536e-15	1.705e-14	2.376e-14	6.683e-14	2.358e-13	8.329e-13	1.565e-12	2.596e-12	3.821e-12	6.581e-12	9.914e-12	1.368e-11	9.953e-12	8.551e-12	7.134e-12	6.282e-12	5.855e-12	6.748e-12	7.153e-12	6.425e-12	6.809e-12	5.48e-12	4.983e-12	5.525e-12	7.52e-12	1.163e-11	1.955e-11	2.127e-11	2.65e-11	3.996e-11	6.443e-11	9.722e-11	1.331e-10	1.661e-10	1.926e-10	2.379e-10	4.312e-10	7.31e-10	7.164e-10	8.784e-10	1.387e-09	3.042e-09	8.198e-09	1.027e-08	1.07e-08	3.429e-08
600	1.899e-15	2.561e-15	5.621e-15	1.177e-14	1.608e-14	2.789e-14	1.136e-13	4.415e-13	9.382e-13	2.741e-12	9.593e-12	2.042e-11	2.035e-11	1.54e-11	1.317e-11	9.472e-12	6.853e-12	5.481e-12	3.974e-12	2.693e-12	1.594e-12	1.313e-12	1.589e-12	1.256e-12	1.054e-12	1.241e-12	1.502e-12	2.036e-12	2.456e-12	3.197e-12	4.83e-12	8.755e-12	1.932e-11	2.517e-11	1.819e-11	1.758e-11	2.279e-11	2.4e-11	2.525e-11	2.654e-11	5.391e-11	7.599e-11	1.024e-10	1.213e-10	2.783e-10	7.989e-10	9.754e-10	9.979e-10	1.234e-09
550	1.08e-15	1.34e-15	1.704e-15	2.886e-15	7.131e-15	1.86e-14	9.357e-14	1.832e-13	3.426e-13	1.092e-12	4.027e-12	9.135e-12	8.109e-12	7.599e-12	8.193e-12	5.658e-12	3.66e-12	2.015e-12	1.273e-12	9.337e-13	7.546e-13	7.137e-13	9.818e-13	6.146e-13	4.846e-13	5.628e-13	7.459e-13	1.01e-12	1.215e-12	1.44e-12	2.046e-12	3.961e-12	1.294e-11	1.47e-11	7.977e-12	6.8e-12	1.075e-11	1.064e-11	7.594e-12	8.362e-12	1.018e-11	1.323e-11	1.939e-11	3.758e-11	2.991e-11	7.808e-11	1.157e-10	1.838e-10	6.28e-10
500	2.432e-16	3.554e-16	5.523e-16	1.009e-15	2.748e-15	6.847e-15	2.453e-14	4.723e-14	1.062e-13	4.371e-13	1.296e-12	2.802e-12	1.928e-12	1.44e-12	1.198e-12	7.823e-13	7.108e-13	5.617e-13	4.782e-13	6.033e-13	7.484e-13	7.373e-13	6.557e-13	4.051e-13	2.24e-13	2.152e-13	3.102e-13	4.07e-13	5.908e-13	7.443e-13	9.858e-13	1.384e-12	2.405e-12	3.085e-12	1.993e-12	1.443e-12	2.241e-12	2.1e-12	1.203e-12	1.202e-12	3.834e-12	4.296e-12	4.255e-12	4.773e-12	9.614e-12	1.613e-11	2.198e-11	3.261e-11	2.083e-10
450	8.837e-17	1.395e-16	2.242e-16	3.305e-16	6.004e-16	1.129e-15	8.602e-15	1.605e-14	2.359e-14	4.304e-14	7.127e-14	1.509e-13	1.628e-13	2.112e-13	1.623e-13	1.691e-13	2.026e-13	2.8e-13	5.174e-13	6.035e-13	3.837e-13	1.466e-13	1.021e-13	5.724e-14	3.694e-14	3.892e-14	5.155e-14	8.509e-14	2.231e-13	2.429e-13	3.32e-13	3.288e-13	2.476e-13	2.418e-13	2.163e-13	2.239e-13	2.639e-13	2.536e-13	2.933e-13	3.479e-13	4.626e-13	5.389e-13	7.996e-13	1.31e-12	2.457e-12	3.344e-12	4.161e-12	9.388e-12	5.663e-11
400	3.536e-17	6.074e-17	1.005e-16	1.216e-16	1.83e-16	8.28e-16	3.977e-15	5.47e-15	4.802e-15	4.56e-15	4.422e-15	6.257e-15	1.416e-14	2.823e-14	6.096e-14	9.493e-14	1.006e-13	1.797e-13	1.355e-13	5.329e-14	1.909e-14	7.295e-15	3.769e-15	2.261e-15	4.568e-15	9.798e-15	1.345e-14	2.124e-14	5.103e-14	6.292e-14	6.209e-14	5.602e-14	4.264e-14	2.468e-14	2.812e-14	6.946e-14	1.068e-13	9.892e-14	1.133e-13	1.992e-13	3.003e-13	8.079e-14	9.211e-14	1.229e-13	7.237e-13	1.165e-12	1.017e-12	1.636e-12	2.872e-12
350	8.996e-18	1.434e-17	2.415e-17	2.995e-17	6.33e-17	1.877e-16	4.166e-16	6.226e-16	8.005e-16	1.121e-15	1.217e-15	1.375e-15	1.682e-15	2.175e-15	4.271e-15	3.954e-15	2.495e-15	1.261e-15	3.273e-16	3.766e-16	3.434e-16	1.803e-16	1.486e-16	2.665e-16	5.154e-16	4.765e-16	9.011e-16	2.108e-15	2.449e-15	1.877e-15	1.057e-15	1.107e-15	6.128e-16	6.015e-16	1.74e-15	7.383e-15	1.255e-14	1.161e-14	1.021e-14	6.234e-15	4.646e-15	4.999e-15	9.193e-15	1.974e-14	7.14e-14	2.829e-13	4.746e-13	4.551e-13	2.648e-13
300	4.225e-18	9.16e-18	1.618e-17	1.175e-17	1.352e-17	2.463e-17	3.666e-17	4.01e-17	4.572e-17	7.21e-17	7.936e-17	8.647e-17	9.54e-17	8.714e-17	7.199e-17	4.618e-17	4.377e-17	4.094e-17	2.241e-17	1.489e-17	1.13e-17	1.593e-17	2.338e-17	5.673e-17	1.112e-16	5.557e-17	2.193e-17	1.814e-17	1.905e-17	2.294e-17	2.275e-17	2.059e-17	3.391e-17	1.646e-16	5.396e-16	8.461e-16	7.557e-16	6.71e-16	5.839e-16	3.891e-16	5.164e-16	1.036e-15	2.969e-15	3.973e-15	8.788e-15	1.213e-14	1.436e-14	3.713e-14	1.004e-13
250	2.127e-19	1.015e-18	2.371e-18	5.517e-18	6.634e-18	6.766e-18	2.304e-18	1.69e-18	1.713e-18	3.376e-18	3.8e-18	3.736e-18	4.303e-18	4.616e-18	7.125e-18	5.672e-18	7.397e-18	7.186e-18	3.27e-18	1.674e-18	1.567e-18	1.97e-18	2.528e-18	3.527e-18	7.121e-18	6.949e-18	2.921e-18	2.234e-18	2.268e-18	3.016e-18	2.867e-18	2.609e-18	3.306e-18	5.363e-18	9.084e-18	1.53e-17	4.979e-17	4.049e-17	3.01e-17	4.729e-17	1.092e-16	2.981e-16	1.614e-15	4.659e-15	4.451e-15	9.306e-15	7.541e-14	2.035e-13	4.798e-13
200	2.905e-22	5.903e-22	1.136e-21	1.104e-21	1.084e-21	7.145e-22	1.031e-21	2.109e-21	2.705e-21	4.659e-21	7.131e-21	8.694e-21	9.061e-21	8.689e-21	8.135e-21	8.977e-21	9.32e-21	1.04e-20	1.586e-20	2.885e-20	5.785e-20	1.342e-19	1.714e-19	1.491e-19	1.057e-19	8.805e-20	7.141e-20	6.783e-20	5.588e-20	4.516e-20	3.739e-20	5.635e-20	1.246e-19	4.011e-19	1.024e-18	7.882e-19	5.181e-19	6.282e-19	9.673e-19	1.062e-18	9.499e-19	5.167e-18	4.818e-17	5.113e-17	4.11e-17	8.912e-17	4.295e-17	7.719e-17	9.017e-17
190	9.725e-23	3.358e-22	6.896e-22	6.536e-22	6.471e-22	3.146e-22	1.654e-22	1.231e-22	1.041e-22	3.16e-22	2.448e-21	6.629e-21	6.759e-21	4.091e-21	2.948e-21	2.414e-21	2.117e-21	2.338e-21	4.642e-21	1.036e-20	2.278e-20	5.432e-20	6.53e-20	5.506e-20	4.181e-20	3.601e-20	2.879e-20	2.657e-20	2.176e-20	1.837e-20	1.6e-20	2.421e-20	6.827e-20	1.772e-19	3.759e-19	2.851e-19	1.927e-19	2.268e-19	3.4e-19	3.743e-19	3.463e-19	1.735e-18	1.624e-17	1.973e-17	1.621e-17	3.051e-17	1.568e-17	3.106e-17	3.424e-17
180	7.483e-23	2.568e-22	4.603e-22	3.666e-22	3.104e-22	1.71e-22	9.488e-23	4.933e-23	2.111e-23	3.861e-23	1.307e-22	1.044e-21	2.068e-21	1.134e-21	5.316e-22	4.89e-22	4.594e-22	5.021e-22	1.143e-21	2.461e-21	5.86e-21	1.25e-20	1.205e-20	7.115e-21	6.846e-21	7.073e-21	5.118e-21	4.15e-21	3.289e-21	3.358e-21	3.513e-21	5.347e-21	2.622e-20	4.259e-20	3.481e-20	2.424e-20	2.675e-20	2.655e-20	3.203e-20	3.214e-20	3.762e-20	4.196e-20	4.281e-19	2.877e-18	2.699e-18	1.473e-18	1.764e-18	6.168e-18	5.607e-18
170	3.559e-23	1.028e-22	1.674e-22	1.132e-22	7.242e-23	4.643e-23	2.012e-23	2.152e-23	1.382e-23	1.377e-23	2.456e-23	5.52e-23	4.211e-23	2.773e-23	2.196e-23	2.97e-23	5.131e-23	9.514e-23	3.143e-22	3.656e-22	4.679e-22	4.01e-22	2.783e-22	2.239e-22	1.467e-21	1.976e-21	9.999e-22	1.062e-21	8.174e-22	4.486e-22	2.576e-22	2.716e-22	4.122e-22	7.473e-22	2.259e-21	4.804e-21	1.751e-20	2.27e-20	3.341e-20	2.378e-20	1.279e-20	1.151e-20	1.02e-20	1.498e-20	1.033e-19	3.324e-19	4.405e-19	1.404e-18	2.794e-18
160	1.218e-23	2.896e-23	4.148e-23	2.675e-23	1.626e-23	1.014e-23	5.133e-24	8.664e-24	1.047e-23	1.51e-23	1.828e-23	2.472e-23	1.667e-23	1.291e-23	1.133e-23	1.047e-23	2.078e-23	4.198e-23	1.164e-22	1.146e-22	1.188e-22	9.065e-23	6.274e-23	6.435e-23	4.818e-22	6.359e-22	3.018e-22	3.147e-22	2.232e-22	1.046e-22	5.809e-23	6.409e-23	1.578e-22	4.997e-22	1.341e-21	3.047e-21	6.233e-21	7.181e-21	8.034e-21	5.44e-21	3e-21	2.889e-21	2.639e-21	3.484e-21	3.175e-20	1.29e-19	1.404e-19	1.737e-18	5.988e-18
150	2.382e-24	3.616e-24	2.904e-24	1.283e-24	3.742e-25	8.835e-26	4.269e-25	2.126e-24	3.954e-24	6.411e-24	6.866e-24	6.785e-24	4.034e-24	3.67e-24	3.481e-24	2.158e-24	5.162e-24	1.14e-23	2.577e-23	1.907e-23	9.759e-24	2.575e-24	2.116e-24	1.44e-23	1.021e-22	1.189e-22	4.815e-23	4.738e-23	2.663e-23	5.283e-24	1.868e-24	3.128e-24	3.642e-23	1.785e-22	4.507e-22	1.06e-21	1.299e-21	1.211e-21	4.518e-22	1.753e-22	1.332e-22	2.192e-22	2.358e-22	1.423e-22	5.024e-21	3.024e-20	2.408e-20	7.546e-19	2.828e-18
140	7.985e-28	5.355e-28	1.081e-28	6.427e-30	2.345e-30	7.018e-30	2.4e-28	4.583e-27	1.514e-26	3.965e-26	4.096e-26	3.535e-26	3.255e-26	2.124e-26	1.017e-26	8.999e-27	3.907e-26	8.504e-26	1.218e-25	1.399e-25	1.522e-25	2.085e-25	6.888e-25	5.952e-24	1.425e-23	7.646e-24	2.442e-24	1.863e-24	1.553e-24	8.88e-25	3.899e-25	9.667e-26	4.497e-26	5.087e-25	1.67e-24	2.701e-24	1.787e-24	4.416e-25	6.659e-26	4.492e-26	3.83e-26	4.162e-26	1.105e-25	1.382e-24	1.15e-24	8.461e-25	6.045e-23	1.417e-21	1.371e-21
130	1.855e-35	1.131e-35	1.205e-36	4.049e-37	3.812e-38	8.701e-39	4.126e-39	2.833e-39	6.582e-34	2.612e-32	3.759e-32	3.11e-32	2.265e-32	4.948e-32	1.231e-31	4.793e-30	1.32e-28	1.117e-27	4.269e-27	9.336e-27	1.424e-26	4.086e-26	2.361e-25	4.626e-25	2.171e-25	1.447e-25	1.501e-25	7.644e-26	2.063e-26	3.146e-27	2.418e-28	1.132e-29	7.058e-31	2.455e-31	2.297e-30	6.895e-30	1.761e-29	2.516e-29	5.325e-29	1.09e-28	9.769e-29	8.966e-29	5.677e-28	2.37e-27	2.729e-26	6.882e-26	3.488e-25	8.016e-25	9.367e-25
120	7.354e-39	6.664e-39	4.153e-39	1.272e-39	1.062e-39	5.985e-40	1.431e-39	9.289e-40	9.224e-40	5.433e-38	8.29e-37	6.235e-36	1.749e-35	2.925e-35	1.216e-34	4.364e-34	1.267e-32	1.592e-30	1.071e-29	3.524e-29	6.392e-29	2.21e-28	3.705e-28	2.655e-28	1.113e-28	5.425e-29	1.257e-29	1.61e-30	1.384e-31	2.687e-32	2.58e-32	2.72e-32	1.95e-32	1.349e-32	9.979e-33	5.78e-33	2.469e-33	6.992e-34	7.872e-33	3.085e-31	6.963e-31	4.221e-31	2.129e-30	3.494e-29	1.273e-27	5.653e-27	3.308e-26	3.613e-26	4.319e-26
110	0	0	0	5.045e-44	5.79e-42	3.603e-42	2.036e-42	2.791e-42	6.964e-43	6.133e-39	1.264e-37	1.085e-36	3.007e-36	9.71e-36	6.547e-35	1.162e-34	7.107e-35	1.228e-34	4.312e-34	2.03e-33	2.005e-33	4.962e-33	7.122e-33	5.156e-33	3.058e-33	1.559e-33	3.906e-33	8.284e-33	1.425e-32	2.037e-32	2.485e-32	2.755e-32	2.221e-32	1.71e-32	1.32e-32	7.874e-33	2.739e-33	2.517e-34	1.086e-35	3.283e-34	3.315e-33	3.674e-33	2.416e-34	9.791e-34	1.299e-32	1.948e-31	8.244e-30	5.077e-29	1.732e-27
100	0	0	0	0	0	0	0	0	0	0	0	0	0	1.796e-36	1.428e-35	1.724e-35	3.865e-36	7.092e-36	4.21e-35	1.764e-34	5.46e-34	1.278e-33	2.194e-33	2.377e-33	1.63e-33	4.86e-34	5.765e-34	1.673e-33	4.27e-33	7.533e-33	1.074e-32	1.32e-32	1.257e-32	1.086e-32	7.83e-33	4.161e-33	1.283e-33	8.9e-35	1.289e-37	0	0	7.464e-39	3e-37	2.618e-35	7.933e-34	7.761e-32	1.009e-29	4.527e-29	5.069e-29
75	0	0	0	0	0	0	0	0	0	0	0	0	0	0	0	0	0	0	0	0	0	0	6.329e-38	3.16e-37	1.499e-36	1.252e-36	6.102e-37	8.363e-40	0	0	0	0	0	0	0	0	0	0	0	0	0	0	0	0	0	0	0	0	0
50	0	0	0	0	0	0	0	0	0	0	0	0	0	0	0	0	0	0	0	0	0	0	0	0	0	0	0	0	0	0	0	0	0	0	0	0	0	0	0	0	0	0	0	0	0	0	0	0	0
[truncated: 131 more columns]

## Sheet: Iodine oxoacids neutral
Note: Row 2 is latitude (degree north), Column 1 is pressure (hPa), and other rows and columns are NPF rates (# cm-3 s-1).
	-89.5	-88.5	-87.5	-86.5	-85.5	-84.5	-83.5	-82.5	-81.5	-80.5	-79.5	-78.5	-77.5	-76.5	-75.5	-74.5	-73.5	-72.5	-71.5	-70.5	-69.5	-68.5	-67.5	-66.5	-65.5	-64.5	-63.5	-62.5	-61.5	-60.5	-59.5	-58.5	-57.5	-56.5	-55.5	-54.5	-53.5	-52.5	-51.5	-50.5	-49.5	-48.5	-47.5	-46.5	-45.5	-44.5	-43.5	-42.5	-41.5
1007	9.969e+36	9.969e+36	9.969e+36	9.969e+36	9.969e+36	9.969e+36	9.969e+36	9.969e+36	9.969e+36	9.969e+36	9.969e+36	9.969e+36	9.969e+36	9.969e+36	9.969e+36	9.969e+36	9.969e+36	9.969e+36	9.969e+36	9.969e+36	9.969e+36	9.969e+36	9.969e+36	9.969e+36	9.969e+36	9.969e+36	9.969e+36	9.969e+36	9.969e+36	9.969e+36	9.969e+36	9.969e+36	9.969e+36	9.969e+36	9.969e+36	9.969e+36	9.969e+36	9.969e+36	3.9	2.823	1.842	1.543	1.193	0.8287	0.6964	0.6287	0.5227	0.4471	0.3824
1000	9.969e+36	9.969e+36	9.969e+36	9.969e+36	9.969e+36	9.969e+36	9.969e+36	9.969e+36	9.969e+36	9.969e+36	9.969e+36	9.969e+36	9.969e+36	9.969e+36	9.969e+36	9.969e+36	9.969e+36	9.969e+36	9.969e+36	9.969e+36	9.969e+36	9.969e+36	9.969e+36	9.969e+36	9.969e+36	9.969e+36	9.969e+36	9.969e+36	9.969e+36	9.969e+36	9.969e+36	9.969e+36	9.969e+36	9.969e+36	1.624	1.258	1.211	1.099	0.9682	0.8241	0.6845	0.5508	0.4361	0.3251	0.3025	0.279	0.245	0.2396	0.2208
925	9.969e+36	9.969e+36	9.969e+36	9.969e+36	9.969e+36	7.476e-11	5.217e-10	4.916e-08	4.221e-07	3.564e-05	5.211e-05	0.008316	0.02813	0.01851	0.05915	0.1266	0.02551	0.004246	0.02073	0.03963	0.01685	0.0144	0.01534	0.02184	0.003638	0.002484	0.001674	0.001351	0.002347	0.004969	0.001796	0.0004385	0.0008301	0.001083	0.0008562	0.0004523	0.0004986	0.000773	0.001124	0.001342	0.004991	0.008377	0.008406	0.002397	0.003808	0.01954	0.02443	0.01212	0.009646
850	9.969e+36	9.969e+36	9.969e+36	9.969e+36	4.506e-12	2.678e-09	2.82e-08	7.671e-08	8.922e-07	2.896e-06	4.676e-06	9.848e-07	0.0005694	0.001168	0.00643	0.0005353	0.0003567	3.524e-05	0.004003	0.0008239	0.0003071	0.00127	0.001042	8.566e-06	3.087e-07	3.729e-07	1.615e-06	3.3e-06	6.697e-06	1.163e-05	4.672e-06	2.83e-06	4.964e-06	4.042e-06	9.578e-06	5.244e-06	3.546e-06	2.518e-06	2.735e-06	2.717e-06	4.122e-06	5.965e-06	5.912e-06	5.846e-06	2.498e-05	0.0004116	0.0006733	0.0001462	0.0003183
800	9.969e+36	9.969e+36	9.969e+36	9.969e+36	8.658e-11	9.091e-10	1.799e-09	3.394e-09	4.834e-09	7.662e-09	3.139e-08	6.127e-08	2.42e-07	2.359e-05	4.316e-05	1.82e-05	1.534e-06	3.662e-05	2.599e-05	1.501e-05	1.044e-05	0.0004374	1.209e-05	3.513e-07	2.626e-07	2.204e-07	1.55e-07	3.477e-07	4.953e-08	3.268e-08	2.931e-08	3.165e-07	9.075e-07	5.94e-08	2.53e-08	1.24e-07	7.326e-07	7.265e-07	2.097e-07	2.788e-07	2.142e-07	9.522e-07	1.832e-06	3.442e-06	2.38e-06	3.345e-06	1.041e-05	5.092e-05	0.0001279
750	9.969e+36	9.969e+36	9.969e+36	6.734e-13	3.695e-11	9.952e-11	2.278e-10	6.99e-10	2.871e-09	2.596e-09	4.407e-09	1.168e-08	6.941e-08	3.558e-07	3.327e-07	7.173e-07	6.57e-07	1.567e-06	1.304e-05	2.716e-06	2.286e-07	5.247e-07	2.333e-08	7.848e-09	2.43e-09	9.158e-09	6.597e-09	8.8e-09	8.746e-09	9.306e-09	1.625e-08	1.671e-08	2.726e-08	4.159e-08	3.067e-08	2.601e-08	6.587e-09	1.278e-06	4.238e-06	1.264e-06	1.124e-07	6.122e-08	2.037e-06	1.232e-05	1.822e-06	9.197e-07	9.915e-07	9.35e-07	1.084e-06
700	9.969e+36	1.848e-14	1.82e-13	5.654e-13	9.548e-12	1.39e-12	1.019e-12	8.019e-12	3.926e-11	7.118e-10	1.082e-09	2.715e-09	4.962e-09	5.999e-09	4.636e-10	6.147e-10	7.816e-09	2.987e-07	2.903e-09	1.164e-09	4.424e-10	9.255e-11	4.221e-11	8.113e-12	3.46e-12	2.181e-10	5.968e-10	5.02e-10	6.455e-11	4.146e-11	2.589e-10	3.358e-09	1.877e-08	1.42e-07	9.09e-08	9.049e-09	1.602e-09	9.584e-10	4.202e-09	3.723e-09	2.385e-09	3.105e-08	8.074e-08	9.056e-07	1.076e-06	2.455e-06	3.235e-06	4.147e-06	4.855e-06
600	2.423e-15	1.274e-14	4.489e-14	8.903e-14	1.863e-13	5.123e-13	9.747e-13	1.549e-12	1.886e-12	2.721e-12	5.694e-12	6.526e-12	4.084e-12	4.478e-12	5.33e-12	6.392e-12	2.791e-12	6.111e-13	1.336e-13	3.862e-15	5.12e-14	3.665e-13	2.744e-13	7.694e-14	2.382e-13	7.208e-13	1.64e-13	4.203e-13	8.384e-13	1.505e-12	1.246e-11	1.819e-10	2.713e-11	1.153e-11	2.668e-11	5.717e-11	6.653e-10	1.507e-09	1.586e-10	1.817e-10	4.701e-10	3.21e-10	1.175e-08	4.089e-08	3.057e-08	1.118e-06	2.534e-05	5.473e-06	5.124e-07
550	4.997e-21	5.022e-19	1.394e-17	2.729e-16	1.385e-15	8.891e-15	1.218e-14	2.286e-14	7.236e-14	1.904e-13	1.631e-13	7.07e-14	4.351e-14	3.29e-14	2.338e-14	1.652e-14	3.189e-16	2.507e-17	9.461e-17	4.439e-16	9.691e-16	5.571e-16	4.338e-18	3.703e-18	4.97e-16	6.375e-15	1.23e-14	1.924e-13	4.206e-13	1.948e-12	4.824e-13	2.376e-12	2.262e-11	2.552e-11	1.091e-11	1.73e-11	1.635e-11	1.521e-11	1.759e-11	1.205e-10	1.929e-10	2.989e-10	2.797e-09	3.486e-07	2.799e-07	2.282e-08	9.105e-08	1.318e-07	3.082e-07
500	4.585e-28	4.43e-28	1.524e-27	1.367e-26	4.421e-26	9.451e-26	2.339e-24	7.045e-24	3.098e-22	5.679e-22	6.142e-24	1.38e-22	4.563e-21	8.474e-19	6.952e-19	1.55e-18	2.907e-18	2.047e-19	3.301e-18	4.576e-17	1.429e-16	8.249e-17	5.005e-20	3.096e-19	2.327e-18	2.461e-16	5.466e-16	2.544e-15	3.344e-13	5.554e-13	1.742e-13	1.39e-12	1.249e-12	5.412e-13	2.721e-12	5.392e-12	1.222e-11	2.035e-11	3.639e-11	5.456e-11	6.486e-11	3.791e-10	3.225e-10	1.285e-09	1.956e-09	1.574e-09	1.514e-09	3.247e-09	1.775e-06
450	2.284e-33	5.652e-33	6.476e-32	1.84e-30	1.469e-30	6.251e-29	2.534e-29	2.345e-29	4.827e-29	2.73e-28	2.439e-24	6.371e-27	8.565e-24	3.736e-24	1.494e-23	5.881e-22	3.006e-22	3.75e-22	9.132e-22	2.311e-18	1.635e-18	9.617e-21	1.301e-20	3.578e-20	1.836e-19	1.843e-18	4.417e-18	3.726e-17	1.097e-14	2.221e-14	1.63e-14	2.257e-14	6.112e-14	1.55e-13	2.774e-13	2.13e-12	3.2e-09	1.351e-09	9.235e-10	1.631e-09	1.88e-09	8.268e-10	3.088e-09	9.794e-09	2.507e-08	7.205e-09	8.084e-10	2.774e-09	1.309e-07
400	8.196e-40	7.964e-38	1.074e-36	2.806e-34	8.338e-33	3.708e-33	7.662e-32	3.198e-31	8.809e-31	1e-30	1.505e-30	9.381e-30	4.377e-29	4.113e-27	2.194e-25	2.231e-25	5.992e-25	2.308e-24	2.261e-23	8.662e-23	2.744e-22	7.208e-22	1.832e-21	6.615e-21	2.037e-20	3.009e-20	6.373e-20	1.229e-19	1.939e-19	3.846e-19	1.082e-18	1.985e-17	3.303e-15	3.322e-13	3.163e-13	1.825e-13	8.982e-14	3.513e-13	1.502e-12	3.241e-11	5.681e-11	5.3e-11	4.794e-09	1.775e-07	8.832e-07	3.153e-07	1.584e-08	5.83e-10	1.475e-09
350	1.487e-38	6.738e-36	4.799e-35	4.168e-34	2.576e-33	6.996e-33	2.644e-32	5.792e-32	1.174e-31	4.217e-31	2.358e-31	1.266e-30	1.661e-29	6.405e-29	3.018e-28	1.224e-27	6.767e-27	6.758e-26	2.865e-25	1.708e-24	3.097e-24	1.982e-24	7.518e-24	2.285e-23	5.927e-23	9.797e-23	4.615e-22	1.316e-21	1.32e-20	4.375e-20	3.388e-19	2.181e-18	6.001e-18	2.247e-17	3.928e-17	1.252e-16	2.888e-16	1.24e-15	4.663e-15	3.219e-13	1.169e-12	5.557e-13	7.18e-13	4.276e-12	3.359e-11	4.147e-11	6.605e-12	9.754e-12	2.739e-11
300	3.965e-29	4.158e-29	3.029e-29	6.24e-29	1.329e-28	5.084e-28	3.221e-27	1.778e-26	6.99e-26	2.645e-25	3.225e-25	2.267e-25	4.252e-25	1.527e-24	6.12e-24	3.114e-24	5.077e-25	2.311e-25	7.114e-25	1.684e-24	2.016e-24	1.805e-24	4.765e-24	1.182e-23	3.755e-23	6.312e-23	3.766e-22	1.548e-21	1.781e-20	6.85e-20	1.773e-19	3.429e-19	4.306e-19	5.157e-19	5.103e-19	6.785e-19	6.574e-19	1.88e-17	3.46e-16	2.267e-15	2.661e-15	1.941e-15	3.296e-15	1.152e-14	3.872e-14	1.212e-13	2.713e-13	6.258e-13	2.118e-12
250	3.617e-27	5.445e-27	8.756e-27	1.717e-26	3.775e-26	5.898e-26	8.863e-26	1.715e-25	4.648e-25	1.179e-24	5.414e-24	1.41e-23	2.656e-23	4.023e-23	2.995e-23	1.741e-23	8.097e-24	7.235e-24	9.332e-24	2.675e-23	1.965e-23	1.648e-23	1.231e-23	1.761e-23	2.478e-23	2.738e-23	2.861e-22	6.344e-21	4.764e-20	1.033e-19	4.206e-20	5.862e-20	1.555e-19	2.67e-19	4.877e-19	2.787e-18	8.078e-18	1.467e-17	1.728e-17	1.715e-17	1.419e-17	2.903e-17	1.11e-16	7.238e-16	3.303e-15	1.622e-14	7.321e-14	1.474e-13	2.805e-13
200	3.103e-26	2.203e-26	1.125e-26	1.868e-25	5.052e-25	4.82e-25	1.085e-24	1.187e-24	1.017e-24	5.972e-25	2.293e-26	1.088e-26	3.374e-26	6.59e-26	8.8e-26	1.892e-25	2.912e-25	3.74e-25	2.466e-25	3.405e-25	3.985e-25	8.054e-25	9.619e-25	6.649e-25	5.496e-25	5.998e-25	6.754e-25	8.532e-25	1.053e-24	1.825e-23	1.716e-22	5.365e-22	6.534e-22	5.417e-22	3.899e-22	7.992e-21	5.816e-20	1.183e-18	8.411e-18	3.28e-17	8.399e-17	1.304e-16	1.328e-16	8.216e-17	7.274e-17	1.283e-16	2.436e-16	5.155e-16	5.977e-16
190	1.035e-28	1.326e-28	2.018e-28	5.455e-28	5.42e-28	5.882e-28	4.739e-28	4.312e-28	3.007e-28	2.122e-28	1.686e-28	1.631e-28	1.585e-28	1.853e-28	6.379e-28	3.021e-27	2.802e-27	2.853e-27	1.722e-26	7.087e-26	1.443e-25	1.136e-24	1.579e-24	9.113e-25	6.025e-25	6.231e-25	5.337e-25	5.207e-25	5.501e-25	6.326e-24	5.77e-23	1.799e-22	2.188e-22	1.811e-22	1.306e-22	2.675e-21	2.01e-20	3.965e-19	2.787e-18	1.095e-17	2.805e-17	4.39e-17	4.633e-17	2.984e-17	3.088e-17	6.126e-17	1.019e-16	2.198e-16	2.421e-16
180	1.001e-32	1.715e-32	7.822e-32	1.824e-31	2.329e-31	3.201e-31	2.933e-31	4.873e-31	1.371e-30	4.897e-30	2.759e-29	7.581e-29	1.272e-28	1.646e-28	1.755e-28	1.683e-28	4.143e-28	9.639e-28	1.988e-27	3.545e-27	6.486e-26	9.248e-25	1.301e-24	7.216e-25	4.549e-25	4.68e-25	3.714e-25	3.067e-25	2.423e-25	2.331e-25	1.324e-25	5.262e-26	2.755e-26	7.945e-26	5.175e-25	1.767e-23	7.77e-22	4.492e-21	7.248e-21	1.351e-19	3.912e-19	1.034e-18	2.707e-18	2.845e-18	6.878e-18	1.875e-17	2.26e-17	5.665e-17	4.976e-17
170	3.13e-32	4.44e-32	2.118e-31	1.808e-31	1.091e-32	1.463e-33	1.15e-33	1.713e-32	1.604e-31	4.03e-30	1.058e-28	5.227e-28	1.011e-27	8.097e-28	8.439e-28	6.731e-28	1.07e-27	6.395e-28	1.789e-28	3.166e-28	2.357e-28	4.117e-26	6.89e-26	8.234e-26	1.146e-25	1.463e-25	1.909e-25	2.078e-25	1.326e-25	1.066e-25	3.62e-26	1.266e-26	9.138e-27	1.452e-26	3.124e-26	6.748e-26	3.001e-25	1.324e-24	3.694e-24	1.338e-22	1.65e-21	6.46e-21	1.24e-20	5.629e-20	2.03e-19	5.851e-19	2.962e-18	1.854e-17	1.146e-17
160	7.395e-33	1.038e-32	4.561e-32	3.899e-32	2.714e-33	5.756e-34	4.096e-34	3.971e-33	6.092e-32	1.304e-30	6.434e-28	4.927e-27	1.009e-26	5.535e-27	5.62e-27	3.63e-27	3.482e-27	1.615e-27	5.299e-28	3.271e-27	1.199e-27	8.988e-27	1.505e-26	1.816e-26	2.52e-26	3.197e-26	4.156e-26	4.582e-26	3.019e-26	2.488e-26	9.446e-27	3.749e-27	2.553e-27	5.589e-27	2.544e-26	7.92e-26	2.451e-25	6.034e-25	1.196e-24	2.929e-23	3.573e-22	1.4e-21	2.783e-21	1.229e-20	4.396e-20	1.297e-19	6.637e-19	4.289e-18	5.316e-18
150	3.669e-34	4.619e-34	9.494e-35	1.167e-34	2.189e-34	1.631e-34	1.177e-34	1.966e-34	1.396e-32	5.16e-31	4.591e-27	4.181e-26	9.831e-26	4.376e-26	3.043e-26	2.154e-26	4.964e-27	8.199e-28	2.538e-27	3.408e-26	1.171e-26	2.744e-28	2.848e-28	7.238e-28	8.934e-28	6.718e-28	3.991e-28	6.937e-28	9.125e-28	1.047e-27	8.799e-28	5.441e-28	3.116e-28	1.33e-27	1.205e-26	4.57e-26	1.407e-25	2.389e-25	2.942e-25	3.783e-25	1.704e-24	6.842e-24	6.368e-23	1.097e-22	2.043e-22	2.158e-21	1.46e-20	1.623e-19	1.501e-18
140	1.253e-34	1.382e-34	1.34e-34	8.309e-35	6.067e-35	5.168e-35	5.454e-35	6.736e-35	9.265e-35	3.66e-30	4.137e-27	1.282e-25	3.675e-25	2.156e-25	1.406e-25	7.653e-26	9.043e-27	5.209e-29	2.729e-27	5.197e-26	1.96e-26	3.444e-28	2.383e-28	1.007e-27	1.176e-27	6.366e-28	1.804e-28	8.79e-29	1.725e-29	2.118e-30	3.547e-30	4.162e-30	2.416e-30	3.316e-29	2.141e-27	1.132e-26	4.425e-26	6.89e-26	8.02e-26	8.781e-26	8.98e-26	1.538e-25	4.455e-25	1.736e-24	8.086e-24	1.685e-23	3.32e-23	1.838e-22	2.973e-21
130	3.4e-34	3.024e-34	2.273e-34	1.126e-34	6.876e-35	5.011e-35	4.213e-35	4.428e-35	5.635e-35	1.723e-29	2.052e-28	2.24e-25	6.79e-25	4.493e-25	2.518e-25	8.783e-26	9.241e-27	5.971e-29	1.821e-27	5.095e-26	2.015e-26	3.017e-28	2.342e-28	1.323e-27	1.583e-27	6.776e-28	1.643e-28	5.941e-29	1.326e-29	8.212e-30	9.706e-30	8.433e-30	3.709e-30	1.125e-30	2.537e-30	9.266e-30	5.14e-29	1.39e-28	4.856e-28	8.203e-27	5.724e-27	6.119e-27	7.077e-26	3.672e-25	1.201e-24	3.89e-24	8.744e-24	1.816e-23	1.041e-22
120	3.345e-34	2.365e-34	1.121e-34	4.124e-35	2.262e-35	1.916e-35	1.31e-35	9.801e-36	7.149e-36	2.433e-29	3.209e-28	1.717e-25	5.092e-25	3.6e-25	1.563e-25	2.01e-27	9.053e-28	1.288e-28	2.593e-27	5.347e-26	2.069e-26	2.114e-28	2.71e-28	1.591e-27	2.056e-27	7.667e-28	1.136e-28	4.067e-29	3.977e-29	3.77e-29	3.389e-29	2.521e-29	9.767e-30	9.437e-31	1.352e-31	4.213e-32	4.329e-33	2.685e-34	1.008e-34	1.175e-33	1.864e-31	2.514e-30	4.698e-29	6.199e-28	3.861e-27	1.469e-26	5.617e-26	1.917e-25	5.771e-23
110	0	0	0	6.276e-40	9.547e-38	5.939e-38	4.926e-38	8.857e-38	1.915e-38	8.188e-31	1.426e-29	6.281e-29	1.425e-28	3.115e-28	1.437e-27	2.434e-27	8.303e-28	7.812e-29	1.398e-27	3.851e-26	2.093e-26	2.485e-28	2.981e-28	1.961e-27	2.43e-27	7.366e-28	6.767e-29	7.219e-29	1.065e-28	1.098e-28	8.444e-29	5.709e-29	2.047e-29	2.007e-30	1.524e-31	3.109e-32	4.532e-33	1.605e-34	3.014e-36	2.831e-36	3.012e-36	3.646e-35	5.462e-33	2.017e-31	4.485e-30	3.332e-29	1.36e-28	5.104e-28	8.763e-24
100	0	0	0	0	0	0	0	0	0	0	0	0	0	9.731e-29	6.833e-28	1.005e-27	2.26e-28	5.828e-30	3.193e-28	1.368e-26	8.778e-27	1.414e-28	3.35e-28	1.922e-27	2.312e-27	6.384e-28	2.584e-29	3.637e-29	6.261e-29	7.325e-29	6.743e-29	5.964e-29	2.674e-29	2.645e-30	1.205e-31	1.185e-32	1.56e-33	4.194e-35	1.572e-38	0	0	3.776e-35	4.186e-33	6.171e-32	1.033e-30	7.852e-30	3.398e-29	1.574e-28	5.553e-28
75	0	0	0	0	0	0	0	0	0	0	0	0	0	0	0	0	0	0	0	0	0	0	1.525e-29	4.801e-29	5.386e-29	3.118e-29	2.719e-31	1.257e-35	0	0	0	0	0	0	0	0	0	0	0	0	0	0	0	0	0	0	0	0	0
50	0	0	0	0	0	0	0	0	0	0	0	0	0	0	0	0	0	0	0	0	0	0	0	0	0	0	0	0	0	0	0	0	0	0	0	0	0	0	0	0	0	0	0	0	0	0	0	0	0
[truncated: 131 more columns]

[truncated: 1 more sheets: Iodine oxoacids ion-induced]
