# Supplementary material for: Global variability in atmospheric new particle formation mechanisms
Source: Nature. 2024 Jun 12;631(8019):98–105. doi: 10.1038/s41586-024-07547-1 (PMC11222162; doi:10.1038/s41586-024-07547-1)
Supplement: Supplementary file 7 — Source Data Fig. 5 [file 41586_2024_7547_MOESM7_ESM.xlsx]

## Sheet: CCN @13 km
Note: Row 2 is logitude (degree east), Column 1 is latitude (degree north), and other rows and columns are CCN concentrations (# cm-3).
	0.5	1.5	2.5	3.5	4.5	5.5	6.5	7.5	8.5	9.5	10.5	11.5	12.5	13.5	14.5	15.5	16.5	17.5	18.5	19.5	20.5	21.5	22.5	23.5	24.5	25.5	26.5	27.5	28.5	29.5	30.5	31.5	32.5	33.5	34.5	35.5	36.5	37.5	38.5	39.5	40.5	41.5	42.5	43.5	44.5	45.5	46.5	47.5	48.5
-89.5	13.74	13.74	13.74	13.74	13.74	13.74	13.74	13.74	13.74	13.74	13.74	13.74	13.74	13.74	13.74	13.74	13.74	13.74	13.74	13.74	13.74	13.74	13.74	13.74	13.74	13.74	13.74	13.74	13.74	13.74	13.74	13.74	13.74	13.74	13.74	13.74	13.74	13.74	13.74	13.74	13.74	13.74	13.74	13.74	13.74	13.74	13.74	13.74	13.74
-88.5	13.77	13.77	13.77	13.77	13.77	13.77	13.77	13.77	13.77	13.77	13.77	13.77	13.77	13.77	13.77	13.77	13.76	13.76	13.76	13.76	13.76	13.76	13.76	13.76	13.76	13.76	13.76	13.76	13.76	13.76	13.76	13.75	13.75	13.75	13.75	13.75	13.75	13.75	13.75	13.74	13.74	13.74	13.74	13.74	13.74	13.74	13.74	13.74	13.74
-87.5	13.79	13.79	13.79	13.79	13.79	13.79	13.79	13.79	13.79	13.79	13.79	13.79	13.79	13.79	13.79	13.79	13.79	13.79	13.79	13.79	13.79	13.79	13.79	13.79	13.79	13.79	13.79	13.79	13.79	13.79	13.79	13.79	13.79	13.78	13.78	13.78	13.78	13.78	13.78	13.78	13.78	13.78	13.78	13.78	13.78	13.77	13.77	13.77	13.77
-86.5	13.83	13.83	13.83	13.83	13.83	13.83	13.83	13.83	13.83	13.83	13.83	13.83	13.83	13.83	13.83	13.83	13.83	13.83	13.83	13.83	13.83	13.83	13.83	13.83	13.82	13.82	13.82	13.82	13.82	13.81	13.81	13.81	13.81	13.8	13.8	13.8	13.8	13.8	13.79	13.79	13.79	13.79	13.79	13.79	13.78	13.78	13.78	13.78	13.78
-85.5	13.86	13.86	13.86	13.87	13.87	13.87	13.87	13.87	13.87	13.87	13.86	13.86	13.86	13.86	13.86	13.86	13.86	13.86	13.85	13.85	13.85	13.85	13.84	13.84	13.84	13.84	13.84	13.84	13.84	13.84	13.84	13.84	13.84	13.84	13.84	13.83	13.83	13.83	13.83	13.83	13.82	13.82	13.82	13.82	13.81	13.81	13.81	13.8	13.8
-84.5	13.9	13.9	13.9	13.91	13.91	13.91	13.9	13.9	13.9	13.9	13.9	13.9	13.9	13.9	13.9	13.89	13.89	13.88	13.88	13.88	13.88	13.88	13.88	13.88	13.88	13.88	13.88	13.88	13.88	13.87	13.87	13.86	13.86	13.86	13.85	13.85	13.85	13.84	13.84	13.83	13.83	13.83	13.82	13.82	13.82	13.82	13.82	13.82	13.82
-83.5	13.97	13.97	13.97	13.97	13.96	13.96	13.96	13.96	13.96	13.96	13.96	13.96	13.96	13.95	13.94	13.94	13.94	13.94	13.93	13.93	13.93	13.92	13.92	13.92	13.91	13.9	13.9	13.89	13.89	13.89	13.88	13.88	13.88	13.87	13.87	13.87	13.87	13.87	13.87	13.87	13.87	13.87	13.87	13.86	13.86	13.85	13.85	13.84	13.83
-82.5	14.01	14.01	14.01	14	14	14	14	14	14	14	14	13.99	13.98	13.98	13.98	13.97	13.97	13.97	13.96	13.96	13.95	13.95	13.95	13.95	13.95	13.95	13.94	13.94	13.94	13.94	13.93	13.93	13.93	13.92	13.92	13.92	13.91	13.91	13.9	13.89	13.89	13.88	13.88	13.88	13.87	13.87	13.87	13.87	13.87
-81.5	14.04	14.04	14.04	14.04	14.04	14.04	14.04	14.04	14.04	14.04	14.04	14.03	14.03	14.03	14.03	14.03	14.03	14.03	14.03	14.03	14.03	14.03	14.03	14.02	14.02	14.01	14	14	13.99	13.98	13.97	13.97	13.96	13.95	13.95	13.95	13.95	13.95	13.95	13.95	13.95	13.94	13.94	13.93	13.93	13.92	13.91	13.9	13.9
-80.5	14.09	14.09	14.09	14.09	14.09	14.09	14.09	14.09	14.09	14.1	14.1	14.1	14.09	14.09	14.09	14.09	14.09	14.09	14.08	14.08	14.08	14.07	14.07	14.06	14.06	14.05	14.05	14.05	14.04	14.04	14.04	14.04	14.04	14.04	14.04	14.03	14.02	14	13.99	13.98	13.97	13.96	13.96	13.96	13.96	13.96	13.96	13.95	13.94
-79.5	14.11	14.12	14.12	14.12	14.12	14.11	14.11	14.11	14.13	14.13	14.13	14.12	14.12	14.12	14.12	14.13	14.13	14.13	14.14	14.14	14.14	14.14	14.14	14.14	14.14	14.14	14.14	14.14	14.13	14.12	14.11	14.1	14.09	14.07	14.06	14.05	14.04	14.03	14.03	14.03	14.03	14.03	14.02	14.01	13.99	13.97	13.96	13.95	13.95
-78.5	14.13	14.14	14.14	14.14	14.14	14.14	14.14	14.15	14.16	14.16	14.15	14.15	14.15	14.16	14.18	14.18	14.19	14.2	14.2	14.19	14.19	14.19	14.2	14.2	14.2	14.19	14.18	14.18	14.17	14.16	14.16	14.16	14.16	14.15	14.14	14.13	14.12	14.11	14.09	14.07	14.05	14.03	14.02	14.01	14.01	14.01	14.01	14	13.99
-77.5	14.15	14.16	14.16	14.16	14.16	14.16	14.16	14.18	14.18	14.18	14.18	14.18	14.2	14.21	14.21	14.23	14.23	14.23	14.22	14.22	14.23	14.25	14.25	14.25	14.24	14.24	14.24	14.25	14.25	14.25	14.24	14.23	14.22	14.2	14.19	14.17	14.14	14.13	14.12	14.12	14.12	14.11	14.09	14.08	14.05	14.03	14.01	14	13.99
-76.5	14.18	14.19	14.19	14.19	14.19	14.18	14.2	14.21	14.21	14.2	14.2	14.21	14.23	14.24	14.26	14.25	14.25	14.25	14.26	14.29	14.3	14.3	14.3	14.29	14.3	14.31	14.31	14.3	14.29	14.28	14.27	14.27	14.26	14.25	14.24	14.24	14.23	14.22	14.2	14.17	14.15	14.12	14.1	14.1	14.1	14.09	14.08	14.06	14.04
-75.5	14.21	14.22	14.22	14.22	14.22	14.22	14.24	14.24	14.24	14.24	14.25	14.27	14.28	14.3	14.3	14.3	14.3	14.31	14.33	14.33	14.33	14.33	14.33	14.34	14.34	14.35	14.35	14.35	14.35	14.35	14.35	14.34	14.33	14.32	14.3	14.28	14.26	14.24	14.23	14.22	14.21	14.21	14.2	14.17	14.15	14.12	14.1	14.1	14.1
-74.5	14.25	14.26	14.26	14.26	14.26	14.27	14.27	14.27	14.27	14.27	14.29	14.3	14.32	14.32	14.32	14.32	14.34	14.37	14.36	14.36	14.36	14.37	14.38	14.38	14.39	14.39	14.39	14.39	14.4	14.4	14.39	14.38	14.37	14.36	14.37	14.37	14.36	14.34	14.32	14.3	14.27	14.25	14.23	14.22	14.22	14.22	14.21	14.18	14.15
-73.5	14.26	14.28	14.28	14.27	14.27	14.29	14.29	14.29	14.29	14.3	14.31	14.33	14.34	14.33	14.33	14.36	14.38	14.38	14.38	14.39	14.4	14.42	14.44	14.44	14.43	14.43	14.45	14.45	14.44	14.43	14.43	14.43	14.44	14.45	14.44	14.42	14.4	14.39	14.37	14.38	14.38	14.37	14.34	14.32	14.28	14.26	14.25	14.24	14.25
-72.5	14.26	14.28	14.28	14.28	14.29	14.3	14.3	14.31	14.31	14.33	14.35	14.36	14.36	14.36	14.38	14.39	14.39	14.39	14.4	14.41	14.42	14.43	14.43	14.43	14.44	14.47	14.47	14.47	14.48	14.49	14.5	14.5	14.5	14.49	14.47	14.47	14.47	14.48	14.47	14.45	14.43	14.41	14.39	14.39	14.39	14.38	14.35	14.32	14.29
-71.5	14.23	14.25	14.25	14.25	14.27	14.28	14.28	14.28	14.3	14.31	14.33	14.33	14.33	14.35	14.37	14.37	14.38	14.39	14.41	14.42	14.42	14.42	14.43	14.44	14.45	14.45	14.46	14.47	14.48	14.5	14.51	14.51	14.51	14.52	14.53	14.53	14.52	14.51	14.49	14.48	14.47	14.47	14.47	14.45	14.42	14.4	14.39	14.39	14.38
-70.5	14.21	14.22	14.22	14.22	14.25	14.26	14.26	14.27	14.29	14.31	14.32	14.33	14.34	14.37	14.37	14.37	14.37	14.38	14.39	14.39	14.4	14.4	14.43	14.44	14.44	14.45	14.46	14.47	14.48	14.48	14.48	14.49	14.5	14.51	14.52	14.53	14.53	14.52	14.52	14.51	14.51	14.49	14.47	14.45	14.44	14.44	14.42	14.4	14.37
-69.5	14.18	14.19	14.19	14.19	14.21	14.21	14.22	14.23	14.25	14.27	14.27	14.27	14.29	14.3	14.31	14.32	14.33	14.35	14.35	14.36	14.37	14.38	14.39	14.39	14.4	14.4	14.41	14.42	14.43	14.44	14.46	14.47	14.48	14.49	14.48	14.47	14.48	14.49	14.5	14.5	14.48	14.46	14.46	14.46	14.43	14.41	14.38	14.36	14.35
-68.5	14.14	14.14	14.14	14.14	14.15	14.15	14.15	14.17	14.18	14.18	14.19	14.21	14.23	14.24	14.25	14.27	14.29	14.3	14.31	14.32	14.33	14.33	14.33	14.33	14.33	14.34	14.35	14.36	14.37	14.37	14.37	14.37	14.37	14.37	14.39	14.43	14.44	14.42	14.39	14.39	14.41	14.41	14.41	14.38	14.35	14.34	14.34	14.34	14.31
-67.5	14.1	14.1	14.1	14.1	14.11	14.11	14.12	14.13	14.14	14.14	14.15	14.17	14.17	14.18	14.18	14.19	14.19	14.2	14.2	14.21	14.22	14.23	14.25	14.25	14.27	14.28	14.27	14.25	14.25	14.26	14.26	14.26	14.27	14.3	14.29	14.26	14.25	14.28	14.31	14.32	14.3	14.28	14.26	14.27	14.29	14.28	14.25	14.23	14.23
-66.5	14.06	14.06	14.06	14.06	14.06	14.06	14.07	14.07	14.08	14.08	14.08	14.08	14.09	14.09	14.1	14.11	14.12	14.13	14.13	14.15	14.16	14.16	14.14	14.14	14.15	14.13	14.13	14.15	14.16	14.16	14.15	14.16	14.16	14.13	14.13	14.16	14.19	14.19	14.15	14.14	14.15	14.19	14.2	14.18	14.16	14.16	14.17	14.18	14.17
-65.5	14.01	14.01	14.01	14.02	14.02	14.03	14.03	14.04	14.04	14.04	14.05	14.05	14.06	14.06	14.06	14.07	14.06	14.05	14.06	14.06	14.04	14.03	14.05	14.06	14.06	14.06	14.08	14.07	14.05	14.04	14.05	14.05	14.05	14.06	14.08	14.07	14.06	14.05	14.07	14.09	14.09	14.07	14.07	14.08	14.1	14.1	14.09	14.07	14.08
-64.5	13.99	13.99	13.99	14	14	14	14.01	14.01	14.01	14.02	14.02	14.02	14.02	14.01	14	14.01	13.99	13.99	14	13.99	13.99	14	14	14	14	14	13.99	13.98	13.99	14.01	14	14	14	14	14	14	14.01	14.02	14.02	14.01	14.01	14.03	14.04	14.03	14.02	14.02	14.03	14.04	14.04
-63.5	13.97	13.97	13.97	13.98	13.98	13.98	13.98	13.98	13.98	13.98	13.98	13.98	13.97	13.97	13.97	13.97	13.97	13.97	13.97	13.96	13.96	13.96	13.96	13.96	13.96	13.96	13.96	13.97	13.97	13.97	13.97	13.97	13.97	13.98	13.98	13.98	13.98	13.98	13.99	13.99	14	13.99	13.99	13.99	14	14	14	14	14
-62.5	13.98	13.98	13.98	13.99	13.99	13.99	13.99	13.99	13.99	13.98	13.98	13.98	13.97	13.96	13.96	13.96	13.96	13.95	13.95	13.95	13.96	13.96	13.96	13.96	13.96	13.96	13.96	13.96	13.97	13.96	13.97	13.97	13.97	13.97	13.98	13.98	13.98	13.99	13.99	13.99	13.99	13.99	13.99	13.99	13.98	13.98	13.99	13.99	14
-61.5	14.03	14.03	14.03	14.03	14.03	14.03	14.03	14.02	14.01	14.01	14	13.99	13.99	13.99	13.98	13.98	13.98	13.98	13.98	13.98	13.98	13.97	13.97	13.98	13.98	13.98	14	14	13.99	14	14	14	14	14.02	14.01	14	14	14.01	14.01	14.01	14.01	14	14	14	14	14	14	14	14.01
-60.5	14.08	14.08	14.08	14.08	14.08	14.09	14.08	14.08	14.08	14.08	14.07	14.07	14.06	14.05	14.04	14.04	14.03	14.03	14.01	14.01	14.01	14.02	14.03	14.04	14.04	14.05	14.04	14.04	14.05	14.07	14.07	14.07	14.08	14.06	14.05	14.07	14.08	14.06	14.06	14.06	14.05	14.06	14.06	14.05	14.05	14.05	14.06	14.07	14.07
-59.5	14.18	14.18	14.18	14.18	14.18	14.18	14.17	14.17	14.17	14.16	14.15	14.13	14.12	14.11	14.1	14.1	14.1	14.09	14.1	14.11	14.11	14.12	14.12	14.1	14.12	14.1	14.12	14.14	14.15	14.14	14.15	14.14	14.13	14.15	14.17	14.15	14.14	14.15	14.15	14.15	14.15	14.14	14.13	14.13	14.15	14.16	14.14	14.14	14.16
-58.5	14.26	14.26	14.26	14.25	14.25	14.25	14.24	14.24	14.23	14.22	14.22	14.21	14.22	14.23	14.24	14.25	14.25	14.25	14.25	14.22	14.22	14.21	14.2	14.22	14.22	14.24	14.25	14.24	14.22	14.24	14.24	14.25	14.28	14.27	14.24	14.26	14.27	14.27	14.27	14.27	14.25	14.26	14.28	14.28	14.25	14.25	14.3	14.31	14.3
-57.5	14.36	14.36	14.35	14.35	14.34	14.34	14.34	14.34	14.34	14.35	14.37	14.37	14.4	14.38	14.39	14.4	14.38	14.39	14.36	14.36	14.39	14.39	14.42	14.4	14.39	14.38	14.35	14.35	14.38	14.39	14.4	14.42	14.38	14.38	14.44	14.42	14.42	14.42	14.41	14.4	14.44	14.45	14.4	14.42	14.47	14.48	14.44	14.43	14.5
-56.5	14.55	14.55	14.54	14.54	14.53	14.53	14.53	14.53	14.52	14.53	14.52	14.53	14.52	14.51	14.54	14.53	14.56	14.56	14.58	14.62	14.59	14.61	14.58	14.56	14.56	14.56	14.6	14.62	14.59	14.58	14.58	14.55	14.6	14.64	14.6	14.6	14.6	14.61	14.63	14.65	14.59	14.59	14.66	14.68	14.63	14.64	14.71	14.71	14.65
-55.5	14.75	14.74	14.73	14.72	14.71	14.7	14.69	14.68	14.67	14.68	14.66	14.71	14.71	14.76	14.78	14.79	14.82	14.81	14.83	14.79	14.78	14.79	14.78	14.82	14.84	14.86	14.85	14.8	14.81	14.83	14.84	14.89	14.85	14.8	14.82	14.83	14.84	14.87	14.82	14.81	14.89	14.92	14.85	14.86	14.94	14.95	14.89	14.92	15.02
-54.5	14.97	14.96	14.94	14.94	14.93	14.92	14.92	14.91	14.93	14.96	14.98	15.01	15	15.03	15.01	15.04	15.01	15.03	15.02	15.03	15.1	15.1	15.15	15.13	15.11	15.09	15.06	15.11	15.15	15.14	15.15	15.08	15.07	15.14	15.12	15.14	15.1	15.06	15.12	15.2	15.14	15.11	15.23	15.24	15.19	15.21	15.31	15.33	15.24
-53.5	15.35	15.34	15.33	15.32	15.32	15.31	15.32	15.31	15.31	15.29	15.29	15.26	15.26	15.25	15.27	15.28	15.3	15.35	15.38	15.44	15.4	15.42	15.4	15.38	15.4	15.43	15.49	15.48	15.45	15.42	15.38	15.42	15.48	15.43	15.45	15.38	15.43	15.53	15.5	15.42	15.52	15.58	15.54	15.57	15.67	15.68	15.64	15.69	15.78
-52.5	15.67	15.66	15.65	15.64	15.63	15.62	15.62	15.6	15.61	15.58	15.59	15.6	15.67	15.69	15.74	15.73	15.78	15.75	15.76	15.7	15.7	15.72	15.72	15.8	15.81	15.85	15.79	15.78	15.77	15.8	15.88	15.85	15.79	15.8	15.77	15.89	15.92	15.82	15.87	15.99	15.95	15.95	16.02	16.05	16.06	16.11	16.15	16.15	16.16
-51.5	16.01	16.01	16.01	16	16.01	16.01	16.02	16.02	16.06	16.1	16.14	16.16	16.16	16.15	16.14	16.13	16.12	16.09	16.08	16.13	16.21	16.2	16.26	16.2	16.2	16.15	16.18	16.21	16.27	16.31	16.22	16.23	16.27	16.3	16.38	16.31	16.26	16.38	16.39	16.38	16.43	16.46	16.48	16.53	16.51	16.52	16.61	16.64	16.67
-50.5	16.59	16.59	16.6	16.6	16.62	16.62	16.63	16.65	16.62	16.62	16.58	16.58	16.52	16.54	16.52	16.56	16.54	16.62	16.66	16.7	16.64	16.66	16.59	16.61	16.64	16.72	16.74	16.73	16.73	16.64	16.73	16.77	16.81	16.83	16.73	16.82	16.89	16.85	16.86	16.87	16.88	16.96	16.93	16.91	17.02	17.05	16.99	17.04	17.12
-49.5	17.02	17.02	17.03	17.03	17.03	17.04	17.02	17.04	17.01	17.03	17.01	17.06	17.11	17.14	17.16	17.16	17.19	17.15	17.13	17.06	17.07	17.06	17.11	17.18	17.21	17.18	17.15	17.17	17.16	17.29	17.27	17.27	17.24	17.21	17.34	17.32	17.3	17.31	17.32	17.37	17.37	17.28	17.36	17.44	17.37	17.39	17.5	17.46	17.43
-48.5	17.44	17.45	17.46	17.48	17.48	17.51	17.51	17.54	17.57	17.61	17.66	17.65	17.66	17.62	17.62	17.58	17.58	17.55	17.56	17.62	17.67	17.69	17.71	17.65	17.61	17.59	17.66	17.68	17.77	17.69	17.7	17.67	17.74	17.8	17.73	17.73	17.73	17.76	17.8	17.71	17.72	17.82	17.78	17.73	17.81	17.82	17.78	17.87	17.94
-47.5	17.98	17.99	18	18.03	18.03	18.05	18.06	18.07	18.07	18.05	18.05	18.03	18.01	18.01	18.02	18.06	18.06	18.15	18.18	18.2	18.15	18.16	18.1	18.1	18.15	18.23	18.21	18.22	18.11	18.14	18.13	18.23	18.21	18.16	18.17	18.18	18.24	18.18	18.1	18.18	18.21	18.15	18.17	18.2	18.18	18.2	18.24	18.24	18.26
-46.5	18.35	18.36	18.37	18.39	18.39	18.4	18.41	18.4	18.42	18.42	18.43	18.49	18.54	18.63	18.64	18.68	18.73	18.7	18.69	18.6	18.63	18.61	18.68	18.73	18.77	18.69	18.69	18.6	18.7	18.7	18.76	18.65	18.62	18.64	18.68	18.71	18.61	18.61	18.7	18.64	18.62	18.59	18.62	18.66	18.63	18.64	18.7	18.7	18.68
-45.5	18.71	18.73	18.75	18.77	18.79	18.81	18.85	18.87	18.93	19.02	19.08	19.14	19.15	19.16	19.2	19.15	19.2	19.17	19.16	19.28	19.31	19.36	19.32	19.3	19.19	19.21	19.18	19.31	19.27	19.26	19.16	19.19	19.24	19.26	19.21	19.1	19.18	19.2	19.17	19.13	19.12	19.2	19.15	19.06	19.19	19.2	19.11	19.22	19.28
-44.5	19.21	19.24	19.27	19.33	19.37	19.41	19.5	19.55	19.58	19.62	19.62	19.61	19.64	19.62	19.68	19.73	19.74	19.86	19.9	19.92	19.89	19.81	19.84	19.77	19.89	19.88	19.93	19.83	19.78	19.73	19.8	19.83	19.81	19.72	19.7	19.8	19.75	19.72	19.64	19.7	19.75	19.63	19.68	19.77	19.66	19.68	19.81	19.74	19.72
-43.5	19.63	19.68	19.73	19.8	19.85	19.91	19.98	20.02	20.06	20.1	20.14	20.2	20.32	20.38	20.4	20.46	20.46	20.43	20.4	20.32	20.34	20.35	20.37	20.48	20.4	20.43	20.35	20.34	20.37	20.44	20.38	20.33	20.24	20.29	20.33	20.29	20.25	20.21	20.32	20.27	20.19	20.26	20.26	20.24	20.3	20.31	20.28	20.32	20.33
-42.5	20.11	20.18	20.25	20.36	20.44	20.51	20.61	20.68	20.76	20.87	20.92	20.94	20.92	20.9	20.88	20.86	20.84	20.82	20.82	20.87	20.87	20.91	20.89	20.84	20.83	20.79	20.86	20.88	20.92	20.85	20.82	20.79	20.89	20.85	20.82	20.74	20.79	20.87	20.78	20.79	20.82	20.83	20.82	20.78	20.84	20.85	20.79	20.84	20.86
-41.5	20.96	21.04	21.12	21.22	21.28	21.33	21.39	21.41	21.4	21.39	21.35	21.31	21.29	21.26	21.25	21.25	21.24	21.26	21.27	21.24	21.22	21.19	21.19	21.17	21.26	21.3	21.31	21.33	21.23	21.27	21.29	21.37	21.31	21.3	21.26	21.38	21.37	21.32	21.31	21.34	21.39	21.32	21.33	21.41	21.3	21.29	21.39	21.32	21.31
-40.5	21.53	21.59	21.63	21.69	21.71	21.73	21.75	21.75	21.75	21.74	21.71	21.71	21.71	21.7	21.67	21.67	21.65	21.61	21.58	21.52	21.49	21.53	21.55	21.63	21.67	21.67	21.65	21.63	21.7	21.73	21.8	21.71	21.72	21.75	21.86	21.81	21.82	21.79	21.89	21.88	21.8	21.87	21.87	21.82	21.87	21.86	21.81	21.86	21.87
-39.5	22.05	22.07	22.09	22.1	22.11	22.11	22.12	22.12	22.12	22.12	22.12	22.1	22.08	22.05	22.02	22.01	21.98	21.93	21.92	21.99	22.03	22.09	22.11	22.06	22.04	22.03	22.04	22.16	22.18	22.16	22.13	22.16	22.21	22.32	22.23	22.25	22.28	22.39	22.33	22.34	22.38	22.39	22.38	22.35	22.4	22.41	22.36	22.4	22.42
-38.5	22.53	22.52	22.5	22.48	22.46	22.45	22.44	22.43	22.42	22.41	22.4	22.38	22.38	22.36	22.37	22.42	22.44	22.49	22.61	22.6	22.57	22.58	22.54	22.49	22.59	22.65	22.67	22.68	22.58	22.55	22.63	22.71	22.72	22.71	22.72	22.78	22.91	22.78	22.84	22.87	22.95	22.9	22.92	23.02	22.91	22.91	23.01	22.93	22.91
-37.5	22.86	22.84	22.82	22.79	22.77	22.75	22.73	22.71	22.7	22.71	22.72	22.76	22.89	22.96	23	23.07	23.1	23.1	23.11	23.06	23.03	23.1	23.12	23.2	23.25	23.19	23.13	23.13	23.16	23.22	23.3	23.23	23.14	23.24	23.32	23.35	23.32	23.35	23.41	23.53	23.38	23.53	23.54	23.5	23.54	23.53	23.45	23.45	23.44
-36.5	23.22	23.21	23.2	23.19	23.18	23.17	23.18	23.2	23.24	23.35	23.45	23.5	23.55	23.55	23.54	23.57	23.57	23.55	23.59	23.67	23.75	23.83	23.84	23.77	23.72	23.67	23.68	23.78	23.84	23.78	23.79	23.75	23.84	23.95	23.9	23.79	23.88	23.96	23.97	23.97	24.07	24.11	24.14	24.05	24.11	24.07	23.94	24	23.95
-35.5	23.93	23.94	23.95	23.97	23.99	24.01	24.06	24.09	24.09	24.11	24.09	24.06	24.07	24.04	24.06	24.13	24.16	24.22	24.38	24.4	24.37	24.37	24.32	24.26	24.29	24.35	24.36	24.4	24.32	24.27	24.38	24.48	24.47	24.47	24.4	24.45	24.58	24.51	24.43	24.6	24.66	24.63	24.65	24.68	24.61	24.56	24.57	24.5	24.51
-34.5	24.57	24.58	24.58	24.59	24.61	24.61	24.65	24.67	24.67	24.7	24.69	24.72	24.84	24.94	24.98	25.06	25.08	25.07	25.03	24.95	24.87	24.9	24.89	24.91	24.95	24.9	24.85	24.87	24.87	24.99	25.12	25.09	24.98	25.01	25.06	25.07	25.06	25.01	25.08	25.2	25.12	25.11	25.25	25.17	25.11	25.07	25.1	25.18	25.06
-33.5	25.24	25.24	25.24	25.25	25.28	25.3	25.35	25.38	25.43	25.54	25.62	25.68	25.74	25.74	25.74	25.75	25.7	25.64	25.61	25.59	25.63	25.63	25.61	25.55	25.48	25.38	25.38	25.49	25.62	25.62	25.65	25.59	25.59	25.7	25.68	25.56	25.56	25.61	25.61	25.64	25.63	25.71	25.74	25.64	25.67	25.66	25.65	25.8	25.81
-32.5	26.14	26.1	26.06	26.03	26.04	26.05	26.09	26.13	26.16	26.22	26.25	26.27	26.33	26.33	26.35	26.39	26.38	26.36	26.39	26.38	26.31	26.29	26.24	26.15	26.13	26.25	26.31	26.43	26.35	26.21	26.24	26.24	26.3	26.3	26.21	26.14	26.25	26.23	26.1	26.14	26.21	26.19	26.2	26.22	26.24	26.28	26.33	26.36	26.39
-31.5	26.62	26.57	26.52	26.5	26.51	26.52	26.57	26.62	26.66	26.76	26.81	26.87	27.02	27.09	27.1	27.08	27.05	27.03	27.04	27.01	26.94	27.01	27.06	27.11	27.43	27.43	27.35	27.31	27.16	27.15	27.32	27.29	27.1	26.96	26.92	26.97	26.96	26.83	26.73	26.86	26.84	26.69	26.8	26.84	26.86	26.94	27.03	27.08	26.97
-30.5	27.05	27.01	26.98	26.98	27.01	27.05	27.17	27.27	27.39	27.59	27.7	27.77	27.75	27.67	27.6	27.55	27.56	27.57	27.7	27.8	28.07	28.46	28.61	28.72	28.76	28.56	28.41	28.48	28.54	28.62	28.63	28.4	28.13	28.19	28.16	27.96	27.74	27.63	27.66	27.71	27.58	27.54	27.8	27.68	27.58	27.68	27.85	28.02	27.79
-29.5	27.62	27.61	27.61	27.65	27.71	27.79	27.97	28.11	28.23	28.35	28.34	28.3	28.21	28.12	28.03	28.08	28.2	28.36	28.85	29.27	29.48	29.72	29.77	29.79	29.92	29.97	30.12	30.24	30.23	30	29.96	29.87	29.86	29.8	29.46	29.1	29	29.03	28.86	28.7	28.69	28.8	28.86	28.73	28.85	28.89	28.81	28.92	28.78
-28.5	28	28.01	28.02	28.08	28.16	28.25	28.45	28.6	28.73	28.86	28.85	28.81	28.8	28.89	28.99	29.28	29.55	29.85	30.29	30.38	30.45	30.65	30.79	30.95	31.23	31.43	31.41	31.5	31.47	31.44	31.95	31.99	31.8	31.34	30.89	30.71	30.76	30.45	30.14	30.19	30.26	30.08	30.01	30.04	30.09	30.09	30	29.9	29.77
-27.5	28.37	28.39	28.42	28.52	28.62	28.75	29	29.19	29.36	29.54	29.63	29.72	29.9	30.05	30.2	30.54	30.73	30.91	31.22	31.31	31.44	31.75	31.9	32.05	32.33	32.39	32.4	32.66	32.88	33.2	33.58	33.4	33.17	32.95	32.84	32.62	32.24	31.8	31.64	31.71	31.44	31.23	31.33	31.35	31.13	31.13	31.3	31.18	30.81
-26.5	28.8	28.83	28.89	29.03	29.2	29.39	29.78	30.03	30.24	30.44	30.56	30.66	30.95	31.11	31.27	31.69	31.92	32.13	32.35	32.53	32.7	32.89	32.98	33.05	33.27	33.37	33.61	34.07	34.36	34.56	34.7	34.54	34.47	34.39	34.09	33.71	33.4	33.21	33.05	32.74	32.4	32.27	32.34	32.23	32.26	32.29	32.26	32.36	32.02
-25.5	29.03	29.1	29.2	29.43	29.68	29.95	30.42	30.7	30.93	31.21	31.42	31.64	32.15	32.57	32.95	33.33	33.49	33.61	33.81	33.88	33.89	34.03	34.05	34.2	34.53	34.77	34.98	35.14	35.26	35.42	35.63	35.62	35.52	35.27	34.89	34.56	34.32	34.11	33.78	33.44	33.24	33.13	33.11	33.05	33.13	33.19	33.18	33.35	33.32
-24.5	29.26	29.37	29.53	29.9	30.27	30.66	31.28	31.62	31.93	32.39	32.77	33.17	33.73	33.98	34.19	34.49	34.62	34.72	34.94	35.05	35.17	35.54	35.78	35.86	35.98	35.97	35.89	35.93	36.02	36.18	36.38	36.3	36.13	35.84	35.53	35.28	34.95	34.64	34.3	34	33.9	33.77	33.81	33.84	33.96	34.09	34.14	34.35	34.44
-23.5	29.67	29.92	30.22	30.82	31.34	31.88	32.59	32.97	33.3	33.66	33.92	34.19	34.65	34.88	35.08	35.41	35.66	35.9	36.32	36.57	36.9	37.12	37	36.89	36.83	36.76	36.7	36.73	36.71	36.68	36.71	36.66	36.57	36.36	36.11	35.82	35.41	35.11	34.81	34.74	34.71	34.53	34.62	34.76	34.96	35.23	35.39	35.55	35.64
-22.5	30.22	30.56	30.94	31.65	32.23	32.8	33.53	33.89	34.2	34.58	34.86	35.14	35.61	35.93	36.27	36.79	37.12	37.43	37.84	38.02	38.07	38.04	37.88	37.72	37.69	37.65	37.63	37.49	37.26	37.09	37.05	37.01	36.99	36.92	36.75	36.44	36.02	35.82	35.72	35.79	35.72	35.62	35.96	36.16	36.14	36.5	36.96	37.1	36.94
-21.5	30.9	31.32	31.79	32.62	33.26	33.89	34.68	35.09	35.44	35.93	36.35	36.76	37.2	37.38	37.55	38.02	38.29	38.52	38.81	38.91	38.96	38.92	38.88	38.92	38.92	38.78	38.57	38.21	37.9	37.64	37.62	37.62	37.68	37.7	37.56	37.33	37.16	37.17	37.12	37.08	36.97	37.09	37.43	37.46	37.65	37.95	38.04	38.16	37.95
-20.5	32.3	32.79	33.32	34.2	34.86	35.51	36.38	36.87	37.29	37.79	38	38.16	38.33	38.45	38.61	39.09	39.32	39.56	39.82	39.93	40.01	40.12	40.19	40.14	40	39.74	39.44	39.11	38.88	38.85	38.83	38.78	38.65	38.67	38.61	38.63	38.69	38.53	38.37	38.45	38.49	38.59	38.7	38.69	38.81	38.92	38.92	38.95	38.71
-19.5	33.42	33.92	34.44	35.29	35.94	36.59	37.5	38	38.43	38.9	39.11	39.28	39.44	39.66	40.05	40.68	40.92	41.03	41.09	41.16	41.22	41.27	41.26	41.21	41.05	40.84	40.65	40.52	40.54	40.38	40.18	40	39.84	40.01	40.23	40.33	40.15	39.79	39.54	39.61	39.61	39.52	39.61	39.61	39.66	39.66	39.64	39.65	39.37
-18.5	34.52	35.01	35.53	36.37	37.04	37.73	38.75	39.33	39.82	40.29	40.57	40.84	41.26	41.59	41.79	42.03	42.12	42.17	42.21	42.27	42.31	42.45	42.47	42.51	42.69	42.68	42.61	42.55	42.25	41.91	41.64	41.49	41.49	41.93	41.98	41.81	41.37	40.98	40.69	40.6	40.51	40.36	40.37	40.41	40.45	40.45	40.4	40.22	39.72
-17.5	35.83	36.29	36.8	37.66	38.38	39.13	40.29	40.99	41.59	42.1	42.27	42.38	42.58	42.65	42.72	42.9	43.05	43.19	43.39	43.6	43.83	44.19	44.42	44.63	44.52	44.36	44.21	44.09	43.85	43.61	43.66	43.78	43.81	43.99	43.63	43.21	42.58	42.17	41.83	41.59	41.43	41.29	41.33	41.32	41.21	41.01	40.73	40.32	39.58
-16.5	36.63	37.11	37.64	38.54	39.28	40.08	41.33	42.09	42.74	43.23	43.34	43.42	43.53	43.56	43.59	43.92	44.39	44.87	45.35	45.72	46.09	46.57	46.59	46.44	46.2	45.98	45.79	45.85	45.81	45.79	46.06	45.89	45.69	45.53	45.1	44.62	44.03	43.66	43.25	42.8	42.48	42.34	42.27	41.94	41.63	41.03	40.46	39.82	39.08
-15.5	37.43	37.96	38.51	39.45	40.25	41.11	42.5	43.36	44.11	44.64	44.69	44.72	44.68	44.76	44.92	45.42	45.91	46.4	47.11	47.51	47.88	48.34	48.38	48.3	48.17	48.17	48.41	48.65	48.69	48.65	48.34	47.87	47.43	46.95	46.46	45.97	45.43	44.93	44.45	43.98	43.63	43.33	42.8	42.19	41.62	40.63	39.86	39.17	38.47
-14.5	38.69	39.28	39.88	40.84	41.64	42.51	43.93	44.88	45.71	46.32	46.32	46.19	45.94	45.93	46.04	46.57	47.1	47.67	48.6	49.18	49.75	50.44	50.68	50.83	51.17	51.42	51.38	51.41	51.2	50.92	50.34	49.73	49.16	48.28	47.56	46.93	46.27	45.77	45.33	44.8	44.34	43.8	42.89	42.05	41.17	39.97	39.3	38.68	38.04
-13.5	39.68	40.34	41	41.96	42.71	43.51	44.87	45.84	46.73	47.46	47.46	47.33	47	46.96	47.09	47.7	48.44	49.35	50.81	51.67	52.42	53.35	53.81	54.16	54.27	54.13	53.99	53.86	53.47	53.14	52.32	51.43	50.5	48.93	48.01	47.25	46.52	46.05	45.62	45.07	44.54	43.92	42.73	41.73	40.73	39.47	38.87	38.3	37.74
-12.5	40.71	41.45	42.18	43.14	43.84	44.58	45.88	46.91	47.91	48.9	49.01	48.94	48.53	48.47	48.61	49.5	50.44	51.41	52.84	53.65	54.41	55.39	55.88	56.24	56.45	56.43	56.38	56.22	55.82	55.21	53.93	52.61	51.2	49.19	48.17	47.33	46.43	45.9	45.43	44.9	44.34	43.69	42.35	41.35	40.35	39.23	38.6	38.04	37.53
-11.5	42.25	43.04	43.79	44.64	45.21	45.83	46.99	48.01	49.07	50.38	50.72	50.81	50.44	50.41	50.59	51.57	52.34	53.15	54.4	55.22	56.02	57.17	57.78	58.29	58.6	58.58	58.47	57.81	56.96	55.99	54.2	52.69	51.18	49.17	48.14	47.22	46.18	45.66	45.2	44.59	43.96	43.25	41.92	41.03	40.2	39.1	38.47	37.91	37.37
-10.5	43.16	43.89	44.59	45.37	45.87	46.4	47.44	48.43	49.51	50.96	51.52	51.86	51.88	52.09	52.48	53.63	54.31	54.98	56.07	57.09	58.16	59.45	60.01	60.46	60.6	60.2	59.63	58.2	56.98	55.77	53.69	52.24	50.77	48.94	48.02	47.2	46.27	45.75	45.24	44.4	43.62	42.8	41.67	40.99	40.26	39.15	38.47	37.89	37.23
-9.5	43.98	44.64	45.27	46.02	46.45	46.9	47.81	48.78	49.86	51.45	52.32	53.08	53.81	54.41	55.15	56.33	56.92	57.47	58.4	59.28	60.17	61.21	61.51	61.67	61.35	60.6	59.7	57.81	56.34	54.84	52.57	51.23	49.99	48.7	48.06	47.49	46.7	46.04	45.37	44.26	43.44	42.64	41.82	41.2	40.52	39.33	38.6	37.91	37.08
-8.5	44.76	45.38	45.97	46.71	47.13	47.55	48.38	49.3	50.34	51.95	53.06	54.15	55.46	56.23	56.96	57.97	58.54	59.11	60.1	60.85	61.6	62.32	62.39	62.32	61.61	60.55	59.28	56.85	55.12	53.46	51.56	50.66	49.89	48.86	48.25	47.69	46.88	46.12	45.31	43.98	43.24	42.58	41.95	41.38	40.69	39.51	38.7	37.94	37.06
-7.5	45.1	45.72	46.34	47.18	47.71	48.25	49.21	50.13	51.13	52.62	53.67	54.74	56.2	57.05	57.87	59	59.76	60.52	61.61	62.25	62.82	63.19	62.95	62.51	61.2	59.82	58.31	55.91	54.43	53.08	51.72	51.02	50.33	49.18	48.42	47.73	46.74	45.83	44.87	43.58	42.92	42.35	41.71	41.17	40.55	39.46	38.7	37.98	37.21
-6.5	45.38	46.01	46.68	47.66	48.35	49.06	50.25	51.22	52.22	53.57	54.48	55.46	57	57.97	58.94	60.34	61.31	62.28	63.31	63.7	64.03	64.2	63.65	62.87	61.1	59.63	58.13	56.05	54.77	53.6	52.41	51.67	50.91	49.5	48.52	47.59	46.25	45.25	44.3	43.2	42.53	41.92	41.22	40.7	40.14	39.16	38.51	37.92	37.31
-5.5	45.6	46.28	47.04	48.29	49.25	50.26	51.77	52.8	53.82	55.16	55.97	56.8	58.2	59.24	60.32	61.88	62.88	63.81	64.72	64.98	65.16	65.18	64.49	63.54	61.57	60.03	58.53	56.66	55.53	54.5	53.37	52.49	51.54	49.83	48.65	47.54	46.03	45	44.04	42.96	42.28	41.65	40.85	40.27	39.66	38.75	38.24	37.79	37.32
-4.5	45.73	46.47	47.29	48.66	49.74	50.87	52.53	53.61	54.7	56.27	57.2	58.1	59.44	60.42	61.42	62.9	63.94	64.94	65.91	66.15	66.29	66.14	65.4	64.41	62.39	60.88	59.46	57.8	56.89	56.07	54.82	53.6	52.32	50.36	49.11	47.94	46.37	45.28	44.24	43.03	42.31	41.64	40.76	40.1	39.44	38.58	38.15	37.79	37.42
-3.5	45.84	46.66	47.54	48.98	50.13	51.34	53.15	54.31	55.51	57.42	58.59	59.68	61.03	61.95	62.86	64.24	65.33	66.41	67.5	67.72	67.76	67.34	66.61	65.69	63.71	62.26	60.94	59.54	58.53	57.53	55.98	54.54	53.05	50.99	49.69	48.48	46.92	45.82	44.74	43.39	42.65	41.97	41.07	40.38	39.71	38.89	38.48	38.15	37.77
-2.5	45.9	46.84	47.81	49.18	50.26	51.43	53.39	54.78	56.23	58.67	60.21	61.63	63.16	64.05	64.94	66.17	67	67.83	68.83	69.01	68.98	68.47	67.86	67.06	65.17	63.71	62.32	60.6	59.55	58.52	56.69	55.1	53.5	51.37	50.08	48.87	47.37	46.32	45.27	43.84	43.12	42.47	41.62	40.96	40.32	39.55	39.14	38.78	38.31
-1.5	45.87	46.81	47.79	49.15	50.2	51.35	53.31	54.83	56.47	59.23	60.98	62.61	64.36	65.3	66.21	67.37	67.99	68.58	69.35	69.5	69.47	69.07	68.61	67.99	66.29	64.88	63.48	61.61	60.46	59.32	57.21	55.46	53.71	51.47	50.17	48.98	47.53	46.57	45.62	44.26	43.59	43.02	42.3	41.72	41.13	40.42	40	39.59	38.97
-0.5	45.82	46.72	47.68	49.07	50.14	51.28	53.2	54.82	56.61	59.66	61.62	63.45	65.44	66.46	67.4	68.5	68.95	69.33	69.83	69.94	69.94	69.66	69.39	68.97	67.52	66.15	64.77	62.89	61.54	60.14	57.74	55.82	53.89	51.48	50.15	48.95	47.52	46.68	45.87	44.68	44.07	43.55	42.9	42.39	41.87	41.17	40.68	40.2	39.51
0.5	45.67	46.44	47.32	48.93	50.15	51.38	53.23	54.84	56.67	59.93	62.03	63.99	66.21	67.3	68.28	69.37	69.82	70.16	70.47	70.56	70.58	70.32	70.16	69.91	68.8	67.5	66.11	64.13	62.5	60.79	58.29	56.44	54.55	51.94	50.51	49.25	47.83	47.1	46.42	45.43	44.88	44.38	43.69	43.17	42.63	41.86	41.34	40.82	40.12
1.5	45.66	46.44	47.35	49.13	50.49	51.83	53.65	55.16	56.91	60.09	62.15	64.1	66.31	67.43	68.43	69.53	70.04	70.48	70.82	70.96	71.04	70.89	70.65	70.33	69.37	68.19	66.88	64.86	63.03	61.14	58.7	57.04	55.35	52.75	51.3	50.01	48.64	47.95	47.33	46.47	45.92	45.39	44.65	44.11	43.56	42.76	42.22	41.72	41.07
2.5	45.79	46.63	47.58	49.49	50.94	52.37	54.2	55.62	57.27	60.35	62.35	64.24	66.36	67.5	68.54	69.64	70.21	70.71	71.07	71.14	71.18	71.06	70.75	70.36	69.49	68.46	67.33	65.41	63.55	61.64	59.23	57.69	56.18	53.96	52.67	51.52	50.18	49.49	48.85	47.89	47.21	46.56	45.75	45.23	44.7	44.01	43.59	43.15	42.57
3.5	46.54	47.47	48.5	50.34	51.72	53.14	55.18	56.64	58.28	61.21	63.06	64.76	66.55	67.71	68.84	69.99	70.52	71	71.2	70.89	70.52	70.17	69.86	69.55	68.92	68.21	67.41	65.82	64.15	62.41	60	58.55	57.2	55.46	54.44	53.5	52.26	51.57	50.88	49.64	48.72	47.85	46.96	46.5	46.05	45.49	45.13	44.73	44.19
4.5	47.3	48.23	49.3	51.17	52.47	53.83	56.03	57.68	59.45	62.25	63.94	65.48	67.02	68.07	69.14	70.35	70.91	71.37	71.36	70.73	70	69.28	69.06	68.91	68.54	67.96	67.3	66.08	64.87	63.52	61.26	59.87	58.62	57.16	56.33	55.58	54.56	53.9	53.25	51.78	50.67	49.63	48.65	48.26	47.93	47.45	47.03	46.6	45.98
5.5	48.24	49.17	50.28	52.2	53.45	54.76	57.04	58.83	60.68	63.33	64.86	66.23	67.56	68.47	69.4	70.57	71.16	71.63	71.53	70.83	70.04	69.14	68.89	68.75	68.58	68.08	67.45	66.22	65.37	64.51	62.93	61.73	60.56	59.01	58.24	57.62	57.01	56.47	55.84	54.21	52.94	51.76	50.59	50.17	49.79	49.35	49	48.54	47.8
6.5	50.29	51.3	52.48	54.39	55.69	57.06	59.29	60.91	62.55	64.82	66.12	67.27	68.44	69.11	69.76	70.58	71.17	71.69	71.75	71.21	70.54	69.49	69.1	68.87	68.84	68.41	67.8	66.58	65.89	65.22	64.06	63.13	62.2	60.8	60.03	59.39	58.87	58.4	57.8	56.3	55.01	53.81	52.6	52.16	51.84	51.43	50.98	50.46	49.51
7.5	51.9	52.98	54.22	56.11	57.46	58.9	61.12	62.53	63.88	65.53	66.53	67.46	68.59	69.27	69.88	70.47	70.88	71.3	71.68	71.58	71.37	70.68	70.11	69.65	69.55	69.15	68.56	67.32	66.64	66	65.02	64.28	63.56	62.53	61.86	61.26	60.49	59.92	59.28	58.11	56.99	55.96	54.7	54.18	53.72	53.27	52.87	52.34	51.33
8.5	53.41	54.51	55.75	57.56	58.93	60.4	62.64	63.86	64.92	65.99	66.69	67.41	68.5	69.19	69.78	70.24	70.53	70.85	71.32	71.41	71.44	71.3	71.03	70.79	70.68	70.38	69.93	68.75	67.95	67.19	66.15	65.37	64.73	64.03	63.44	62.85	61.89	61.2	60.52	59.57	58.81	57.97	56.61	55.97	55.51	54.9	54.33	53.8	52.89
9.5	54.48	55.27	56.18	57.76	59.13	60.67	63.16	64.39	65.39	66.05	66.4	66.85	67.82	68.51	69.14	69.62	69.93	70.27	70.81	71.03	71.21	71.44	71.33	71.17	71	70.8	70.52	69.68	69.04	68.43	67.54	66.79	66	65.25	64.74	64.19	63.21	62.53	61.9	61.07	60.53	59.88	58.7	58.03	57.29	56.41	55.86	55.23	54.48
10.5	54.39	55.01	55.73	57.07	58.25	59.59	62.04	63.42	64.6	65.56	65.99	66.44	67.28	67.86	68.4	68.92	69.24	69.58	70.09	70.41	70.71	71.14	71.22	71.21	71.01	70.84	70.63	70.04	69.51	69.03	68.28	67.65	67.05	66.39	65.97	65.49	64.49	63.88	63.35	62.54	61.99	61.43	60.49	59.73	58.9	57.88	57.3	56.76	56.1
11.5	54.11	54.62	55.22	56.31	57.27	58.39	60.66	62.14	63.49	64.85	65.42	65.94	66.7	67.21	67.72	68.36	68.76	69.18	69.76	70.04	70.28	70.6	70.69	70.7	70.45	70.24	70.03	69.71	69.36	68.97	68.33	67.77	67.28	66.86	66.61	66.33	65.59	65.09	64.65	63.92	63.38	62.88	61.97	61.16	60.44	59.5	58.93	58.45	57.82
12.5	53.19	53.72	54.28	55.06	55.66	56.34	57.84	59.19	60.6	62.52	63.43	64.19	65.1	65.83	66.59	67.6	68.15	68.66	69.34	69.62	69.85	70.07	70.12	70.13	69.96	69.71	69.44	68.96	68.62	68.28	67.87	67.53	67.22	66.96	66.75	66.5	66.01	65.72	65.47	64.93	64.41	63.97	63.17	62.49	61.8	60.98	60.47	59.95	59.43
13.5	51.87	52.4	52.96	53.73	54.17	54.62	55.61	56.63	57.74	59.55	60.59	61.53	62.71	63.54	64.43	65.78	66.67	67.55	68.54	68.9	69.15	69.36	69.45	69.51	69.38	69.07	68.71	68.22	67.83	67.51	67.18	67.02	66.91	66.85	66.71	66.53	66.14	65.93	65.74	65.37	65.01	64.75	64.32	63.84	63.32	62.6	62.2	61.69	61.17
14.5	50.37	50.91	51.49	52.35	52.74	53.08	53.73	54.51	55.41	57.06	58.2	59.22	60.57	61.44	62.34	63.78	64.61	65.4	66.43	66.96	67.46	67.96	68.14	68.27	68.31	68.15	67.86	67.5	67.23	66.99	66.77	66.68	66.63	66.71	66.66	66.55	66.27	66.13	66.02	65.77	65.52	65.43	65.4	65.21	64.93	64.57	64.26	63.81	63.56
15.5	47.97	48.53	49.16	50.23	50.8	51.24	51.6	52.06	52.6	53.63	54.56	55.66	57.43	58.67	59.91	61.54	62.47	63.33	64.48	65.07	65.61	66.24	66.46	66.64	66.8	66.81	66.89	66.76	66.64	66.52	66.38	66.31	66.26	66.37	66.43	66.46	66.35	66.31	66.33	66.33	66.31	66.35	66.57	66.74	67	67.01	66.58	66.18	66.31
16.5	46.46	46.99	47.58	48.58	49.19	49.71	50.27	50.77	51.32	52.22	52.88	53.55	54.7	55.6	56.58	58.39	59.59	60.69	62.02	62.83	63.57	64.5	64.84	65.04	65.36	65.51	65.72	65.97	65.98	65.96	65.92	65.86	65.83	65.96	66.08	66.21	66.36	66.48	66.69	67.09	67.44	67.73	68.11	68.5	68.75	69.01	69.08	68.96	69.25
17.5	45.1	45.61	46.16	47.08	47.71	48.31	49.13	49.75	50.38	51.28	51.84	52.4	53.34	54.14	54.98	56.4	57.27	58.14	59.47	60.28	61.05	62.05	62.66	63.29	63.99	64.39	64.77	65.18	65.24	65.28	65.28	65.29	65.29	65.48	65.64	65.86	66.33	66.72	67.17	67.91	68.46	69.06	69.67	69.97	70.39	70.86	71.07	71.38	71.67
18.5	43.58	44.13	44.68	45.51	46.09	46.67	47.58	48.3	49.02	49.93	50.54	51.17	52.13	52.93	53.73	55.06	55.99	56.91	58.23	59.05	59.83	60.86	61.4	61.92	62.76	63.27	63.74	64.31	64.42	64.47	64.57	64.6	64.67	64.86	65.19	65.57	66.31	66.93	67.62	68.6	69.29	70.04	70.86	71.29	71.7	72.36	72.83	73.28	73.72
19.5	42.61	43.2	43.79	44.65	45.27	45.89	46.8	47.46	48.11	48.97	49.52	50.07	51.03	51.78	52.62	53.93	54.87	55.79	57.16	58.08	58.95	59.99	60.52	61.01	61.61	61.98	62.35	62.95	63.34	63.58	63.91	64.07	64.28	64.61	64.96	65.41	66.3	67.01	67.77	68.94	69.73	70.47	71.37	72.05	72.65	73.48	74.09	74.52	75.24
20.5	41.71	42.34	42.97	43.87	44.55	45.24	46.19	46.84	47.47	48.33	48.88	49.44	50.37	51.08	51.82	53.02	53.89	54.81	56.12	56.95	57.75	58.92	59.58	60.07	60.68	60.97	61.26	61.8	62.12	62.58	63.17	63.56	63.92	64.48	64.92	65.4	66.25	66.94	67.66	68.83	69.66	70.45	71.45	72.15	72.85	73.89	74.55	75.22	76.25
21.5	40.89	41.48	42.07	42.94	43.62	44.33	45.38	46.05	46.7	47.57	48.18	48.8	49.72	50.45	51.2	52.4	53.28	54.15	55.43	56.16	56.81	57.63	58.2	58.84	59.59	60.03	60.43	61.04	61.41	61.82	62.49	62.98	63.51	64.28	64.78	65.3	66.08	66.72	67.35	68.4	69.17	70.04	71.2	71.88	72.59	73.54	74.29	75.17	76.34
22.5	40.75	41.26	41.8	42.63	43.29	43.97	44.99	45.67	46.31	47.17	47.77	48.37	49.24	49.93	50.66	51.78	52.65	53.54	54.86	55.63	56.29	57.07	57.55	58	58.71	59.18	59.67	60.45	60.96	61.46	62.14	62.61	63.11	63.96	64.52	64.98	65.62	66.12	66.69	67.68	68.43	69.3	70.71	71.43	72.04	72.91	73.69	74.38	75.28
23.5	40.75	41.2	41.68	42.47	43.11	43.76	44.77	45.45	46.11	46.99	47.61	48.23	49.13	49.82	50.55	51.64	52.41	53.2	54.4	55.18	55.92	56.74	57.27	57.78	58.46	58.91	59.36	60.08	60.62	61.13	61.8	62.17	62.54	63.3	63.89	64.39	64.98	65.31	65.68	66.65	67.41	68.01	69.52	70.37	71.07	71.93	72.48	72.98	73.63
24.5	41.08	41.45	41.86	42.56	43.15	43.77	44.73	45.39	46.04	46.92	47.53	48.15	49.05	49.78	50.54	51.65	52.41	53.17	54.25	54.99	55.69	56.59	57.15	57.68	58.34	58.76	59.15	59.76	60.2	60.65	61.27	61.64	61.95	62.55	62.95	63.46	64.18	64.43	64.58	65.2	65.91	66.49	67.73	68.51	69.38	70.28	70.72	71.2	71.69
25.5	41.4	41.74	42.11	42.77	43.32	43.91	44.81	45.44	46.06	46.91	47.55	48.2	49.13	49.81	50.53	51.65	52.41	53.15	54.15	54.86	55.54	56.44	56.99	57.53	58.16	58.55	58.9	59.41	59.74	60.07	60.59	60.96	61.32	61.88	62.17	62.44	63.05	63.43	63.64	64.08	64.42	64.95	65.91	66.27	66.86	67.79	68.29	69.13	69.49
26.5	41.72	42.06	42.41	43.02	43.54	44.08	44.93	45.53	46.12	46.93	47.54	48.16	49.13	49.83	50.54	51.59	52.34	53.07	54.06	54.74	55.41	56.32	56.88	57.38	57.95	58.23	58.5	58.91	59.23	59.5	59.94	60.21	60.58	61.17	61.49	61.73	62.12	62.36	62.68	63.12	63.26	63.58	64.31	64.56	64.93	65.58	66.15	66.89	66.95
27.5	42.13	42.51	42.89	43.47	43.92	44.41	45.19	45.78	46.34	47.05	47.55	48.1	49.05	49.75	50.46	51.48	52.21	52.94	53.96	54.65	55.34	56.23	56.77	57.27	57.79	58.03	58.22	58.41	58.58	58.79	59.32	59.64	59.94	60.44	60.78	61.05	61.3	61.32	61.51	62.11	62.3	62.46	63	63.29	63.27	63.75	64.46	64.75	64.98
28.5	42.24	42.64	43.05	43.65	44.09	44.55	45.28	45.86	46.45	47.23	47.71	48.16	48.87	49.53	50.23	51.28	52.01	52.74	53.75	54.42	55.11	56.08	56.63	57.13	57.63	57.88	58.08	58.27	58.35	58.41	58.71	59.07	59.39	59.81	59.96	60.16	60.48	60.55	60.57	60.91	61.25	61.3	61.51	61.73	61.97	62.34	62.54	62.77	63.24
29.5	42.24	42.65	43.08	43.72	44.16	44.61	45.29	45.84	46.41	47.19	47.65	48.1	48.71	49.22	49.77	50.73	51.41	52.07	53.13	53.97	54.69	55.69	56.26	56.82	57.43	57.72	57.97	58.18	58.25	58.28	58.35	58.52	58.75	59.19	59.33	59.44	59.69	59.83	59.86	59.87	59.94	60.09	60.29	60.24	60.46	60.71	60.79	61.2	61.48
30.5	41.76	42.16	42.59	43.3	43.84	44.37	45.09	45.6	46.11	46.89	47.43	47.92	48.49	48.92	49.38	50.21	50.78	51.32	52.12	52.75	53.59	54.91	55.65	56.32	56.97	57.26	57.58	57.97	58.09	58.14	58.08	58.07	58.06	58.41	58.64	58.73	58.93	59.06	59.21	59.16	59.02	58.95	59.18	59.04	58.93	59.03	59.32	59.71	59.62
31.5	41.11	41.45	41.83	42.51	43.04	43.59	44.38	44.9	45.41	46.14	46.62	47.11	47.85	48.36	48.81	49.58	50.13	50.67	51.34	51.76	52.17	53.19	54.01	54.87	56.13	56.52	56.83	57.3	57.45	57.65	57.69	57.61	57.43	57.39	57.52	57.78	58.13	58.18	58.29	58.42	58.2	57.83	57.91	57.88	57.82	57.84	57.94	58.01	57.86
32.5	40.41	40.69	41	41.61	42.13	42.68	43.53	44.1	44.6	45.29	45.71	46.1	46.7	47.07	47.51	48.3	48.89	49.49	50.37	50.83	51.14	51.89	52.46	53.02	54.12	55	55.65	56.42	56.49	56.54	56.76	56.78	56.77	56.67	56.61	56.58	57.08	57.25	57.15	57.25	57.2	56.94	56.7	56.68	56.61	56.56	56.53	56.44	56.47
33.5	39.64	39.73	39.84	40.13	40.45	40.81	41.54	42.13	42.79	43.78	44.43	44.95	45.54	45.87	46.18	46.82	47.28	47.76	48.65	49.19	49.8	50.45	51.02	51.49	52.3	52.68	53.29	54.38	55.07	55.28	55.59	55.59	55.74	55.9	55.87	55.71	55.84	56.04	56.16	56.22	56.03	56.02	55.81	55.47	55.36	55.16	55.03	55.21	55.08
34.5	39.36	39.38	39.41	39.49	39.62	39.77	40.16	40.53	40.9	41.59	42.02	42.53	43.39	43.96	44.38	45.09	45.64	46.15	46.94	47.28	47.66	48.38	48.83	49.42	50.51	50.92	51.29	52.1	52.55	53.38	54.21	54.31	54.26	54.65	54.85	54.93	55	54.96	55.1	55.32	55.1	54.98	55	54.78	54.57	54.35	54.27	54.18	53.94
35.5	39.13	39.11	39.08	39.03	39.02	39.04	39.21	39.45	39.67	40.13	40.41	40.64	41.09	41.33	41.7	42.36	42.83	43.4	44.76	45.43	45.91	46.61	46.88	47.13	47.96	48.75	49.31	50.19	50.33	50.58	51.64	52.38	52.72	53.15	53.25	53.67	54.12	54.02	53.94	54.27	54.35	54.27	54.28	54.26	54.15	54	53.86	53.72	53.6
36.5	38.62	38.6	38.57	38.47	38.38	38.29	38.19	38.15	38.17	38.41	38.74	39	39.44	39.71	39.95	40.46	40.75	41.03	41.76	42.63	43.55	44.63	45.13	45.32	45.73	45.96	46.45	47.54	48.26	48.52	49.28	49.6	50.44	51.46	51.56	51.52	52.28	52.68	52.79	52.97	53.28	53.42	53.6	53.57	53.65	53.66	53.56	53.5	53.28
37.5	37.94	37.93	37.89	37.78	37.68	37.56	37.42	37.29	37.14	36.99	36.9	36.93	37.29	37.68	38	38.63	39.04	39.31	39.82	40.09	40.47	41.57	42.2	43.05	43.85	44.04	44.22	44.81	45.39	46.16	47.22	47.38	47.48	48.53	49.25	49.7	50.01	50.5	50.96	51.7	51.35	52.12	52.29	52.33	52.74	52.81	52.6	52.7	52.64
38.5	37.17	37.17	37.15	37.06	36.97	36.88	36.74	36.61	36.41	36.17	35.99	35.8	35.67	35.66	35.77	36.19	36.5	36.95	37.84	38.26	38.6	39.4	39.76	40.09	41.18	41.81	42.26	42.87	42.88	43.16	44.19	45	45.51	46	46.48	47.11	48.16	47.75	48.49	48.85	49.57	49.76	50.08	50.75	50.54	50.69	51.22	50.95	50.85
39.5	35.98	35.98	35.97	35.89	35.8	35.69	35.54	35.41	35.32	35.19	35.11	34.96	34.8	34.75	34.72	34.87	34.95	35.01	35.36	35.94	36.48	37.39	37.94	38.18	38.68	38.99	39.45	40.53	41	41.27	41.69	42.26	42.94	44.08	43.88	44.46	44.9	45.77	45.81	46.23	46.7	47	47.45	47.52	47.99	48.3	48.21	48.43	48.51
40.5	35.2	35.16	35.11	35.01	34.9	34.76	34.58	34.43	34.27	34.08	33.94	33.88	33.85	33.82	33.77	33.82	33.91	33.93	34.11	34.18	34.37	35.02	35.51	36.24	36.96	37.31	37.58	37.94	38.64	39.12	39.98	39.78	40.36	40.92	41.91	42.09	42.57	42.68	43.45	43.67	43.5	44.2	44.36	44.46	45.08	45.23	45.13	45.54	45.61
41.5	34.43	34.35	34.28	34.18	34.08	33.98	33.83	33.71	33.55	33.38	33.24	33.1	32.99	32.91	32.86	32.8	32.77	32.82	33.05	33.19	33.35	33.66	33.94	34.18	35.04	35.56	35.96	36.56	36.38	36.92	37.28	38.05	38.2	38.68	38.8	39.89	40.11	40.27	40.52	40.79	41.34	41.16	41.46	42.12	41.77	41.99	42.73	42.4	42.37
42.5	33.37	33.27	33.17	33.04	32.94	32.83	32.7	32.61	32.56	32.53	32.51	32.47	32.39	32.33	32.26	32.13	32.04	31.96	31.92	32.11	32.25	32.64	32.84	33.03	33.46	33.59	34.27	34.6	35.17	35.21	35.43	35.51	36.29	36.42	36.85	36.81	37.39	38.08	37.88	38.24	38.46	38.74	39.01	38.95	39.43	39.61	39.36	39.66	39.75
43.5	32.69	32.58	32.48	32.32	32.19	32.08	31.92	31.82	31.73	31.62	31.56	31.54	31.59	31.6	31.56	31.55	31.5	31.41	31.35	31.25	31.3	31.45	31.59	32.09	32.16	32.64	32.72	33.05	33.29	33.83	33.87	34.03	33.88	34.31	34.63	34.82	34.95	35	35.8	35.78	35.71	36.26	36.36	36.49	36.81	36.87	36.8	36.95	36.99
44.5	32.07	31.96	31.85	31.7	31.58	31.47	31.36	31.28	31.18	31.11	31.03	30.96	30.89	30.81	30.78	30.73	30.68	30.73	30.76	30.76	30.77	30.73	30.89	30.88	31.24	31.37	31.76	31.75	31.95	31.94	32.32	32.48	32.62	32.44	32.48	32.89	32.89	33.07	32.91	33.35	33.9	33.64	33.98	34.46	34.15	34.26	34.74	34.49	34.43
45.5	31.29	31.18	31.06	30.88	30.77	30.65	30.54	30.48	30.42	30.44	30.44	30.44	30.39	30.35	30.29	30.18	30.12	30.05	30.01	30.12	30.16	30.25	30.25	30.34	30.27	30.43	30.46	30.78	30.79	30.96	30.82	30.99	31.16	31.26	31.15	30.93	31.15	31.27	31.43	31.5	31.56	32.09	32.21	32.06	32.52	32.65	32.4	32.73	32.92
46.5	30.72	30.61	30.47	30.29	30.18	30.04	29.92	29.82	29.69	29.62	29.58	29.64	29.69	29.76	29.73	29.71	29.67	29.59	29.53	29.43	29.47	29.46	29.58	29.66	29.75	29.66	29.69	29.58	29.8	29.84	30.03	29.9	29.9	29.96	30.02	30.11	29.93	29.97	30.21	30.21	30.41	30.49	30.67	30.99	31.02	31.08	31.3	31.27	31.21
47.5	30.13	30.03	29.9	29.73	29.65	29.51	29.42	29.31	29.19	29.08	29.01	28.96	28.94	28.97	29	29.02	29	29.04	29.05	29.02	28.97	28.96	28.89	28.87	28.92	29.01	28.97	28.99	28.84	28.95	28.96	29.18	29.2	29.18	29.19	29.2	29.3	29.25	29.18	29.4	29.52	29.53	29.73	29.83	29.88	30.01	30.12	30.08	30.06
48.5	29.22	29.13	29.01	28.89	28.81	28.7	28.64	28.54	28.5	28.46	28.45	28.43	28.48	28.47	28.56	28.54	28.56	28.51	28.48	28.5	28.5	28.49	28.48	28.39	28.28	28.22	28.24	28.26	28.4	28.36	28.47	28.48	28.58	28.67	28.59	28.57	28.57	28.62	28.73	28.64	28.71	28.93	28.89	28.87	29.06	29.08	28.99	29.15	29.27
49.5	28.58	28.51	28.39	28.31	28.23	28.16	28.11	28.05	27.99	27.92	27.87	27.88	27.94	27.99	28.06	28.11	28.15	28.12	28.07	27.98	27.94	27.9	27.9	27.93	27.9	27.85	27.81	27.83	27.83	28	28.01	28.05	28.02	27.98	28.1	28.07	28.04	28.06	28.07	28.18	28.21	28.12	28.23	28.36	28.22	28.25	28.43	28.3	28.19
50.5	27.94	27.9	27.82	27.78	27.73	27.72	27.7	27.69	27.65	27.59	27.53	27.47	27.4	27.4	27.38	27.43	27.41	27.52	27.55	27.57	27.48	27.46	27.37	27.36	27.38	27.45	27.46	27.46	27.48	27.43	27.53	27.56	27.59	27.57	27.44	27.52	27.58	27.55	27.59	27.62	27.64	27.74	27.7	27.66	27.78	27.78	27.66	27.7	27.74
51.5	27.11	27.1	27.1	27.1	27.11	27.11	27.12	27.12	27.14	27.15	27.16	27.12	27.05	27	26.93	26.89	26.86	26.81	26.78	26.84	26.94	26.91	26.98	26.88	26.88	26.83	26.9	26.97	27.04	27.11	27.03	27.03	27.06	27.08	27.12	27.03	26.99	27.1	27.12	27.12	27.19	27.24	27.25	27.28	27.24	27.24	27.27	27.2	27.17
52.5	26.58	26.59	26.63	26.63	26.66	26.65	26.66	26.64	26.63	26.59	26.54	26.52	26.5	26.49	26.45	26.42	26.43	26.39	26.37	26.29	26.27	26.28	26.26	26.36	26.37	26.44	26.39	26.42	26.48	26.55	26.68	26.67	26.61	26.63	26.59	26.67	26.67	26.56	26.61	26.73	26.69	26.7	26.78	26.81	26.78	26.76	26.77	26.72	26.6
53.5	26.07	26.09	26.19	26.2	26.25	26.26	26.29	26.28	26.28	26.24	26.19	26.12	26.03	25.95	25.92	25.88	25.87	25.9	25.92	25.96	25.89	25.87	25.8	25.74	25.76	25.81	25.97	26	26.03	26.12	26.1	26.22	26.3	26.22	26.21	26.12	26.16	26.23	26.17	26.05	26.17	26.26	26.19	26.2	26.31	26.3	26.16	26.1	26.13
54.5	25.39	25.43	25.55	25.57	25.65	25.66	25.7	25.71	25.75	25.78	25.79	25.77	25.71	25.65	25.59	25.55	25.49	25.47	25.45	25.44	25.49	25.45	25.43	25.36	25.31	25.31	25.31	25.5	25.62	25.67	25.78	25.7	25.72	25.82	25.77	25.74	25.66	25.56	25.62	25.73	25.63	25.57	25.75	25.76	25.65	25.63	25.7	25.66	25.43
55.5	24.9	24.94	25.07	25.08	25.17	25.2	25.21	25.24	25.23	25.25	25.21	25.23	25.23	25.24	25.22	25.19	25.18	25.15	25.12	25.02	24.93	24.88	24.82	24.85	24.87	24.92	24.99	24.96	25.11	25.23	25.25	25.38	25.3	25.18	25.2	25.19	25.2	25.21	25.12	25.07	25.2	25.25	25.13	25.11	25.24	25.23	25.07	25.04	25.11
56.5	24.41	24.45	24.58	24.62	24.7	24.78	24.79	24.88	24.85	24.88	24.85	24.81	24.77	24.72	24.71	24.68	24.68	24.65	24.66	24.67	24.57	24.49	24.38	24.31	24.34	24.37	24.5	24.65	24.62	24.7	24.74	24.68	24.78	24.84	24.72	24.69	24.69	24.7	24.73	24.76	24.65	24.64	24.78	24.78	24.65	24.64	24.73	24.68	24.48
57.5	23.73	23.77	23.88	23.94	24.01	24.13	24.12	24.26	24.27	24.35	24.42	24.41	24.44	24.38	24.37	24.34	24.27	24.23	24.15	24.07	24.06	24.03	24	23.94	23.89	23.94	23.9	23.97	24.16	24.19	24.26	24.3	24.19	24.16	24.32	24.26	24.22	24.22	24.23	24.2	24.3	24.29	24.14	24.18	24.28	24.25	24.11	24.04	24.14
58.5	23.32	23.36	23.45	23.53	23.57	23.69	23.7	23.78	23.82	23.82	23.86	23.84	23.89	23.93	23.93	23.95	23.92	23.89	23.83	23.72	23.59	23.49	23.43	23.43	23.42	23.48	23.57	23.55	23.52	23.64	23.66	23.72	23.82	23.77	23.62	23.69	23.75	23.75	23.74	23.75	23.71	23.71	23.77	23.73	23.59	23.57	23.68	23.66	23.55
59.5	22.95	22.99	23.08	23.17	23.2	23.33	23.39	23.43	23.52	23.49	23.51	23.49	23.44	23.42	23.37	23.37	23.38	23.33	23.34	23.35	23.3	23.21	23.12	23.04	23.03	22.98	23.04	23.16	23.2	23.14	23.19	23.14	23.1	23.21	23.33	23.24	23.17	23.23	23.27	23.25	23.26	23.22	23.18	23.15	23.23	23.21	23.11	23.12	23.13
60.5	22.56	22.6	22.66	22.77	22.77	22.89	22.96	22.95	23.06	23.06	23.1	23.14	23.11	23.09	23.06	23.02	23	22.97	22.9	22.86	22.83	22.83	22.81	22.77	22.73	22.72	22.64	22.61	22.67	22.72	22.72	22.75	22.77	22.66	22.66	22.82	22.87	22.81	22.78	22.82	22.79	22.82	22.83	22.82	22.8	22.8	22.8	22.78	22.74
61.5	22.33	22.37	22.4	22.51	22.5	22.57	22.65	22.63	22.67	22.67	22.64	22.64	22.65	22.66	22.69	22.67	22.66	22.67	22.65	22.59	22.54	22.46	22.42	22.39	22.36	22.36	22.41	22.36	22.28	22.26	22.25	22.26	22.28	22.39	22.37	22.28	22.34	22.44	22.51	22.47	22.48	22.5	22.51	22.51	22.51	22.49	22.48	22.47	22.46
62.5	22.12	22.15	22.16	22.27	22.27	22.32	22.39	22.39	22.4	22.42	22.38	22.38	22.36	22.32	22.29	22.3	22.27	22.27	22.27	22.28	22.28	22.26	22.2	22.14	22.09	22.02	21.97	22.01	22.02	21.96	21.94	21.92	21.89	21.84	21.93	22.08	22.06	22.06	22.11	22.21	22.26	22.22	22.22	22.23	22.22	22.22	22.22	22.19	22.19
63.5	21.89	21.91	21.91	21.99	21.98	22	22.03	22.04	22.03	22.08	22.08	22.1	22.12	22.12	22.08	22.08	22.06	22.02	21.99	21.95	21.91	21.9	21.93	21.9	21.86	21.83	21.77	21.68	21.64	21.63	21.6	21.62	21.65	21.69	21.68	21.65	21.78	21.89	21.88	21.89	21.92	21.97	22	22	21.97	21.96	21.97	21.98	21.96
64.5	21.76	21.77	21.77	21.81	21.81	21.81	21.82	21.82	21.8	21.8	21.8	21.78	21.79	21.82	21.83	21.83	21.83	21.81	21.79	21.77	21.72	21.66	21.61	21.58	21.55	21.52	21.52	21.53	21.49	21.46	21.46	21.43	21.42	21.45	21.52	21.58	21.58	21.59	21.68	21.74	21.74	21.73	21.73	21.75	21.78	21.79	21.76	21.76	21.79
65.5	21.64	21.64	21.64	21.65	21.66	21.65	21.65	21.66	21.65	21.64	21.65	21.64	21.62	21.63	21.63	21.61	21.59	21.56	21.55	21.53	21.51	21.5	21.48	21.46	21.44	21.4	21.37	21.34	21.35	21.35	21.34	21.36	21.39	21.39	21.4	21.44	21.5	21.54	21.54	21.53	21.56	21.6	21.6	21.59	21.58	21.6	21.63	21.66	21.66
66.5	21.47	21.47	21.46	21.46	21.46	21.46	21.45	21.46	21.46	21.46	21.48	21.5	21.5	21.51	21.52	21.52	21.51	21.49	21.46	21.45	21.42	21.39	21.37	21.37	21.36	21.35	21.33	21.32	21.31	21.3	21.32	21.32	21.33	21.36	21.4	21.41	21.43	21.45	21.48	21.49	21.49	21.47	21.47	21.48	21.49	21.49	21.48	21.48	21.51
67.5	21.32	21.32	21.32	21.32	21.33	21.32	21.32	21.33	21.35	21.34	21.34	21.39	21.38	21.38	21.41	21.43	21.44	21.43	21.41	21.4	21.4	21.39	21.37	21.35	21.35	21.34	21.32	21.3	21.3	21.3	21.3	21.32	21.35	21.36	21.36	21.4	21.43	21.43	21.42	21.42	21.42	21.42	21.42	21.4	21.36	21.35	21.38	21.39	21.37
68.5	21.15	21.16	21.16	21.17	21.2	21.19	21.19	21.22	21.25	21.26	21.25	21.27	21.31	21.3	21.29	21.32	21.34	21.34	21.34	21.34	21.36	21.36	21.36	21.35	21.33	21.32	21.31	21.3	21.29	21.29	21.29	21.29	21.3	21.33	21.35	21.34	21.34	21.36	21.39	21.39	21.35	21.32	21.28	21.28	21.29	21.27	21.23	21.17	21.15
69.5	20.88	20.9	20.9	20.9	20.97	20.97	20.97	21	21.04	21.1	21.1	21.1	21.2	21.22	21.2	21.21	21.23	21.26	21.25	21.23	21.24	21.28	21.27	21.27	21.28	21.29	21.27	21.26	21.25	21.23	21.23	21.23	21.22	21.23	21.26	21.29	21.28	21.25	21.21	21.2	21.23	21.24	21.21	21.17	21.1	21.05	21.03	21.03	21.04
70.5	20.7	20.73	20.72	20.72	20.78	20.8	20.79	20.8	20.85	20.9	20.91	20.89	20.9	21.01	21.01	21.01	21.05	21.1	21.14	21.14	21.13	21.14	21.18	21.16	21.12	21.11	21.13	21.13	21.14	21.14	21.14	21.14	21.14	21.12	21.09	21.08	21.1	21.13	21.13	21.11	21.06	20.99	20.97	20.95	20.96	20.96	20.91	20.84	20.78
71.5	20.54	20.57	20.56	20.56	20.61	20.65	20.65	20.64	20.69	20.73	20.78	20.76	20.75	20.79	20.86	20.84	20.82	20.84	20.89	20.94	20.94	20.92	20.93	21.01	21.03	21	20.98	20.97	20.98	20.97	20.96	20.96	20.96	20.98	21	20.98	20.94	20.88	20.87	20.86	20.86	20.88	20.88	20.82	20.76	20.71	20.71	20.72	20.71
72.5	20.38	20.4	20.4	20.4	20.42	20.48	20.47	20.47	20.48	20.52	20.56	20.59	20.59	20.59	20.67	20.72	20.7	20.68	20.7	20.73	20.76	20.76	20.74	20.71	20.74	20.81	20.82	20.81	20.8	20.82	20.83	20.82	20.79	20.75	20.72	20.72	20.75	20.77	20.76	20.72	20.68	20.64	20.62	20.64	20.65	20.64	20.61	20.57	20.53
73.5	20.27	20.3	20.3	20.3	20.3	20.37	20.37	20.37	20.36	20.39	20.41	20.44	20.44	20.42	20.41	20.47	20.51	20.51	20.51	20.52	20.55	20.58	20.61	20.6	20.57	20.55	20.58	20.62	20.61	20.59	20.58	20.6	20.64	20.65	20.63	20.6	20.56	20.52	20.51	20.54	20.56	20.54	20.52	20.5	20.47	20.45	20.45	20.45	20.46
74.5	20.14	20.2	20.2	20.19	20.19	20.24	20.28	20.28	20.27	20.27	20.31	20.31	20.33	20.32	20.3	20.29	20.31	20.33	20.31	20.3	20.29	20.32	20.34	20.38	20.41	20.41	20.41	20.41	20.45	20.48	20.46	20.43	20.4	20.4	20.42	20.45	20.45	20.45	20.43	20.4	20.36	20.36	20.36	20.36	20.37	20.37	20.36	20.33	20.3
75.5	19.91	19.99	19.99	19.99	19.98	20	20.1	20.09	20.09	20.08	20.09	20.13	20.14	20.17	20.17	20.17	20.16	20.17	20.2	20.19	20.17	20.15	20.15	20.18	20.2	20.23	20.23	20.23	20.23	20.24	20.28	20.32	20.33	20.31	20.27	20.24	20.24	20.25	20.26	20.26	20.28	20.28	20.27	20.23	20.21	20.2	20.19	20.21	20.22
76.5	19.71	19.8	19.81	19.8	19.8	19.79	19.89	19.92	19.91	19.9	19.89	19.91	19.93	19.94	19.96	19.95	19.94	19.94	19.96	20.02	20.04	20.03	20.02	20.01	20.02	20.05	20.07	20.08	20.09	20.06	20.04	20.02	20.04	20.08	20.13	20.15	20.15	20.12	20.09	20.07	20.06	20.07	20.08	20.1	20.12	20.12	20.09	20.06	20.03
77.5	19.5	19.6	19.61	19.61	19.6	19.6	19.63	19.75	19.75	19.74	19.74	19.73	19.75	19.78	19.78	19.81	19.8	19.78	19.76	19.73	19.76	19.82	19.82	19.81	19.79	19.78	19.81	19.85	19.88	19.92	19.93	19.92	19.89	19.85	19.82	19.82	19.85	19.9	19.93	19.94	19.92	19.9	19.89	19.88	19.85	19.84	19.85	19.84	19.84
78.5	19.17	19.27	19.29	19.29	19.29	19.28	19.28	19.39	19.47	19.46	19.45	19.45	19.44	19.48	19.54	19.56	19.61	19.64	19.62	19.61	19.59	19.57	19.6	19.65	19.65	19.63	19.6	19.57	19.56	19.57	19.6	19.64	19.68	19.7	19.71	19.69	19.66	19.64	19.61	19.61	19.62	19.64	19.65	19.62	19.62	19.62	19.62	19.64	19.61
79.5	18.96	19.04	19.08	19.08	19.07	19.07	19.06	19.06	19.22	19.25	19.24	19.23	19.21	19.2	19.21	19.27	19.28	19.3	19.36	19.37	19.37	19.37	19.37	19.36	19.39	19.43	19.47	19.46	19.45	19.43	19.4	19.37	19.37	19.37	19.38	19.39	19.4	19.4	19.41	19.41	19.41	19.41	19.38	19.38	19.38	19.37	19.34	19.33	19.34
80.5	18.76	18.82	18.88	18.87	18.87	18.87	18.87	18.86	18.89	19.05	19.07	19.06	19.06	19.05	19.04	19.03	19.06	19.11	19.11	19.13	19.17	19.17	19.16	19.14	19.13	19.12	19.12	19.15	19.18	19.21	19.22	19.22	19.22	19.22	19.21	19.2	19.2	19.19	19.18	19.18	19.17	19.15	19.15	19.16	19.16	19.16	19.16	19.14	19.12
81.5	18.55	18.58	18.65	18.65	18.65	18.65	18.64	18.64	18.64	18.66	18.8	18.83	18.83	18.82	18.82	18.82	18.82	18.83	18.87	18.93	18.95	18.97	19	19.03	19.03	19.02	19	18.99	18.97	18.96	18.97	18.98	19	19.01	19.02	19.02	19.02	19.02	19.02	19.01	19.01	19	19	18.99	18.99	18.97	18.94	18.93	18.91
82.5	18.43	18.44	18.53	18.53	18.53	18.52	18.52	18.52	18.52	18.51	18.51	18.61	18.69	18.68	18.68	18.67	18.66	18.65	18.65	18.64	18.65	18.7	18.73	18.75	18.78	18.81	18.84	18.86	18.86	18.85	18.85	18.84	18.83	18.82	18.82	18.83	18.84	18.84	18.83	18.84	18.83	18.81	18.8	18.78	18.77	18.77	18.78	18.78	18.79
83.5	18.31	18.31	18.39	18.41	18.41	18.41	18.41	18.41	18.41	18.41	18.41	18.4	18.43	18.51	18.58	18.58	18.58	18.57	18.57	18.56	18.55	18.55	18.54	18.55	18.57	18.59	18.6	18.61	18.62	18.64	18.65	18.66	18.67	18.66	18.65	18.65	18.65	18.65	18.65	18.65	18.66	18.68	18.68	18.68	18.68	18.68	18.66	18.65	18.64
84.5	18.15	18.15	18.2	18.28	18.27	18.27	18.27	18.27	18.27	18.27	18.27	18.27	18.26	18.26	18.27	18.34	18.4	18.44	18.45	18.45	18.45	18.45	18.45	18.45	18.45	18.45	18.44	18.44	18.46	18.47	18.48	18.49	18.5	18.52	18.52	18.53	18.53	18.53	18.53	18.52	18.52	18.5	18.5	18.5	18.5	18.5	18.5	18.5	18.5
85.5	18.02	18.02	18.02	18.13	18.16	18.16	18.16	18.16	18.15	18.15	18.15	18.14	18.14	18.14	18.13	18.13	18.13	18.13	18.18	18.23	18.27	18.31	18.32	18.31	18.31	18.3	18.3	18.3	18.3	18.3	18.3	18.3	18.3	18.3	18.32	18.33	18.34	18.35	18.35	18.36	18.36	18.37	18.38	18.39	18.39	18.39	18.39	18.38	18.36
86.5	17.87	17.87	17.87	17.89	18	18.03	18.02	18.02	18.02	18.02	18.02	18.02	18.02	18.01	18.01	18.01	18.01	18	18	18	17.99	17.99	18.01	18.05	18.07	18.1	18.12	18.14	18.16	18.17	18.17	18.16	18.15	18.14	18.13	18.11	18.11	18.1	18.09	18.08	18.07	18.06	18.05	18.05	18.04	18.04	18.05	18.05	18.06
87.5	17.63	17.63	17.62	17.62	17.63	17.69	17.74	17.77	17.77	17.77	17.77	17.76	17.76	17.76	17.76	17.75	17.75	17.75	17.74	17.74	17.74	17.73	17.73	17.72	17.72	17.72	17.72	17.72	17.72	17.72	17.74	17.77	17.79	17.81	17.84	17.85	17.87	17.89	17.9	17.92	17.93	17.94	17.95	17.95	17.95	17.95	17.95	17.95	17.95
88.5	17.49	17.49	17.49	17.49	17.49	17.49	17.49	17.5	17.54	17.57	17.58	17.59	17.6	17.6	17.61	17.61	17.6	17.6	17.6	17.6	17.59	17.59	17.59	17.59	17.58	17.58	17.57	17.57	17.57	17.56	17.56	17.55	17.55	17.54	17.53	17.53	17.52	17.51	17.5	17.5	17.49	17.48	17.48	17.48	17.48	17.48	17.48	17.48	17.48
89.5	17.36	17.36	17.36	17.36	17.36	17.36	17.36	17.36	17.36	17.36	17.36	17.36	17.36	17.36	17.37	17.38	17.39	17.4	17.41	17.41	17.42	17.42	17.43	17.43	17.43	17.44	17.44	17.44	17.44	17.44	17.45	17.45	17.45	17.45	17.45	17.45	17.45	17.45	17.45	17.45	17.45	17.45	17.46	17.46	17.46	17.46	17.46	17.46	17.46
[truncated: 311 more columns]

## Sheet: Fraction from NPF @13 km
Note: Row 2 is logitude (degree east), Column 1 is latitude (degree north), and other rows and columns are fraction of CCN from NPF.
	0.5	1.5	2.5	3.5	4.5	5.5	6.5	7.5	8.5	9.5	10.5	11.5	12.5	13.5	14.5	15.5	16.5	17.5	18.5	19.5	20.5	21.5	22.5	23.5	24.5	25.5	26.5	27.5	28.5	29.5	30.5	31.5	32.5	33.5	34.5	35.5	36.5	37.5	38.5	39.5	40.5	41.5	42.5	43.5	44.5	45.5	46.5	47.5	48.5
-89.5	0.3023	0.3023	0.3023	0.3023	0.3023	0.3023	0.3023	0.3023	0.3023	0.3023	0.3023	0.3023	0.3023	0.3023	0.3023	0.3022	0.3022	0.3022	0.3022	0.3022	0.3022	0.3022	0.3022	0.3022	0.3022	0.3022	0.3022	0.3022	0.3022	0.3022	0.3022	0.3022	0.3022	0.3022	0.3022	0.3022	0.3022	0.3022	0.3022	0.3022	0.3022	0.3022	0.3022	0.3022	0.3022	0.3022	0.3022	0.3022	0.3022
-88.5	0.3026	0.3026	0.3026	0.3026	0.3026	0.3026	0.3026	0.3026	0.3026	0.3026	0.3026	0.3026	0.3026	0.3026	0.3026	0.3026	0.3026	0.3026	0.3026	0.3026	0.3026	0.3026	0.3025	0.3025	0.3025	0.3025	0.3025	0.3025	0.3025	0.3025	0.3025	0.3024	0.3024	0.3024	0.3024	0.3024	0.3024	0.3024	0.3023	0.3023	0.3023	0.3023	0.3023	0.3023	0.3023	0.3023	0.3023	0.3023	0.3023
-87.5	0.3029	0.3029	0.3029	0.3029	0.3029	0.303	0.303	0.303	0.303	0.303	0.303	0.303	0.303	0.303	0.303	0.303	0.303	0.303	0.3029	0.3029	0.3029	0.3029	0.3029	0.3029	0.3029	0.3029	0.3029	0.3029	0.3029	0.3029	0.3029	0.3028	0.3028	0.3027	0.3027	0.3027	0.3027	0.3026	0.3026	0.3026	0.3026	0.3026	0.3025	0.3025	0.3025	0.3024	0.3024	0.3024	0.3023
-86.5	0.304	0.304	0.304	0.304	0.3041	0.3041	0.3041	0.3041	0.3041	0.3041	0.3041	0.3041	0.3041	0.304	0.304	0.304	0.304	0.304	0.304	0.304	0.3039	0.3039	0.3039	0.3038	0.3037	0.3036	0.3035	0.3034	0.3033	0.3033	0.3032	0.3031	0.3031	0.303	0.3029	0.3029	0.3028	0.3028	0.3028	0.3028	0.3027	0.3027	0.3026	0.3026	0.3025	0.3025	0.3024	0.3024	0.3023
-85.5	0.3056	0.3055	0.3055	0.3055	0.3056	0.3055	0.3055	0.3055	0.3055	0.3054	0.3054	0.3054	0.3053	0.3053	0.3052	0.3052	0.3051	0.305	0.3048	0.3046	0.3045	0.3043	0.3042	0.3042	0.3041	0.304	0.3039	0.3039	0.3039	0.3039	0.3039	0.3039	0.3039	0.3039	0.3039	0.3038	0.3037	0.3036	0.3035	0.3035	0.3034	0.3032	0.3031	0.303	0.3029	0.3028	0.3027	0.3025	0.3024
-84.5	0.3074	0.3074	0.3073	0.3072	0.3072	0.3072	0.3072	0.3071	0.3071	0.3071	0.307	0.307	0.307	0.3069	0.3068	0.3065	0.3062	0.306	0.306	0.306	0.306	0.306	0.306	0.306	0.306	0.306	0.3059	0.3058	0.3056	0.3053	0.3051	0.3049	0.3048	0.3045	0.3043	0.3041	0.3039	0.3037	0.3036	0.3034	0.3032	0.303	0.303	0.303	0.303	0.303	0.303	0.303	0.303
-83.5	0.3103	0.3103	0.3099	0.3098	0.3098	0.3098	0.3097	0.3097	0.3097	0.3097	0.3096	0.3096	0.3094	0.3087	0.3083	0.3082	0.3081	0.3081	0.308	0.3078	0.3077	0.3076	0.3075	0.3072	0.3069	0.3065	0.3062	0.306	0.3058	0.3055	0.3053	0.3051	0.3049	0.3048	0.3047	0.3046	0.3046	0.3046	0.3046	0.3046	0.3046	0.3045	0.3043	0.3041	0.3038	0.3036	0.3033	0.3031	0.3028
-82.5	0.3121	0.312	0.3115	0.3114	0.3114	0.3114	0.3114	0.3113	0.3113	0.3112	0.3111	0.3104	0.3098	0.3097	0.3096	0.3095	0.3094	0.3093	0.3091	0.309	0.3087	0.3084	0.3081	0.308	0.3079	0.3076	0.3074	0.3072	0.3071	0.307	0.3069	0.3068	0.3067	0.3066	0.3064	0.3061	0.3058	0.3054	0.3051	0.3048	0.3046	0.3045	0.3044	0.3042	0.3041	0.3041	0.3041	0.3041	0.304
-81.5	0.3136	0.3134	0.313	0.313	0.313	0.313	0.313	0.3129	0.3129	0.3127	0.3119	0.3116	0.3116	0.3115	0.3115	0.3115	0.3115	0.3115	0.3113	0.311	0.3109	0.3106	0.3102	0.3099	0.3096	0.3094	0.3092	0.309	0.3087	0.3085	0.308	0.3076	0.3072	0.3067	0.3066	0.3066	0.3066	0.3066	0.3066	0.3065	0.3063	0.3061	0.3059	0.3057	0.3054	0.305	0.3047	0.3044	0.3043
-80.5	0.3155	0.3152	0.3149	0.3149	0.3149	0.3149	0.3149	0.3149	0.3147	0.314	0.3139	0.3138	0.3138	0.3137	0.3136	0.3135	0.3132	0.3129	0.3126	0.3123	0.3119	0.3115	0.3113	0.3112	0.311	0.3109	0.3107	0.3102	0.3098	0.3094	0.3093	0.3093	0.3093	0.3093	0.3091	0.3087	0.3082	0.3077	0.3073	0.3068	0.3064	0.306	0.3059	0.3058	0.3058	0.3058	0.3057	0.3056	0.3054
-79.5	0.3161	0.3158	0.3156	0.3156	0.3156	0.3156	0.3156	0.3156	0.315	0.3148	0.3148	0.3148	0.3147	0.3147	0.3146	0.3143	0.3142	0.314	0.3138	0.3138	0.3138	0.3138	0.3137	0.3136	0.3133	0.3129	0.3124	0.3122	0.312	0.3118	0.3114	0.311	0.3103	0.3097	0.3092	0.3087	0.3082	0.3078	0.3075	0.3075	0.3075	0.3075	0.3073	0.3068	0.3062	0.3056	0.3052	0.3048	0.3046
-78.5	0.3164	0.3161	0.3161	0.3161	0.3161	0.3161	0.3161	0.3158	0.3156	0.3156	0.3156	0.3156	0.3155	0.3155	0.3155	0.3155	0.3155	0.3155	0.3154	0.3153	0.3152	0.3151	0.315	0.3147	0.3143	0.3141	0.3138	0.3135	0.3132	0.3126	0.3124	0.312	0.3117	0.3113	0.3108	0.3105	0.3102	0.3099	0.3093	0.3083	0.3075	0.3069	0.3063	0.306	0.306	0.306	0.3059	0.3057	0.3053
-77.5	0.316	0.3158	0.3158	0.3158	0.3158	0.3158	0.3158	0.3157	0.3157	0.3157	0.3157	0.3157	0.316	0.3161	0.3162	0.3164	0.3163	0.3162	0.3161	0.316	0.3162	0.3162	0.3161	0.316	0.3159	0.3157	0.3157	0.3156	0.3156	0.3154	0.3148	0.3142	0.3137	0.3131	0.3125	0.3116	0.3104	0.3098	0.3095	0.3094	0.3093	0.3089	0.3084	0.3077	0.3069	0.306	0.3055	0.305	0.3047
-76.5	0.3161	0.316	0.316	0.316	0.316	0.316	0.316	0.316	0.316	0.3159	0.3159	0.3162	0.3164	0.3167	0.3171	0.317	0.317	0.317	0.3172	0.3181	0.3184	0.3183	0.3182	0.3181	0.3182	0.3182	0.318	0.3176	0.317	0.3165	0.3162	0.3159	0.3153	0.3146	0.3142	0.3141	0.314	0.3134	0.3125	0.3114	0.3103	0.3089	0.3082	0.3081	0.3079	0.3077	0.3073	0.3068	0.3062
-75.5	0.3165	0.3164	0.3164	0.3164	0.3164	0.3164	0.3165	0.3165	0.3165	0.3165	0.3168	0.3174	0.3177	0.3185	0.3185	0.3185	0.3184	0.3189	0.3199	0.3198	0.3197	0.3195	0.3196	0.3198	0.3199	0.3199	0.3198	0.3198	0.3198	0.3197	0.3194	0.319	0.3184	0.3179	0.317	0.3159	0.3151	0.3143	0.3134	0.3129	0.3127	0.3126	0.3121	0.3111	0.31	0.3087	0.3078	0.3077	0.3077
-74.5	0.3172	0.3171	0.3171	0.3171	0.3171	0.3172	0.3173	0.3172	0.3172	0.3173	0.3179	0.3182	0.3191	0.3191	0.3191	0.319	0.3201	0.321	0.3209	0.3208	0.3208	0.3213	0.3216	0.3218	0.322	0.322	0.3219	0.3218	0.3218	0.3215	0.3211	0.3206	0.3201	0.3197	0.3197	0.3196	0.3191	0.3183	0.3175	0.3165	0.3151	0.3141	0.3134	0.3127	0.3125	0.3125	0.3122	0.3111	0.3098
-73.5	0.3174	0.3176	0.3176	0.3176	0.3176	0.3179	0.3179	0.3179	0.3178	0.3183	0.3186	0.3195	0.3196	0.3196	0.3195	0.3208	0.3216	0.3216	0.3216	0.3219	0.3227	0.3232	0.3239	0.324	0.3238	0.3237	0.3239	0.324	0.3236	0.3232	0.3229	0.323	0.3232	0.323	0.3224	0.3217	0.3209	0.3201	0.3194	0.3194	0.3194	0.3188	0.3179	0.317	0.3155	0.3145	0.314	0.3136	0.3138
-72.5	0.3172	0.3177	0.3177	0.3177	0.3179	0.3184	0.3184	0.3184	0.3186	0.3193	0.3199	0.3202	0.3202	0.3202	0.3212	0.3219	0.3219	0.3219	0.3222	0.3228	0.3233	0.3236	0.3237	0.3237	0.3242	0.3249	0.325	0.325	0.3251	0.3254	0.3256	0.3253	0.3248	0.3244	0.324	0.3236	0.3235	0.3236	0.3233	0.3224	0.3215	0.3205	0.3199	0.32	0.3201	0.3195	0.3185	0.3172	0.3159
-71.5	0.3168	0.3174	0.3174	0.3174	0.3179	0.3183	0.3183	0.3183	0.3188	0.3192	0.3198	0.3198	0.3198	0.3204	0.3214	0.3215	0.3215	0.3221	0.3227	0.3233	0.3234	0.3235	0.3236	0.3241	0.3243	0.3244	0.3245	0.3248	0.3252	0.3256	0.3258	0.3259	0.3259	0.326	0.3261	0.3259	0.3255	0.3249	0.3244	0.324	0.3238	0.3239	0.3237	0.3227	0.3216	0.3207	0.3206	0.3208	0.3204
-70.5	0.3167	0.3171	0.3172	0.3172	0.3178	0.3181	0.3181	0.3183	0.319	0.3196	0.3199	0.32	0.3203	0.3213	0.3213	0.3213	0.3216	0.3219	0.3222	0.3224	0.3225	0.3227	0.3234	0.3237	0.324	0.3242	0.3245	0.3248	0.325	0.3251	0.3251	0.3254	0.3258	0.326	0.3261	0.3263	0.3264	0.3264	0.3263	0.3261	0.3257	0.325	0.3243	0.3238	0.3237	0.3236	0.323	0.3217	0.3207
-69.5	0.3164	0.3166	0.3166	0.3166	0.3172	0.3172	0.3173	0.3177	0.3182	0.3187	0.3187	0.3187	0.3194	0.3196	0.3197	0.3201	0.3205	0.321	0.3212	0.3214	0.3218	0.3222	0.3225	0.3225	0.3226	0.3228	0.3231	0.3234	0.3238	0.3241	0.3248	0.3252	0.3254	0.3256	0.3256	0.3255	0.3256	0.3259	0.3261	0.326	0.3257	0.3253	0.3253	0.325	0.3241	0.3232	0.3223	0.322	0.3217
-68.5	0.3155	0.3156	0.3156	0.3156	0.3158	0.3158	0.3159	0.3162	0.3165	0.3167	0.3168	0.3173	0.3179	0.3181	0.3184	0.319	0.3196	0.3198	0.32	0.3204	0.3208	0.3208	0.3208	0.321	0.3212	0.3215	0.3219	0.3222	0.3225	0.3226	0.3226	0.3227	0.3229	0.323	0.3236	0.3244	0.3247	0.3243	0.3236	0.3234	0.3239	0.3239	0.3238	0.323	0.3223	0.3218	0.3219	0.3215	0.3205
-67.5	0.3144	0.3145	0.3145	0.3146	0.3148	0.3149	0.315	0.3153	0.3157	0.3158	0.3159	0.3165	0.3167	0.3167	0.3171	0.3174	0.3176	0.3177	0.318	0.3183	0.3185	0.3189	0.3193	0.3195	0.3198	0.3201	0.3201	0.3197	0.3197	0.32	0.3201	0.3203	0.3205	0.3211	0.321	0.3202	0.3199	0.3205	0.3214	0.3215	0.3209	0.3202	0.3195	0.3199	0.3205	0.3202	0.3193	0.3186	0.3186
-66.5	0.3133	0.3133	0.3134	0.3136	0.3138	0.3138	0.314	0.3144	0.3146	0.3146	0.315	0.3153	0.3153	0.3156	0.316	0.3164	0.3165	0.3167	0.317	0.3172	0.3175	0.3175	0.3174	0.3173	0.3175	0.3173	0.3173	0.3178	0.3181	0.318	0.3178	0.3179	0.3179	0.3173	0.3172	0.3178	0.3183	0.3181	0.3171	0.3168	0.317	0.3178	0.318	0.3175	0.3169	0.3169	0.3172	0.3175	0.3173
-65.5	0.3122	0.3124	0.3124	0.313	0.3132	0.3132	0.3137	0.3142	0.3143	0.3144	0.3151	0.3151	0.3152	0.3155	0.3157	0.3157	0.3157	0.3157	0.3158	0.3158	0.3157	0.3156	0.3159	0.3162	0.3163	0.3164	0.3166	0.3165	0.3163	0.3162	0.3163	0.3163	0.316	0.3161	0.3162	0.316	0.3155	0.3154	0.3156	0.3159	0.3159	0.3156	0.3156	0.3158	0.3161	0.3161	0.3159	0.3158	0.3158
-64.5	0.3121	0.3122	0.3122	0.3129	0.313	0.3131	0.3137	0.3141	0.3141	0.3145	0.3148	0.3149	0.315	0.315	0.315	0.315	0.315	0.315	0.3151	0.3152	0.3154	0.3154	0.3156	0.3158	0.3158	0.3158	0.316	0.3161	0.3162	0.3162	0.3161	0.3159	0.3158	0.3158	0.3158	0.3157	0.3155	0.3154	0.3155	0.3155	0.3155	0.3157	0.3158	0.3159	0.316	0.316	0.3159	0.3162	0.3163
-63.5	0.3124	0.3125	0.3125	0.3132	0.3132	0.3134	0.3139	0.3141	0.3141	0.3146	0.3146	0.3147	0.3149	0.3151	0.315	0.3154	0.3154	0.3154	0.3156	0.3157	0.3156	0.3157	0.3164	0.3163	0.3164	0.3167	0.3168	0.3165	0.3165	0.3166	0.3165	0.3166	0.3168	0.3169	0.3165	0.3162	0.3166	0.317	0.3167	0.3166	0.3166	0.3168	0.3169	0.3169	0.317	0.3172	0.3174	0.3174	0.3174
-62.5	0.3148	0.3149	0.3149	0.3154	0.3154	0.3156	0.316	0.316	0.3161	0.3164	0.3162	0.3163	0.3164	0.3161	0.3161	0.3164	0.3162	0.3166	0.3171	0.3173	0.3175	0.3182	0.318	0.3179	0.3181	0.3179	0.3176	0.3181	0.3185	0.3183	0.3184	0.3185	0.3183	0.3179	0.3183	0.3192	0.3188	0.3185	0.3184	0.3189	0.3193	0.3189	0.319	0.3191	0.319	0.319	0.3193	0.3196	0.3199
-61.5	0.318	0.3181	0.3182	0.3187	0.3185	0.3188	0.3191	0.3188	0.319	0.3189	0.3186	0.3187	0.319	0.3191	0.32	0.3199	0.32	0.3206	0.3206	0.3201	0.3206	0.3199	0.3199	0.3203	0.3204	0.3204	0.3215	0.3213	0.3207	0.3209	0.321	0.3211	0.3213	0.3224	0.322	0.3211	0.3213	0.322	0.3226	0.322	0.3222	0.3222	0.3223	0.3223	0.3225	0.3227	0.3227	0.3228	0.3229
-60.5	0.3217	0.3218	0.3221	0.3226	0.3225	0.3231	0.3234	0.3232	0.324	0.324	0.3244	0.325	0.3246	0.3246	0.3245	0.324	0.3241	0.324	0.3233	0.3237	0.3236	0.324	0.3249	0.325	0.3246	0.3253	0.3244	0.324	0.3247	0.3254	0.3255	0.3261	0.3264	0.3252	0.3251	0.3269	0.3275	0.3265	0.3263	0.3269	0.3265	0.327	0.3272	0.3273	0.327	0.3271	0.3276	0.3279	0.3278
-59.5	0.3282	0.3283	0.3285	0.3288	0.3289	0.3294	0.3295	0.3296	0.3299	0.3294	0.3294	0.3291	0.3285	0.3286	0.328	0.3283	0.3286	0.3281	0.3291	0.3297	0.3295	0.33	0.3298	0.3289	0.3296	0.3289	0.3297	0.3312	0.3315	0.3306	0.3311	0.3306	0.3301	0.3316	0.3332	0.3321	0.3314	0.3323	0.333	0.3328	0.3332	0.333	0.3326	0.3324	0.3338	0.3341	0.3329	0.3333	0.3339
-58.5	0.3333	0.3332	0.3334	0.3335	0.3335	0.3338	0.3336	0.3338	0.3337	0.3335	0.3337	0.3334	0.3342	0.3348	0.335	0.3358	0.3357	0.336	0.3363	0.3351	0.3351	0.335	0.3344	0.3359	0.336	0.3369	0.3377	0.3369	0.336	0.3368	0.3369	0.3377	0.3392	0.3388	0.3369	0.3383	0.3392	0.3393	0.3394	0.3397	0.3393	0.3395	0.3408	0.3409	0.3392	0.3394	0.3415	0.342	0.3411
-57.5	0.3385	0.3384	0.3386	0.3386	0.3387	0.339	0.3388	0.3395	0.3395	0.3403	0.3412	0.3412	0.3422	0.3415	0.3421	0.3423	0.3415	0.3423	0.3411	0.3416	0.3433	0.3431	0.3447	0.3443	0.3438	0.3439	0.3428	0.343	0.3446	0.3448	0.3455	0.3461	0.3445	0.3444	0.3473	0.3466	0.3464	0.3466	0.3466	0.3461	0.3481	0.3485	0.3464	0.3473	0.3495	0.3499	0.3484	0.3478	0.3505
-56.5	0.347	0.3469	0.347	0.3469	0.347	0.3473	0.3472	0.3478	0.3475	0.3479	0.3476	0.3477	0.3476	0.3473	0.3484	0.3481	0.3494	0.3494	0.3507	0.3525	0.3514	0.3522	0.3514	0.3508	0.3514	0.3516	0.3531	0.3544	0.3533	0.3533	0.3533	0.3522	0.3544	0.3559	0.3542	0.3542	0.3545	0.3548	0.3556	0.3564	0.3543	0.3543	0.3572	0.3579	0.3559	0.3562	0.359	0.3591	0.3567
-55.5	0.3542	0.3541	0.354	0.3537	0.3538	0.3536	0.3536	0.3536	0.3534	0.354	0.3533	0.355	0.3553	0.3573	0.3581	0.3585	0.3597	0.3595	0.3603	0.3591	0.359	0.3593	0.3592	0.3612	0.3621	0.3627	0.3629	0.3613	0.362	0.363	0.3633	0.3653	0.3638	0.3621	0.3632	0.3634	0.3639	0.3648	0.3631	0.3625	0.3653	0.3664	0.3641	0.3642	0.3671	0.3674	0.3654	0.3665	0.3701
-54.5	0.3617	0.3616	0.3615	0.3614	0.3616	0.3615	0.3618	0.3618	0.3627	0.3638	0.3647	0.3658	0.3657	0.3668	0.366	0.3676	0.3666	0.3675	0.3674	0.368	0.3707	0.3706	0.3725	0.3721	0.3715	0.3712	0.3705	0.3724	0.3737	0.3737	0.3743	0.372	0.3719	0.3742	0.3734	0.3741	0.373	0.3714	0.3733	0.376	0.3741	0.373	0.3768	0.377	0.3753	0.3763	0.3794	0.3802	0.3775
-53.5	0.3734	0.3733	0.3734	0.3733	0.3737	0.3736	0.3744	0.3742	0.3747	0.3741	0.3746	0.3737	0.3742	0.374	0.3748	0.3756	0.3762	0.3784	0.3792	0.3815	0.3803	0.3814	0.3809	0.3804	0.3816	0.3826	0.3849	0.3846	0.3837	0.383	0.3817	0.3834	0.3853	0.3837	0.3845	0.3823	0.3839	0.3869	0.3861	0.3835	0.3864	0.3884	0.3871	0.3877	0.3909	0.3915	0.3901	0.3922	0.3951
-52.5	0.383	0.3828	0.3829	0.3828	0.3831	0.3828	0.3833	0.3829	0.3835	0.3828	0.3836	0.3839	0.3865	0.3871	0.3894	0.3891	0.3911	0.3905	0.3912	0.3895	0.3899	0.3909	0.391	0.3939	0.3944	0.3959	0.3945	0.3943	0.3941	0.3953	0.3979	0.397	0.3952	0.3957	0.3945	0.3983	0.3993	0.3963	0.3979	0.4015	0.4003	0.4004	0.4025	0.4034	0.4038	0.4054	0.4067	0.4068	0.4072
-51.5	0.3931	0.393	0.3933	0.3933	0.3939	0.394	0.3946	0.395	0.3965	0.3978	0.3993	0.4004	0.4008	0.401	0.4009	0.4012	0.4014	0.4008	0.4008	0.4025	0.4056	0.4054	0.4079	0.4061	0.4066	0.4051	0.4066	0.4077	0.4095	0.4109	0.4084	0.4087	0.4099	0.4108	0.4134	0.4111	0.4097	0.4134	0.414	0.4137	0.4153	0.4165	0.417	0.4188	0.418	0.4186	0.4214	0.4224	0.4232
-50.5	0.4104	0.4105	0.4108	0.4109	0.4115	0.4119	0.4121	0.4131	0.4127	0.4133	0.4122	0.4128	0.4114	0.4125	0.4122	0.4141	0.4137	0.4168	0.418	0.4201	0.4186	0.4199	0.418	0.4188	0.4197	0.4225	0.4232	0.4231	0.4232	0.4208	0.4235	0.4245	0.4259	0.4266	0.4236	0.4265	0.4287	0.4276	0.4281	0.4286	0.4291	0.4317	0.4308	0.4302	0.4337	0.4348	0.433	0.4345	0.4371
-49.5	0.4235	0.4235	0.4237	0.4238	0.4239	0.4242	0.424	0.4248	0.4243	0.4252	0.4249	0.427	0.4288	0.4303	0.4315	0.4321	0.4335	0.4327	0.4329	0.4312	0.4321	0.4319	0.4337	0.4361	0.437	0.4364	0.4356	0.4361	0.4356	0.4399	0.4391	0.4396	0.4387	0.4378	0.4418	0.4414	0.4411	0.4417	0.4419	0.444	0.4441	0.4415	0.444	0.4467	0.4444	0.445	0.4484	0.4472	0.4461
-48.5	0.4362	0.4364	0.4367	0.4372	0.4374	0.4383	0.4384	0.4398	0.441	0.4426	0.445	0.445	0.446	0.4452	0.4461	0.4452	0.4457	0.4452	0.446	0.4481	0.4499	0.4508	0.4517	0.4502	0.4491	0.4487	0.4506	0.4513	0.4542	0.4519	0.4526	0.4516	0.4538	0.4559	0.4541	0.4542	0.4543	0.4554	0.4572	0.4546	0.4549	0.4583	0.4569	0.4555	0.4579	0.4582	0.4568	0.4593	0.4614
-47.5	0.4537	0.4541	0.4546	0.4554	0.4555	0.4565	0.4569	0.4576	0.4579	0.4574	0.458	0.4573	0.4571	0.4576	0.4582	0.46	0.46	0.4632	0.4644	0.4654	0.4642	0.4646	0.463	0.4634	0.4649	0.4676	0.4671	0.4678	0.4646	0.466	0.4657	0.4689	0.4684	0.4671	0.4677	0.4682	0.4702	0.469	0.4667	0.4691	0.4703	0.4683	0.469	0.4698	0.4693	0.4698	0.4708	0.4705	0.4711
-46.5	0.4663	0.4668	0.4671	0.4679	0.4679	0.4682	0.4688	0.4686	0.4695	0.4694	0.47	0.472	0.4737	0.4765	0.477	0.4782	0.4795	0.4789	0.4787	0.4765	0.4777	0.4773	0.4794	0.4809	0.4823	0.4804	0.4807	0.4786	0.482	0.4822	0.484	0.4813	0.4807	0.4818	0.4828	0.4841	0.4813	0.4816	0.4844	0.4828	0.4822	0.4816	0.4825	0.4836	0.4825	0.4827	0.4846	0.4843	0.4838
-45.5	0.4786	0.4792	0.4798	0.4807	0.4813	0.482	0.4832	0.4839	0.4857	0.4883	0.4897	0.4913	0.4912	0.4914	0.4923	0.491	0.4922	0.4914	0.4912	0.4942	0.4949	0.4964	0.4958	0.4957	0.4931	0.4943	0.4939	0.4976	0.4968	0.4973	0.495	0.4961	0.4978	0.4983	0.4973	0.4948	0.497	0.4978	0.497	0.4963	0.496	0.4982	0.4972	0.4948	0.4982	0.4987	0.4961	0.499	0.5007
-44.5	0.4953	0.4961	0.4968	0.4983	0.4994	0.5004	0.5024	0.5033	0.5037	0.5044	0.504	0.5036	0.5039	0.5034	0.5046	0.5057	0.5059	0.5084	0.5094	0.5098	0.5091	0.5073	0.5083	0.5069	0.51	0.5103	0.5121	0.5101	0.5097	0.5087	0.5109	0.5117	0.5116	0.5098	0.5096	0.5122	0.5113	0.5109	0.5091	0.5107	0.5123	0.5095	0.5106	0.5129	0.5104	0.511	0.5142	0.5125	0.512
-43.5	0.5076	0.5086	0.5096	0.5111	0.5122	0.5132	0.5144	0.5151	0.5157	0.5162	0.5167	0.5179	0.5203	0.5215	0.5216	0.5229	0.5229	0.522	0.5213	0.5194	0.5197	0.5202	0.5208	0.5237	0.5222	0.5232	0.5217	0.5221	0.523	0.5249	0.5241	0.5235	0.5216	0.5232	0.5244	0.5238	0.5232	0.5226	0.5255	0.5245	0.5228	0.5246	0.5245	0.5242	0.5255	0.5257	0.525	0.526	0.5263
-42.5	0.5201	0.5214	0.5227	0.5248	0.5261	0.5273	0.5291	0.53	0.5313	0.5332	0.5341	0.5344	0.5337	0.5333	0.5328	0.5321	0.5317	0.5313	0.5312	0.5325	0.5327	0.5338	0.5334	0.5325	0.5323	0.5317	0.5334	0.5342	0.5354	0.534	0.5338	0.5333	0.5359	0.5354	0.5353	0.534	0.5354	0.5375	0.5357	0.5363	0.5369	0.5372	0.537	0.5361	0.5375	0.5376	0.5363	0.5372	0.5377
-41.5	0.5393	0.5405	0.5416	0.543	0.5437	0.5443	0.545	0.5452	0.5448	0.5444	0.5436	0.5427	0.542	0.5414	0.5412	0.5413	0.5412	0.5417	0.5424	0.5419	0.5414	0.541	0.5408	0.5406	0.5426	0.5435	0.5437	0.5442	0.5422	0.5433	0.5438	0.5459	0.5449	0.5451	0.5444	0.5473	0.5472	0.5465	0.5469	0.5475	0.5486	0.5472	0.5476	0.5491	0.5469	0.5467	0.5487	0.5472	0.547
-40.5	0.551	0.5517	0.5521	0.5526	0.5527	0.5527	0.5528	0.5526	0.5523	0.552	0.5514	0.5514	0.5515	0.5514	0.5509	0.5508	0.5506	0.5498	0.5492	0.5482	0.5478	0.5488	0.5494	0.5511	0.5516	0.5514	0.5511	0.5508	0.5523	0.553	0.5546	0.5528	0.5534	0.554	0.5562	0.5554	0.5558	0.5555	0.5573	0.5574	0.5561	0.5576	0.5575	0.5567	0.5577	0.5577	0.5566	0.5576	0.5577
-39.5	0.5609	0.5612	0.5613	0.5613	0.5612	0.561	0.5609	0.5607	0.5606	0.5605	0.5604	0.5597	0.5591	0.5586	0.5579	0.5577	0.557	0.5563	0.5562	0.5575	0.5584	0.5595	0.5598	0.559	0.5587	0.5585	0.5588	0.5609	0.5613	0.561	0.5607	0.5612	0.5622	0.564	0.5625	0.5629	0.5635	0.5653	0.5645	0.5649	0.5656	0.5658	0.5659	0.5655	0.5663	0.5665	0.5659	0.5665	0.5669
-38.5	0.5699	0.5698	0.5695	0.5691	0.5687	0.5682	0.5676	0.5672	0.5665	0.566	0.5656	0.565	0.5648	0.5644	0.5645	0.5652	0.5655	0.5663	0.5683	0.5682	0.5676	0.5678	0.5671	0.5664	0.5682	0.5691	0.5694	0.5696	0.5681	0.5676	0.569	0.5701	0.5703	0.5699	0.57	0.5709	0.5726	0.5709	0.5719	0.5724	0.5735	0.5731	0.5734	0.5747	0.5735	0.5737	0.5752	0.5744	0.5743
-37.5	0.5753	0.5751	0.5747	0.5741	0.5736	0.5729	0.5721	0.5716	0.571	0.5709	0.5709	0.5716	0.5736	0.5748	0.5755	0.5767	0.5772	0.5771	0.5769	0.5759	0.5753	0.5763	0.5765	0.5778	0.5787	0.5779	0.577	0.5769	0.5772	0.5783	0.5794	0.5781	0.5766	0.5776	0.5785	0.5787	0.5782	0.5786	0.5794	0.581	0.5791	0.581	0.5812	0.5808	0.5816	0.5816	0.5809	0.5814	0.5815
-36.5	0.5808	0.5806	0.5803	0.5797	0.5793	0.5787	0.5784	0.5784	0.5788	0.5803	0.5817	0.5825	0.5835	0.5837	0.5838	0.5845	0.5845	0.5843	0.5847	0.5858	0.5869	0.5878	0.588	0.587	0.5862	0.5854	0.5855	0.5872	0.588	0.5871	0.5869	0.5858	0.5867	0.5878	0.5867	0.5848	0.5857	0.5866	0.5867	0.5864	0.5875	0.588	0.5884	0.5873	0.5881	0.588	0.5869	0.5879	0.5877
-35.5	0.5903	0.5902	0.59	0.5899	0.5899	0.59	0.5905	0.5909	0.5909	0.5911	0.5908	0.5905	0.5907	0.5906	0.591	0.5922	0.5927	0.5935	0.5957	0.596	0.5957	0.5958	0.5951	0.5943	0.595	0.5961	0.5962	0.5968	0.5955	0.5945	0.5956	0.5964	0.5959	0.5953	0.5938	0.5941	0.5953	0.594	0.5926	0.5942	0.5947	0.5941	0.5942	0.5945	0.5937	0.5935	0.5938	0.5932	0.5934
-34.5	0.5984	0.5983	0.5981	0.5981	0.5982	0.5982	0.5986	0.5988	0.5988	0.5991	0.5989	0.5992	0.6005	0.6015	0.602	0.6031	0.6036	0.6037	0.6038	0.603	0.6024	0.603	0.6031	0.6036	0.6045	0.6037	0.603	0.6032	0.6032	0.6045	0.6056	0.6047	0.6029	0.6028	0.603	0.6027	0.6018	0.6004	0.6008	0.6016	0.6002	0.5997	0.6009	0.5999	0.5991	0.5988	0.599	0.5998	0.5986
-33.5	0.6066	0.6065	0.6065	0.6067	0.6069	0.6073	0.6079	0.6082	0.6087	0.6096	0.6102	0.6104	0.6106	0.6106	0.6104	0.6107	0.6105	0.6102	0.6104	0.6106	0.6114	0.6117	0.6115	0.611	0.6102	0.6093	0.6093	0.6103	0.6116	0.6114	0.6116	0.6108	0.6107	0.6116	0.6109	0.6089	0.608	0.6078	0.6072	0.6067	0.6061	0.6066	0.6062	0.6049	0.6048	0.6044	0.6041	0.6051	0.6049
-32.5	0.6174	0.6169	0.6164	0.6159	0.6158	0.6158	0.6161	0.6162	0.6161	0.6162	0.6162	0.6162	0.6166	0.6165	0.6167	0.6173	0.6174	0.6175	0.6179	0.6178	0.6172	0.617	0.6166	0.6161	0.6159	0.6167	0.6172	0.6182	0.6177	0.6168	0.6174	0.6177	0.6182	0.6179	0.6166	0.6154	0.6155	0.6144	0.6123	0.6119	0.612	0.6112	0.6106	0.6104	0.61	0.6099	0.6099	0.6097	0.6094
-31.5	0.6214	0.6208	0.6202	0.6196	0.6196	0.6196	0.6198	0.6199	0.62	0.6205	0.6209	0.6214	0.6225	0.6229	0.6228	0.6224	0.6222	0.622	0.622	0.6219	0.6215	0.622	0.6224	0.6228	0.625	0.6252	0.6247	0.6247	0.6239	0.6243	0.6262	0.6264	0.625	0.6239	0.6231	0.6229	0.6214	0.6195	0.618	0.6178	0.6169	0.6153	0.6154	0.6153	0.615	0.615	0.6152	0.6151	0.6136
-30.5	0.624	0.6235	0.623	0.6227	0.6228	0.623	0.6235	0.624	0.6245	0.6257	0.6263	0.6266	0.6259	0.6253	0.6247	0.6246	0.6248	0.6251	0.6261	0.6267	0.6286	0.6313	0.6325	0.6334	0.634	0.6328	0.632	0.6326	0.6333	0.6343	0.6352	0.6341	0.6325	0.6326	0.6316	0.6296	0.6267	0.625	0.6241	0.6232	0.6218	0.621	0.6221	0.621	0.6201	0.6202	0.6208	0.6214	0.6192
-29.5	0.6255	0.6254	0.6253	0.6255	0.6257	0.6261	0.6269	0.6277	0.6284	0.629	0.6288	0.6284	0.6275	0.6269	0.6265	0.6272	0.6284	0.6296	0.6331	0.6358	0.6372	0.6388	0.6392	0.6397	0.6409	0.6414	0.6423	0.6427	0.6428	0.642	0.643	0.6429	0.6428	0.6417	0.639	0.6361	0.6339	0.633	0.6311	0.629	0.6283	0.6284	0.6283	0.6275	0.628	0.6277	0.6268	0.6268	0.6252
-28.5	0.6269	0.6268	0.6267	0.6269	0.6273	0.6277	0.6288	0.6297	0.6305	0.631	0.6307	0.6301	0.6298	0.6307	0.6319	0.6347	0.6369	0.6391	0.6419	0.6424	0.6428	0.6437	0.6447	0.6457	0.6474	0.6483	0.6482	0.6486	0.6487	0.649	0.6529	0.6535	0.6527	0.6496	0.6465	0.6446	0.6432	0.6405	0.6379	0.6369	0.6365	0.6351	0.6344	0.6344	0.6344	0.6339	0.633	0.632	0.6302
-27.5	0.6282	0.6281	0.628	0.6283	0.6289	0.6296	0.6311	0.6322	0.6331	0.6337	0.634	0.6346	0.6363	0.638	0.6396	0.6424	0.6438	0.6451	0.6469	0.6474	0.6479	0.6494	0.6502	0.651	0.6523	0.6525	0.6525	0.6537	0.655	0.6569	0.6601	0.6596	0.6586	0.6568	0.6553	0.6531	0.6497	0.6468	0.6451	0.644	0.6419	0.6403	0.6403	0.64	0.6388	0.6382	0.6383	0.6373	0.6348
-26.5	0.6285	0.6285	0.6287	0.6296	0.6307	0.6321	0.6346	0.6358	0.6368	0.6376	0.6385	0.6395	0.6421	0.6438	0.6455	0.6484	0.6498	0.651	0.6521	0.653	0.6538	0.6549	0.6554	0.6558	0.6567	0.657	0.6581	0.6602	0.6617	0.6629	0.6644	0.6638	0.6631	0.6611	0.6587	0.6563	0.6537	0.6524	0.651	0.6484	0.646	0.6445	0.6435	0.6426	0.6422	0.6417	0.6411	0.6409	0.6393
-25.5	0.6282	0.6285	0.6291	0.6307	0.6325	0.6344	0.6373	0.6386	0.6395	0.6407	0.6422	0.644	0.6479	0.6504	0.6526	0.6542	0.6548	0.6555	0.6569	0.6579	0.6585	0.6596	0.66	0.6609	0.6624	0.6635	0.6642	0.6641	0.6646	0.6656	0.6669	0.6661	0.6647	0.6619	0.6598	0.6579	0.656	0.6549	0.6533	0.6505	0.6486	0.6468	0.6448	0.644	0.6435	0.6431	0.6429	0.6432	0.6434
-24.5	0.6279	0.6287	0.6298	0.6323	0.6348	0.6374	0.6408	0.6421	0.6431	0.6449	0.647	0.6494	0.6526	0.654	0.6551	0.6562	0.6572	0.6583	0.6605	0.6618	0.663	0.6649	0.6661	0.6667	0.6675	0.6672	0.6666	0.666	0.666	0.6665	0.6665	0.6653	0.664	0.6614	0.6598	0.6582	0.6562	0.6548	0.6536	0.6508	0.6487	0.6468	0.6451	0.6444	0.6441	0.6443	0.6446	0.6456	0.6466
-23.5	0.6292	0.6307	0.6325	0.6362	0.6395	0.6427	0.6461	0.6472	0.6479	0.6493	0.6507	0.6523	0.6546	0.6558	0.6567	0.658	0.6597	0.6615	0.6649	0.6666	0.6683	0.6696	0.6696	0.6696	0.6694	0.6688	0.668	0.6665	0.6652	0.6641	0.6629	0.6627	0.6623	0.6601	0.6585	0.6568	0.6548	0.6537	0.6521	0.6496	0.6483	0.6469	0.6456	0.6456	0.646	0.6473	0.6481	0.6488	0.6498
-22.5	0.6321	0.6341	0.6363	0.6406	0.6442	0.6475	0.6506	0.6514	0.6518	0.6529	0.654	0.6551	0.657	0.6582	0.6596	0.6624	0.665	0.6676	0.6705	0.6717	0.6724	0.6727	0.6724	0.6719	0.6712	0.6699	0.6685	0.6651	0.6629	0.6612	0.6597	0.6596	0.6589	0.6568	0.6558	0.6551	0.654	0.653	0.652	0.6508	0.6497	0.6484	0.6486	0.6488	0.6486	0.6502	0.6514	0.6518	0.6519
-21.5	0.6359	0.6383	0.641	0.646	0.6499	0.6535	0.6565	0.6571	0.6575	0.6584	0.6597	0.661	0.6629	0.6638	0.6648	0.668	0.6703	0.6724	0.6744	0.6751	0.6757	0.6759	0.6759	0.6758	0.6733	0.6698	0.6663	0.662	0.6602	0.6584	0.6568	0.6563	0.6559	0.6552	0.6552	0.6549	0.6553	0.6551	0.6546	0.6533	0.6523	0.652	0.6521	0.6514	0.6513	0.6519	0.6517	0.6512	0.6509
-20.5	0.6445	0.6474	0.6506	0.6563	0.6602	0.6635	0.6659	0.6659	0.6657	0.6659	0.6664	0.6669	0.6674	0.668	0.6689	0.6722	0.6744	0.6765	0.678	0.6788	0.6795	0.6799	0.6796	0.6785	0.6737	0.6688	0.6641	0.6589	0.6574	0.6562	0.6558	0.6553	0.6551	0.6557	0.6563	0.6571	0.6583	0.6575	0.6566	0.656	0.6556	0.6551	0.6537	0.6526	0.6518	0.6511	0.6506	0.6497	0.6483
-19.5	0.6519	0.6549	0.6581	0.6634	0.6666	0.6693	0.6708	0.6705	0.6699	0.6701	0.6707	0.6713	0.6716	0.6723	0.6739	0.6774	0.6793	0.6806	0.681	0.6815	0.6819	0.6817	0.6809	0.6796	0.6739	0.6682	0.6625	0.657	0.6568	0.6572	0.6576	0.6571	0.6566	0.6586	0.6601	0.6611	0.6604	0.659	0.658	0.6575	0.6565	0.6552	0.653	0.6517	0.6505	0.6497	0.6492	0.6486	0.647
-18.5	0.659	0.662	0.665	0.6698	0.6725	0.6746	0.6755	0.6752	0.6747	0.675	0.6759	0.6767	0.6773	0.6784	0.6795	0.6819	0.6832	0.6842	0.6845	0.6847	0.6846	0.684	0.6826	0.6806	0.675	0.6703	0.6657	0.6617	0.6609	0.6607	0.661	0.6606	0.6609	0.6641	0.6645	0.6641	0.6618	0.6602	0.6589	0.6579	0.6562	0.6543	0.6512	0.6501	0.6494	0.6494	0.6488	0.6477	0.6455
-17.5	0.667	0.6694	0.6718	0.6753	0.6773	0.679	0.6809	0.6813	0.6814	0.681	0.6807	0.6804	0.6809	0.6819	0.6831	0.6857	0.6872	0.6882	0.6889	0.6891	0.6892	0.6884	0.6865	0.684	0.6777	0.6736	0.6697	0.6664	0.6656	0.6654	0.6662	0.6661	0.6661	0.668	0.6674	0.6664	0.6634	0.6615	0.66	0.6582	0.6559	0.6534	0.6497	0.6487	0.6484	0.6485	0.6474	0.6461	0.644
-16.5	0.6706	0.6726	0.6746	0.6778	0.6801	0.6823	0.685	0.6856	0.6856	0.6841	0.6831	0.6826	0.6835	0.6852	0.6871	0.6906	0.6935	0.696	0.6975	0.6975	0.6971	0.6946	0.6912	0.6872	0.6811	0.6776	0.6742	0.6719	0.6713	0.6711	0.6706	0.6697	0.6691	0.6696	0.6685	0.6675	0.6648	0.6627	0.6607	0.658	0.6557	0.6532	0.6496	0.6485	0.6478	0.6474	0.6463	0.6449	0.6436
-15.5	0.6734	0.6751	0.6768	0.68	0.6829	0.6858	0.6894	0.6901	0.6899	0.6873	0.6858	0.6848	0.6862	0.6888	0.6916	0.6951	0.6979	0.7004	0.7024	0.7022	0.7014	0.6981	0.6945	0.6906	0.6857	0.6838	0.6825	0.6797	0.6783	0.677	0.6737	0.6716	0.6704	0.6692	0.6669	0.6646	0.6617	0.6603	0.6588	0.6567	0.6551	0.653	0.6502	0.6486	0.6473	0.6463	0.6457	0.6454	0.6457
-14.5	0.676	0.6774	0.679	0.6825	0.6856	0.6887	0.6924	0.693	0.6928	0.6899	0.6877	0.6862	0.6876	0.6903	0.693	0.6963	0.699	0.7016	0.7042	0.7047	0.7043	0.7012	0.6982	0.695	0.6925	0.6917	0.6898	0.6854	0.6827	0.6801	0.6749	0.6714	0.6685	0.6628	0.6592	0.6563	0.6552	0.6552	0.655	0.6538	0.653	0.6521	0.6503	0.6483	0.6464	0.6451	0.6454	0.6462	0.6484
-13.5	0.6778	0.6792	0.6809	0.6841	0.6868	0.6896	0.6931	0.694	0.6941	0.6914	0.6888	0.6869	0.6884	0.6911	0.6939	0.6967	0.6989	0.7011	0.7034	0.7045	0.7051	0.704	0.7025	0.7006	0.6974	0.6955	0.6935	0.689	0.6856	0.682	0.6745	0.6684	0.6621	0.6545	0.6518	0.6497	0.6492	0.6491	0.649	0.6498	0.6504	0.6506	0.6491	0.6472	0.6451	0.644	0.6452	0.6471	0.6508
-12.5	0.6798	0.6812	0.6829	0.6858	0.688	0.6902	0.6936	0.6949	0.6956	0.6933	0.6903	0.6878	0.6891	0.6918	0.6943	0.6958	0.6977	0.6998	0.7024	0.7039	0.705	0.7052	0.7042	0.7027	0.6993	0.6972	0.695	0.6906	0.6861	0.6808	0.6708	0.6632	0.6559	0.6484	0.6463	0.6449	0.6449	0.6448	0.645	0.6472	0.6482	0.6485	0.6467	0.6449	0.6433	0.6434	0.6455	0.6482	0.6522
-11.5	0.6834	0.6844	0.6855	0.6874	0.6892	0.6912	0.6943	0.6957	0.6966	0.6956	0.6932	0.6908	0.6903	0.6927	0.6951	0.6964	0.6978	0.6994	0.7012	0.7028	0.7043	0.7054	0.7048	0.7034	0.6995	0.697	0.6943	0.6879	0.6825	0.6765	0.665	0.6576	0.6508	0.6444	0.6433	0.6427	0.6434	0.6437	0.6441	0.6461	0.6466	0.6464	0.6444	0.6435	0.643	0.6443	0.6468	0.6497	0.653
-10.5	0.6861	0.6866	0.6873	0.6887	0.6901	0.6916	0.694	0.6954	0.6964	0.6962	0.6948	0.6933	0.6928	0.6946	0.6965	0.6976	0.6983	0.6989	0.6995	0.7005	0.7016	0.7025	0.7021	0.7012	0.6977	0.6945	0.6906	0.6828	0.6767	0.6701	0.6578	0.6514	0.6457	0.642	0.643	0.6445	0.6454	0.6453	0.6455	0.647	0.6469	0.6464	0.6452	0.6451	0.6453	0.6466	0.649	0.6515	0.6536
-9.5	0.6889	0.689	0.6892	0.6901	0.691	0.692	0.6934	0.6945	0.6956	0.6962	0.6963	0.6964	0.697	0.698	0.699	0.6988	0.6985	0.6982	0.6979	0.6982	0.6987	0.6986	0.6979	0.6968	0.6933	0.6899	0.6858	0.6768	0.6698	0.6621	0.6498	0.6452	0.6423	0.6432	0.6455	0.6478	0.6482	0.6478	0.6476	0.6489	0.6491	0.6492	0.6494	0.6491	0.649	0.6499	0.6516	0.6533	0.6545
-8.5	0.6933	0.6931	0.6929	0.6926	0.6925	0.6923	0.6924	0.6931	0.6939	0.6948	0.6956	0.6966	0.698	0.698	0.6976	0.696	0.6961	0.6966	0.697	0.6969	0.6968	0.6954	0.6938	0.6921	0.6881	0.6839	0.679	0.6689	0.6614	0.6536	0.6447	0.6432	0.643	0.6449	0.6468	0.6485	0.649	0.6488	0.649	0.6506	0.6514	0.652	0.6532	0.6533	0.6531	0.6535	0.6542	0.6545	0.6555
-7.5	0.6954	0.6953	0.695	0.6944	0.6938	0.6933	0.6929	0.6933	0.6938	0.6939	0.6942	0.6949	0.6962	0.696	0.6953	0.6939	0.6944	0.6954	0.6962	0.6958	0.695	0.6919	0.6886	0.6848	0.6788	0.6744	0.6692	0.6595	0.6532	0.6474	0.6438	0.6439	0.6445	0.6458	0.647	0.6482	0.6484	0.6484	0.6488	0.6506	0.6517	0.6529	0.6545	0.655	0.6555	0.6556	0.6552	0.6549	0.6561
-6.5	0.6966	0.6966	0.6966	0.6959	0.6951	0.6944	0.6938	0.6939	0.694	0.6932	0.6926	0.6923	0.693	0.6927	0.6923	0.6923	0.6937	0.6954	0.6963	0.6952	0.6935	0.6892	0.6844	0.679	0.6713	0.6666	0.6616	0.6528	0.6477	0.6435	0.6423	0.643	0.6439	0.6448	0.6461	0.6473	0.6477	0.6476	0.6478	0.6495	0.6507	0.652	0.6539	0.6549	0.6557	0.6556	0.6549	0.6545	0.6556
-5.5	0.695	0.6955	0.6961	0.6962	0.6958	0.6951	0.6938	0.6936	0.6936	0.6933	0.6923	0.6913	0.6906	0.6908	0.6915	0.694	0.6956	0.697	0.6973	0.6958	0.6937	0.6887	0.6827	0.6761	0.667	0.6612	0.6555	0.6472	0.6434	0.6404	0.6399	0.6403	0.6408	0.6417	0.644	0.6464	0.6479	0.6472	0.6466	0.6483	0.65	0.6515	0.6531	0.6538	0.6543	0.6541	0.6538	0.6537	0.6549
-4.5	0.6925	0.6933	0.6941	0.695	0.695	0.6948	0.6935	0.6933	0.6936	0.695	0.6948	0.6942	0.6931	0.693	0.6936	0.6965	0.6979	0.6989	0.6991	0.6972	0.6948	0.689	0.6823	0.6748	0.6643	0.6573	0.6504	0.6427	0.6399	0.6379	0.6362	0.6357	0.6357	0.6384	0.6417	0.6451	0.6474	0.6471	0.6467	0.6485	0.6503	0.652	0.6528	0.6529	0.6529	0.6524	0.6523	0.6524	0.654
-3.5	0.6898	0.6908	0.6918	0.6934	0.6939	0.6941	0.6934	0.6933	0.694	0.6974	0.6984	0.6987	0.6974	0.6971	0.6975	0.7001	0.7012	0.702	0.7022	0.7002	0.6973	0.6907	0.684	0.6763	0.6632	0.6548	0.6471	0.6403	0.6369	0.634	0.6321	0.632	0.6324	0.6354	0.6387	0.6421	0.6458	0.6466	0.6472	0.6493	0.6511	0.6526	0.6524	0.652	0.6516	0.6508	0.6505	0.6506	0.6523
-2.5	0.6853	0.6871	0.6887	0.6904	0.6916	0.6926	0.6937	0.6944	0.6958	0.7007	0.7029	0.7043	0.7037	0.7032	0.7033	0.7051	0.7055	0.7056	0.7054	0.7034	0.7004	0.6936	0.6872	0.6796	0.6651	0.6557	0.647	0.6378	0.6331	0.6293	0.6276	0.6275	0.6276	0.631	0.6342	0.6375	0.6421	0.6443	0.6462	0.6491	0.651	0.6523	0.6515	0.6507	0.65	0.6489	0.6484	0.6483	0.6497
-1.5	0.6826	0.6848	0.6869	0.6887	0.6898	0.6909	0.6918	0.6927	0.6944	0.7002	0.7035	0.7061	0.7069	0.7066	0.7066	0.7079	0.7079	0.7077	0.7071	0.705	0.7021	0.6957	0.6893	0.6817	0.6673	0.6573	0.6478	0.6369	0.631	0.6259	0.6233	0.6229	0.6229	0.6267	0.6293	0.6317	0.636	0.6391	0.6421	0.6462	0.6484	0.6498	0.6487	0.6477	0.6468	0.6454	0.6447	0.6445	0.6457
-0.5	0.6801	0.6825	0.6848	0.6867	0.6876	0.6882	0.6885	0.6894	0.6914	0.6982	0.7028	0.7067	0.7093	0.7094	0.7094	0.7102	0.71	0.7096	0.7088	0.7067	0.7038	0.6977	0.6914	0.684	0.6701	0.6597	0.6495	0.638	0.6311	0.6246	0.6197	0.6191	0.6194	0.6237	0.6255	0.6267	0.6299	0.6333	0.6368	0.6416	0.644	0.6456	0.6449	0.6438	0.6429	0.6417	0.6412	0.641	0.6421
0.5	0.676	0.6775	0.6791	0.6806	0.681	0.681	0.6804	0.6812	0.6832	0.6914	0.6976	0.7034	0.7086	0.7098	0.7105	0.7114	0.7113	0.711	0.71	0.7078	0.7047	0.6982	0.6924	0.6858	0.6736	0.6635	0.6531	0.641	0.6329	0.625	0.6189	0.6176	0.6172	0.6211	0.6232	0.6248	0.6275	0.6303	0.6334	0.6376	0.64	0.6419	0.6421	0.6417	0.6412	0.6405	0.64	0.6397	0.6403
1.5	0.6715	0.6724	0.6734	0.675	0.6754	0.6754	0.6744	0.6747	0.6763	0.6842	0.691	0.6977	0.705	0.7073	0.7089	0.7104	0.7106	0.7105	0.709	0.7065	0.7035	0.6975	0.6922	0.6862	0.6755	0.6666	0.6574	0.6456	0.6364	0.6273	0.6209	0.6198	0.6195	0.6216	0.6238	0.626	0.6286	0.6305	0.6325	0.6357	0.6377	0.6396	0.6413	0.6418	0.6421	0.6418	0.6411	0.6404	0.6405
2.5	0.6667	0.6672	0.6678	0.6692	0.6695	0.6694	0.6682	0.6678	0.6687	0.6766	0.684	0.6914	0.7005	0.704	0.7066	0.7089	0.7094	0.7094	0.7074	0.7045	0.7011	0.6957	0.691	0.6857	0.6763	0.6688	0.6613	0.6504	0.6409	0.6315	0.6249	0.6246	0.6254	0.6276	0.6296	0.6314	0.6325	0.633	0.6335	0.6354	0.637	0.6387	0.6413	0.6426	0.6435	0.6436	0.6429	0.6422	0.6421
3.5	0.6599	0.66	0.66	0.6586	0.6572	0.6562	0.6558	0.6549	0.6555	0.6653	0.6735	0.6813	0.6912	0.6963	0.7007	0.7048	0.7061	0.7068	0.7045	0.7005	0.6962	0.6911	0.6874	0.6835	0.6762	0.6705	0.6648	0.6556	0.6469	0.6382	0.6315	0.6319	0.6336	0.6366	0.6377	0.6382	0.6368	0.6357	0.6349	0.6359	0.6371	0.6385	0.6414	0.643	0.6443	0.6447	0.6443	0.6439	0.6445
4.5	0.6514	0.6514	0.6509	0.6475	0.6448	0.643	0.6432	0.6441	0.6463	0.6559	0.6642	0.6721	0.6813	0.687	0.6925	0.6991	0.702	0.704	0.7025	0.6986	0.6942	0.6888	0.6856	0.6826	0.6773	0.6727	0.668	0.6608	0.6543	0.6477	0.6413	0.6411	0.6422	0.6445	0.6442	0.6431	0.6394	0.637	0.6351	0.6354	0.6363	0.6376	0.6404	0.642	0.6432	0.6441	0.6444	0.6449	0.6465
5.5	0.6412	0.6415	0.6409	0.636	0.6326	0.6303	0.6314	0.6343	0.6382	0.6474	0.6558	0.6637	0.6726	0.6788	0.6852	0.6939	0.6982	0.7011	0.7001	0.6968	0.693	0.6879	0.6847	0.6818	0.678	0.674	0.6696	0.6626	0.6582	0.6543	0.6502	0.6491	0.6485	0.648	0.6462	0.6438	0.6391	0.6357	0.6328	0.6323	0.6335	0.6352	0.6379	0.6391	0.6402	0.6416	0.6427	0.644	0.6463
6.5	0.6225	0.6242	0.6251	0.6213	0.6194	0.6186	0.6208	0.6241	0.6282	0.6372	0.6445	0.6516	0.6607	0.6678	0.6751	0.6853	0.691	0.6956	0.6961	0.6942	0.6918	0.6876	0.6843	0.6813	0.6787	0.6753	0.6711	0.6643	0.6607	0.6577	0.6546	0.6529	0.6511	0.6478	0.6442	0.6404	0.6361	0.6327	0.6296	0.6283	0.6299	0.6319	0.635	0.636	0.6366	0.638	0.6394	0.641	0.6434
7.5	0.6112	0.6128	0.614	0.6123	0.6119	0.6123	0.6163	0.62	0.624	0.6309	0.6372	0.6439	0.654	0.6614	0.6686	0.6778	0.6836	0.6886	0.6918	0.6914	0.6904	0.6877	0.685	0.6824	0.6806	0.6777	0.6738	0.6672	0.6639	0.661	0.6577	0.6552	0.6525	0.6476	0.6431	0.6383	0.6335	0.6308	0.6285	0.6268	0.6274	0.6287	0.6326	0.6338	0.6345	0.6348	0.6354	0.6361	0.6371
8.5	0.6022	0.6029	0.604	0.6045	0.6053	0.6068	0.6123	0.6166	0.6207	0.6258	0.6312	0.6376	0.6492	0.6568	0.6637	0.6717	0.677	0.6822	0.6872	0.6877	0.6875	0.6856	0.6839	0.6825	0.6822	0.6807	0.6784	0.6728	0.669	0.6654	0.6607	0.6573	0.6539	0.6487	0.6439	0.6387	0.633	0.6311	0.6298	0.6281	0.6279	0.6286	0.632	0.6336	0.6345	0.6334	0.6326	0.6319	0.6312
9.5	0.5966	0.5947	0.5939	0.5967	0.5992	0.6017	0.6072	0.6119	0.6162	0.6198	0.6235	0.6288	0.6409	0.6488	0.6559	0.6629	0.6684	0.6742	0.6809	0.6823	0.6827	0.6817	0.6809	0.6803	0.6811	0.6806	0.6795	0.6754	0.672	0.6688	0.6645	0.6611	0.6574	0.6519	0.6468	0.6412	0.6346	0.6336	0.6333	0.6318	0.632	0.6326	0.6345	0.6358	0.6362	0.6343	0.6325	0.6308	0.6294
10.5	0.5937	0.5911	0.5896	0.5928	0.5956	0.5983	0.6037	0.6088	0.6137	0.6185	0.6213	0.6246	0.6329	0.6395	0.6457	0.6527	0.6574	0.662	0.6685	0.6714	0.6736	0.6745	0.6753	0.6764	0.6785	0.6788	0.6785	0.675	0.6717	0.6685	0.6646	0.662	0.6597	0.6564	0.6526	0.6479	0.6403	0.6392	0.6389	0.6372	0.6372	0.6376	0.6389	0.6393	0.639	0.6369	0.635	0.6332	0.6314
11.5	0.5914	0.5885	0.5868	0.5897	0.5927	0.5954	0.6006	0.6061	0.6115	0.6174	0.6199	0.6223	0.6279	0.6333	0.6386	0.6452	0.6495	0.6538	0.6598	0.6624	0.6644	0.6662	0.6673	0.6686	0.6711	0.6721	0.6725	0.6709	0.6683	0.6654	0.6621	0.66	0.6584	0.6571	0.6552	0.6531	0.6482	0.6465	0.6455	0.6436	0.6433	0.6431	0.6434	0.6435	0.6433	0.6412	0.6391	0.6371	0.6345
12.5	0.5909	0.5896	0.589	0.5917	0.5943	0.5969	0.6004	0.6041	0.6079	0.614	0.6175	0.6203	0.6234	0.627	0.6311	0.6373	0.6418	0.6462	0.6527	0.6561	0.659	0.6615	0.6623	0.663	0.6645	0.6649	0.6648	0.6635	0.6619	0.66	0.6577	0.6565	0.6555	0.6549	0.6538	0.6527	0.6514	0.651	0.6509	0.6494	0.648	0.6469	0.6463	0.6465	0.6464	0.645	0.6428	0.6402	0.637
13.5	0.5898	0.5898	0.5909	0.5964	0.6	0.6032	0.6053	0.6061	0.6069	0.6104	0.614	0.6177	0.6225	0.6258	0.6289	0.632	0.6345	0.6377	0.6446	0.6492	0.6532	0.6566	0.6574	0.658	0.6584	0.658	0.6575	0.6566	0.6549	0.6534	0.6518	0.651	0.6507	0.6505	0.6501	0.6497	0.65	0.6504	0.6511	0.6506	0.6495	0.6484	0.6469	0.6463	0.646	0.6451	0.6435	0.6416	0.6387
14.5	0.589	0.5898	0.5923	0.6004	0.6051	0.6089	0.6099	0.6083	0.6068	0.6079	0.6113	0.6152	0.6211	0.6247	0.6279	0.6311	0.6328	0.6347	0.6386	0.642	0.6452	0.6487	0.6497	0.6502	0.6501	0.6503	0.6499	0.6498	0.6488	0.6475	0.6459	0.6451	0.6447	0.6454	0.6456	0.6458	0.6469	0.6477	0.6487	0.649	0.6483	0.6473	0.6453	0.644	0.6433	0.6429	0.6421	0.6413	0.6396
15.5	0.5912	0.5911	0.5923	0.5997	0.6057	0.6108	0.6126	0.6107	0.6084	0.6065	0.6079	0.6104	0.6171	0.6218	0.6259	0.6295	0.631	0.6324	0.6353	0.6377	0.6398	0.6424	0.6429	0.643	0.6422	0.6416	0.6418	0.6423	0.6423	0.642	0.641	0.6403	0.6398	0.6402	0.6405	0.641	0.6427	0.644	0.6451	0.6458	0.6451	0.6444	0.6428	0.6414	0.6404	0.6402	0.6404	0.6403	0.6397
16.5	0.5905	0.5903	0.5908	0.5952	0.6003	0.6052	0.6093	0.6093	0.6087	0.6081	0.6083	0.6086	0.611	0.6143	0.618	0.6238	0.6266	0.6288	0.6313	0.633	0.6346	0.6367	0.6371	0.6369	0.6364	0.636	0.636	0.6367	0.6369	0.637	0.637	0.637	0.6371	0.6378	0.638	0.6381	0.639	0.6403	0.6413	0.6417	0.6405	0.6398	0.6394	0.6386	0.6383	0.6385	0.6387	0.639	0.639
17.5	0.5886	0.5886	0.5887	0.5905	0.5943	0.5988	0.6049	0.6066	0.6076	0.6082	0.6081	0.6079	0.6087	0.6107	0.6129	0.617	0.6191	0.6211	0.624	0.6257	0.6272	0.6292	0.6299	0.6305	0.6312	0.6317	0.6322	0.6332	0.6335	0.6339	0.6346	0.635	0.6353	0.6359	0.636	0.6362	0.6369	0.6374	0.6379	0.638	0.6372	0.6363	0.6358	0.6358	0.6357	0.6363	0.6371	0.6375	0.6379
18.5	0.5837	0.5838	0.5837	0.5847	0.5873	0.5906	0.5962	0.5989	0.6011	0.6034	0.6048	0.606	0.607	0.6078	0.6088	0.6115	0.6135	0.6154	0.6182	0.6198	0.6214	0.6235	0.6242	0.6249	0.6264	0.6274	0.6282	0.6296	0.6299	0.63	0.6306	0.6309	0.6314	0.6328	0.6333	0.6336	0.6345	0.6349	0.6353	0.6354	0.6346	0.6335	0.6326	0.6325	0.6326	0.6337	0.6345	0.6352	0.6362
19.5	0.5796	0.5795	0.5793	0.5801	0.5823	0.5851	0.5902	0.593	0.5953	0.5973	0.5985	0.5997	0.602	0.6033	0.6048	0.6068	0.6082	0.6095	0.6123	0.6144	0.6165	0.6189	0.6197	0.6203	0.6211	0.6217	0.6223	0.6238	0.625	0.6254	0.6261	0.6263	0.6264	0.6275	0.6287	0.6297	0.6309	0.6306	0.6306	0.6317	0.6314	0.6306	0.6297	0.6294	0.6296	0.6307	0.6318	0.633	0.6343
20.5	0.575	0.5751	0.575	0.5757	0.5776	0.58	0.5848	0.5878	0.5904	0.5927	0.5936	0.5946	0.5966	0.5979	0.5993	0.6016	0.6029	0.6043	0.6066	0.6082	0.6098	0.6129	0.6146	0.6154	0.6163	0.6166	0.617	0.6181	0.6186	0.6197	0.6209	0.6215	0.6216	0.6223	0.6225	0.6231	0.6247	0.6249	0.625	0.6262	0.6266	0.6271	0.6267	0.6264	0.6266	0.6278	0.6292	0.6309	0.6325
21.5	0.5687	0.5692	0.5697	0.5708	0.5717	0.5727	0.5759	0.579	0.582	0.5854	0.5869	0.5882	0.5903	0.592	0.5936	0.5964	0.5979	0.5993	0.6017	0.6028	0.6037	0.6053	0.6066	0.6084	0.6102	0.6111	0.6118	0.6127	0.6128	0.6131	0.6144	0.6152	0.6161	0.6171	0.6171	0.6171	0.6176	0.6186	0.6192	0.6205	0.6209	0.6221	0.6235	0.6237	0.6242	0.6255	0.627	0.6289	0.6311
22.5	0.5662	0.5665	0.567	0.5681	0.5687	0.5694	0.5711	0.573	0.5751	0.5784	0.5799	0.5811	0.5822	0.5835	0.5853	0.5886	0.5908	0.5931	0.5964	0.5979	0.5986	0.5996	0.5997	0.5999	0.6012	0.6021	0.6035	0.6063	0.6066	0.607	0.6083	0.6085	0.6092	0.611	0.6116	0.6113	0.6115	0.6121	0.6131	0.6153	0.6165	0.6178	0.6203	0.6212	0.6217	0.6231	0.625	0.6266	0.6289
23.5	0.5644	0.5645	0.5647	0.5656	0.5663	0.5669	0.5677	0.569	0.5705	0.5735	0.575	0.5762	0.5774	0.5782	0.579	0.5806	0.5822	0.584	0.5877	0.5898	0.5921	0.5939	0.594	0.5939	0.594	0.5937	0.5933	0.5955	0.5978	0.5995	0.6016	0.6012	0.6009	0.6027	0.6041	0.6052	0.6063	0.6066	0.6073	0.6103	0.612	0.6131	0.6163	0.6178	0.6188	0.6203	0.6217	0.623	0.6253
24.5	0.5621	0.5622	0.562	0.562	0.5628	0.5636	0.5646	0.565	0.5654	0.5669	0.5687	0.5705	0.5728	0.5739	0.575	0.5764	0.5775	0.5786	0.5813	0.5829	0.5843	0.5861	0.5871	0.5872	0.5873	0.5868	0.5857	0.5856	0.5863	0.5878	0.5917	0.5932	0.5937	0.5955	0.5963	0.598	0.6006	0.601	0.6009	0.6034	0.6059	0.6075	0.6107	0.6123	0.6142	0.616	0.6173	0.6188	0.6209
25.5	0.5583	0.5589	0.5591	0.5592	0.5598	0.5606	0.5617	0.5621	0.5623	0.5627	0.5633	0.5639	0.5654	0.5673	0.5692	0.5713	0.5725	0.5737	0.5762	0.5776	0.5785	0.5795	0.5792	0.5793	0.5791	0.579	0.579	0.5791	0.5793	0.5794	0.5813	0.5837	0.5859	0.5889	0.5895	0.5904	0.5932	0.5947	0.5951	0.5969	0.5984	0.6008	0.6042	0.6051	0.6068	0.6095	0.611	0.6136	0.6153
26.5	0.5543	0.5552	0.556	0.5565	0.5571	0.5577	0.559	0.5595	0.5598	0.5598	0.5599	0.56	0.5608	0.5614	0.562	0.564	0.5653	0.5666	0.5689	0.571	0.5728	0.5743	0.5743	0.5741	0.5736	0.5728	0.5726	0.5731	0.5733	0.5733	0.5743	0.5751	0.577	0.5812	0.5832	0.5845	0.5867	0.5877	0.5892	0.5911	0.5916	0.5933	0.5974	0.5985	0.6002	0.6027	0.6044	0.6069	0.6069
27.5	0.5497	0.5505	0.5514	0.5524	0.5529	0.5534	0.5544	0.555	0.5555	0.5556	0.5558	0.556	0.5568	0.5574	0.5581	0.5597	0.5607	0.5617	0.5638	0.565	0.5664	0.5685	0.5692	0.5696	0.5695	0.5687	0.5677	0.5674	0.5671	0.5673	0.5685	0.5696	0.5707	0.5736	0.5763	0.5785	0.5808	0.581	0.5822	0.5851	0.5862	0.5873	0.591	0.593	0.5936	0.5956	0.5978	0.5984	0.5981
28.5	0.5471	0.548	0.5488	0.5501	0.5506	0.5511	0.5517	0.5521	0.5524	0.5524	0.552	0.5515	0.5519	0.5528	0.5538	0.5553	0.5565	0.5578	0.5601	0.5614	0.5626	0.5641	0.5646	0.5649	0.565	0.565	0.5646	0.5641	0.5633	0.5623	0.563	0.5644	0.5656	0.5679	0.569	0.5708	0.5744	0.5752	0.5759	0.5786	0.5807	0.5817	0.5842	0.5861	0.5878	0.5893	0.5892	0.589	0.5896
29.5	0.5447	0.5456	0.5465	0.5479	0.5487	0.5494	0.55	0.5504	0.5508	0.551	0.5507	0.5502	0.5497	0.5498	0.5501	0.5512	0.552	0.5528	0.555	0.5574	0.5591	0.5613	0.5618	0.5622	0.5622	0.5619	0.5619	0.5615	0.5608	0.5598	0.5589	0.5592	0.5602	0.5629	0.5638	0.5643	0.5667	0.569	0.5703	0.5722	0.5738	0.5758	0.5783	0.579	0.5807	0.5816	0.5809	0.5816	0.581
30.5	0.5417	0.5424	0.5432	0.5446	0.5459	0.5471	0.5485	0.5492	0.5497	0.5501	0.5499	0.5495	0.5486	0.5485	0.5484	0.5491	0.5496	0.5499	0.5508	0.5519	0.554	0.5575	0.5588	0.5598	0.56	0.5599	0.5599	0.5599	0.5592	0.5584	0.5573	0.5569	0.5563	0.5577	0.559	0.5594	0.5604	0.5618	0.5641	0.5671	0.568	0.5694	0.5726	0.5727	0.5728	0.5733	0.574	0.5747	0.5727
31.5	0.5397	0.5404	0.5411	0.5423	0.5434	0.5445	0.5464	0.5474	0.5484	0.5494	0.5497	0.5497	0.5488	0.5479	0.5472	0.5473	0.5477	0.5482	0.5488	0.5494	0.5499	0.5522	0.5539	0.5554	0.5574	0.5579	0.5582	0.5589	0.5587	0.5583	0.5567	0.5558	0.555	0.5543	0.5545	0.555	0.5565	0.5573	0.5582	0.5617	0.5627	0.5627	0.5657	0.5666	0.5672	0.5677	0.5678	0.5676	0.5662
32.5	0.5376	0.5382	0.5388	0.5398	0.5407	0.5417	0.5437	0.5451	0.5461	0.5473	0.5475	0.5476	0.5474	0.5468	0.5464	0.5462	0.5467	0.5472	0.5477	0.5479	0.5482	0.5499	0.5513	0.5524	0.5537	0.5549	0.556	0.5576	0.5578	0.558	0.5576	0.5564	0.5551	0.5538	0.5533	0.5525	0.5533	0.5541	0.5542	0.5555	0.557	0.5574	0.5586	0.5598	0.5606	0.5612	0.5615	0.561	0.5608
33.5	0.5346	0.5348	0.5349	0.5351	0.5354	0.5357	0.537	0.5383	0.5398	0.5421	0.5435	0.5443	0.5447	0.5444	0.544	0.544	0.5443	0.5449	0.5463	0.5468	0.5473	0.5481	0.5493	0.5505	0.5516	0.5519	0.5524	0.5541	0.5557	0.5564	0.5569	0.5566	0.5563	0.5542	0.5532	0.5523	0.5515	0.5516	0.5518	0.5522	0.5519	0.5523	0.553	0.5522	0.5525	0.5528	0.5527	0.5544	0.5545
34.5	0.5332	0.533	0.5327	0.5322	0.5318	0.5315	0.5317	0.5322	0.5327	0.5339	0.5345	0.5355	0.5377	0.539	0.5396	0.5403	0.5409	0.5416	0.5428	0.5433	0.544	0.5454	0.5466	0.5481	0.5497	0.5499	0.55	0.5506	0.5513	0.5529	0.555	0.555	0.5549	0.5547	0.5537	0.5526	0.5513	0.5507	0.5501	0.55	0.5495	0.5488	0.5486	0.5482	0.5476	0.547	0.5473	0.5476	0.5468
35.5	0.5319	0.5313	0.5307	0.5297	0.5289	0.5282	0.5276	0.5276	0.5275	0.5278	0.5279	0.5278	0.5286	0.5291	0.5301	0.5317	0.5325	0.5336	0.537	0.5386	0.5397	0.5414	0.5423	0.5434	0.5458	0.547	0.5475	0.5478	0.5477	0.5476	0.5494	0.5511	0.5519	0.5526	0.5524	0.5526	0.5515	0.5508	0.5502	0.5492	0.5488	0.5485	0.5475	0.5471	0.5464	0.5455	0.5448	0.5441	0.5447
36.5	0.5292	0.5285	0.5277	0.5263	0.5252	0.524	0.5223	0.5211	0.5203	0.5199	0.5203	0.5205	0.5214	0.5221	0.5228	0.5245	0.5251	0.5256	0.5273	0.5299	0.5326	0.5359	0.5377	0.5386	0.5404	0.5411	0.5424	0.5439	0.5444	0.5441	0.5448	0.5451	0.5467	0.5493	0.5496	0.5497	0.5508	0.5507	0.5501	0.5498	0.5493	0.549	0.5483	0.5481	0.5472	0.5465	0.5461	0.5452	0.5442
37.5	0.5264	0.5256	0.5247	0.5231	0.5218	0.5204	0.5183	0.5166	0.5147	0.5123	0.5107	0.5099	0.5108	0.5124	0.5139	0.5169	0.5185	0.5194	0.5208	0.5215	0.5227	0.5264	0.5287	0.5317	0.535	0.5358	0.5365	0.5379	0.5388	0.5398	0.5409	0.5409	0.5409	0.5431	0.5449	0.5462	0.5471	0.5481	0.5488	0.5492	0.5489	0.5492	0.5491	0.5484	0.5482	0.5477	0.5465	0.5458	0.5452
38.5	0.5233	0.5224	0.5215	0.5199	0.5185	0.5171	0.5149	0.5131	0.5108	0.5078	0.5059	0.504	0.5025	0.5024	0.5031	0.5057	0.5075	0.5098	0.5135	0.5149	0.516	0.5191	0.5207	0.5222	0.5264	0.5288	0.5305	0.5323	0.5321	0.5326	0.5349	0.5363	0.5371	0.5381	0.5393	0.5407	0.5432	0.5422	0.5442	0.5449	0.5461	0.5463	0.5464	0.5469	0.5458	0.5452	0.5452	0.544	0.5432
39.5	0.5191	0.5182	0.5171	0.5152	0.5136	0.5119	0.5092	0.5072	0.5053	0.5027	0.5012	0.4997	0.4983	0.4982	0.4983	0.4996	0.5003	0.5008	0.5025	0.5051	0.5076	0.5116	0.514	0.5153	0.5177	0.519	0.5207	0.5245	0.5261	0.5269	0.528	0.5295	0.5312	0.5338	0.5331	0.5342	0.5352	0.5372	0.5371	0.5381	0.5392	0.5396	0.5401	0.5398	0.5402	0.5399	0.539	0.539	0.5384
40.5	0.5159	0.5149	0.5136	0.5113	0.5094	0.5074	0.5045	0.5024	0.5002	0.4975	0.4959	0.4948	0.4944	0.4943	0.4941	0.4946	0.4952	0.4954	0.4962	0.4964	0.4973	0.5007	0.5034	0.5073	0.5107	0.5123	0.5135	0.515	0.5177	0.5194	0.5223	0.5213	0.5231	0.5246	0.5275	0.5274	0.5283	0.5282	0.5301	0.5303	0.5292	0.5308	0.531	0.5305	0.5316	0.5317	0.5308	0.5314	0.5314
41.5	0.5124	0.5111	0.5097	0.5073	0.5053	0.5033	0.5006	0.4988	0.4968	0.4943	0.4929	0.4916	0.4909	0.4906	0.4904	0.4901	0.4897	0.4897	0.4906	0.4912	0.4919	0.4935	0.4951	0.4965	0.5015	0.5042	0.5063	0.509	0.5081	0.5103	0.5115	0.5145	0.5147	0.5161	0.5161	0.5197	0.5201	0.5199	0.5201	0.5207	0.5219	0.5207	0.5212	0.5229	0.5213	0.5216	0.5236	0.5224	0.5221
42.5	0.5057	0.5045	0.5031	0.5008	0.499	0.4971	0.4948	0.4933	0.492	0.4905	0.4897	0.489	0.4883	0.488	0.4876	0.4868	0.4862	0.4856	0.4849	0.4855	0.4859	0.4877	0.4888	0.4898	0.4924	0.4933	0.4974	0.4993	0.5022	0.5022	0.5029	0.5029	0.5062	0.5065	0.5079	0.5072	0.5092	0.5115	0.5104	0.5112	0.5117	0.5124	0.5127	0.5122	0.5135	0.5137	0.5126	0.5135	0.5136
43.5	0.5006	0.4993	0.498	0.4958	0.4942	0.4926	0.4905	0.4891	0.4879	0.4864	0.4855	0.4849	0.4846	0.4844	0.4841	0.4839	0.4834	0.4826	0.4816	0.4806	0.4803	0.4806	0.4811	0.484	0.4844	0.4875	0.4881	0.4903	0.4918	0.4948	0.4949	0.4954	0.4945	0.4964	0.4978	0.4984	0.4987	0.4986	0.5018	0.5014	0.5006	0.5026	0.5026	0.5023	0.5033	0.5032	0.5023	0.5026	0.5026
44.5	0.4956	0.4943	0.493	0.4912	0.4899	0.4886	0.4873	0.4863	0.4851	0.484	0.4831	0.4821	0.4811	0.4803	0.4796	0.4788	0.4783	0.4782	0.4779	0.4774	0.4766	0.4758	0.4764	0.4761	0.4784	0.4792	0.4819	0.4819	0.4833	0.4833	0.4858	0.4868	0.4876	0.4867	0.4869	0.489	0.4887	0.4893	0.488	0.4899	0.4918	0.4897	0.4908	0.4926	0.4902	0.49	0.4922	0.4905	0.4897
45.5	0.4893	0.488	0.4866	0.4849	0.4839	0.4828	0.4819	0.4813	0.4807	0.4803	0.4799	0.4792	0.4783	0.4775	0.4763	0.4752	0.4739	0.4728	0.4719	0.4722	0.4721	0.4723	0.472	0.4722	0.4717	0.4727	0.4729	0.4752	0.4753	0.4767	0.4759	0.4774	0.4789	0.4796	0.4791	0.4777	0.4788	0.4794	0.4796	0.479	0.4789	0.481	0.4804	0.4788	0.4808	0.4808	0.4787	0.4804	0.4812
46.5	0.485	0.4838	0.4823	0.4806	0.4796	0.4783	0.4774	0.4767	0.4757	0.4749	0.4741	0.4739	0.4739	0.4735	0.4728	0.4718	0.4707	0.4693	0.468	0.4668	0.4665	0.4662	0.4667	0.4673	0.4677	0.4669	0.467	0.4662	0.468	0.4684	0.4701	0.4694	0.47	0.4709	0.4715	0.4723	0.4709	0.4708	0.4719	0.4714	0.4714	0.471	0.4715	0.4723	0.4714	0.4714	0.4722	0.4714	0.4709
47.5	0.4806	0.4795	0.4781	0.4765	0.4757	0.4744	0.4738	0.473	0.472	0.4711	0.4701	0.4692	0.4685	0.4679	0.4675	0.4667	0.466	0.4651	0.4647	0.4636	0.4629	0.4623	0.4616	0.461	0.4613	0.4618	0.4614	0.4614	0.4601	0.4612	0.4615	0.4636	0.4642	0.4644	0.4651	0.4654	0.4662	0.4657	0.4648	0.4656	0.4659	0.465	0.465	0.4651	0.4647	0.4645	0.4647	0.4643	0.4639
48.5	0.4736	0.4727	0.4713	0.4701	0.4692	0.4683	0.4679	0.4672	0.4669	0.4665	0.4659	0.4654	0.4649	0.4644	0.4641	0.4634	0.4626	0.4615	0.4604	0.46	0.4594	0.4589	0.4583	0.4573	0.4559	0.4551	0.4549	0.455	0.4562	0.4558	0.457	0.4573	0.4586	0.46	0.4596	0.46	0.4601	0.4606	0.4611	0.4598	0.4596	0.4606	0.4595	0.4582	0.4587	0.4586	0.4574	0.458	0.4587
49.5	0.468	0.4673	0.4659	0.4651	0.4642	0.4638	0.4634	0.4632	0.4628	0.4621	0.4614	0.4609	0.4608	0.4606	0.4604	0.4601	0.4596	0.4587	0.4573	0.4561	0.455	0.4543	0.4535	0.4533	0.4526	0.4516	0.4508	0.4507	0.4507	0.4524	0.4525	0.4533	0.4535	0.4533	0.455	0.4548	0.4547	0.4548	0.4548	0.4554	0.455	0.4534	0.4537	0.4542	0.4525	0.4522	0.4533	0.4521	0.4512
50.5	0.4622	0.4617	0.4606	0.4602	0.4597	0.4597	0.4597	0.4599	0.4597	0.459	0.4583	0.4571	0.4562	0.4552	0.4547	0.4542	0.4536	0.4536	0.4535	0.4527	0.4516	0.4504	0.4492	0.4481	0.4478	0.4478	0.4475	0.4473	0.4475	0.4471	0.4482	0.4487	0.4491	0.4492	0.448	0.449	0.4497	0.4492	0.4492	0.4491	0.4491	0.4496	0.4487	0.448	0.4487	0.4484	0.4472	0.4475	0.4478
51.5	0.4539	0.4537	0.4533	0.4531	0.4532	0.4534	0.4538	0.4541	0.4546	0.4546	0.4546	0.4537	0.4526	0.4515	0.4504	0.4495	0.4486	0.4476	0.4468	0.4468	0.4469	0.4463	0.4457	0.4445	0.4434	0.4425	0.4426	0.443	0.4436	0.4443	0.4437	0.4438	0.444	0.4442	0.4446	0.4434	0.4429	0.4439	0.444	0.4438	0.4441	0.4443	0.4443	0.4445	0.4439	0.4438	0.4441	0.4436	0.4434
52.5	0.4483	0.4482	0.4481	0.4481	0.4483	0.4482	0.4488	0.4487	0.4488	0.4483	0.4476	0.4472	0.4466	0.4464	0.4455	0.4449	0.4445	0.4439	0.4431	0.442	0.4411	0.4404	0.4397	0.4396	0.4393	0.4389	0.4382	0.4382	0.4387	0.4393	0.4405	0.4404	0.4397	0.4395	0.4389	0.4396	0.4393	0.4381	0.4384	0.4395	0.4391	0.4392	0.4399	0.4402	0.44	0.4399	0.44	0.4396	0.4386
53.5	0.4425	0.4426	0.4431	0.4431	0.4436	0.4437	0.4445	0.4444	0.4446	0.4441	0.4434	0.4425	0.4413	0.4402	0.4396	0.4391	0.4387	0.4387	0.4388	0.4386	0.4375	0.4363	0.4349	0.4337	0.433	0.4333	0.4342	0.4343	0.4345	0.4352	0.435	0.436	0.4367	0.4357	0.4352	0.4341	0.4343	0.4348	0.4342	0.4331	0.4343	0.4351	0.4346	0.4347	0.4358	0.4358	0.4344	0.4339	0.4343
54.5	0.434	0.4342	0.4354	0.4355	0.4364	0.4366	0.4372	0.4374	0.4379	0.4384	0.4384	0.4382	0.4375	0.4365	0.4357	0.435	0.4342	0.4337	0.4329	0.4326	0.4326	0.4319	0.4308	0.4297	0.4284	0.4278	0.4276	0.4293	0.4304	0.4308	0.4319	0.431	0.431	0.4318	0.4312	0.4306	0.4295	0.4284	0.429	0.4299	0.4289	0.4284	0.4303	0.4304	0.4293	0.4291	0.4299	0.4294	0.4268
55.5	0.4276	0.4279	0.4292	0.4293	0.4304	0.4308	0.4311	0.4315	0.4315	0.4317	0.4312	0.4313	0.4313	0.4314	0.4311	0.4307	0.4304	0.4298	0.4289	0.4275	0.4259	0.4248	0.4239	0.4235	0.4236	0.4237	0.4241	0.4237	0.4252	0.4263	0.4266	0.4278	0.4269	0.4256	0.4255	0.4252	0.4252	0.4249	0.4237	0.4231	0.4245	0.425	0.4236	0.4234	0.4249	0.4248	0.4228	0.4224	0.4232
56.5	0.4212	0.4215	0.4229	0.4234	0.4245	0.4256	0.4257	0.4269	0.4266	0.4269	0.4265	0.4261	0.4255	0.4248	0.4247	0.4242	0.424	0.4236	0.4235	0.4231	0.4219	0.4203	0.4188	0.4175	0.4173	0.4175	0.4188	0.4203	0.42	0.4209	0.4213	0.4207	0.4217	0.4222	0.4208	0.42	0.4196	0.4196	0.4196	0.4196	0.4181	0.4179	0.4195	0.4196	0.418	0.4178	0.4189	0.4183	0.4162
57.5	0.4128	0.4131	0.4144	0.415	0.4158	0.4173	0.4172	0.4189	0.419	0.4201	0.421	0.421	0.4213	0.4206	0.4204	0.42	0.4192	0.4186	0.4175	0.4163	0.4157	0.4152	0.4142	0.4133	0.4124	0.4123	0.4118	0.4125	0.4148	0.4151	0.416	0.4165	0.4154	0.4149	0.4164	0.4157	0.4149	0.4143	0.414	0.4135	0.4143	0.4139	0.4121	0.4126	0.4136	0.4132	0.4115	0.4107	0.4121
58.5	0.4081	0.4084	0.4094	0.4101	0.4106	0.4119	0.4119	0.4128	0.4132	0.4132	0.4137	0.4135	0.4143	0.4148	0.4149	0.4152	0.4149	0.4145	0.4137	0.4123	0.4102	0.4085	0.4077	0.4069	0.4066	0.407	0.4078	0.4074	0.407	0.4087	0.4089	0.4098	0.4111	0.4106	0.4087	0.4092	0.4096	0.4095	0.4089	0.4084	0.4077	0.4077	0.4079	0.4071	0.4051	0.4048	0.4062	0.406	0.4051
59.5	0.4039	0.4042	0.405	0.406	0.4063	0.4075	0.408	0.4084	0.4094	0.409	0.4094	0.4093	0.4087	0.4088	0.4081	0.4082	0.4083	0.4078	0.4076	0.4077	0.4069	0.4053	0.4038	0.4026	0.4015	0.4006	0.4011	0.4025	0.4029	0.4022	0.4032	0.4027	0.4022	0.4037	0.4051	0.4039	0.4029	0.4031	0.4036	0.403	0.4026	0.4014	0.4005	0.4	0.4007	0.4001	0.3986	0.3988	0.3992
60.5	0.3994	0.3998	0.4003	0.4014	0.4015	0.4025	0.4031	0.4029	0.4039	0.4039	0.4044	0.405	0.4047	0.4047	0.4044	0.4039	0.4038	0.4033	0.4024	0.4015	0.4011	0.4009	0.4	0.3991	0.3984	0.3975	0.3963	0.3958	0.3963	0.397	0.3971	0.3977	0.398	0.3965	0.3965	0.3985	0.399	0.3979	0.397	0.397	0.3963	0.3965	0.3961	0.3953	0.3946	0.3945	0.3944	0.394	0.3937
61.5	0.3965	0.3969	0.3972	0.3985	0.3983	0.3991	0.3998	0.3996	0.3998	0.3997	0.3994	0.3993	0.3994	0.3994	0.3999	0.3996	0.3995	0.3996	0.3993	0.3984	0.3975	0.3965	0.3957	0.3947	0.3939	0.3938	0.3937	0.3928	0.3919	0.3915	0.3913	0.3914	0.3916	0.393	0.3925	0.3911	0.3915	0.3925	0.3933	0.3925	0.3921	0.3915	0.3915	0.3912	0.3908	0.39	0.3896	0.3895	0.3893
62.5	0.3937	0.394	0.3942	0.3956	0.3956	0.3961	0.3969	0.3969	0.3969	0.3969	0.3965	0.3963	0.396	0.3955	0.3951	0.395	0.3947	0.3946	0.3946	0.3946	0.3946	0.394	0.3933	0.3923	0.391	0.3899	0.3892	0.3892	0.3888	0.3882	0.3877	0.387	0.3864	0.3856	0.3865	0.3882	0.3877	0.3874	0.3876	0.3885	0.3889	0.3883	0.3877	0.3871	0.3865	0.3865	0.3862	0.3855	0.3853
63.5	0.3901	0.3903	0.3903	0.3917	0.3916	0.3919	0.3925	0.3926	0.3925	0.3929	0.393	0.3931	0.3931	0.3929	0.3925	0.3923	0.3919	0.3914	0.391	0.3905	0.3899	0.3898	0.3899	0.3895	0.3889	0.388	0.3868	0.3856	0.3848	0.3841	0.3836	0.3837	0.3836	0.3835	0.383	0.3824	0.3837	0.385	0.3847	0.3846	0.3845	0.3846	0.3846	0.3845	0.3836	0.3829	0.3827	0.3827	0.3824
64.5	0.3879	0.3881	0.388	0.3889	0.3889	0.3889	0.3892	0.3893	0.3891	0.3891	0.389	0.3887	0.3888	0.3891	0.3892	0.3891	0.389	0.3887	0.3885	0.3881	0.3876	0.3868	0.3861	0.3855	0.3851	0.3846	0.3842	0.3838	0.3832	0.3826	0.3818	0.381	0.3808	0.3809	0.3812	0.3815	0.3813	0.3812	0.3819	0.3824	0.3824	0.382	0.3815	0.381	0.3811	0.381	0.3806	0.3804	0.3804
65.5	0.3858	0.3859	0.3859	0.3863	0.3864	0.3864	0.3866	0.3868	0.3867	0.3865	0.3868	0.3866	0.3864	0.3864	0.3864	0.3861	0.3859	0.3855	0.3853	0.385	0.3848	0.3847	0.3845	0.3842	0.3836	0.3831	0.3826	0.3818	0.3814	0.3811	0.3809	0.3806	0.3803	0.3801	0.3801	0.3801	0.3804	0.3806	0.3805	0.3803	0.3802	0.3801	0.38	0.3798	0.3794	0.3792	0.3792	0.3794	0.3794
66.5	0.3829	0.383	0.3829	0.3831	0.3833	0.3832	0.3833	0.3835	0.3836	0.3836	0.3841	0.3844	0.3844	0.3846	0.3849	0.3849	0.3847	0.3844	0.3841	0.3839	0.3836	0.3832	0.383	0.3829	0.3828	0.3822	0.3818	0.3816	0.381	0.3804	0.3801	0.38	0.38	0.38	0.3801	0.3802	0.3803	0.3802	0.3801	0.3799	0.3797	0.3795	0.3792	0.3789	0.3787	0.3787	0.3785	0.3784	0.3784
67.5	0.3808	0.3809	0.3808	0.381	0.3814	0.3813	0.3813	0.3816	0.3821	0.382	0.3819	0.3829	0.3828	0.3828	0.3833	0.3836	0.3836	0.3835	0.3833	0.3832	0.3831	0.3829	0.3827	0.3824	0.3822	0.3821	0.3815	0.3808	0.3808	0.3806	0.3802	0.38	0.3801	0.3802	0.3802	0.3803	0.3804	0.3805	0.3805	0.3803	0.3798	0.3794	0.3792	0.379	0.3787	0.3782	0.3781	0.378	0.3777
68.5	0.3786	0.3788	0.3787	0.3789	0.3797	0.3796	0.3796	0.3802	0.3808	0.381	0.3809	0.3813	0.3819	0.3818	0.3817	0.382	0.3821	0.3821	0.382	0.382	0.3822	0.3822	0.3822	0.3822	0.3819	0.3816	0.3814	0.3811	0.3804	0.3801	0.3801	0.3801	0.38	0.3802	0.3805	0.3806	0.3806	0.3806	0.3806	0.3805	0.3803	0.3798	0.3792	0.3787	0.3785	0.3781	0.3777	0.377	0.3764
69.5	0.3755	0.3758	0.3758	0.3758	0.3773	0.3773	0.3772	0.3778	0.3785	0.3793	0.3793	0.3793	0.3805	0.3807	0.3805	0.3805	0.3807	0.3809	0.3808	0.3806	0.3806	0.3811	0.381	0.381	0.3812	0.3811	0.3809	0.3807	0.3806	0.3801	0.3798	0.3798	0.3798	0.3799	0.3801	0.3804	0.3803	0.3801	0.3799	0.3796	0.3796	0.3795	0.3792	0.3787	0.3778	0.377	0.3763	0.376	0.3759
70.5	0.3732	0.3737	0.3737	0.3736	0.3749	0.3753	0.3752	0.3753	0.3761	0.3768	0.3769	0.3767	0.3769	0.378	0.378	0.378	0.3784	0.3789	0.3794	0.3793	0.3792	0.3793	0.38	0.3798	0.3795	0.3794	0.3796	0.3795	0.3795	0.3795	0.3795	0.3793	0.3792	0.379	0.3787	0.3787	0.3789	0.3793	0.3792	0.3789	0.3784	0.3776	0.377	0.3766	0.3766	0.3766	0.3759	0.3749	0.3739
71.5	0.371	0.3716	0.3716	0.3716	0.3725	0.3734	0.3733	0.3732	0.374	0.3745	0.3752	0.3749	0.3746	0.3751	0.3758	0.3755	0.3752	0.3755	0.376	0.3768	0.3769	0.3767	0.3769	0.3781	0.3785	0.3782	0.3779	0.3779	0.3779	0.3778	0.3776	0.3776	0.3776	0.3778	0.3778	0.3776	0.377	0.3763	0.3761	0.376	0.376	0.3762	0.3762	0.3754	0.3745	0.3737	0.3736	0.3737	0.3735
72.5	0.368	0.3687	0.3687	0.3687	0.3691	0.3704	0.3703	0.3702	0.3704	0.3711	0.3717	0.3721	0.3721	0.3721	0.3731	0.3737	0.3734	0.3731	0.3733	0.3738	0.3744	0.3747	0.3743	0.3739	0.3746	0.3759	0.3761	0.3759	0.3758	0.376	0.3761	0.3758	0.3753	0.3748	0.3744	0.3742	0.3745	0.3748	0.3746	0.3739	0.3733	0.3728	0.3725	0.3729	0.3731	0.3729	0.3724	0.3717	0.371
73.5	0.3657	0.3665	0.3665	0.3664	0.3664	0.368	0.3681	0.368	0.3679	0.3685	0.3688	0.3694	0.3693	0.3691	0.3689	0.3699	0.3706	0.3706	0.3705	0.3706	0.3713	0.3719	0.3726	0.3724	0.372	0.3716	0.3724	0.3731	0.3729	0.3726	0.3725	0.3728	0.3733	0.3733	0.3729	0.3724	0.3717	0.3711	0.3709	0.3713	0.3715	0.3712	0.3708	0.3705	0.3699	0.3697	0.3696	0.3696	0.3698
74.5	0.363	0.3641	0.3641	0.3641	0.364	0.3652	0.3661	0.366	0.366	0.366	0.3669	0.367	0.3675	0.3673	0.3671	0.3668	0.3673	0.3676	0.3674	0.3672	0.3671	0.3677	0.3681	0.3689	0.3695	0.3695	0.3694	0.3694	0.3702	0.3708	0.3704	0.3699	0.3694	0.3693	0.3697	0.3701	0.3701	0.3699	0.3696	0.3691	0.3685	0.3683	0.3682	0.3681	0.3681	0.3681	0.368	0.3674	0.3669
75.5	0.3585	0.36	0.36	0.3599	0.3599	0.3603	0.3626	0.3626	0.3625	0.3624	0.3627	0.3638	0.3641	0.3648	0.3649	0.3648	0.3646	0.3649	0.3656	0.3654	0.3651	0.3648	0.3649	0.3653	0.3656	0.3661	0.3663	0.3662	0.3662	0.3664	0.3672	0.3679	0.368	0.3676	0.367	0.3665	0.3664	0.3665	0.3667	0.3667	0.367	0.3671	0.3667	0.3661	0.3656	0.3652	0.365	0.3653	0.3654
76.5	0.3549	0.3566	0.3567	0.3566	0.3565	0.3564	0.3588	0.3596	0.3594	0.3592	0.3591	0.3597	0.3605	0.3607	0.3614	0.3612	0.3612	0.3612	0.3614	0.3625	0.3629	0.3627	0.3625	0.3623	0.3626	0.3631	0.3633	0.3635	0.3635	0.3629	0.3626	0.3622	0.3626	0.3634	0.3644	0.3647	0.3646	0.3641	0.3636	0.3634	0.3632	0.3632	0.3633	0.3637	0.364	0.3639	0.3634	0.363	0.3624
77.5	0.3511	0.3529	0.3532	0.3531	0.3531	0.353	0.3538	0.3567	0.3566	0.3565	0.3564	0.3563	0.357	0.3578	0.3579	0.3587	0.3585	0.3581	0.3578	0.3573	0.3578	0.3588	0.3589	0.3587	0.3584	0.3581	0.3585	0.3592	0.3598	0.3604	0.3606	0.3603	0.3598	0.3591	0.3585	0.3586	0.3591	0.3601	0.3608	0.3608	0.3606	0.3601	0.36	0.3599	0.3594	0.3593	0.3594	0.3593	0.3593
78.5	0.3452	0.3471	0.3476	0.3476	0.3475	0.3474	0.3474	0.3499	0.3515	0.3514	0.3512	0.3511	0.351	0.3519	0.3534	0.3537	0.3549	0.3555	0.3552	0.3549	0.3546	0.3542	0.3548	0.3555	0.3556	0.3551	0.3546	0.3541	0.3537	0.3539	0.3545	0.3552	0.3559	0.3564	0.3565	0.3561	0.3557	0.3553	0.3548	0.3549	0.3552	0.3556	0.3559	0.3556	0.3555	0.3555	0.3556	0.3558	0.3554
79.5	0.3414	0.343	0.3437	0.3437	0.3436	0.3435	0.3434	0.3435	0.3468	0.3474	0.3472	0.347	0.3467	0.3465	0.3467	0.348	0.3482	0.3487	0.3499	0.3502	0.3502	0.3502	0.3502	0.3501	0.3506	0.3514	0.352	0.3519	0.3516	0.3513	0.3507	0.3503	0.3503	0.3503	0.3505	0.3509	0.351	0.3511	0.3514	0.3514	0.3514	0.3514	0.351	0.3511	0.3512	0.3511	0.3509	0.3507	0.351
80.5	0.3378	0.339	0.34	0.34	0.34	0.3399	0.3399	0.3398	0.3403	0.3436	0.344	0.3439	0.3438	0.3437	0.3435	0.3433	0.3441	0.3451	0.3451	0.3456	0.3464	0.3465	0.3461	0.3459	0.3457	0.3455	0.3454	0.3461	0.3467	0.3474	0.3476	0.3476	0.3476	0.3476	0.3474	0.3473	0.3473	0.3473	0.3473	0.3474	0.3473	0.347	0.3471	0.3474	0.3475	0.3475	0.3474	0.347	0.3467
81.5	0.3342	0.3348	0.3361	0.3361	0.336	0.336	0.336	0.3359	0.3359	0.3363	0.3391	0.3398	0.3397	0.3396	0.3396	0.3396	0.3396	0.3397	0.3407	0.3418	0.3422	0.3426	0.3433	0.3439	0.3439	0.3437	0.3434	0.3432	0.3429	0.3426	0.3429	0.3433	0.3437	0.3439	0.3442	0.3442	0.3442	0.3442	0.3442	0.344	0.3441	0.3441	0.3441	0.344	0.344	0.3437	0.3433	0.3431	0.3428
82.5	0.3321	0.3322	0.334	0.3339	0.3339	0.3339	0.3338	0.3338	0.3337	0.3337	0.3337	0.3356	0.3373	0.3373	0.3371	0.337	0.3369	0.3367	0.3366	0.3364	0.3368	0.3377	0.3384	0.3388	0.3393	0.34	0.3406	0.341	0.341	0.3408	0.3407	0.3405	0.3403	0.3401	0.3402	0.3405	0.3406	0.3407	0.3406	0.3407	0.3406	0.3403	0.3399	0.3396	0.3393	0.3393	0.3395	0.3397	0.3399
83.5	0.3299	0.3298	0.3315	0.3319	0.3319	0.3319	0.3318	0.3318	0.3318	0.3318	0.3317	0.3317	0.3322	0.334	0.3353	0.3354	0.3353	0.3352	0.335	0.3349	0.3347	0.3346	0.3344	0.3346	0.335	0.3354	0.3356	0.3358	0.3361	0.3364	0.3366	0.3368	0.3369	0.3368	0.3366	0.3365	0.3365	0.3365	0.3365	0.3365	0.3368	0.3371	0.3372	0.3372	0.3371	0.3369	0.3367	0.3364	0.336
84.5	0.3264	0.3264	0.3274	0.3289	0.3288	0.3288	0.3288	0.3288	0.3287	0.3287	0.3287	0.3286	0.3286	0.3285	0.3287	0.3301	0.3313	0.3322	0.3323	0.3323	0.3323	0.3323	0.3323	0.3323	0.3323	0.3323	0.3322	0.3321	0.3324	0.3326	0.3328	0.3329	0.333	0.3333	0.3333	0.3334	0.3333	0.3332	0.3331	0.333	0.3328	0.3324	0.3324	0.3324	0.3324	0.3324	0.3324	0.3324	0.3324
85.5	0.3233	0.3233	0.3233	0.3254	0.3259	0.3259	0.3259	0.3258	0.3258	0.3257	0.3256	0.3256	0.3255	0.3254	0.3253	0.3252	0.3251	0.3251	0.326	0.327	0.3278	0.3285	0.3287	0.3285	0.3283	0.3281	0.3281	0.3281	0.3281	0.3281	0.3281	0.3281	0.3281	0.3281	0.3285	0.3288	0.3289	0.329	0.3291	0.3291	0.3292	0.3294	0.3296	0.3297	0.3296	0.3296	0.3295	0.3292	0.3289
86.5	0.3197	0.3197	0.3197	0.32	0.322	0.3225	0.3225	0.3225	0.3224	0.3224	0.3224	0.3223	0.3223	0.3222	0.3222	0.3221	0.3221	0.322	0.3219	0.3218	0.3217	0.3217	0.322	0.3227	0.3232	0.3237	0.3241	0.3244	0.3247	0.3249	0.3249	0.3246	0.3243	0.324	0.3237	0.3234	0.3232	0.323	0.3228	0.3226	0.3224	0.3222	0.322	0.3217	0.3217	0.3217	0.3216	0.3218	0.322
87.5	0.3138	0.3138	0.3138	0.3138	0.3139	0.315	0.316	0.3164	0.3164	0.3163	0.3163	0.3162	0.3162	0.3161	0.3161	0.316	0.3159	0.3159	0.3158	0.3157	0.3156	0.3155	0.3154	0.3153	0.3153	0.3153	0.3153	0.3153	0.3153	0.3153	0.3156	0.3161	0.3166	0.3171	0.3175	0.3179	0.3182	0.3185	0.3188	0.3191	0.3193	0.3196	0.3196	0.3197	0.3197	0.3198	0.3197	0.3197	0.3196
88.5	0.3108	0.3108	0.3108	0.3108	0.3108	0.3108	0.3108	0.311	0.3117	0.3122	0.3124	0.3126	0.3127	0.3128	0.3129	0.3128	0.3128	0.3128	0.3127	0.3127	0.3126	0.3125	0.3125	0.3124	0.3123	0.3123	0.3122	0.3121	0.312	0.3119	0.3118	0.3117	0.3116	0.3114	0.3113	0.3112	0.311	0.3109	0.3107	0.3105	0.3103	0.3101	0.3101	0.3101	0.3101	0.3101	0.3101	0.3101	0.3101
89.5	0.3081	0.3081	0.3081	0.3081	0.3081	0.3081	0.3081	0.3081	0.3081	0.3081	0.3081	0.3081	0.3081	0.3081	0.3081	0.3083	0.3085	0.3087	0.3088	0.3089	0.309	0.3091	0.3092	0.3093	0.3093	0.3094	0.3094	0.3095	0.3095	0.3095	0.3096	0.3096	0.3096	0.3096	0.3096	0.3097	0.3097	0.3097	0.3097	0.3097	0.3097	0.3097	0.3097	0.3097	0.3097	0.3097	0.3097	0.3097	0.3097
[truncated: 311 more columns]

## Sheet: CCN @1 km
Note: Row 2 is logitude (degree east), Column 1 is latitude (degree north), and other rows and columns are CCN concentrations (# cm-3).
	0.5	1.5	2.5	3.5	4.5	5.5	6.5	7.5	8.5	9.5	10.5	11.5	12.5	13.5	14.5	15.5	16.5	17.5	18.5	19.5	20.5	21.5	22.5	23.5	24.5	25.5	26.5	27.5	28.5	29.5	30.5	31.5	32.5	33.5	34.5	35.5	36.5	37.5	38.5	39.5	40.5	41.5	42.5	43.5	44.5	45.5	46.5	47.5	48.5
-89.5	11.8	11.8	11.8	11.8	11.8	11.8	11.8	11.8	11.8	11.8	11.8	11.8	11.8	11.8	11.79	11.77	11.74	11.72	11.7	11.69	11.67	11.66	11.65	11.64	11.64	11.63	11.62	11.62	11.61	11.61	11.61	11.6	11.6	11.6	11.6	11.59	11.59	11.59	11.59	11.59	11.58	11.58	11.58	11.58	11.58	11.58	11.58	11.58	11.58
-88.5	11.82	11.82	11.82	11.82	11.82	11.82	11.82	11.79	11.73	11.68	11.65	11.62	11.6	11.59	11.57	11.57	11.57	11.57	11.57	11.57	11.57	11.57	11.57	11.57	11.57	11.57	11.56	11.56	11.56	11.56	11.56	11.56	11.56	11.56	11.55	11.55	11.55	11.55	11.55	11.54	11.54	11.54	11.54	11.54	11.54	11.54	11.54	11.54	11.54
-87.5	11.88	11.88	11.88	11.88	11.87	11.78	11.69	11.65	11.64	11.64	11.64	11.64	11.64	11.63	11.63	11.63	11.63	11.62	11.62	11.62	11.61	11.61	11.61	11.6	11.6	11.6	11.6	11.6	11.6	11.6	11.58	11.55	11.52	11.49	11.46	11.44	11.42	11.4	11.38	11.36	11.35	11.33	11.32	11.3	11.29	11.27	11.26	11.25	11.24
-86.5	12.15	12.15	12.15	12.13	11.98	11.94	11.94	11.94	11.93	11.93	11.93	11.93	11.93	11.92	11.92	11.92	11.91	11.91	11.9	11.9	11.89	11.89	11.85	11.78	11.72	11.67	11.62	11.57	11.53	11.49	11.46	11.45	11.43	11.42	11.4	11.38	11.37	11.36	11.35	11.34	11.33	11.32	11.31	11.29	11.26	11.23	11.21	11.2	11.19
-85.5	12.35	12.35	12.35	12.14	12.09	12.09	12.09	12.09	12.09	12.08	12.08	12.08	12.07	12.07	12.07	12.06	12.06	12.04	11.95	11.87	11.79	11.72	11.68	11.67	11.66	11.65	11.65	11.65	11.65	11.65	11.65	11.65	11.65	11.64	11.61	11.57	11.54	11.5	11.47	11.43	11.4	11.35	11.29	11.25	11.21	11.18	11.14	11.1	11.06
-84.5	12.57	12.57	12.44	12.25	12.25	12.24	12.24	12.24	12.24	12.23	12.23	12.22	12.22	12.21	12.18	12.07	11.97	11.9	11.89	11.89	11.89	11.89	11.89	11.89	11.89	11.89	11.89	11.86	11.82	11.77	11.73	11.69	11.63	11.57	11.52	11.47	11.42	11.37	11.32	11.27	11.22	11.19	11.19	11.19	11.19	11.19	11.19	11.19	11.18
-83.5	13.03	13.03	12.68	12.6	12.6	12.6	12.6	12.59	12.59	12.59	12.58	12.58	12.51	12.3	12.17	12.15	12.14	12.13	12.12	12.11	12.1	12.08	12.07	12.01	11.94	11.87	11.82	11.78	11.73	11.68	11.64	11.59	11.55	11.53	11.52	11.52	11.52	11.52	11.52	11.51	11.48	11.43	11.36	11.28	11.21	11.15	11.1	11.06	11.01
-82.5	13.33	13.27	12.83	12.82	12.82	12.82	12.81	12.81	12.8	12.79	12.77	12.49	12.28	12.27	12.26	12.26	12.25	12.25	12.24	12.23	12.17	12.07	11.98	11.94	11.9	11.83	11.77	11.72	11.71	11.71	11.71	11.7	11.7	11.69	11.64	11.55	11.45	11.37	11.29	11.23	11.21	11.2	11.19	11.18	11.17	11.17	11.16	11.14	11.13
-81.5	13.56	13.38	13.01	13.01	13.01	13.01	13.01	13.01	13	12.93	12.49	12.37	12.37	12.37	12.37	12.37	12.37	12.36	12.23	12.08	12.02	11.95	11.84	11.74	11.72	11.72	11.72	11.72	11.72	11.72	11.63	11.52	11.43	11.34	11.29	11.29	11.29	11.29	11.29	11.29	11.26	11.23	11.2	11.17	11.14	11.11	11.1	11.09	11.09
-80.5	13.67	13.38	13.1	13.1	13.1	13.1	13.1	13.1	13	12.4	12.31	12.31	12.31	12.32	12.32	12.32	12.17	12	11.96	11.86	11.73	11.68	11.68	11.69	11.69	11.7	11.68	11.56	11.43	11.3	11.27	11.27	11.27	11.27	11.27	11.25	11.21	11.18	11.16	11.14	11.14	11.15	11.15	11.14	11.14	11.14	11.14	11.14	11.15
-79.5	13.61	13.2	12.98	12.98	12.98	12.99	12.99	12.96	12.34	12.21	12.21	12.22	12.23	12.23	12.19	11.96	11.89	11.8	11.63	11.58	11.58	11.58	11.59	11.59	11.5	11.36	11.25	11.23	11.24	11.24	11.24	11.24	11.2	11.16	11.12	11.11	11.11	11.11	11.11	11.11	11.11	11.11	11.12	11.17	11.24	11.31	11.37	11.43	11.47
-78.5	13.51	12.98	12.83	12.83	12.83	12.83	12.84	12.37	12.06	12.07	12.08	12.08	12.09	11.98	11.8	11.77	11.59	11.51	11.51	11.52	11.52	11.52	11.41	11.27	11.21	11.21	11.21	11.22	11.21	11.17	11.13	11.12	11.13	11.14	11.14	11.14	11.13	11.13	11.15	11.23	11.3	11.36	11.42	11.42	11.42	11.42	11.43	11.48	11.54
-77.5	13.29	12.68	12.59	12.59	12.59	12.59	12.42	11.82	11.82	11.83	11.83	11.84	11.75	11.65	11.62	11.49	11.47	11.48	11.48	11.49	11.39	11.23	11.19	11.19	11.19	11.2	11.17	11.14	11.13	11.17	11.21	11.21	11.2	11.19	11.18	11.28	11.36	11.47	11.54	11.55	11.54	11.52	11.55	11.6	11.62	11.68	11.78	11.85	11.92
-76.5	13.1	12.45	12.43	12.43	12.43	12.44	11.9	11.71	11.71	11.72	11.72	11.64	11.54	11.51	11.42	11.41	11.41	11.41	11.39	11.29	11.25	11.24	11.24	11.23	11.24	11.22	11.25	11.31	11.32	11.29	11.27	11.26	11.4	11.58	11.75	11.81	11.8	11.77	11.77	11.83	11.85	11.9	11.96	12.03	12.1	12.11	12.08	12.04	12.06
-75.5	12.92	12.31	12.31	12.31	12.31	12.19	11.64	11.63	11.63	11.63	11.58	11.47	11.46	11.45	11.45	11.45	11.44	11.48	11.51	11.47	11.45	11.42	11.44	11.44	11.46	11.52	11.53	11.53	11.53	11.58	11.85	12.11	12.17	12.13	12.06	12.05	12.14	12.23	12.34	12.4	12.49	12.52	12.47	12.39	12.35	12.36	12.43	12.53	12.58
-74.5	13.1	12.56	12.56	12.55	12.55	12.2	11.95	11.94	11.92	11.91	11.85	11.83	11.83	11.79	11.75	11.7	11.78	11.78	11.72	11.69	11.68	11.78	11.83	11.98	12.09	12.09	12.08	12.11	12.43	12.64	12.57	12.47	12.39	12.5	12.7	12.9	12.99	13.02	12.96	12.87	12.77	12.77	12.78	12.78	12.79	12.79	12.78	12.77	12.78
-73.5	14.43	13.82	13.8	13.76	13.71	13.02	12.91	12.84	12.76	12.62	12.53	12.52	12.4	12.26	12.15	12.4	12.57	12.57	12.55	12.59	12.79	12.94	13.12	13.03	12.86	12.76	13.06	13.26	13.18	13.06	13.04	13.26	13.51	13.66	13.67	13.55	13.4	13.29	13.31	13.45	13.54	13.48	13.38	13.31	13.18	13.14	13.16	13.17	13.24
-72.5	16.29	15.67	15.64	15.6	15.35	14.63	14.54	14.44	14.29	14.03	14.13	14.22	14.22	14.22	14.72	14.99	14.78	14.55	14.6	14.68	14.81	14.65	14.28	13.88	14.06	14.72	14.81	14.71	14.66	14.88	15.02	14.89	14.58	14.29	14.13	14.1	14.21	14.35	14.31	14.14	14.06	13.94	13.86	13.96	14.04	14	13.86	13.69	13.6
-71.5	19.71	19.34	19.32	19.29	18.92	18.54	18.47	18.38	18.2	18.07	17.94	17.65	17.33	17.19	17.27	16.91	16.53	16.51	16.71	17.01	16.98	16.79	16.87	17.67	17.9	17.48	17.08	17.03	16.98	16.77	16.37	16.24	16.29	16.54	16.61	16.3	15.75	15.2	15.09	15.05	15.05	15.18	15.18	14.89	14.62	14.42	14.43	14.55	14.52
-70.5	22.34	22.04	21.99	21.92	21.42	21.16	21.02	20.83	20.55	20.3	20.07	19.81	19.59	19.67	19.66	19.66	19.92	20.12	20.34	20.17	19.91	20	20.42	19.96	19.34	19.2	19.49	19.68	19.67	19.65	19.67	19.81	19.7	18.99	18.17	17.6	17.8	18.18	18.06	17.68	17.01	16.25	16.07	15.86	15.89	15.89	15.63	15.29	14.93
-69.5	25.25	25.02	24.98	24.91	24.38	24.26	24.14	23.94	23.7	23.43	23.42	23.43	23.51	23.47	23.18	23.04	23.1	23.35	23	22.53	22.66	23.01	22.49	22.4	23.04	23.57	23.83	23.51	22.99	22.71	22.6	22.12	21.64	21.46	21.82	22.18	21.7	20.76	19.73	19.18	19.55	19.81	19.21	18.5	17.53	16.98	16.69	16.73	16.87
-68.5	30.1	29.94	29.9	29.79	29.43	29.33	29.21	28.93	28.72	28.44	28.04	27.67	27.26	26.72	26.21	25.98	26.21	26.04	25.67	25.99	26.58	26.57	26.68	26.89	26.98	26.83	26.18	25.72	25.91	26.04	26.03	25.97	26.03	26.06	25.28	24.14	23.58	23.6	24.13	24.15	23.1	22.1	21.03	20.94	21.18	20.74	19.81	18.64	18.26
-67.5	32.34	32.18	32.14	31.99	31.74	31.65	31.45	31.16	30.95	30.82	30.68	30.62	30.45	30.42	30.54	30.66	30.53	30.26	30.22	30.33	29.98	29.46	29.25	29.27	29.16	28.88	29.18	29.82	29.84	29.47	29.3	29.21	29	28.38	28.44	29.14	29.21	28.46	27.08	26.18	25.91	25.84	26.1	25.14	23.75	22.79	22.96	23.28	22.39
-66.5	34.03	33.85	33.83	33.72	33.6	33.55	33.29	32.94	32.69	32.66	32.81	32.91	32.9	32.88	32.93	32.9	32.6	32.49	32.46	32.07	31.73	31.61	31.98	32.04	31.87	32.21	32.26	31.78	31.55	31.74	32.03	31.91	31.87	32.23	32.12	31.53	30.95	30.89	31.51	31.48	30.79	29.47	28.42	28.21	28.25	28.22	27.23	25.9	25.34
-65.5	36.07	35.86	35.84	35.84	35.81	35.76	35.6	35.27	35.15	34.94	34.44	34.25	34.04	33.98	34.15	34.03	34.16	34.57	34.42	34.36	34.61	34.9	34.56	34.22	34.36	34.01	33.55	33.67	34.33	34.64	34.32	34.37	34.48	33.89	33.51	33.59	34.22	34.51	33.88	33.17	33.06	33.6	33.5	32.69	31.74	31.25	31.37	31.85	31.54
-64.5	37.8	37.62	37.58	37.41	37.34	37.23	36.99	36.59	36.47	36.09	35.72	35.55	35.25	35.44	35.53	35.58	36.5	36.48	36.48	36.79	36.88	36.43	36.06	36.3	36.11	35.96	36.25	36.68	36.42	36.08	36.36	36.22	36.04	36.31	36.65	36.86	36.27	35.73	36.13	36.62	36.62	36.11	35.69	35.63	36.12	36.03	35.29	34.83	34.95
-63.5	39.53	39.4	39.37	38.96	38.91	38.75	38.45	38.23	38.15	37.66	37.61	37.53	37.41	37.45	37.24	37.97	38.13	37.92	38.23	38.56	38.42	38.47	38.75	38.55	38.38	38.47	38.47	37.94	37.9	38.42	38.29	38.48	38.77	38.93	38.59	38.07	38.98	39.73	39.28	38.83	38.65	39.01	39.29	39.2	38.61	38.59	39.15	39.22	38.87
-62.5	41.95	41.86	41.79	41.37	41.32	41.05	40.71	40.58	40.38	39.94	39.68	39.35	39.31	38.98	39.07	39.78	39.61	39.95	40.2	40.27	40.42	40.79	40.45	40.31	40.24	40.2	39.87	40.67	41.17	40.82	40.79	40.9	40.88	40.55	41.17	42.31	41.9	41.51	41.47	42.04	42.37	41.81	41.52	41.57	41.63	41.64	41.64	41.63	41.95
-61.5	43.82	43.7	43.55	43.14	43.06	42.8	42.47	42.29	42.16	41.89	41.64	41.55	41.78	41.85	42.77	42.64	42.62	42.86	42.78	42.39	42.47	42.05	42.09	42.47	42.46	42.49	43.49	43.44	43.03	43.18	43.44	43.6	43.77	44.68	44.53	43.84	44.25	45.03	45.63	45.03	44.71	44.61	44.64	44.51	44.4	44.45	44.58	44.69	44.67
-60.5	45.86	45.74	45.52	45.12	45.02	44.85	44.74	44.63	45.12	45.14	45.44	45.84	45.6	45.51	45.44	45.07	44.93	44.77	44.39	44.44	44.36	44.63	45.27	45.51	45.29	45.92	45.47	45.29	46.09	46.85	46.92	47.21	47.5	46.7	46.7	47.94	48.44	48	47.65	47.95	47.77	47.98	47.85	47.76	47.61	47.61	47.82	48.1	48.17
-59.5	49.48	49.32	49.15	48.92	48.76	48.57	48.54	48.51	48.57	48.29	48.26	48.1	47.74	47.65	47.34	47.19	47.11	46.85	47.23	47.49	47.41	47.71	47.8	47.44	48.27	48.05	48.55	49.66	50.13	49.71	50.15	49.94	49.65	50.2	50.86	50.45	50.15	50.59	50.86	50.65	50.68	50.72	50.88	50.83	51.15	51.25	51.08	51.29	51.56
-58.5	51.98	51.86	51.73	51.57	51.37	51.16	50.99	50.87	50.69	50.48	50.47	50.33	50.61	50.81	50.71	50.68	50.51	50.35	50.16	49.6	49.64	49.88	49.77	50.98	51.18	51.92	52.87	52.79	52.39	53.31	53.44	53.59	53.74	53.32	52.44	52.8	53.12	53.1	52.92	53.04	53.04	53.07	53.27	53.37	53.05	53.26	54.02	54.55	54.71
-57.5	54.31	54.27	54.3	54.28	54.17	54.03	53.9	53.84	53.8	53.84	53.98	53.93	53.92	53.61	53.56	53.42	52.98	52.8	52.24	52.15	52.94	52.92	53.89	53.9	54.09	55.08	55.16	55.39	56.38	56.45	56.4	56.28	55.61	55.39	56.06	55.76	55.57	55.33	55.22	55.01	55.54	55.53	54.84	54.95	55.57	56.06	56.1	56.25	57.35
-56.5	57.18	57.19	57.47	57.54	57.51	57.55	57.44	57.32	57.09	56.89	56.61	56.39	56.12	55.85	55.98	55.81	55.92	55.79	55.97	56.36	55.92	56.19	56.07	56.04	56.9	57.27	57.81	58.43	58.29	58.46	58.48	58.16	58.53	58.74	58.17	58.26	58.49	58.6	58.65	58.61	57.55	57.24	57.96	58.15	57.6	57.76	58.81	59.28	59.15
-55.5	59.59	59.56	59.75	59.73	59.78	59.77	59.69	59.58	59.33	59.23	58.93	59.08	59.14	59.47	59.38	59.28	59.32	59.08	58.93	58.48	58.37	58.42	58.37	59.16	59.51	59.86	60.16	59.89	60.42	60.86	61.04	61.79	61.28	60.77	61.32	61.62	61.86	62.28	61.5	60.94	61.5	61.46	60.33	60.12	60.97	61.14	60.65	61.06	62.18
-54.5	61.95	61.94	62.04	62.03	62.21	62.26	62.54	62.6	62.61	62.77	62.68	62.37	62.01	61.82	61.51	61.42	61.12	61.07	60.99	61.13	61.74	61.64	62.11	62.05	61.85	61.88	61.8	62.72	63.43	63.75	64.42	63.83	64.19	65.32	65.09	65.29	65.23	64.73	65.13	65.59	64.55	63.69	64.52	64.32	63.4	63.45	64.37	64.64	63.98
-53.5	65.38	65.36	65.54	65.47	65.45	65.42	65.93	65.91	65.85	65.55	64.84	64.32	63.69	63.37	63.3	63.22	63.16	63.59	63.83	64.68	64.28	64.42	64.39	64.24	64.5	64.72	65.47	65.69	65.97	66.53	66.52	67.59	68.51	68.1	68.53	68.06	68.57	69.36	68.94	67.74	67.94	68.24	67.44	66.96	67.51	67.56	67.21	67.86	68.65
-52.5	68.61	68.61	68.67	68.5	68.27	68.1	68.24	68.08	67.92	67.61	66.94	66.68	66.4	66.35	66.36	66.2	66.62	66.57	66.8	66.46	66.47	66.79	66.79	67.4	67.48	68.01	67.88	68.28	68.84	69.34	70.6	70.86	70.83	71.4	71.21	72.03	72.2	71.61	71.45	71.7	71.14	70.7	70.92	71.09	71.04	71.5	72.03	72.04	72.04
-51.5	71.73	71.8	71.88	71.69	71.38	71.2	70.95	70.74	70.61	70.44	70.24	69.73	69.3	69.06	68.79	68.78	69.04	69.09	69.23	69.45	69.92	69.81	70.21	69.83	70.1	70.11	70.81	71.5	72.07	72.92	72.81	73.49	74.19	74.52	74.98	74.42	74.04	74.38	74.34	73.91	73.94	74.15	74.3	74.8	74.79	75.12	76.09	76.59	76.88
-50.5	75.39	75.51	75.8	75.55	75.12	74.79	74.47	74.07	73.74	72.96	72.4	71.6	71.15	71.01	70.9	71.32	71.51	72.68	72.9	73.04	72.56	72.35	72.02	72.24	72.5	73.18	73.54	73.93	74.82	74.75	75.87	76.32	76.91	77.31	76.72	77.03	77.22	76.8	76.51	76.37	76.56	77.53	77.59	77.68	78.92	79.72	79.59	79.89	80.27
-49.5	77.2	77.27	77.39	77.04	76.63	76.21	75.95	75.64	75.4	74.71	74.24	73.88	73.84	73.74	73.52	73.46	73.78	73.96	74.15	74.19	74.2	74.16	74.57	75.16	75.53	75.66	75.71	76.62	76.93	78.33	78.42	78.83	79.1	79.14	79.71	79.55	79.22	79.13	79.15	79.63	80	79.78	80.96	82.21	82.01	82.18	82.93	82.55	82.1
-48.5	78.49	78.47	78.42	77.99	77.71	77.21	77.11	77.15	77.05	76.9	76.55	76.24	75.83	75.49	75.09	74.85	74.83	74.89	75.11	75.42	75.72	76.11	76.82	76.99	77.37	77.54	78.38	78.79	79.8	79.87	80.56	80.85	81.48	82.15	81.87	81.64	81.56	81.81	82.26	81.9	82.28	83.63	83.95	84.25	85.13	85.22	84.64	84.58	84.71
-47.5	79.13	78.98	78.8	78.4	78.22	77.77	77.54	77.39	77.33	77.28	77.29	77.15	76.9	76.61	76.38	76.24	76.09	76.49	76.7	77.05	77.14	77.72	77.92	78.52	78.83	79.48	79.66	80.43	80.69	81.86	82.31	83.29	83.65	83.87	84.31	84.42	84.82	84.66	84.34	85.38	86.06	86.17	87.1	87.54	87.65	87.74	87.74	87.43	86.87
-46.5	79.49	79.39	79.28	79.09	78.86	78.45	78.05	77.89	77.79	77.81	78.05	78.25	78.4	78.74	78.82	78.93	79.08	78.95	78.82	78.49	78.87	78.99	79.68	80.05	80.79	80.8	81.17	81.15	82.25	82.86	84.33	84.67	85.46	86.24	86.63	87.2	86.99	87.64	88.83	88.88	89.78	90.14	90.88	91.95	91.61	91.52	91.46	90.61	90.12
-45.5	80	80.01	80.01	80.07	79.87	79.49	79.06	78.99	79.07	79.64	80.05	80.66	80.84	81.1	81.29	81.02	81.2	80.96	80.8	81.09	81.24	81.71	81.83	82.44	82.29	82.77	82.87	84.26	84.75	86.26	86.27	87.34	88.46	89.63	90	89.95	91.84	92.77	94.1	94.4	94.77	97.41	97.45	96.14	97.09	96.67	94.74	94.7	94.08
-44.5	81.62	81.89	82.09	82.23	82.12	81.88	81.54	81.43	81.3	81.55	81.8	82.13	82.72	82.92	83.27	83.39	83.35	83.41	83.4	83.43	83.58	83.53	84.51	84.62	86.03	86.52	88.09	88.2	89.45	89.66	91.82	92.89	94.84	94.53	95.55	98.5	99.31	101.6	101.1	103.5	106.3	104.7	104.8	105.5	102.9	101.1	101.2	99.42	97.64
-43.5	83.34	83.64	83.89	83.98	83.79	83.49	83.08	83.02	83.01	83.25	83.63	84.11	85.03	85.53	85.84	86.35	86.32	86.01	85.6	85.18	85.44	86.56	87.44	89.83	90.22	92.38	92.69	94.57	95.87	98.79	99.4	101.6	101.3	104.9	107.2	109.3	110.8	111.4	116.1	115.9	114.2	115.2	114.5	111.8	110	108.9	106.3	104.4	103.5
-42.5	85.03	85.34	85.59	85.72	85.55	85.27	85	85.18	85.5	85.95	86.51	87	87.47	87.78	88.04	88.35	88.35	88.2	87.89	88.56	89.17	91.45	92.71	93.88	96.16	96.94	100.4	102.4	106	106.9	109.3	110.6	117	118.4	121.6	121.2	124.5	128.3	126.4	125.5	125.3	123.8	120.8	118.5	117.4	114.6	112.1	110.6	108
-41.5	86.79	87.03	87.21	87.4	87.39	87.35	87.62	87.79	87.86	88.15	88.47	88.77	89.27	89.58	89.98	90.73	91.19	91.77	92.63	93.19	93.96	95.95	97.63	99.07	103.6	106.7	109.2	113.6	113.1	118	121.8	128.7	130.9	134.6	134.6	140.4	140.8	138.4	137.1	135.7	133.3	129.9	127.7	126.1	122.3	119.1	117.2	114.2	112.3
-40.5	88.5	88.71	88.89	89.14	89.17	89.13	89.32	89.44	89.53	89.89	90.29	90.91	92.08	92.86	93.39	94.38	95.37	96.06	97	97.38	98.33	102	104.7	108.6	113.3	116.3	118.8	122.1	128.3	133.3	142.7	142.2	147.5	150.7	156.3	154.1	152.1	149.2	147.6	143.9	138.9	136.5	134.4	130	126.5	124.2	120.2	117.7	116.3
-39.5	90.4	90.61	90.81	91.16	91.27	91.3	91.42	91.59	91.81	92.45	93.34	94.09	95.14	95.63	96.1	97.36	98.48	99.53	101.7	104.7	107.6	112.5	116	118.3	122.9	126.4	130.6	141	147.3	152.1	158.3	163.7	169.4	174.7	169.6	166.9	163.5	160.8	154.8	149.2	146.1	142.3	137	134	131.4	127	124.2	122	118.4
-38.5	93.75	93.91	94	94.1	94.12	94.14	94.28	94.27	94.2	94.66	95.2	95.82	97.02	97.78	98.71	100.7	102.6	105	110	113.4	116.3	121.7	125.1	128.1	138.2	146.2	152.9	162.8	165.8	170.9	184	191	193.5	189.6	184.8	181.6	175.8	168.5	161	156.7	150.6	144.8	141.2	137.9	133.9	130.5	127.8	123.9	121.2
-37.5	95.94	96.19	96.33	96.39	96.44	96.44	96.48	96.45	96.39	96.66	97.12	97.92	99.67	101.1	102.4	105.5	109	112.4	118	121.3	124.6	132.3	138.1	146.2	158.9	166	171.9	183.7	194.1	207	220.3	217.1	212.3	209	203.6	196.5	184.7	177.2	171.5	161.8	155	148.3	145.2	140.4	136.6	134.4	129.9	126.1	123.8
-36.5	98.04	98.46	98.75	98.93	99.14	99.25	99.4	99.6	99.91	100.8	101.7	102.2	103.1	104.3	105.9	110.2	114.3	118.5	126	133.4	141.5	153.5	162.2	168.4	179.8	186.8	197.2	220.3	236.4	243.3	249.9	243.7	243.6	236	222.9	208.9	196.9	188.7	179.5	166.7	160	154.3	147.1	143.3	139.8	136.3	132.2	129.8	125.1
-35.5	101.6	102.1	102.5	102.7	103	103.1	103.7	104.3	104.6	105.2	105.4	105.5	106.4	107.7	109.9	116	121.9	128.7	142.7	153.3	162.6	177.4	185.5	192.3	212.6	233	249.2	274.9	277.9	280	288.7	287.3	278.7	259	240.9	228.5	211.3	197.8	185.6	173.5	166	158.6	151.2	147.5	142.4	137.9	134.2	131.4	127.9
-34.5	104.5	105.1	105.5	105.7	105.8	106	106.9	107.5	108	108.7	109.1	109.9	112.7	116.2	119.8	127.9	135.4	143.3	159	170.9	182.5	203.6	218.3	236.2	268.9	285.8	300.7	328.3	333.9	350.2	353.3	335.3	310.8	284.3	265	246.1	220.5	205.7	194.3	180.7	170.6	162.4	154.4	149.1	144.6	139.5	136.5	133.7	130.1
-33.5	107.6	108.2	108.6	108.8	109	109.3	110.9	111.9	112.7	114.1	115.8	117.6	121.6	125.2	129.1	138.1	146.6	155.7	175.7	192.7	211.6	236.9	256.7	275	305.8	329.2	357.6	408.5	435.6	436.9	416.9	383.5	357.1	321.5	290.5	259.9	229.9	215.1	201.7	185.4	175.1	166.7	157.7	151.7	147.4	141.1	137.8	134.6	130.7
-32.5	111.5	112.1	112.4	112.6	113.1	113.9	115.6	116.9	117.9	120	122.1	124.2	128.9	132.6	137.4	148.6	159.9	172.6	198.2	214	227.2	250.1	271.5	294.6	337.8	382	427.2	505.8	524.6	519.3	492.8	455.5	421.1	355.1	311.4	275.8	243.9	225.8	208.5	190.5	180.7	171.1	161.5	156.1	150.6	143.8	139.4	135.6	131.2
-31.5	113.5	113.9	114.2	114.7	115.6	116.7	119.2	120.9	122.4	125.6	128.6	132	139.5	145.4	151.3	164.6	178.3	193.2	216.2	228.8	240.4	263.6	287.1	313.4	370.7	421.6	472.3	558.7	601.3	634.8	619.3	557.9	481.3	387.7	337.3	297.2	256.9	235	216.7	198.5	187.6	176.5	167.4	161.5	155.4	147.7	143	138.1	132.1
-30.5	115.4	115.6	115.7	116.8	118.3	120	124	126.7	129.6	135.1	139.9	144.4	150.5	155.5	161.4	176.6	190.9	206.1	230.1	244.9	263.1	297.5	328.6	362.4	426.1	472.7	521.8	613.6	680.2	735.2	726	641.3	548.1	436.3	373.3	318.1	269	246.3	228	207.9	195.8	186	177.2	168.8	161.4	152.7	147.6	142.2	134.1
-29.5	117.8	118.2	118.6	120.5	123.3	126.5	132.5	136.2	139.7	144.9	148.2	151.5	157.3	162.8	169.9	188.5	205.1	222.1	248.4	271.1	292.3	331.6	366.4	404.6	486.9	555	630	715.2	772.6	815.1	819.1	736	638.5	483.4	401.4	337.3	285.7	262.2	240.3	217.6	206.3	197	185.4	177	170.7	161.2	153.2	145.7	135.9
-28.5	119.6	120.7	121.9	125	128.8	132.7	139	142.8	146.3	151.8	155.2	158.4	165.7	175.3	186.8	211.6	230.6	249.1	274.2	294.5	316.7	361.3	405.1	456.6	571.3	663.9	735.4	818.1	860	902.6	929.2	832.1	704.8	514.2	425.9	358.8	303.8	275.3	251.4	230.3	218.3	205.9	193.4	186.5	179.8	168.8	159.4	149.6	138.2
-27.5	121.8	123.6	125.7	130.5	135.5	140.5	147.4	151.4	155.2	161.1	165.8	170.9	181.3	194.2	209.2	237.1	253.5	269.3	293.5	316.9	345.7	406.8	459.7	518.7	634.5	722.1	807	913.8	963.3	1007	982.5	861.7	724.9	534.8	448.4	377.3	315.2	285.7	262.2	238.6	224.8	212.7	202.1	196.2	187.6	175.6	166.1	155.3	141.4
-26.5	126.7	130.1	134	141.2	146.7	152.1	158.8	162.8	166.6	173	178.2	183.8	197.9	213.8	231.2	262.1	278.2	293.4	318.7	347.4	380.1	440.9	492.9	550.9	663.9	762.2	865.9	988.2	1021	1035	976.3	859.3	717.6	531.8	449.2	381.9	321.6	292.8	268	242.7	229.5	218.6	210.3	203.4	196.7	184.1	172.8	161.7	145.7
-25.5	133.3	137.6	142.4	150.7	156.3	161.6	167.9	171.9	176	184.2	191.1	198.8	220.1	245.9	273.6	305.1	317.6	329.3	352.1	374.7	401.7	460.8	514.2	574.4	682.4	775.3	867.8	969.5	992.5	1002	926.5	796.9	656.8	500.5	435.7	379.2	323.1	294.7	269.6	245.3	234.1	225.3	219.2	212.5	206.8	192.5	180.9	168.9	151.4
-24.5	141.1	146.4	152.2	161.7	167.7	173.2	179.9	185.2	191.1	204.2	216.8	231.8	263	289	314.4	340.8	348.6	355.9	374.4	395	420.6	476.3	524.5	576.3	664.1	737.9	820.6	909.7	924.9	911.4	800.2	697.6	595.9	474	416.8	365.6	319	293.9	270.5	247.9	239.4	232.4	229.5	224.8	219.6	205.8	191.4	176.8	155.5
-23.5	157.6	164.5	171.5	181.9	188.5	194.6	202.9	211.1	220.4	236.6	249.5	263.8	295.3	321.4	346.2	369.7	376.9	383.8	401.1	419.4	443	487.2	523.8	565.3	633.4	689.3	749.5	785	769.6	749.4	676.2	618.4	545.2	449.6	399.9	356.7	315.3	292.3	271.1	252.1	246.7	241.4	241.9	238.8	233.7	218	202.7	184.7	158.5
-22.5	173.5	181.1	188.6	199	205.7	212	222	231.5	241.9	260.7	276.3	293.4	328.6	360	390.8	413.5	418.4	423.1	437.6	451.8	466.8	498.9	525.2	555.3	598.3	624.4	645.5	652.4	655.9	649.8	600.9	555.5	501.2	433.7	391.8	352.9	312	289.9	270.5	256.6	254.2	253.1	258.7	256.2	247.6	229.6	212.8	192.5	160.9
-21.5	190.7	199	207.1	217.8	225	232.4	245.8	257.9	271	294.9	316.2	339.9	383.4	413.6	438.5	452.1	455.1	457.8	467.5	476.5	488	512	529	546.5	566.4	575.9	585.5	589.2	586.2	576.6	543.5	514.7	482.6	431.3	392	353	309.4	287.4	269.5	260.4	261.4	265	273.6	270.1	264.2	243.3	222.3	200	163.1
-20.5	219	227	234.5	245.4	253.5	262.5	280.1	295.1	311.4	340	362.7	386.6	428	452.3	472.5	483.1	486.5	491.3	499.9	506.4	514.4	530.4	540.4	549.8	561.7	566.6	568.5	557.2	543.3	530	513.4	498	478.6	434.9	396.1	357.8	311.3	288.5	270.5	264	267.9	273.9	284.2	282.8	278.2	253	229.6	203.9	164.2
-19.5	240.1	247.5	254.6	266.3	275.3	285.3	305	321.5	339.2	370.7	397	425.3	470	492.1	512.1	528.4	535	537.9	539.2	539.9	541.8	548.8	554	559.2	565.8	568.4	568.8	558.5	545.8	532.3	513.4	499	482	444.9	409.6	371.9	321.2	294.3	273.7	267.7	272.6	279	289.7	289.6	283.4	255.1	228.8	200.8	162.2
-18.5	261.2	268.5	275.9	289.1	299.7	311.7	334.9	354.5	375.8	411.7	442.8	476.5	521	541.1	555.9	572.6	574.7	573.7	568.5	565.1	563.1	567.5	571.2	575.6	584.7	587.8	588.9	582.9	567.9	549.5	523.5	507.4	492.3	462.3	428.2	389.6	336.6	306.3	282.6	272.9	276.1	281.7	290.4	286.1	276.6	242.7	217	191.6	158.1
-17.5	290.8	299.1	307.8	322.6	335.6	350.3	377.5	400.2	424.1	460.6	487.6	514.8	548.4	566.9	584.2	603.7	605.2	603.3	596.5	593	591	595.4	600.8	606.9	609.9	606.8	603.2	595.7	583.8	569.2	544.1	528.3	511.5	480.5	445.7	407.6	355.1	324.3	297.7	279.3	278.5	281.6	284	274.6	261.6	227.3	200	177.7	153.3
-16.5	310.5	319.9	329.7	346.2	361.2	377.9	407.3	431.1	456	492.6	518.6	544.2	573.2	592.3	612.6	639.1	646.2	647.9	640.1	636.9	635.8	642.6	643.9	642.1	636	625.3	615.4	603.4	592	579.2	555.8	537.3	518.5	486	455.5	422.5	370.9	337.7	308.3	285	280.2	278.7	273.2	261.9	246.5	215	193.1	171.4	151
-15.5	330.1	340.6	351.9	370.8	388.6	408.4	441.3	468.2	496.1	536.2	563.3	590.6	619.7	640.2	661.9	687.4	691.6	690.8	683.7	681.2	680.4	687.9	687.3	683.6	670.1	652.4	636.5	606.2	587.7	571.4	550.1	532.7	514.7	481.3	451.5	419.5	369.2	337.1	308.6	285.7	279	273.4	262.5	250.1	235.6	208.9	190.7	173.1	151.7
-14.5	359.4	371.4	384.3	407	428.8	452.5	490.6	522.1	555.3	604.2	637.3	667.2	701.9	714.4	724.5	737	735.1	730.6	724.5	726.2	731.1	745.5	748	746.4	734	711.3	679.1	625.7	593.1	566.6	540.4	520.2	498.3	458.3	429.7	400.4	357	329.6	303.8	281	273.2	266.8	254.2	241.4	226.9	206.2	191.4	176.1	155
-13.5	382.4	396	410.4	436.2	460.6	486.8	528.5	562.6	598.6	653.9	691.8	728.7	778	793.1	799.7	797.1	792	789.5	793.2	802.9	814.5	835.9	837.2	833	808.3	770.2	726.8	654.4	606.2	566.6	529.3	504.2	477.5	436.2	410.5	384.7	345.7	320.6	297.1	276.1	267.3	259.7	245.5	233.4	220.6	202.6	190	176.1	156.2
-12.5	405.5	421.3	437.8	467.5	495.4	525.6	572.8	611	651.7	717.5	765.7	814.8	893.1	926	942.2	914.7	890.4	868.4	863.2	873.3	886.9	909.2	904.5	892.9	860.5	819.7	773.3	691.3	633.4	578.8	521.6	489.2	459	417.6	393.7	370.7	337.5	315.2	294.1	272.4	261.6	251.7	235.6	223.6	210.9	194.5	182.8	170.8	155.4
-11.5	434.8	455.6	476.9	512.7	546.1	582.3	638.4	680.4	724.5	798.2	856.5	917.1	1009	1047	1063	1018	979.2	946.5	931.4	937.2	948.8	972.3	967.4	953.7	910.3	862	808.5	719.4	654.2	592	522.4	483.1	447.3	403.5	379.8	358.1	331.1	311.5	291.7	266.4	253.2	241.7	225	211.7	199	181.3	171	162	151.9
-10.5	452.4	476.9	501.9	541.6	578	617.6	679.8	724.8	771.3	847.8	908.7	971.9	1067	1113	1141	1111	1073	1038	1019	1027	1038	1051	1038	1015	954.1	893	827.8	731.2	667.3	605.4	528	482.2	441	395.7	371.8	350.9	328	308.7	288.3	259.4	243.7	229.7	211.7	198.6	184.5	167	158	150.7	145.1
-9.5	468.9	497	525.7	569.8	609	651.9	721	770.6	821.4	902	965.8	1031	1121	1169	1210	1230	1214	1192	1157	1142	1131	1119	1091	1056	982.8	916.7	846.7	746.4	682.7	621.3	539.5	490.5	447.1	401.5	377.1	355.5	330.1	307.6	284.5	252.3	234	217.3	197	184.1	170.9	154.9	147.5	141.4	138.3
-8.5	491.6	522.9	555.8	605.9	646	689.2	760.2	812.8	866.8	951.8	1018	1086	1184	1248	1306	1358	1347	1322	1268	1238	1213	1181	1139	1092	1010	943.2	873.6	773.1	707.3	643.6	557.7	507	460.7	413.4	387.4	363.6	333.6	307.7	281	245.1	223.9	204.5	182.7	170.6	159.5	146.9	141	136.9	134.4
-7.5	513.1	543.8	576.6	628.6	669.3	712.2	780.4	832.9	887.7	975.9	1045	1117	1230	1309	1384	1454	1454	1437	1377	1337	1302	1253	1202	1146	1056	989.7	923.3	827.6	749.7	671.1	573	519.9	472.9	424	396.7	371.3	336.5	307.4	277.5	237	212.8	192.1	173	163.1	153.8	144.1	139.9	136.5	134.1
-6.5	537.3	566.7	598.5	651.2	692.6	735.4	800.5	852.1	907.1	998.3	1070	1146	1281	1383	1478	1564	1576	1570	1514	1467	1418	1340	1276	1211	1118	1050	980.1	872.6	782	690.8	582.4	528.3	481.2	430.8	402.1	375	335.9	303.7	270.3	224.6	201	181.9	168	160.4	153	145.2	141.7	138.9	136.4
-5.5	576.8	604.6	634.2	684	724.2	765.8	827.7	876	927.2	1011	1076	1148	1290	1405	1514	1616	1639	1642	1595	1542	1484	1395	1331	1267	1180	1111	1036	910.8	807.6	706	589.9	534.3	486.3	433.2	401.3	370.9	328.1	293.8	258.7	213.7	193.2	177.1	167.2	161.5	155.8	149.2	145.9	143.3	141.2
-4.5	604.2	632.6	662.5	710.4	748.2	787.1	844.5	889.4	936.6	1012	1076	1148	1288	1397	1502	1602	1630	1642	1611	1566	1516	1434	1377	1320	1243	1174	1097	948.2	829.9	715.7	596.8	539.8	489.7	432.4	395.6	359.9	312.7	279.6	247.2	207.7	189.6	175.8	168.2	163.7	159.3	154.1	151.6	149.6	148.2
-3.5	631.4	660.7	691.1	737.6	772.6	808.1	860.2	900.4	941.8	1007	1073	1148	1285	1381	1471	1556	1585	1601	1585	1554	1517	1457	1414	1370	1300	1232	1152	987.2	852.9	726.5	607.6	548.9	495.8	433.7	392.1	351.6	301.1	270.7	241.5	207.3	190.6	177.6	170.3	166.5	162.9	159.6	158	156.7	156
-2.5	670.3	699	728.3	771.7	802.1	832	874.1	902.5	929.5	979.8	1049	1129	1255	1328	1393	1457	1484	1504	1508	1494	1475	1444	1421	1394	1340	1276	1199	1036	894.9	759.9	630.3	565.9	508.6	445	398.4	352.1	297.5	268	240.9	210	194.4	181.7	173.5	169.5	166.1	163.4	162.7	162.4	162.6
-1.5	695.4	722	748.8	788.4	815.9	842.5	877.5	898.9	918.4	958.3	1020	1091	1198	1263	1322	1385	1414	1438	1452	1448	1440	1423	1409	1392	1353	1300	1233	1082	944.7	807.9	664.4	594.4	534.1	472.2	420.4	367.6	307.9	275.5	246	215.5	201.2	189.3	179.5	174.8	170.7	167.9	167.7	167.9	168.9
-0.5	719.8	744.3	768.6	804.1	828.9	852.8	882.2	897.5	910.5	938.7	989.1	1047	1134	1192	1248	1313	1346	1374	1396	1400	1401	1394	1386	1377	1351	1311	1257	1126	999.3	868.7	712	637.6	576.1	514	455.4	395.3	329.4	290.3	254.6	221.9	208	196.9	187.4	182.2	177.8	174.2	173.9	174.1	175.3
0.5	760.6	784.5	807.9	840.2	863.9	887.1	914.8	923.4	927.5	935.8	968	1008	1077	1127	1177	1241	1277	1310	1342	1352	1357	1353	1346	1337	1319	1289	1248	1143	1037	922.7	765.8	688.3	622	542.8	476.1	410.5	340.8	300.1	263.2	229.6	216.2	205.7	197.2	192.1	187.4	182.9	182.5	182.8	184.9
1.5	801	824.5	848	882.2	907.1	931.7	960.2	965.9	964.9	956.7	974.8	1002	1058	1101	1145	1203	1241	1276	1313	1325	1331	1322	1309	1295	1272	1246	1211	1122	1031	931.6	785.1	702.4	625.7	525	457.3	394.6	330.7	295.6	264.4	236.4	225	215.8	207.8	203.7	199.7	194.2	193.2	193.3	196.1
2.5	843.6	867.1	891	927.5	953.9	980	1010	1014	1009	985.4	988.7	1002	1044	1079	1116	1171	1210	1247	1289	1303	1309	1294	1275	1253	1222	1195	1162	1085	1007	922.3	790.8	703.8	617.2	496.7	428.8	369.8	313.8	285.9	262.8	244	235.5	228.2	220.7	216.9	213.1	208	206.3	205.4	208.1
3.5	902.8	928.6	954.1	990.4	1016	1043	1081	1089	1084	1039	1016	1003	1015	1039	1067	1119	1159	1199	1246	1261	1267	1243	1214	1184	1144	1118	1089	1028	966.6	900	791.5	706.8	617.6	484.4	415.4	356.8	304.1	281.6	264.3	252	245.5	239.5	233	229.9	226.8	222	219.7	217.8	218.9
4.5	934.4	963.8	991.7	1027	1050	1076	1116	1124	1117	1053	1012	980.8	971.4	984.8	1005	1050	1085	1122	1171	1189	1197	1173	1140	1105	1058	1028	995.9	946.3	907.8	866.5	794.3	725.1	646.9	512.9	438.2	373.4	313.1	290.9	274.9	262.6	255.8	249.5	244.8	243.4	242.2	238.9	236.2	233.7	233.4
5.5	960.3	993.4	1024	1060	1082	1106	1144	1148	1135	1054	998.1	952.5	926.7	932.2	945	981.8	1013	1045	1093	1111	1119	1097	1064	1030	983.5	950	915.9	869.8	841.3	816	784.7	750.4	708.7	616.2	545.4	474.8	383	342.3	311.1	285	272.2	260.2	253.6	253	252.8	252	251	249.7	250.3
6.5	980.1	1015	1051	1100	1126	1148	1162	1148	1119	1027	960.2	901.5	857.3	849.9	848.7	863.6	887.4	918.2	971.7	997.9	1016	1005	978.2	949.6	909.5	876.1	842.1	802.4	784.6	771.6	762.9	755	747.6	723.9	687.1	639.5	524.7	449.9	382.6	328.3	300.7	277	262.8	261	260.7	261.5	261.9	262.3	264.3
7.5	975.1	1010	1046	1098	1125	1147	1149	1123	1085	1000	938.5	880.4	823.5	801.4	784.6	781.6	793.8	810.7	844.8	860	869.8	868.9	861.5	851.1	823.9	793.3	762.6	733.5	727.7	727.1	735.5	745.2	759.7	790.5	786.6	766.5	652.3	556.7	464	387	347.1	312.6	281.5	275.3	271.6	270.4	270.5	270.9	275.7
8.5	955.6	989.7	1025	1077	1107	1130	1128	1093	1047	967.8	910.8	855.7	794.9	765.9	742.2	731.3	736.4	744.1	758.7	763	764.3	763.4	755.1	744.5	722	700.1	679.6	667.7	672.6	681	697.6	717.2	740.7	798.2	811.6	805.4	705.3	608.5	516.5	434.8	396.2	358.7	313.9	302.6	298.4	290	282.6	279.2	284.2
9.5	870.1	899.7	930.1	983.1	1024	1059	1068	1027	973.1	888.6	841.1	798.6	750.1	721.8	698.8	685.1	684.6	685.4	681.9	678.4	675.3	677.6	675.1	669.9	654.3	639.2	627.1	628	638.4	650.6	665.2	676.7	694.4	744.6	770.3	780.5	712.4	628.3	548.3	472	440.7	410.9	370.9	362.1	352.7	333.6	318.5	303.6	305.4
10.5	790.5	817.2	844.8	896.1	936.8	973.5	988.8	956.5	911.7	837	796.4	760.7	719.3	692.3	668.1	648.9	640.8	631.2	611.6	601.4	594.3	594.7	596	596.2	591.7	587.9	586.5	598.1	612.6	627.5	640.6	642.2	644.6	666.4	686.9	702	677.7	618.6	557.2	492.8	471.1	456.3	438.5	430.5	420.9	397.2	378.3	361.4	354.4
11.5	706.4	730.3	755.9	805.1	844.8	881.5	903.6	882.5	850	788.8	754.4	724	687.8	662.9	640.8	621.8	610.9	598.8	576.9	562.7	550.6	544.1	542.5	541.5	542.8	544.1	548.1	569.1	586.6	602.4	614.2	613.4	612.2	619.9	629	635.4	628.1	592.3	551.5	504.8	493.8	490.5	490.6	490.9	490.9	473.9	458.3	444.3	429
12.5	584.3	602.2	622.2	662.2	693.6	722.9	745.5	736	718.4	682.3	658.4	637	619.3	609.3	600	590	580.4	568.8	550.8	539.6	530	521.1	516.3	512.3	511.3	511.5	513.8	529.8	548.7	565.7	579.8	582.1	583.2	588.2	593.3	596.7	591.2	568.6	542.8	513.7	510.2	511.7	515.8	518.6	517.4	511.7	504.3	492.9	484.7
13.5	514.4	528.1	543	572.5	594	613	625.7	615.7	600.1	575.8	561.6	550.3	545	541	538.1	537.9	535	532	523.7	516.7	509.3	498.9	492.9	488.2	485.8	485.1	485.9	495.9	505.3	516.9	533.5	542	551.7	564.1	569.6	573.9	572	557.6	542.5	525.2	524.7	528.5	529.1	516.2	500.9	496.3	498.2	501.1	506.6
14.5	453.3	463.3	474.1	494.7	508.5	520.2	526.4	519.4	509.9	499.6	496.9	495.4	499.4	500.2	500.9	503.6	501.9	499.7	495.3	489.9	483.7	470.8	463.1	457.2	456.3	458.8	460.6	469.8	479.1	489	505.2	515.2	526	543.5	551.1	556.9	557.8	551.3	545.9	540.5	542.1	545.6	538	511.6	483.7	477.4	481.2	485.6	493.3
15.5	395.9	401.6	407.9	419.8	425.5	429.1	427.5	423.1	419.1	422.6	430.4	440.6	454.4	461.9	468.5	475	477	477.9	477.3	471.9	464.5	449	439.2	431.4	429.5	431.6	437.2	449	460.1	471.9	489.5	501.2	512.1	528.3	536.4	543	547	547.6	550.2	555.3	559.2	561.5	547.8	516.6	486.2	481.1	480.2	477	473.8
16.5	368.4	372	376.4	386.3	391.2	394.3	392.2	387.7	384	390.9	401.8	413.7	430.5	440.9	450.4	457	457	456.6	457.1	452.8	446.1	429.8	419.7	411.7	413.7	419.2	427	444.8	459.5	473.4	486.7	497.5	506.8	520.7	527.8	533.5	539.1	545.7	555.5	568.7	574	575.4	556.9	524.6	497.3	498.3	499.3	493.9	487.9
17.5	344.3	346.4	349.8	359.3	365	369.1	368.1	363.9	360.8	370.1	383.5	397.7	417.9	432.2	445.8	454.7	449.7	442	434.6	431.2	426.3	409.2	400	395.3	403.8	414.3	426.4	450.7	472	492.8	504.5	505.8	507.6	516.5	522	525.9	535.3	548.7	564.7	582.1	585.2	581.8	552.1	527	511.3	522.6	526.6	529.3	527.9
18.5	319.2	319.7	321.9	331.7	338.6	344.1	344.4	340.4	337.6	348.7	364.7	381.8	405.6	423.1	437.9	445.9	437	425.3	415.1	416.4	419.3	411.6	402.9	396.2	402.5	414	427.4	456.3	482.9	509.7	526.5	524.2	519.1	518.5	520.9	524.4	541.5	562.1	582.6	595.9	593.4	582.4	543.4	530.4	531	552.2	562.5	570.7	574.4
19.5	310.5	309.8	310.6	318.6	325.2	330.8	332.5	331.3	332	346.7	361.1	375	391	401.3	411.6	417.6	410.2	398.8	392	402.9	416.8	421.6	416	410.3	410.5	418	428.6	460.3	491.2	521.4	540	537.3	533.2	530.1	528.1	529.7	553.8	578.2	598.3	604.6	595.8	579.6	550.9	553	563.6	585.2	597.3	604.4	614.3
20.5	305.4	304.3	304.2	309.7	315.3	320.4	323.7	325.7	330.1	348	361.7	373.7	384.7	390.7	394.1	386.5	373.3	361.9	366.6	392.6	422.3	440.6	434	427.1	419.7	424.4	433.8	467.2	498.5	528.5	551.6	550.9	550.9	547.1	546	547.9	573.5	593.1	607.4	606.1	592.1	576.9	569.4	584.5	599.6	617.9	627.3	633.8	645.4
21.5	305.9	307	308	308.5	307.8	307.4	310.9	317.6	327.1	349.6	361.8	371.4	378.7	383.4	386.7	380	373.3	369.3	380	408.2	438.9	464.8	461.8	451.5	432.7	432.8	440.8	480.3	516.2	550.3	577.1	579.3	577.8	570.8	570.8	575	594.4	606.1	614.3	610	597.3	586.7	593.8	608.1	619.7	634.9	646.6	657.1	672.1
22.5	304.9	306.4	307.4	305.6	300.8	296.1	297.7	306.6	318.8	342.9	355.1	365.5	380.2	389	394.8	392.3	393.7	397.2	408	432.6	462.1	489.2	492	487.3	457.8	450.8	453.5	496.9	535.4	572.9	608.9	620.5	622.8	604.7	601	605.7	614	617	617.2	610.8	604.3	605.5	616.8	624.7	634.2	647.8	659.1	671.8	687.8
23.5	303.9	305.1	305.8	302.1	294.9	287.9	288.7	299	312.7	338.6	354.4	370.6	396.6	414.4	430.7	443.8	455.2	466.9	477.2	490.1	500.8	518	521	517.3	490.8	482.7	483	521.5	558.4	595.1	633.1	648.5	659.9	649.9	642.9	636.1	622.3	613.4	604.7	603.7	606.3	615.1	631.8	637.9	642.8	654.8	667.3	680.6	698.2
24.5	306.9	307.2	306.3	300.1	293.8	288.4	289.7	299.2	312.2	340.5	362.2	384.2	418	440.1	459.3	475.6	490.7	506.9	524.8	539	553.3	563.9	559.3	552.6	527.9	520	525.1	559.5	591.6	620.8	655.6	673.7	689.9	689.4	682.3	664.2	625.2	604.4	584.4	584.2	597.8	613.9	635.5	643.4	650.2	660.8	674	688	708.2
25.5	312.3	313.1	312.6	307.4	304.3	303	309.2	321.1	337.1	371.2	398	425.2	460.3	479.2	495.1	509	521.9	536.2	556.7	570	583.4	593.3	593.7	589.5	578.7	572.1	569.5	593.2	623.2	654.9	693.2	710.1	724.8	728.9	721.5	698.6	625.4	592.3	566.2	566.5	583.3	606.7	636.6	649.9	660.4	673	686.4	699.7	720.8
26.5	317.6	319.3	319.8	317.5	318.3	321.1	331.5	344.6	361.3	396.1	422.9	449.3	483.6	504.6	522.5	534.6	545.1	559.2	589.3	601.4	610.5	614.7	612.9	609.7	603.1	604.7	608.3	628.8	655.9	689.4	734.8	755.3	765.3	775.1	751.6	712.4	618.1	576.6	551.9	560.1	580.6	602.6	637.2	655	669.8	685.4	700.5	716	743.4
27.5	322.7	326	329.8	338.4	347.8	358.8	376.8	390.4	404.7	428.9	449	469.9	499.8	518.2	535	551.6	567	586.6	622.1	638.2	646.8	639.8	633.8	627.7	620.5	623.9	632.1	658.9	693	729.6	771.3	779.7	781.1	785.6	758.9	709.4	609.3	576.3	562.4	570.3	592.5	613	641.4	657.6	673	692.8	712.5	733.1	763.4
28.5	328.1	332.9	339	353.9	367.1	381.1	400.8	413.5	426	444.5	461.3	479.1	507.3	527.4	547.4	573	592.8	615.3	652.2	669.1	678.3	669	660	651.4	642.8	642.7	649.5	675.2	711.1	753.2	801.2	800.2	792.1	769.6	727.9	678.6	608.3	598	599.9	605	614.3	628.6	649.7	662.4	674.3	697.5	723	750.8	782
29.5	333.8	340.3	348.7	367.9	382.7	397.4	416.1	427.2	437.8	453.4	468	484.2	514	541.5	571.2	612.6	641	669.2	698.8	702.7	702.5	684.2	674	666.2	661.1	663.5	666.6	686.9	716.9	750.4	805.8	812.7	807.1	763.8	728.7	692.6	643.3	632.7	632.1	634.4	639.6	644	656.8	667.7	679.1	707.1	739.8	770.5	797.5
30.5	337.2	347.3	359.3	381.9	397.2	411.5	427.2	436.9	446.6	462.3	475.4	490.6	523	556.3	593.4	646.6	680.9	712.2	735.9	735.2	723.5	696.3	683.8	674.2	667.2	667.4	669.5	682.4	706.1	733.2	779.1	787.4	792.2	769.3	737.4	708.3	670.5	660.7	651.7	639.2	640.8	648.9	663.4	678.5	696.5	735.5	759	786.6	787.4
31.5	331.5	343.4	357	381.9	399.2	415.2	430.9	439.3	448.1	466.7	485.8	507.2	545.3	582.1	624.2	683.6	713.5	735.6	741.4	730.9	716.9	695.5	684.4	675.2	668.6	667.2	667.2	673.8	681.2	692.4	731.2	744.9	741.6	735.2	726.1	714.9	669.8	648.9	634.7	630.5	636	647.1	672	693.5	717.5	744.3	758.4	769.2	707.5
32.5	322.4	335.1	349.7	377.5	397.3	415.7	432.4	440.4	448.7	469.9	493.4	520.7	568.7	613.8	659.2	712.4	729.3	736.8	729.7	719.9	708	692.4	682.6	673.8	665.1	663.6	662.5	666.1	668.2	668.7	675.2	680.4	690.9	704.8	698.3	686.2	651.5	632.8	619.8	621.1	632.7	652	686	709.8	731.7	732	708.8	681.7	616.1
33.5	308.1	315.9	327.6	357.9	382	404.2	422.8	431.9	442.6	470.6	499	528.9	576.1	614.8	653	695.8	704.4	705.6	697.9	694.8	694.6	687.2	678.2	667.9	653.4	647.5	645.9	653.6	658.5	662.9	666.8	667.9	668.3	680.9	679.6	667.2	630.7	618.9	619.9	633.1	648	663.4	697.6	720.8	731.3	683.9	631.5	597.3	525.6
34.5	316.5	318.4	324.1	347.2	367.2	385.1	399.6	408.4	419.9	452.9	481.7	511.9	557.2	593.8	628.3	666.7	675.1	676.5	671.3	669.5	670	669.2	661.3	652.3	638.8	633.9	633.7	647.2	656.3	664.3	667.2	666.7	666.5	676.8	674.4	666.6	644.6	641.6	638.2	647.7	662.8	678.5	703.9	704.3	695.1	630.1	576.4	524.4	478.9
35.5	328.9	326.2	326.8	341.9	357.3	371.7	385.1	395.8	409.1	441.1	466.9	492.1	529.4	556.8	584.9	614.8	622.5	628.4	640.5	648.1	653.9	653.7	643.3	630.3	616	618	624	642.3	650.1	655.4	659.7	659.1	649.5	655.3	663.9	675	659.4	649.7	648.4	657.9	661.9	662.5	677.6	673.4	639.4	580	529.4	488.7	478.2
36.5	336	337.7	340.8	351.6	360.8	370.1	383.3	393.7	405.1	428.4	451.2	474.2	510.3	536.9	561.9	585.2	590.7	594.8	608.3	622.5	635	635.7	626.1	613	603.7	607.6	616.4	632.5	636.3	629.6	619.9	606.1	603	616.5	619.7	618.7	629.3	630.1	623.1	622.8	630	625.2	610.1	583.4	565	535.3	490.1	481.6	490.7
37.5	328.3	334.5	340.6	351.2	358.8	366.3	377.1	384.1	391.2	407.2	425.4	447.4	486.3	514	538.2	559.3	567.6	575.3	592.2	601.7	607.7	601.8	593.9	590.7	592.5	597.8	605.1	613.2	604.6	593.6	581.7	561.5	537.8	534.1	549.6	561	552.7	558.4	567.9	579.2	552.5	544.4	529.7	500.8	484.4	480.3	474.3	486.8	503.9
38.5	316.9	327.1	335.7	345.8	352.6	359.3	368.2	373.3	378.1	392.2	410	430.5	464.2	484.7	504	526	539.2	554.1	576.6	584.5	586.6	577	571.2	569.1	576.3	584.3	591.5	594.5	578	561.6	540.4	528.6	517.1	503.8	494	491.5	500.7	488.7	494.2	495.9	495.5	466.6	448.8	444.6	441.4	450.7	470.1	499.3	523.2
39.5	294.7	307.1	317.5	328.3	334.8	340.9	348.3	352.7	358.8	375.7	396.1	418.4	449.9	467.2	482.2	504.2	518.9	533.6	550.6	557.9	559.7	553	553.8	555.3	559.9	561.9	564.5	569.6	562.4	552	531.4	516.1	503.9	489.9	481.9	470.3	463.7	459.8	456	446	434.3	427.7	413.2	409.9	421.6	450.6	472.2	495.4	530.4
40.5	275.9	288.7	300.2	315.1	324.5	333.4	343.2	349.3	356.6	374.9	392.5	410.4	432.4	446.6	459.9	484.8	502.9	518.4	529.2	524.8	519.8	518.4	524.9	536.5	542.9	543.6	544.5	546.7	547	543	527.6	515.3	493.3	482.9	477.5	479.8	478.2	475.8	463.5	452.7	446.6	419.6	406.7	403.5	416.5	432	463	494.8	505.9
41.5	255.1	268.2	281.4	302.1	316	328.8	342.2	350.7	360.5	379.2	393.7	405.9	416.7	426	438.1	463.9	481.1	497.3	506.2	501.3	496.4	494.4	498.6	503	515.3	521.7	526.4	532.4	528.2	527.2	520.5	512.5	499.2	489.7	489.2	492.7	501.3	508.6	514.9	506.5	472.4	447.6	427.1	404.4	406.5	423.5	444.9	452.9	463.6
42.5	228.6	239.4	253	281.8	301.9	320.3	340.1	354	368.1	386.4	395.7	403.4	411.3	421.2	432.7	453.4	463.5	469.6	467.6	468.4	469.7	478.7	485.6	494	501.7	504.4	510.2	512.5	515.1	510.7	507	502.4	499.2	496.8	497.8	505.8	516.8	524.7	522.8	513.1	502.5	464.3	419.3	407.2	409.3	415	418.7	428.5	448.5
43.5	225.3	233.1	244	269.5	286.5	301.3	319.8	338.6	358.2	383.5	394.3	402.5	411	419.7	429.4	443.1	447.8	450.8	455.9	458.4	466.6	476.7	482.5	490.9	492.7	498.4	499.2	498.3	497.7	496.4	493.7	491.7	489.2	492.6	496	499.4	505.6	509.7	514	500.5	467.4	434.8	426.6	422.2	424.6	427	430.8	434.6	436.4
44.5	225.5	230.6	238.4	258.9	271.7	283	299	317.5	338.7	366.4	376.6	388.3	402.3	408.6	417	423.3	426.3	435.7	445.3	458.9	469.2	473.7	477.3	477.8	484.1	484.7	488.7	485.6	482.9	480.5	480	479.8	480.1	478.6	481.3	487.3	488.2	490.4	485.8	477.2	462	449.4	438.5	435.1	439.1	439.6	437.6	429.8	424.7
45.5	224.5	228.9	234.4	246.4	253	259.2	266.1	276	296.8	328.1	344.1	365.2	374.6	386.1	399.4	405.6	423	435.7	452.2	465.7	471.1	470.9	467.2	458.6	451	454.7	456.1	467.4	467.6	468.4	466.2	467.8	469.4	468.9	468.2	467.6	472.4	474.2	473.2	468.8	463.7	452.6	444.4	441.4	439.9	430.9	420.2	416.9	409.4
46.5	221.1	225.8	231.7	243.3	248.6	254.6	258.3	260.2	268.2	273.4	281.5	301.4	316.8	349	364.7	387.9	409.1	425.8	445.8	453	457.8	454.3	443.5	439.3	432.3	430.8	437	437.8	447.7	449.4	453.1	450.1	450.3	453.5	455	457.4	455.9	458.5	462.1	458.9	450.9	444.5	440.4	429.3	418.7	414.9	406.8	396.1	391.7
47.5	217.7	222.6	229.1	240.4	245.2	253.5	256.1	258.4	262.5	266.3	277.2	286.6	299.2	319.9	337	368.7	383.3	414.8	425.4	442.4	443.1	440.8	433	421.1	417.9	416.9	419.1	425.7	425.1	428.8	428.8	433.6	433.6	433.8	437.6	439	442.7	442.7	439.9	440.9	439.2	428.2	417.7	414	405.4	393.7	388.6	385.4	378.9
48.5	214	218.1	225.3	233.3	239.3	251.3	256.7	266.5	270	273.7	280	285	299.5	308.1	332.8	346.9	374.1	390	409.1	417.9	427.3	428.1	425.3	418.1	411.3	407.9	409.1	410.5	413.7	410.9	411.7	410.2	414.1	418.1	416.4	418.2	419.7	422.3	424.7	418.1	413.5	412	403.2	391.1	385.9	382.7	374.7	371.3	371.1
49.5	210.6	213.9	221.2	227.4	235.2	245.3	251.4	263.2	267.3	277	282.3	292.5	299.7	307.9	324.1	338	360.7	372.4	392.9	401.1	408.8	411	410.9	409	404.4	399.4	396.5	394	392.8	396.5	395.2	395.5	394.3	392.9	398.2	397.4	396.9	397.7	397.9	399.6	395.2	386.1	382.5	379.7	371.7	366.7	365.9	360.9	357
50.5	206.7	209.3	216.4	220.9	230.9	238.6	245.8	257.1	261.6	270.9	274.5	285.5	289	303.2	309.6	329.7	336.7	361.3	369.6	387.7	389	395.2	393.2	391	389.4	388.4	385.8	382.5	378.2	374.6	376.6	377.3	377.9	376.8	371.8	374.6	376.7	374.9	375.7	374.9	374.1	372.8	365.7	360.8	360.2	357.3	353.2	352.1	350.7
51.5	199.8	200.3	205.4	208.6	220.4	225.8	235.2	242.1	251.4	258.7	266.7	275.8	284.5	293.6	301.7	314	324.3	332.8	342.8	354.2	370.3	370.8	377.4	372.9	369.5	365.1	363.7	364	364.8	363.3	359.4	358	358.4	358.6	359.6	355.5	353.5	356.7	357.4	357.6	356.3	355.5	352.9	348.9	344.9	343.8	344.1	342.4	342
52.5	192.3	192.7	198.1	200.2	209.4	212.4	225.7	230.1	244.6	248.6	262.6	266.5	279.4	283	296.4	298.7	310	311.4	322.2	322.4	331.4	338.6	339.5	348.1	348.5	348.7	344.6	342.7	342.2	343.8	346.7	345.9	343.5	344.3	343	344.7	344	341.1	342.3	345	343.1	339.5	336.6	335.5	333.9	332.2	332	331.4	329.9
53.5	184.9	185.8	191.9	193.5	201	203.4	217.3	220.7	236.8	242.6	252.4	254.7	261.9	265.5	270.3	274.7	280	289.7	293	305.3	304.2	313.8	317.1	318	323.4	325.3	328.9	328.7	328.9	329.3	328	331.1	333.6	332.1	334.2	333	333.4	334.3	333.2	331.2	331	331	327.2	322.9	322.6	322.2	320.3	320.3	321.7
54.5	177.6	179.3	186.6	188.2	196.4	200.5	209.4	213.8	223.4	233.4	237.8	244.6	245.8	251	249.7	256.2	254.8	261.8	265.8	270.1	281.9	284.3	296.9	299.8	302.5	308.2	308.1	314.5	317.8	318.1	319.6	317.4	318.3	322.2	321.9	324	325.6	324.2	325.3	326.8	324.9	322	319.6	316.4	311.5	309.7	311.9	312.5	310.1
55.5	172.4	174.4	182	183.7	191.3	196	200.1	205.4	208.7	217.2	217.3	223.7	224.8	230.2	232.7	235.2	239.3	240.7	248.2	247.8	254.8	261.2	265	277.9	282.3	290	297.3	296.9	303.1	306.5	307	309.9	308.4	306.4	309.2	311.3	312.6	316.9	317.7	318	320.3	318.2	312.8	307.7	305.2	303.6	302	302.4	304.9
56.5	166.9	169.3	176.4	178.9	184.2	190.1	191.2	197.7	198.3	205.2	207.5	210.6	213.5	214.7	218.9	218.6	220.8	220.7	226	234.9	234.2	245.8	249.7	255.2	268	272.1	278.9	287.8	288.4	293.2	295.1	293.8	296.4	298	295.5	297.3	300.3	301.3	303.9	306.5	302	301.2	304.4	302.7	299.6	298.1	298	297.1	292.9
57.5	158.3	160.8	166.1	168.9	171.6	176.7	176.8	182.8	183.3	188.6	195.2	196.1	204.6	203.7	207.5	209.2	207.9	209.6	208	212.4	219.5	220.7	236.9	239.3	246.6	260.2	263.4	268	278.7	279.9	283.9	286	284.1	283.4	286.1	284.4	283.5	283.6	285	284.1	288.4	289.3	284.9	286.7	290.2	289.9	286.3	284.1	285.6
58.5	152.5	155.1	159.5	162.9	164.2	167.9	168.5	172.5	174.7	175.6	180.6	181.6	187.3	191.3	193.5	198.5	199.7	200.5	201.2	200.7	205.5	210.1	211.3	227.2	230.4	238.9	253	257.7	259.7	269.8	271.4	273.8	276.7	274.6	270	268.6	267.5	267.6	267.9	269.8	269.1	269.5	272.7	273.6	270	270.7	275.2	275.9	274.2
59.5	146.9	149.7	153.3	157.7	158.3	160.8	161.5	163.1	166.3	165.4	170.3	173.2	172.6	180.3	179.6	185.1	190.5	190.2	193	194.6	196	202.5	207	208.7	223.2	225.4	231.9	245.1	252.5	252.7	259.9	260.6	259.1	261.5	262.3	258.3	254.6	254.2	254.9	254.7	255.9	256	255.2	254.6	258.4	260.8	260	260.9	262.2
60.5	140	142.7	145.4	150.6	151	153.4	149.3	148.9	149.8	149.8	154.8	161.8	161.8	167.5	172.4	172.9	180.5	183.8	182.8	188.5	189.9	193.2	200.6	204.8	206.1	218.9	221.1	223.5	235.2	242.5	243.2	246	248.8	245.2	244.2	247	246.4	244.3	242.3	242.9	241.8	243	244	245.3	245.9	246.1	248	249.1	249.3
61.5	135.5	138	139.7	145.4	145.2	147.7	143.2	142.7	140.7	138.8	139.4	143.9	147.9	148.8	162.1	163.1	167.9	175.7	178.6	178.8	186	186.2	189	195.6	199	199.8	211.6	214.8	214.7	222.4	227	228.3	229.7	235.5	234.2	229.5	229.9	232.6	234.1	232.1	231.3	232.2	232.7	232.9	234	235.6	236.1	236.4	236
62.5	130.9	133.3	134	140.5	140.3	141.6	140.4	140	138.8	136.1	136.3	137.5	142.4	142.6	147.1	155.7	155.4	162.8	170.8	172.8	175.1	183.1	183	185.3	191	193.2	192.5	200	206.2	205.6	210.6	214.9	216.3	214.1	216.5	221.8	220.2	218.8	219.2	221.8	223.2	221.7	221.8	222.8	222.9	223	223.8	223.7	224
63.5	123.9	125.9	125.9	133.5	133.5	134.7	136.8	137.4	137.3	137.8	137.9	137.3	137.5	140	139.6	147.9	150.8	151.1	159.6	166.2	166.5	169.4	178.7	179.1	181.6	186.3	188.3	186.9	189.4	195.5	195.3	197.4	201.8	204.9	203.8	201.2	206.5	211.3	210.4	209.9	210.5	212.6	213.4	213.3	212.7	213.2	214.4	214.6	214
64.5	119.9	121.7	121.6	127.7	128.6	129.2	132.3	134.1	133.8	134.7	135.9	135.7	135.4	136.1	136.4	137	145	145.5	147.3	155.8	161.5	161.1	163.1	172.9	173.1	173.8	178.8	182.1	181.5	180.8	185	185.4	184.6	188.1	192.3	195.2	194.2	193.2	197.9	202.3	202.6	202.1	202.5	204	205.9	206.2	204.9	204.7	205.6
65.5	116.4	118	118	122.3	124	123.9	127.6	130.4	130.8	130.7	132.7	132.3	131.7	131.2	131	130.4	132	138.3	137.9	140.3	148.9	156.4	156.4	157.5	166.5	167.4	166.7	169.7	173.3	174.7	173.6	175.4	178.3	176.8	176.2	178.4	184	188	186.7	184.8	188.2	194	194.9	193	192.2	193.5	196.2	198.4	198.5
66.5	113	114.5	114.5	116.7	118.4	118.3	120.4	123.3	125	125	126.8	128.2	128.1	127.9	127.5	127.1	126.6	129.4	133.9	133.2	135.3	142.1	149.1	150.3	150.7	159.1	162	160.4	161.1	163.8	166.3	166.4	166.5	169.8	171.8	170.3	169.2	170.8	175.6	178.2	177.5	174.8	176.2	179.4	181.6	181.6	181.2	181.2	183.4
67.5	111.8	113.2	113.2	114.4	116.4	116.3	117.2	119.4	122	121.8	121.8	123.5	123.3	123.3	123.9	123.7	123.5	123.3	126.8	130	129.4	130.8	136.3	141.9	143.1	142.4	147.5	154.3	154.7	155	157.8	160.4	160.6	159.5	159.9	162.9	164.8	163.8	162.6	163.5	165.6	167.1	168.5	167.3	166.5	168.1	171	173.1	171.9
68.5	110.9	112.2	112.1	112.7	115	114.9	115	117.3	119.3	120	119.8	120.7	121.5	121.3	121.3	121.5	121.3	121.2	121.1	123	124.9	124.9	126	131.1	136.4	139.4	138.8	140.2	147.7	150.6	150.6	151.8	154.3	155.8	154.9	153.7	153.6	156.1	158.9	159.5	158.5	158.5	158.3	159.7	161.2	161.5	160.6	160.3	162.2
69.5	109.7	110.8	110.8	110.9	113.8	113.9	113.9	115.5	117	118.4	118.4	118.4	120	120.4	120.4	120.4	120.6	120.8	120.8	120.9	122.2	123.7	123.5	123.8	127	131.2	135.8	136.3	136	140.5	146	146.7	146.4	147.6	149.6	151.2	151.4	150.6	149.6	150.7	153.2	155	154.4	153.8	153.3	153.8	155.2	156.4	157.4
70.5	108.2	109.5	109.5	109.4	112.6	113.7	113.7	114.2	116.2	117.5	117.9	117.9	118.3	120.3	120.4	120.4	120.6	121	121.2	121.4	121.5	122.4	123.9	124.4	124.7	126.2	128.8	132.4	134.8	134.9	135.4	140.5	144.8	144.8	144.4	144.5	145.4	146.7	147.1	146.9	145.8	145	146.7	148.6	150.1	150.1	149.6	149.3	149.5
71.5	106.3	108	108	108	110.7	113.4	113.4	113.4	115.4	116.6	118.1	118.2	118.3	119.4	121.2	121.3	121.5	122.1	122.9	123.4	123.7	123.8	124.1	125.2	125.8	126.1	126.7	128.9	131.9	135	136.7	136.8	137.1	139.9	142.3	142.2	141.2	140.1	139.9	140.3	141.1	142.1	142.4	141.7	141.7	142.8	144.4	146.1	146
72.5	103.6	105.6	105.6	105.6	107.2	112.7	112.7	112.7	113.6	116.5	118	118.9	118.9	118.9	120.6	121.9	121.8	121.8	122.1	122.5	122.8	123	122.9	122.7	124.8	128	128.4	128.4	129	131	133.4	135.2	136	135.6	135.3	135.8	136.8	137.7	137.5	136.7	136.2	136.2	137	138.3	139.1	139.5	139.1	138.6	138.6
73.5	101.2	103.7	103.7	103.6	103.7	111	111.8	111.7	111.6	114.5	116.1	118.4	118.8	118.8	118.7	120.1	121	121	121	120.9	121	121.3	122.1	122	121.7	121.7	124.7	127.2	127	126.7	126.9	128.8	130.9	132.5	133.2	132.5	131.5	130.8	131.5	132.9	133.9	133.5	132.9	132.7	132.4	132.9	134.2	134.8	135.6
74.5	98.72	101.7	101.7	101.7	101.6	106.8	110.5	110.5	110.4	110.8	114.5	115.3	117.3	117.1	116.8	116.5	117.1	117.7	117.4	117.1	116.9	117	117.2	118.5	119.4	119.4	119.3	119.4	121.8	123.9	123.5	122.7	122.1	123.3	125.2	127.3	128.2	128.5	127.9	126.9	126	126.6	127.5	128.4	128.7	128.7	128.6	128.7	128.8
75.5	96.18	99.56	99.55	99.53	99.51	101	107.4	107.4	107.3	107.2	108.4	111.2	112.1	113.8	113.9	113.8	113.5	113.7	114.3	113.9	113.2	112.6	112.1	112	112.2	113.2	113.5	113.5	113.5	114	116.7	119.4	120.2	119.8	118.9	118.7	119.5	120.5	121.6	122.1	122.9	123.1	122.7	121.7	121.7	122.4	123.5	125	125.8
76.5	94.64	98.77	98.96	98.95	98.94	98.93	104	105.6	105.5	105.4	105.3	106.5	107.4	107.5	107.5	107.1	107	107	107.2	108.2	108.5	108.2	107.9	107.6	107.8	108.1	108.5	109.4	109.9	109.3	108.8	108.4	109.8	112.4	115.1	115.8	115.8	114.8	114.1	114.1	114.2	115	116.2	117.3	118.3	118.5	118	117.4	117.3
77.5	92.99	97.79	98.5	98.5	98.49	98.48	99.78	104	104	103.9	103.9	103.8	104.2	103.8	103.5	103.4	103	102.5	102	101.5	101.9	102.8	102.8	102.4	102	101.7	102.2	103	103.9	105.2	105.9	105.7	104.9	104	103.1	104	105.2	107.2	108.7	108.7	108.5	108	108.3	108.9	109.2	110.1	111.4	112	112.7
78.5	89.86	94.78	96.21	96.19	96.15	96.1	96.05	98.21	99.45	99.32	99.17	99.01	98.95	98.77	98.48	98.56	99.13	99.39	99.16	98.87	98.57	98.29	98.74	99.25	99.12	98.67	98.19	97.68	97.31	97.4	97.87	98.63	99.51	100.2	100.3	99.97	99.55	99.08	98.84	99.85	101	102.2	103.1	102.9	102.8	102.8	103	103.9	104
79.5	87.19	90.63	92.39	92.33	92.24	92.14	92.02	92.03	94.9	95.46	95.29	95.09	94.87	94.63	94.4	94.63	94.58	94.54	94.8	94.89	94.89	94.89	94.87	94.73	95.01	95.51	95.77	95.58	95.31	94.96	94.46	94.08	93.95	93.83	93.89	94.25	94.5	94.69	95.05	95.09	95.09	95.08	94.99	95.97	97.17	97.66	97.44	97.32	97.76
80.5	84.34	86.33	88.23	88.2	88.16	88.11	88.05	87.98	88.41	91.57	92	91.88	91.76	91.61	91.38	91.12	91.3	92.01	91.96	91.86	91.87	91.77	91.47	91.28	91.12	90.94	90.82	91.06	91.33	91.61	91.73	91.73	91.73	91.73	91.55	91.43	91.35	91.27	91.39	91.85	92.15	92.41	92.81	93.24	93.36	93.36	93.3	93.12	93.09
81.5	80.98	81.87	83.67	83.65	83.62	83.59	83.55	83.51	83.46	83.85	86.58	87.3	87.2	87.11	87.09	87.09	87.09	87.15	87.92	88.78	89.13	89.19	89.39	89.58	89.58	89.4	89.21	89.01	88.8	88.58	88.63	88.82	88.99	89.12	89.24	89.24	89.24	89.24	89.24	89.25	89.43	89.63	89.8	89.89	90.25	90.49	90.55	90.64	90.5
82.5	79.02	79.29	81.83	81.82	81.79	81.76	81.73	81.69	81.64	81.59	81.63	83.53	85.13	85.14	85.04	84.94	84.83	84.71	84.58	84.44	84.59	85.06	85.49	85.7	86.07	86.57	87.02	87.35	87.35	87.28	87.22	87.15	87.08	87	87.09	87.36	87.7	88.04	88.32	88.58	88.66	88.62	88.58	88.54	88.51	88.51	88.54	88.58	88.62
83.5	77.38	77.38	79.82	80.4	80.4	80.39	80.39	80.38	80.37	80.36	80.35	80.34	80.82	82.61	83.91	84.02	84	83.97	83.93	83.88	83.84	83.79	83.73	83.88	84.33	84.76	85.12	85.36	85.5	85.67	85.91	86.14	86.34	86.38	86.36	86.36	86.36	86.36	86.36	86.36	86.56	86.86	87.06	87.22	87.36	87.39	87.3	87.19	87.04
84.5	76.93	76.93	78.01	79.55	79.55	79.54	79.54	79.53	79.52	79.51	79.5	79.49	79.48	79.46	79.71	81	82.19	83.04	83.12	83.12	83.12	83.12	83.12	83.12	83.12	83.12	83.11	83.22	83.57	83.89	84.18	84.42	84.58	84.83	84.99	85.12	85.22	85.28	85.32	85.35	85.35	85.27	85.26	85.26	85.26	85.26	85.26	85.26	85.27
85.5	77.78	77.78	77.83	79.53	79.87	79.88	79.89	79.9	79.91	79.92	79.93	79.95	79.96	79.98	80	80.02	80.05	80.26	81.15	81.71	82.15	82.54	82.7	82.68	82.66	82.64	82.63	82.63	82.63	82.63	82.63	82.63	82.63	82.68	82.87	83.05	83.25	83.45	83.65	83.83	83.99	84.17	84.34	84.5	84.62	84.67	84.66	84.66	84.66
86.5	79.23	79.23	79.24	79.4	80.45	80.65	80.66	80.66	80.67	80.68	80.7	80.71	80.72	80.74	80.76	80.77	80.79	80.82	80.84	80.86	80.89	80.92	81.16	81.59	82.01	82.37	82.69	83	83.28	83.47	83.6	83.68	83.77	83.86	83.96	84.07	84.14	84.19	84.26	84.32	84.4	84.47	84.55	84.65	84.79	84.85	84.83	84.8	84.77
87.5	82.27	82.27	82.27	82.28	82.3	82.64	83.01	83.19	83.21	83.23	83.25	83.27	83.3	83.33	83.36	83.39	83.43	83.46	83.5	83.55	83.6	83.65	83.7	83.75	83.76	83.76	83.76	83.76	83.76	83.76	83.83	83.94	84.05	84.15	84.24	84.32	84.39	84.46	84.52	84.58	84.63	84.7	84.8	84.92	85.04	85.14	85.24	85.34	85.44
88.5	84.13	84.13	84.13	84.14	84.14	84.15	84.16	84.27	84.53	84.71	84.79	84.85	84.9	84.95	84.99	85.01	85.03	85.06	85.08	85.11	85.14	85.17	85.2	85.23	85.27	85.31	85.35	85.39	85.44	85.49	85.54	85.6	85.66	85.72	85.79	85.86	85.94	86.02	86.11	86.2	86.3	86.39	86.39	86.39	86.39	86.39	86.39	86.39	86.4
89.5	85.98	85.98	85.98	85.98	85.98	85.98	85.98	85.98	85.98	85.98	85.98	85.98	85.98	85.98	85.99	86.04	86.09	86.13	86.16	86.19	86.21	86.24	86.25	86.27	86.29	86.3	86.31	86.32	86.33	86.34	86.35	86.36	86.36	86.37	86.38	86.38	86.39	86.39	86.4	86.41	86.41	86.42	86.42	86.43	86.43	86.44	86.45	86.45	86.46
[truncated: 311 more columns]

## Sheet: Fraction from NPF @1 km
Note: Row 2 is logitude (degree east), Column 1 is latitude (degree north), and other rows and columns are fraction of CCN from NPF.
	0.5	1.5	2.5	3.5	4.5	5.5	6.5	7.5	8.5	9.5	10.5	11.5	12.5	13.5	14.5	15.5	16.5	17.5	18.5	19.5	20.5	21.5	22.5	23.5	24.5	25.5	26.5	27.5	28.5	29.5	30.5	31.5	32.5	33.5	34.5	35.5	36.5	37.5	38.5	39.5	40.5	41.5	42.5	43.5	44.5	45.5	46.5	47.5	48.5
-89.5	0.6711	0.6711	0.6711	0.6711	0.6711	0.6711	0.6711	0.6711	0.6711	0.6711	0.6711	0.6711	0.6711	0.6711	0.671	0.6705	0.6701	0.6697	0.6694	0.6691	0.6688	0.6686	0.6684	0.6683	0.6681	0.668	0.6679	0.6678	0.6677	0.6676	0.6676	0.6675	0.6674	0.6674	0.6673	0.6673	0.6672	0.6672	0.6671	0.6671	0.6671	0.667	0.667	0.667	0.6669	0.6669	0.6669	0.6669	0.6669
-88.5	0.6726	0.6726	0.6726	0.6726	0.6726	0.6726	0.6726	0.6718	0.6699	0.6686	0.6679	0.6674	0.667	0.6667	0.6665	0.6665	0.6665	0.6665	0.6665	0.6665	0.6665	0.6665	0.6665	0.6665	0.6665	0.6665	0.6665	0.6665	0.6665	0.6665	0.6665	0.6665	0.6665	0.6666	0.6666	0.6666	0.6666	0.6666	0.6666	0.6666	0.6666	0.6666	0.6666	0.6666	0.6666	0.6666	0.6666	0.6666	0.6666
-87.5	0.6741	0.6741	0.6741	0.6741	0.674	0.6709	0.6681	0.6668	0.6667	0.6667	0.6667	0.6667	0.6667	0.6667	0.6666	0.6666	0.6666	0.6666	0.6665	0.6665	0.6665	0.6664	0.6664	0.6664	0.6664	0.6664	0.6664	0.6664	0.6664	0.6664	0.6657	0.6646	0.6635	0.6625	0.6616	0.6608	0.66	0.6593	0.6587	0.6581	0.6575	0.657	0.6565	0.6561	0.6557	0.6554	0.6552	0.655	0.6549
-86.5	0.6763	0.6763	0.6763	0.6755	0.67	0.6685	0.6685	0.6684	0.6684	0.6684	0.6684	0.6684	0.6684	0.6684	0.6684	0.6684	0.6684	0.6683	0.6683	0.6683	0.6683	0.6683	0.667	0.6647	0.6626	0.6608	0.6591	0.6576	0.6562	0.6551	0.6546	0.6546	0.6545	0.6545	0.6544	0.6544	0.6543	0.6543	0.6543	0.6543	0.6543	0.6543	0.6543	0.6541	0.6534	0.6529	0.6527	0.6523	0.6519
-85.5	0.6755	0.6755	0.6753	0.6683	0.6668	0.6668	0.6668	0.6669	0.6669	0.6669	0.667	0.6671	0.6671	0.6672	0.6673	0.6673	0.6674	0.667	0.6643	0.6613	0.6586	0.6562	0.6552	0.6552	0.6553	0.6553	0.6553	0.6553	0.6553	0.6553	0.6553	0.6553	0.6553	0.6549	0.6534	0.6518	0.6504	0.6491	0.6478	0.6467	0.6455	0.6438	0.6421	0.6406	0.6397	0.639	0.6385	0.6383	0.6381
-84.5	0.6748	0.6748	0.671	0.6653	0.6653	0.6653	0.6653	0.6652	0.6652	0.6652	0.6652	0.6652	0.6651	0.6651	0.6643	0.6606	0.6571	0.6547	0.6544	0.6544	0.6544	0.6544	0.6544	0.6544	0.6544	0.6544	0.6544	0.6539	0.6524	0.651	0.6497	0.6484	0.6466	0.6441	0.6424	0.6408	0.6392	0.6376	0.6361	0.6346	0.6334	0.6329	0.6328	0.6328	0.6328	0.6328	0.6328	0.6328	0.6327
-83.5	0.676	0.676	0.6673	0.6652	0.6652	0.6652	0.6652	0.6652	0.6653	0.6653	0.6653	0.6653	0.6638	0.6583	0.6538	0.6534	0.6534	0.6534	0.6535	0.6535	0.6535	0.6536	0.6536	0.6527	0.6508	0.6492	0.6475	0.6463	0.645	0.6435	0.6416	0.6397	0.638	0.6374	0.6372	0.6371	0.6371	0.6371	0.6371	0.6371	0.636	0.6343	0.6324	0.6305	0.6286	0.6273	0.6266	0.6259	0.6253
-82.5	0.6749	0.6737	0.6634	0.6634	0.6635	0.6635	0.6635	0.6636	0.6636	0.6637	0.6635	0.6576	0.6524	0.6522	0.6523	0.6525	0.6526	0.6528	0.6529	0.6531	0.6519	0.6495	0.6473	0.6462	0.645	0.6434	0.6419	0.6407	0.6405	0.6405	0.6404	0.6404	0.6403	0.6403	0.6394	0.6374	0.6348	0.6322	0.6297	0.6276	0.6266	0.6263	0.6259	0.6255	0.6252	0.6252	0.6249	0.6246	0.6242
-81.5	0.6726	0.6692	0.6617	0.6617	0.6618	0.6618	0.6618	0.6618	0.6618	0.6606	0.6522	0.6496	0.6497	0.6497	0.6497	0.6497	0.6497	0.6495	0.6469	0.644	0.6427	0.6424	0.6416	0.6407	0.6402	0.6402	0.6402	0.6403	0.6403	0.6403	0.6396	0.6375	0.635	0.6325	0.6313	0.6313	0.6313	0.6313	0.6313	0.631	0.63	0.629	0.6279	0.6268	0.6252	0.6237	0.623	0.6227	0.6225
-80.5	0.6677	0.6639	0.66	0.66	0.6601	0.6601	0.6601	0.6601	0.6589	0.6504	0.6488	0.6488	0.6488	0.6488	0.6488	0.6488	0.6467	0.6439	0.6431	0.6419	0.6405	0.64	0.64	0.64	0.64	0.64	0.64	0.639	0.6376	0.6363	0.636	0.636	0.636	0.636	0.6356	0.6344	0.6328	0.6314	0.63	0.6283	0.6271	0.626	0.6253	0.6249	0.6248	0.6248	0.6247	0.6244	0.6242
-79.5	0.666	0.6616	0.6591	0.6591	0.6591	0.6592	0.6592	0.6588	0.6512	0.6492	0.6492	0.6491	0.6491	0.6491	0.648	0.6445	0.6434	0.6423	0.6403	0.6397	0.6397	0.6397	0.6397	0.6397	0.6387	0.6372	0.6363	0.6364	0.6366	0.6367	0.6368	0.6365	0.6355	0.6344	0.6326	0.6309	0.63	0.6293	0.6287	0.6287	0.6287	0.6287	0.6282	0.6278	0.6275	0.6275	0.628	0.6285	0.6289
-78.5	0.6645	0.6596	0.6581	0.6581	0.6581	0.6581	0.6582	0.6528	0.6493	0.6495	0.6496	0.6498	0.6498	0.6473	0.6433	0.6423	0.6377	0.6353	0.6356	0.6358	0.6361	0.6364	0.6347	0.6329	0.6327	0.6333	0.6339	0.6345	0.6348	0.6341	0.6331	0.6316	0.6301	0.6289	0.6281	0.6283	0.6285	0.6287	0.6287	0.6288	0.6291	0.6294	0.6298	0.63	0.63	0.63	0.6301	0.6303	0.6304
-77.5	0.6591	0.6537	0.6529	0.653	0.653	0.6531	0.6507	0.6417	0.6418	0.642	0.6423	0.6425	0.6395	0.6366	0.6355	0.6311	0.631	0.6317	0.6325	0.6332	0.6309	0.6279	0.6277	0.6283	0.6289	0.6296	0.6287	0.627	0.6254	0.6233	0.622	0.6221	0.6231	0.6241	0.6252	0.6259	0.6265	0.6262	0.6258	0.6258	0.6261	0.6267	0.6276	0.6285	0.6293	0.6303	0.6311	0.6319	0.6326
-76.5	0.6512	0.6453	0.6452	0.6453	0.6455	0.6458	0.6372	0.6341	0.6345	0.635	0.6356	0.6329	0.6294	0.6279	0.6241	0.6246	0.6247	0.6247	0.6237	0.6189	0.6171	0.6176	0.6182	0.6188	0.6182	0.6168	0.6169	0.6167	0.6162	0.617	0.6178	0.6185	0.6191	0.6187	0.618	0.6178	0.6179	0.6189	0.6205	0.6225	0.6243	0.6264	0.6275	0.6279	0.6282	0.6284	0.6289	0.6294	0.6303
-75.5	0.6439	0.6376	0.6376	0.6377	0.6377	0.6356	0.6254	0.6255	0.6256	0.6258	0.6239	0.6192	0.6177	0.6147	0.6146	0.6146	0.6152	0.6148	0.6128	0.6128	0.6133	0.6138	0.6147	0.6139	0.6139	0.6131	0.6122	0.6121	0.6121	0.6125	0.6143	0.6157	0.6158	0.6158	0.616	0.6167	0.6177	0.6189	0.6205	0.6215	0.6222	0.6224	0.623	0.6243	0.6258	0.6276	0.6291	0.6295	0.6296
-74.5	0.6411	0.635	0.6349	0.6349	0.6349	0.6282	0.6231	0.623	0.623	0.6226	0.6189	0.6179	0.6155	0.6152	0.615	0.6148	0.6148	0.6129	0.6123	0.6121	0.6123	0.6137	0.6143	0.6163	0.6179	0.6179	0.6178	0.6185	0.6227	0.6234	0.6216	0.6196	0.6178	0.6174	0.6185	0.6195	0.6199	0.6204	0.6205	0.6206	0.6211	0.6218	0.6225	0.6231	0.6232	0.6232	0.6238	0.6257	0.628
-73.5	0.6482	0.644	0.6438	0.6436	0.6431	0.632	0.6306	0.6301	0.6294	0.6263	0.6245	0.6225	0.6208	0.6193	0.618	0.6208	0.6227	0.6227	0.6224	0.6236	0.6278	0.6303	0.6339	0.633	0.6306	0.6293	0.6341	0.6357	0.6337	0.6313	0.6297	0.6316	0.6334	0.633	0.6309	0.6285	0.6258	0.6228	0.6212	0.6216	0.622	0.6219	0.6218	0.6219	0.6219	0.6225	0.6233	0.6234	0.6229
-72.5	0.6563	0.6539	0.6538	0.6536	0.6512	0.6428	0.6422	0.6416	0.64	0.6362	0.6378	0.639	0.639	0.639	0.6483	0.6538	0.6515	0.649	0.6496	0.6511	0.651	0.65	0.6464	0.6423	0.6456	0.654	0.6551	0.6542	0.6527	0.6517	0.6502	0.6457	0.6425	0.64	0.6376	0.6342	0.6328	0.6323	0.6317	0.6295	0.6269	0.6245	0.6224	0.6215	0.6207	0.6201	0.6199	0.6198	0.6195
-71.5	0.6496	0.647	0.6471	0.6474	0.6472	0.6468	0.6472	0.6476	0.6485	0.6488	0.6491	0.6489	0.6488	0.6482	0.6534	0.6552	0.6573	0.6577	0.6605	0.6622	0.6647	0.6666	0.6656	0.6574	0.6541	0.6542	0.6531	0.6451	0.6438	0.6436	0.6482	0.6496	0.649	0.6431	0.638	0.638	0.6379	0.6363	0.6334	0.6308	0.6292	0.6279	0.6271	0.6253	0.6218	0.6169	0.6141	0.6119	0.6119
-70.5	0.6227	0.62	0.6205	0.6212	0.6197	0.6205	0.6222	0.6241	0.6269	0.6289	0.6322	0.6361	0.6388	0.6364	0.6365	0.6365	0.6333	0.6297	0.6227	0.625	0.6288	0.6255	0.6165	0.6236	0.6331	0.6332	0.6258	0.6194	0.6175	0.6179	0.6171	0.6104	0.6082	0.6156	0.6249	0.6311	0.628	0.6208	0.6172	0.618	0.6216	0.6237	0.6191	0.6165	0.6141	0.614	0.6127	0.6089	0.6087
-69.5	0.5962	0.5927	0.5931	0.5935	0.5877	0.5886	0.5899	0.5907	0.5912	0.5907	0.5907	0.5905	0.5814	0.5802	0.5838	0.5829	0.5805	0.579	0.5834	0.5899	0.5882	0.5817	0.5882	0.5891	0.5785	0.5691	0.5628	0.5656	0.5715	0.5707	0.5707	0.5783	0.586	0.5881	0.5804	0.5705	0.5714	0.5823	0.5955	0.6021	0.5958	0.5904	0.5945	0.5989	0.6023	0.6021	0.6004	0.5995	0.5983
-68.5	0.5613	0.5561	0.5563	0.5547	0.5467	0.5473	0.5476	0.5446	0.5417	0.5416	0.5447	0.5448	0.5446	0.5488	0.5521	0.5498	0.5488	0.5503	0.5532	0.5497	0.5439	0.544	0.5427	0.5393	0.5349	0.5339	0.5394	0.5416	0.5321	0.5281	0.5282	0.5274	0.5237	0.5202	0.5258	0.5388	0.5466	0.5442	0.5346	0.5334	0.5454	0.5573	0.5722	0.5729	0.5683	0.5707	0.5793	0.5867	0.5842
-67.5	0.5504	0.5461	0.5462	0.5423	0.5357	0.5361	0.5346	0.5304	0.5263	0.5272	0.5277	0.5235	0.5243	0.5243	0.5212	0.5183	0.5183	0.52	0.5199	0.519	0.5213	0.5234	0.5216	0.517	0.5161	0.518	0.511	0.5016	0.5011	0.5023	0.4987	0.4946	0.4933	0.4973	0.4967	0.4915	0.4893	0.4928	0.5025	0.5095	0.5121	0.5119	0.5083	0.518	0.533	0.5427	0.5385	0.5331	0.5424
-66.5	0.5412	0.5372	0.5373	0.532	0.5274	0.5277	0.5248	0.5194	0.5156	0.5156	0.5129	0.5108	0.5109	0.5109	0.5093	0.5078	0.5091	0.5096	0.5091	0.5103	0.5101	0.5067	0.5047	0.5044	0.5039	0.4931	0.4877	0.4893	0.487	0.4809	0.4754	0.4748	0.4746	0.4689	0.4673	0.4723	0.4775	0.4773	0.4698	0.466	0.4686	0.4772	0.4841	0.4844	0.4829	0.4831	0.491	0.5014	0.5031
-65.5	0.5241	0.5202	0.5203	0.5167	0.5153	0.5155	0.5137	0.5092	0.5088	0.5086	0.5012	0.5019	0.5019	0.5007	0.4988	0.5001	0.5012	0.5016	0.5026	0.5027	0.5006	0.4999	0.5003	0.4994	0.4906	0.4879	0.4865	0.4789	0.4709	0.4666	0.467	0.4639	0.4603	0.4606	0.4601	0.4577	0.4533	0.4505	0.4529	0.4557	0.4533	0.4479	0.4477	0.4509	0.4542	0.4564	0.4564	0.4539	0.4556
-64.5	0.5123	0.5086	0.5088	0.5062	0.506	0.5059	0.5035	0.4998	0.5007	0.4985	0.4956	0.4964	0.4914	0.4859	0.4844	0.4848	0.4845	0.4858	0.488	0.4902	0.4915	0.4935	0.4943	0.4888	0.4885	0.4864	0.4777	0.4689	0.4665	0.465	0.4572	0.4547	0.4548	0.4516	0.4467	0.4436	0.4449	0.4454	0.44	0.4356	0.4354	0.436	0.4341	0.4288	0.4245	0.4245	0.4289	0.4343	0.4331
-63.5	0.5003	0.4974	0.4975	0.4951	0.4953	0.494	0.4905	0.4883	0.4885	0.4864	0.4862	0.4842	0.4789	0.4755	0.4764	0.4768	0.4774	0.4782	0.4805	0.4823	0.4845	0.483	0.4771	0.478	0.4764	0.4701	0.4665	0.4673	0.462	0.4523	0.4514	0.4486	0.442	0.438	0.4375	0.4386	0.4332	0.4285	0.4287	0.4282	0.4258	0.4201	0.4165	0.4163	0.4163	0.415	0.4132	0.4132	0.4148
-62.5	0.4831	0.4818	0.4816	0.4788	0.4791	0.4788	0.4759	0.4757	0.4749	0.4724	0.4739	0.4707	0.4676	0.4684	0.4694	0.4698	0.4709	0.4707	0.4697	0.4694	0.4686	0.4665	0.468	0.4663	0.4602	0.4576	0.4592	0.4528	0.4475	0.4477	0.4435	0.4368	0.4334	0.4331	0.4306	0.4272	0.4269	0.4258	0.4221	0.4203	0.4196	0.4184	0.4125	0.4072	0.4059	0.4055	0.404	0.4027	0.4005
-61.5	0.4733	0.473	0.4718	0.4679	0.4684	0.4682	0.4647	0.4654	0.463	0.4623	0.4623	0.4595	0.4578	0.4577	0.4565	0.4571	0.457	0.4558	0.4546	0.456	0.4552	0.4578	0.4574	0.4511	0.4461	0.4458	0.4408	0.4401	0.4413	0.4376	0.4328	0.4311	0.4297	0.4247	0.4241	0.4247	0.4219	0.4158	0.4117	0.4129	0.4106	0.4064	0.405	0.4033	0.3993	0.395	0.3929	0.392	0.3919
-60.5	0.4654	0.4657	0.4633	0.4586	0.4583	0.4552	0.4534	0.4535	0.4498	0.4496	0.449	0.4476	0.448	0.4478	0.448	0.4493	0.449	0.4485	0.4496	0.4465	0.4462	0.4441	0.4384	0.4353	0.4365	0.4315	0.4323	0.4334	0.4304	0.4277	0.4273	0.4239	0.4202	0.4206	0.418	0.4133	0.4115	0.4116	0.4065	0.4002	0.3991	0.3969	0.3934	0.3902	0.3881	0.3877	0.3857	0.3843	0.3831
-59.5	0.4552	0.4541	0.4521	0.4496	0.4492	0.4467	0.4458	0.4444	0.4412	0.4421	0.4434	0.4441	0.4446	0.444	0.4443	0.4441	0.4423	0.4423	0.4381	0.4359	0.4351	0.4308	0.4277	0.4282	0.4238	0.4242	0.4219	0.4178	0.4164	0.4177	0.4165	0.4166	0.4163	0.4112	0.4067	0.407	0.4053	0.3989	0.3965	0.395	0.3899	0.3846	0.3824	0.3819	0.3785	0.376	0.3762	0.3755	0.3746
-58.5	0.448	0.4472	0.4452	0.4435	0.4433	0.4414	0.441	0.4387	0.4373	0.438	0.4395	0.4404	0.4392	0.4384	0.4368	0.4341	0.4343	0.4327	0.4298	0.43	0.4253	0.4221	0.4223	0.4166	0.4154	0.4125	0.409	0.4089	0.4091	0.4066	0.4064	0.4045	0.4008	0.3993	0.4013	0.3957	0.3917	0.3911	0.3884	0.3842	0.3822	0.3816	0.3788	0.3746	0.3725	0.3706	0.3685	0.366	0.3629
-57.5	0.4431	0.4425	0.4406	0.4395	0.4387	0.4361	0.4359	0.4336	0.4333	0.4332	0.4321	0.4315	0.4261	0.427	0.4241	0.4225	0.424	0.4216	0.4231	0.4186	0.414	0.414	0.4124	0.412	0.4099	0.4046	0.4035	0.4008	0.3948	0.3942	0.3925	0.3911	0.3919	0.3908	0.3856	0.3856	0.3844	0.3811	0.3794	0.3797	0.3782	0.3765	0.3762	0.3746	0.3719	0.3689	0.3652	0.3634	0.3623
-56.5	0.44	0.4393	0.4379	0.4375	0.4368	0.4355	0.4347	0.431	0.4309	0.4288	0.4278	0.4242	0.4213	0.4195	0.4141	0.4136	0.4118	0.4112	0.4094	0.4071	0.4077	0.4074	0.408	0.4078	0.404	0.4023	0.3973	0.3911	0.391	0.3881	0.3858	0.3853	0.3831	0.3818	0.3819	0.3786	0.3757	0.375	0.3744	0.3748	0.3756	0.3752	0.374	0.373	0.372	0.3709	0.369	0.3658	0.3627
-55.5	0.4333	0.4328	0.4319	0.4319	0.4315	0.4318	0.4309	0.429	0.4286	0.4254	0.425	0.418	0.4169	0.4117	0.4093	0.4082	0.4067	0.4064	0.4041	0.4042	0.4035	0.4032	0.4031	0.4005	0.3992	0.3971	0.3928	0.3911	0.3873	0.3844	0.3834	0.3795	0.3793	0.3784	0.3751	0.3722	0.372	0.3716	0.3718	0.3722	0.3725	0.3733	0.3738	0.3739	0.3738	0.3728	0.3702	0.3684	0.3675
-54.5	0.426	0.4256	0.4253	0.4253	0.4249	0.4252	0.4251	0.4254	0.4234	0.4204	0.4187	0.4157	0.4153	0.4138	0.4127	0.4092	0.4078	0.4047	0.4017	0.4005	0.3985	0.3988	0.3978	0.3969	0.3954	0.3933	0.3929	0.3886	0.3855	0.3831	0.3783	0.3775	0.3753	0.3728	0.3723	0.3711	0.37	0.3704	0.3715	0.3721	0.3722	0.3727	0.3739	0.3747	0.3752	0.3739	0.3721	0.371	0.3695
-53.5	0.413	0.4127	0.4123	0.4129	0.4143	0.4148	0.4155	0.4157	0.4153	0.4152	0.416	0.4158	0.4153	0.4149	0.4123	0.4106	0.408	0.4031	0.4018	0.3973	0.3969	0.3959	0.3956	0.3948	0.3932	0.3934	0.3907	0.3893	0.3853	0.3799	0.3779	0.3742	0.3728	0.3728	0.3719	0.3702	0.3709	0.3716	0.3723	0.3727	0.3741	0.3749	0.3747	0.3761	0.3762	0.3759	0.375	0.3734	0.3732
-52.5	0.4065	0.4062	0.4063	0.4071	0.4079	0.4084	0.4105	0.4111	0.4115	0.4122	0.4152	0.4154	0.4119	0.4104	0.4046	0.4043	0.4014	0.4004	0.3971	0.396	0.3945	0.3933	0.3923	0.3895	0.3902	0.3902	0.3887	0.3855	0.3809	0.3799	0.3778	0.376	0.3757	0.375	0.3747	0.3767	0.376	0.3741	0.3741	0.3753	0.3757	0.3767	0.3779	0.3785	0.3784	0.3778	0.3773	0.3765	0.3746
-51.5	0.4019	0.4018	0.4023	0.4028	0.403	0.4036	0.4051	0.4064	0.4075	0.4079	0.4083	0.4093	0.409	0.4074	0.4052	0.4027	0.3998	0.3981	0.3955	0.3943	0.3921	0.3921	0.3919	0.3912	0.3905	0.3892	0.3882	0.3863	0.3853	0.3832	0.381	0.3816	0.3826	0.3836	0.3848	0.3824	0.3813	0.3825	0.3826	0.3827	0.3826	0.3824	0.3829	0.3827	0.3815	0.3813	0.3811	0.3776	0.3755
-50.5	0.4007	0.4001	0.4006	0.4017	0.4032	0.4037	0.4042	0.4055	0.4059	0.4065	0.4072	0.4082	0.408	0.4069	0.4061	0.4018	0.3995	0.3971	0.3968	0.3962	0.3954	0.3962	0.3955	0.3948	0.3942	0.3945	0.3941	0.3941	0.392	0.3889	0.3896	0.3904	0.3921	0.3931	0.3911	0.3937	0.3953	0.3943	0.3932	0.3928	0.3927	0.3929	0.39	0.3883	0.3887	0.3872	0.3852	0.3857	0.3858
-49.5	0.4058	0.4051	0.405	0.4062	0.407	0.4074	0.4076	0.4085	0.408	0.407	0.407	0.408	0.4086	0.4091	0.4097	0.4092	0.4081	0.4061	0.4047	0.4023	0.4023	0.4021	0.4043	0.4056	0.4063	0.4049	0.4035	0.402	0.4007	0.4026	0.4008	0.4013	0.4011	0.4013	0.4065	0.4068	0.4076	0.4079	0.4075	0.4066	0.4045	0.4004	0.3998	0.3996	0.3948	0.3938	0.3963	0.3939	0.3934
-48.5	0.413	0.4123	0.412	0.4134	0.4142	0.4151	0.4156	0.4167	0.4173	0.4183	0.4198	0.4196	0.4206	0.4203	0.421	0.4196	0.418	0.417	0.4158	0.4177	0.4194	0.4204	0.4215	0.4195	0.4173	0.4164	0.417	0.4169	0.4177	0.4151	0.4148	0.414	0.417	0.4203	0.4192	0.4206	0.4217	0.4212	0.4192	0.4152	0.4126	0.4122	0.4097	0.4075	0.4091	0.4087	0.4063	0.4087	0.411
-47.5	0.4293	0.4293	0.4296	0.4318	0.4326	0.4337	0.435	0.4373	0.4373	0.4361	0.4348	0.4329	0.4315	0.4318	0.4323	0.4335	0.433	0.4351	0.4359	0.4368	0.4356	0.4362	0.4341	0.4333	0.4345	0.4375	0.4366	0.4361	0.4309	0.4316	0.4304	0.4351	0.4348	0.4326	0.4341	0.4348	0.4342	0.4307	0.426	0.4233	0.4214	0.4193	0.4203	0.421	0.4208	0.4228	0.424	0.4232	0.4233
-46.5	0.4426	0.4431	0.4435	0.4455	0.4461	0.447	0.4486	0.4492	0.4503	0.4498	0.4492	0.4496	0.4499	0.4507	0.4506	0.4513	0.4527	0.4516	0.4521	0.4498	0.4516	0.4518	0.4556	0.4573	0.4569	0.4536	0.4533	0.4505	0.4537	0.4536	0.4555	0.4513	0.4482	0.4472	0.447	0.4463	0.4425	0.4395	0.4393	0.4366	0.4323	0.4296	0.4317	0.4346	0.4351	0.436	0.4389	0.439	0.4386
-45.5	0.4563	0.4571	0.4578	0.4598	0.4607	0.4614	0.4627	0.4635	0.4656	0.4667	0.4668	0.4663	0.465	0.4646	0.4647	0.4638	0.4651	0.4651	0.4657	0.47	0.472	0.4752	0.4751	0.4749	0.4707	0.4703	0.4695	0.4744	0.4728	0.4712	0.4684	0.4666	0.4667	0.4634	0.4591	0.4545	0.4534	0.4529	0.4489	0.4446	0.4437	0.4459	0.446	0.4444	0.4498	0.4522	0.4503	0.4536	0.4561
-44.5	0.4752	0.4751	0.4749	0.4762	0.4769	0.4772	0.4777	0.4782	0.4781	0.4779	0.4771	0.4762	0.4765	0.4761	0.4771	0.479	0.4794	0.4844	0.4872	0.4904	0.4905	0.4888	0.4906	0.489	0.491	0.4911	0.4919	0.4888	0.4855	0.4829	0.4819	0.4807	0.4764	0.4715	0.4678	0.4657	0.4621	0.4582	0.4561	0.4548	0.4539	0.4529	0.4553	0.4581	0.4588	0.4621	0.4661	0.466	0.4672
-43.5	0.4882	0.4881	0.4879	0.4884	0.4885	0.4884	0.4881	0.4883	0.4883	0.4881	0.4882	0.4894	0.4934	0.4963	0.4984	0.5021	0.5034	0.504	0.5058	0.5038	0.5048	0.5059	0.5062	0.5081	0.5056	0.5042	0.5006	0.4991	0.4982	0.4954	0.4918	0.4856	0.4818	0.4766	0.473	0.4662	0.4618	0.4601	0.4571	0.4557	0.4573	0.4602	0.4613	0.464	0.4676	0.4694	0.4725	0.4767	0.4782
-42.5	0.5021	0.5023	0.5022	0.5027	0.5026	0.5022	0.5025	0.5024	0.5031	0.5055	0.5076	0.5094	0.5129	0.5149	0.5166	0.5182	0.5187	0.5189	0.5207	0.5236	0.524	0.5232	0.5211	0.5178	0.5145	0.5114	0.5075	0.5058	0.5013	0.4965	0.4912	0.4864	0.4774	0.4734	0.465	0.4623	0.4599	0.4576	0.4572	0.4592	0.4605	0.4629	0.4672	0.4698	0.4735	0.477	0.478	0.4814	0.4863
-41.5	0.5259	0.5258	0.5255	0.5256	0.5255	0.5254	0.5265	0.5262	0.5249	0.5244	0.5234	0.5227	0.5264	0.5287	0.5315	0.5358	0.537	0.5389	0.5407	0.5384	0.536	0.5322	0.529	0.5262	0.5232	0.5184	0.5132	0.5047	0.5007	0.4932	0.4869	0.4778	0.4717	0.464	0.4608	0.4576	0.4564	0.4585	0.4595	0.4615	0.4665	0.4689	0.4723	0.4775	0.4802	0.4839	0.4881	0.4886	0.4914
-40.5	0.5433	0.5433	0.5431	0.5433	0.5433	0.5429	0.5431	0.5424	0.5411	0.5397	0.5381	0.5388	0.5443	0.5485	0.5517	0.5553	0.5558	0.5545	0.5516	0.5477	0.5446	0.5413	0.5374	0.5336	0.5243	0.5175	0.5116	0.5032	0.4951	0.4878	0.4766	0.4731	0.465	0.4612	0.4581	0.4579	0.4595	0.4612	0.4658	0.4693	0.4726	0.4784	0.4812	0.4851	0.4898	0.4918	0.4949	0.5002	0.503
-39.5	0.5602	0.5603	0.5607	0.5616	0.5623	0.5628	0.5638	0.5642	0.5643	0.5631	0.5633	0.5626	0.5634	0.564	0.5648	0.566	0.5652	0.5639	0.5608	0.5579	0.5541	0.546	0.5394	0.5328	0.5216	0.5143	0.5075	0.4941	0.4866	0.4804	0.4715	0.4664	0.4621	0.4582	0.4584	0.4598	0.4633	0.4693	0.4731	0.4789	0.4836	0.4874	0.4933	0.4954	0.4994	0.5038	0.5055	0.5102	0.517
-38.5	0.5812	0.581	0.5813	0.5826	0.5833	0.5839	0.5853	0.5862	0.5855	0.5827	0.5799	0.5774	0.5763	0.5751	0.5752	0.5757	0.5742	0.5723	0.5656	0.5579	0.5509	0.541	0.5345	0.529	0.5132	0.502	0.4934	0.4838	0.4789	0.4737	0.4655	0.4615	0.4585	0.4571	0.4603	0.4633	0.4709	0.4739	0.483	0.4867	0.4925	0.4968	0.5001	0.5047	0.5075	0.5122	0.519	0.5225	0.5257
-37.5	0.5959	0.5956	0.5953	0.5963	0.5965	0.5966	0.5985	0.5991	0.5987	0.596	0.5939	0.5923	0.5906	0.5891	0.5867	0.5822	0.576	0.5693	0.5567	0.55	0.5439	0.5319	0.5231	0.5118	0.4951	0.4886	0.4836	0.4767	0.4703	0.464	0.458	0.4566	0.4555	0.4554	0.4593	0.4644	0.4731	0.4804	0.4856	0.4921	0.4957	0.501	0.5032	0.507	0.5136	0.517	0.5238	0.5305	0.5331
-36.5	0.6106	0.6102	0.6099	0.6103	0.6107	0.6113	0.6141	0.6145	0.6145	0.6133	0.6119	0.6087	0.6017	0.5962	0.5905	0.5786	0.5685	0.5595	0.5438	0.5311	0.5191	0.5043	0.496	0.4906	0.4814	0.4781	0.4741	0.4687	0.4642	0.4605	0.4555	0.4537	0.4523	0.4535	0.4574	0.4635	0.4724	0.4768	0.4812	0.489	0.4939	0.4977	0.5026	0.5073	0.5126	0.5183	0.5248	0.5286	0.5333
-35.5	0.6299	0.6295	0.629	0.628	0.6294	0.6313	0.6336	0.6335	0.6317	0.6266	0.6214	0.6157	0.6063	0.5984	0.5898	0.5707	0.5549	0.5395	0.5148	0.5017	0.4924	0.4805	0.4766	0.4734	0.4657	0.462	0.4607	0.4588	0.4585	0.4575	0.4537	0.451	0.4491	0.4497	0.4536	0.4576	0.4637	0.4696	0.4756	0.4818	0.4877	0.4936	0.4994	0.5036	0.5103	0.5177	0.5228	0.526	0.5302
-34.5	0.6392	0.6388	0.6384	0.6386	0.6404	0.6423	0.6443	0.6431	0.6406	0.6339	0.6276	0.6206	0.6067	0.5913	0.5752	0.5467	0.5277	0.5116	0.4913	0.4807	0.4726	0.4612	0.4578	0.4542	0.4511	0.4515	0.4521	0.452	0.4523	0.451	0.4485	0.4468	0.446	0.4452	0.4461	0.4489	0.4573	0.4633	0.4679	0.4757	0.4833	0.4901	0.4971	0.5027	0.5084	0.5163	0.5205	0.5243	0.5283
-33.5	0.6469	0.6467	0.6468	0.6486	0.6504	0.6524	0.6544	0.6519	0.6475	0.6349	0.6229	0.6102	0.5883	0.5704	0.5534	0.527	0.5112	0.4969	0.4749	0.46	0.448	0.4433	0.4452	0.4473	0.4483	0.4473	0.4466	0.4458	0.4444	0.444	0.4417	0.441	0.4397	0.4363	0.4379	0.4426	0.4514	0.4569	0.4627	0.4713	0.4784	0.4849	0.4931	0.5003	0.5064	0.5161	0.5205	0.5265	0.5333
-32.5	0.6552	0.656	0.6573	0.6592	0.6595	0.6591	0.6554	0.6475	0.6381	0.6204	0.6066	0.5931	0.5701	0.5535	0.536	0.5106	0.4964	0.4833	0.4626	0.4527	0.4461	0.445	0.4473	0.4488	0.4499	0.4509	0.4511	0.4501	0.4458	0.4415	0.4352	0.4323	0.4291	0.4268	0.43	0.435	0.4429	0.4491	0.4572	0.4665	0.4736	0.4811	0.4896	0.4961	0.5032	0.5125	0.5199	0.5267	0.5358
-31.5	0.6589	0.6593	0.66	0.6614	0.66	0.6575	0.6491	0.638	0.6259	0.6055	0.5891	0.5724	0.5473	0.5298	0.5144	0.4956	0.4857	0.4766	0.461	0.4539	0.4486	0.4495	0.4535	0.4572	0.4621	0.4647	0.4651	0.4628	0.4523	0.4434	0.4307	0.4236	0.4198	0.4184	0.4209	0.4243	0.4327	0.4408	0.4491	0.4589	0.4679	0.4774	0.4854	0.491	0.4973	0.5065	0.514	0.5225	0.5347
-30.5	0.6618	0.6615	0.6613	0.6618	0.6579	0.652	0.6366	0.6212	0.6045	0.5779	0.5601	0.5439	0.5253	0.5135	0.502	0.4872	0.4785	0.4709	0.4586	0.4553	0.4538	0.457	0.4609	0.4647	0.4702	0.4742	0.4773	0.4795	0.4697	0.4577	0.4347	0.4219	0.4123	0.4062	0.4066	0.4108	0.4219	0.43	0.4372	0.4512	0.4614	0.4711	0.4755	0.4815	0.4884	0.4975	0.5031	0.5105	0.5274
-29.5	0.6636	0.662	0.6603	0.6554	0.6456	0.6339	0.6117	0.5924	0.5742	0.5509	0.538	0.5267	0.5118	0.5019	0.4922	0.4784	0.4694	0.4617	0.4517	0.4506	0.4517	0.455	0.4589	0.4636	0.4729	0.481	0.4867	0.4916	0.4824	0.4676	0.439	0.4211	0.4044	0.3906	0.3926	0.3978	0.4064	0.4152	0.4267	0.4433	0.4511	0.4566	0.461	0.4668	0.4694	0.4779	0.4886	0.4978	0.5175
-28.5	0.6625	0.6595	0.6559	0.6455	0.632	0.6172	0.5909	0.5715	0.5538	0.5323	0.5204	0.5103	0.4958	0.4842	0.4736	0.4576	0.4476	0.4404	0.4388	0.4427	0.4465	0.4501	0.4533	0.4577	0.4671	0.4723	0.4781	0.4851	0.4818	0.4735	0.4427	0.4173	0.3919	0.3756	0.3788	0.3825	0.3922	0.4051	0.4183	0.4314	0.436	0.442	0.4445	0.4462	0.4485	0.4577	0.4688	0.4834	0.5068
-27.5	0.6599	0.6551	0.6492	0.6324	0.6154	0.5969	0.5656	0.5456	0.527	0.5064	0.4941	0.4831	0.4713	0.4628	0.4542	0.4375	0.4292	0.4245	0.4276	0.4333	0.4374	0.436	0.4365	0.4386	0.4446	0.4523	0.462	0.4712	0.4715	0.4654	0.4319	0.4044	0.3758	0.3584	0.3611	0.3682	0.3847	0.3986	0.4118	0.4222	0.4254	0.4281	0.4254	0.4254	0.4312	0.4396	0.4476	0.4639	0.4946
-26.5	0.647	0.6377	0.6269	0.6031	0.5802	0.5573	0.5274	0.5106	0.496	0.4786	0.4691	0.4612	0.4515	0.4448	0.4382	0.4207	0.412	0.4072	0.4116	0.4146	0.4166	0.4168	0.4181	0.4205	0.4237	0.4284	0.4306	0.4308	0.4304	0.429	0.4069	0.3852	0.3532	0.3378	0.3483	0.3625	0.382	0.3956	0.4091	0.4163	0.4173	0.4162	0.4103	0.4104	0.4103	0.4165	0.4281	0.4425	0.4788
-25.5	0.6306	0.6174	0.6035	0.5744	0.551	0.5295	0.5034	0.4877	0.4739	0.4568	0.4475	0.4403	0.4296	0.4198	0.4105	0.3939	0.3866	0.3824	0.385	0.3904	0.3961	0.399	0.4011	0.4009	0.3967	0.3927	0.3911	0.3925	0.3944	0.3941	0.3717	0.3487	0.3235	0.3224	0.3401	0.3594	0.3835	0.3965	0.4084	0.4131	0.4104	0.4056	0.3944	0.3922	0.3892	0.394	0.4065	0.4216	0.4592
-24.5	0.611	0.5942	0.5766	0.5419	0.5192	0.4995	0.476	0.4597	0.4447	0.426	0.4143	0.4042	0.3937	0.3885	0.3833	0.3706	0.3655	0.3631	0.3661	0.3709	0.3753	0.3749	0.3723	0.3717	0.3676	0.3658	0.3667	0.3636	0.3595	0.3519	0.3285	0.3185	0.3086	0.3169	0.3353	0.3583	0.3861	0.3985	0.4088	0.4104	0.4023	0.3933	0.3753	0.3689	0.3634	0.3698	0.384	0.4024	0.4448
-23.5	0.565	0.5434	0.5213	0.4893	0.4731	0.4589	0.4372	0.4218	0.4081	0.3925	0.3837	0.3769	0.3704	0.3671	0.3637	0.352	0.3465	0.3433	0.3442	0.3463	0.3461	0.3446	0.3456	0.3471	0.3457	0.3449	0.3433	0.333	0.3243	0.3165	0.3035	0.3015	0.2991	0.3157	0.3353	0.3582	0.3871	0.3998	0.4094	0.4057	0.3924	0.3793	0.354	0.3453	0.3407	0.3488	0.3642	0.3859	0.434
-22.5	0.5233	0.5023	0.4828	0.459	0.446	0.4337	0.4125	0.3993	0.3878	0.3719	0.3625	0.3554	0.3495	0.3437	0.3363	0.3206	0.3157	0.3133	0.3138	0.3159	0.3197	0.321	0.3225	0.3238	0.32	0.3171	0.3128	0.3048	0.3027	0.2985	0.2889	0.2887	0.2913	0.3092	0.3292	0.3539	0.3869	0.4003	0.4091	0.4	0.3826	0.3637	0.3312	0.3208	0.3196	0.3291	0.3445	0.3697	0.425
-21.5	0.4842	0.4652	0.4491	0.4316	0.4201	0.4083	0.3872	0.3755	0.3652	0.3477	0.3365	0.3277	0.3188	0.3108	0.3038	0.2928	0.2904	0.2898	0.2914	0.2948	0.298	0.2973	0.2937	0.2878	0.2818	0.2796	0.2793	0.2809	0.2827	0.2818	0.2754	0.2753	0.2777	0.294	0.3164	0.3446	0.3846	0.3992	0.4073	0.393	0.3722	0.3483	0.3122	0.3008	0.2941	0.3058	0.3291	0.3589	0.4172
-20.5	0.432	0.4193	0.4084	0.3948	0.3844	0.3739	0.3578	0.3476	0.3377	0.3219	0.3137	0.3065	0.2947	0.2859	0.2788	0.2713	0.2701	0.2688	0.2689	0.2706	0.2717	0.265	0.2588	0.2557	0.2507	0.2505	0.2514	0.2538	0.2576	0.257	0.256	0.257	0.2611	0.2747	0.2981	0.3265	0.3716	0.3905	0.4014	0.3843	0.359	0.3316	0.2943	0.2806	0.2719	0.288	0.3164	0.3551	0.4161
-19.5	0.4011	0.3923	0.3842	0.3722	0.3628	0.3533	0.3394	0.3301	0.3212	0.3073	0.2985	0.2899	0.2727	0.2611	0.2497	0.2409	0.2381	0.2374	0.2381	0.2392	0.2399	0.2362	0.2331	0.2302	0.2249	0.2222	0.22	0.2194	0.2206	0.2266	0.2334	0.238	0.2422	0.2499	0.2661	0.2912	0.3407	0.3699	0.3897	0.3736	0.3456	0.3174	0.2793	0.2643	0.2564	0.2778	0.3125	0.3589	0.4232
-18.5	0.3752	0.3691	0.3627	0.3518	0.3425	0.3332	0.3201	0.3111	0.3027	0.2897	0.2783	0.2656	0.2407	0.2277	0.2192	0.2129	0.2122	0.2127	0.2148	0.2169	0.2183	0.2141	0.2098	0.2047	0.1949	0.1909	0.1881	0.1862	0.1915	0.1994	0.2105	0.2161	0.2189	0.2215	0.2359	0.2593	0.3039	0.3362	0.3623	0.3568	0.3332	0.3064	0.2696	0.2583	0.2554	0.2869	0.3239	0.3706	0.4359
-17.5	0.3477	0.342	0.3357	0.3257	0.3156	0.3058	0.2927	0.2845	0.2771	0.264	0.2527	0.241	0.2195	0.2095	0.2019	0.1953	0.1944	0.1943	0.195	0.1955	0.1952	0.1904	0.185	0.1793	0.1746	0.1735	0.1726	0.1712	0.1733	0.177	0.1846	0.1883	0.1922	0.1983	0.2128	0.2325	0.2679	0.2944	0.3209	0.3342	0.3213	0.3002	0.2701	0.2656	0.2676	0.306	0.3474	0.3894	0.4525
-16.5	0.3319	0.3257	0.3191	0.3084	0.2978	0.2879	0.2746	0.2667	0.2597	0.2465	0.2344	0.2221	0.2027	0.1939	0.1866	0.1778	0.1739	0.1716	0.1718	0.172	0.1717	0.168	0.1654	0.1636	0.1612	0.1618	0.162	0.1609	0.1615	0.1628	0.168	0.1734	0.1787	0.1865	0.1975	0.2117	0.24	0.2642	0.2907	0.3112	0.3089	0.2976	0.2795	0.2785	0.2856	0.3254	0.3611	0.4044	0.4666
-15.5	0.3178	0.3111	0.3041	0.2918	0.2806	0.27	0.2559	0.2473	0.2396	0.2247	0.2105	0.1958	0.1779	0.1713	0.1664	0.1608	0.1586	0.1572	0.1571	0.1572	0.157	0.1541	0.1522	0.1506	0.1497	0.1514	0.1526	0.1555	0.157	0.1588	0.1631	0.1673	0.1719	0.1804	0.1904	0.2034	0.2312	0.2537	0.2772	0.2952	0.2975	0.2959	0.2904	0.2941	0.3024	0.337	0.3679	0.4034	0.468
-14.5	0.2989	0.291	0.2833	0.2684	0.2575	0.2475	0.2319	0.221	0.2111	0.1939	0.1784	0.1645	0.15	0.1481	0.148	0.1474	0.1469	0.1465	0.1461	0.1452	0.1438	0.1401	0.138	0.1366	0.1371	0.1399	0.1443	0.1504	0.1539	0.157	0.1609	0.1652	0.1705	0.1816	0.1922	0.2053	0.2309	0.2502	0.2708	0.2884	0.2931	0.2959	0.2997	0.3077	0.32	0.3457	0.37	0.4002	0.4627
-13.5	0.2824	0.2737	0.2654	0.251	0.2406	0.2308	0.2133	0.2003	0.189	0.1722	0.1578	0.1442	0.1298	0.1286	0.1299	0.1335	0.1339	0.1332	0.131	0.1285	0.1259	0.1219	0.1209	0.1207	0.1242	0.1293	0.1352	0.1434	0.1494	0.1544	0.1593	0.1647	0.1715	0.1848	0.1958	0.2089	0.2324	0.2495	0.2674	0.2838	0.2915	0.2986	0.3114	0.3225	0.3358	0.3583	0.3785	0.4058	0.4596
-12.5	0.2657	0.2562	0.2472	0.2333	0.2229	0.2126	0.1929	0.1771	0.1632	0.1464	0.133	0.1203	0.1054	0.1026	0.103	0.1111	0.1145	0.1169	0.1162	0.1138	0.1111	0.1077	0.1078	0.1089	0.113	0.1183	0.1246	0.1334	0.1394	0.1462	0.1554	0.163	0.1716	0.1868	0.1987	0.2121	0.2332	0.2483	0.2641	0.2825	0.2948	0.307	0.3289	0.344	0.3609	0.3836	0.4032	0.4276	0.4687
-11.5	0.2415	0.2306	0.2205	0.205	0.1933	0.1819	0.1621	0.1462	0.1318	0.1149	0.1036	0.09357	0.08254	0.08165	0.08387	0.0943	0.09937	0.103	0.1033	0.1017	0.09957	0.09594	0.09567	0.0963	0.09953	0.1042	0.1098	0.1181	0.1254	0.1341	0.1477	0.1581	0.1692	0.1862	0.1993	0.2134	0.232	0.2465	0.2627	0.2872	0.3053	0.3231	0.3524	0.375	0.3968	0.4261	0.4448	0.4628	0.4906
-10.5	0.2259	0.2142	0.2032	0.186	0.1729	0.1606	0.1412	0.1273	0.1148	0.0994	0.08955	0.0809	0.07139	0.07064	0.07253	0.08144	0.08571	0.08887	0.08867	0.08647	0.08383	0.08048	0.08026	0.08069	0.08299	0.08724	0.09302	0.1044	0.1132	0.1229	0.1386	0.1509	0.1639	0.1818	0.195	0.2088	0.2274	0.2438	0.2625	0.2945	0.3206	0.348	0.3863	0.4119	0.4408	0.4742	0.4916	0.5066	0.522
-9.5	0.2105	0.1981	0.1864	0.168	0.1536	0.1401	0.1209	0.1089	0.09829	0.08488	0.07622	0.06862	0.06077	0.06079	0.06261	0.06795	0.06944	0.07011	0.07001	0.06952	0.0689	0.06853	0.06947	0.07069	0.07353	0.07793	0.08364	0.09416	0.1024	0.112	0.1275	0.1393	0.1518	0.1694	0.1822	0.1962	0.2188	0.2395	0.2631	0.3036	0.3376	0.3754	0.423	0.4496	0.4784	0.5114	0.5263	0.5403	0.5494
-8.5	0.1872	0.173	0.1602	0.1425	0.1291	0.1166	0.1006	0.09082	0.0821	0.0708	0.064	0.05819	0.05327	0.05482	0.05735	0.06013	0.06105	0.06175	0.0617	0.06075	0.05984	0.06023	0.06166	0.06329	0.06642	0.07049	0.07567	0.08487	0.09217	0.1006	0.1141	0.1249	0.1385	0.1576	0.1713	0.1864	0.2116	0.236	0.2654	0.3171	0.3598	0.4068	0.4588	0.485	0.5093	0.5356	0.5486	0.5582	0.5675
-7.5	0.1689	0.1552	0.1424	0.1252	0.1139	0.1035	0.09011	0.0817	0.07413	0.06425	0.05846	0.05364	0.05031	0.05196	0.05395	0.05479	0.05524	0.05572	0.05564	0.05428	0.05284	0.05293	0.05416	0.05573	0.05923	0.06315	0.06781	0.07561	0.08253	0.09081	0.1046	0.1169	0.1311	0.1515	0.1658	0.1813	0.2081	0.2359	0.2713	0.3372	0.3883	0.4408	0.4867	0.5062	0.525	0.544	0.5537	0.5628	0.5725
-6.5	0.1509	0.1385	0.1266	0.1104	0.1008	0.09224	0.0809	0.07355	0.06697	0.0586	0.0538	0.04988	0.04757	0.04846	0.04917	0.04807	0.04822	0.04855	0.04869	0.04783	0.04689	0.04728	0.0488	0.05077	0.0548	0.05859	0.06296	0.07044	0.07781	0.08694	0.1021	0.1149	0.1296	0.1517	0.1669	0.1833	0.2133	0.2454	0.2876	0.3673	0.4203	0.4711	0.5045	0.5171	0.529	0.5424	0.5506	0.5585	0.5666
-5.5	0.1266	0.1175	0.109	0.09767	0.08972	0.08276	0.07415	0.0678	0.06174	0.05321	0.04878	0.04559	0.04391	0.04332	0.04249	0.04018	0.04014	0.04058	0.04091	0.04144	0.0421	0.04384	0.0457	0.0479	0.05206	0.05557	0.05962	0.06711	0.07488	0.08482	0.1016	0.1154	0.1315	0.1567	0.1746	0.1944	0.2311	0.2658	0.3104	0.3938	0.4429	0.4873	0.5113	0.52	0.5279	0.5366	0.5433	0.5497	0.5558
-4.5	0.1093	0.1025	0.09621	0.08743	0.08147	0.07583	0.06702	0.0615	0.05637	0.04861	0.04491	0.04238	0.04092	0.03986	0.03864	0.03624	0.03587	0.03589	0.0363	0.0373	0.03859	0.04137	0.04373	0.04629	0.05033	0.05344	0.0572	0.06515	0.07331	0.08396	0.1016	0.1161	0.1335	0.1632	0.1863	0.2124	0.2552	0.29	0.3325	0.4071	0.4531	0.4937	0.5134	0.52	0.526	0.5319	0.5363	0.5406	0.5435
-3.5	0.09387	0.08917	0.08479	0.07785	0.0733	0.0685	0.05925	0.05435	0.04993	0.04316	0.04092	0.03946	0.03773	0.03616	0.0345	0.03226	0.03164	0.03139	0.03253	0.03419	0.03612	0.03989	0.04329	0.04679	0.05061	0.05339	0.05706	0.06624	0.07408	0.08392	0.1005	0.1162	0.1356	0.1686	0.1955	0.2266	0.2725	0.3057	0.3448	0.4082	0.4516	0.4918	0.5125	0.5187	0.5236	0.5272	0.5295	0.5315	0.5321
-2.5	0.07904	0.07504	0.0713	0.06671	0.06327	0.0597	0.05316	0.04857	0.04434	0.04135	0.04109	0.0403	0.03621	0.03346	0.03126	0.02987	0.02992	0.0304	0.03274	0.03471	0.0368	0.04077	0.04475	0.04881	0.05319	0.05587	0.05909	0.06665	0.07345	0.08219	0.09844	0.1157	0.1366	0.1684	0.1974	0.2325	0.2815	0.3135	0.3492	0.4052	0.4457	0.4849	0.5096	0.5158	0.5196	0.5206	0.5215	0.5223	0.5209
-1.5	0.07219	0.06804	0.06399	0.05984	0.05794	0.05589	0.05095	0.04711	0.04353	0.04195	0.04201	0.0414	0.03785	0.03507	0.03263	0.03062	0.03084	0.03159	0.03395	0.03591	0.03804	0.04229	0.0463	0.05034	0.05481	0.05741	0.06027	0.06644	0.07235	0.08023	0.0965	0.1137	0.1341	0.1613	0.1905	0.2278	0.2779	0.3104	0.3466	0.4004	0.4364	0.4716	0.5018	0.5099	0.5142	0.5123	0.5107	0.5091	0.5046
-0.5	0.0671	0.0629	0.05849	0.05401	0.05307	0.05209	0.04885	0.04592	0.04308	0.04176	0.04196	0.04187	0.04052	0.03821	0.03569	0.0328	0.03298	0.03376	0.03559	0.03746	0.03971	0.04452	0.04838	0.0521	0.05615	0.05856	0.06117	0.06654	0.07192	0.07929	0.09516	0.1099	0.1269	0.1513	0.1804	0.2183	0.2674	0.3011	0.3404	0.3951	0.4288	0.4606	0.4899	0.5012	0.5082	0.5053	0.5009	0.4961	0.488
0.5	0.06211	0.05873	0.05474	0.04915	0.0474	0.04636	0.0453	0.04348	0.04132	0.03854	0.03918	0.04066	0.04257	0.04168	0.04023	0.03836	0.03854	0.03902	0.03988	0.04137	0.04345	0.04843	0.05204	0.05534	0.05876	0.06148	0.06461	0.07057	0.07583	0.08266	0.09686	0.1089	0.1234	0.1516	0.1814	0.2189	0.2667	0.299	0.3367	0.3896	0.4202	0.4485	0.4739	0.4871	0.4977	0.4977	0.4913	0.4836	0.4712
1.5	0.0582	0.05527	0.05174	0.04656	0.04399	0.04206	0.04082	0.03923	0.0375	0.03652	0.03853	0.04128	0.04489	0.04523	0.04495	0.04426	0.04494	0.04559	0.04557	0.04666	0.04842	0.05316	0.05658	0.05978	0.06368	0.06709	0.07091	0.07728	0.08237	0.08864	0.1014	0.1139	0.1304	0.1638	0.1948	0.2322	0.2789	0.3085	0.3414	0.3856	0.4114	0.4356	0.4595	0.4711	0.4811	0.4878	0.4829	0.475	0.459
2.5	0.05421	0.05184	0.04901	0.04463	0.04137	0.03857	0.03649	0.0348	0.0334	0.03484	0.03875	0.0432	0.04857	0.05032	0.0513	0.05144	0.05227	0.05286	0.05224	0.05283	0.05406	0.05814	0.0614	0.06476	0.0696	0.07368	0.07803	0.08456	0.08955	0.09528	0.1061	0.1185	0.136	0.1758	0.2097	0.2493	0.2968	0.3235	0.3499	0.3819	0.4024	0.4224	0.4456	0.4576	0.4681	0.4759	0.4742	0.4694	0.4537
3.5	0.04949	0.04815	0.04681	0.04387	0.04074	0.03746	0.03258	0.03055	0.02991	0.03574	0.04286	0.05037	0.05862	0.06287	0.06614	0.06682	0.06671	0.06656	0.06591	0.06547	0.06534	0.06739	0.07052	0.07413	0.07995	0.08386	0.08775	0.09333	0.09776	0.1025	0.1103	0.1208	0.1366	0.1784	0.2138	0.2554	0.3062	0.332	0.3553	0.3787	0.3954	0.4125	0.4343	0.4459	0.4565	0.4662	0.4664	0.464	0.4519
4.5	0.04901	0.04753	0.04621	0.04404	0.04209	0.03981	0.03506	0.03345	0.03364	0.04222	0.05128	0.06065	0.07038	0.07518	0.07891	0.0807	0.08114	0.0813	0.08039	0.07952	0.0787	0.07918	0.08256	0.08693	0.09342	0.09702	0.1003	0.1042	0.1069	0.1096	0.1134	0.1198	0.1302	0.1639	0.1955	0.2348	0.2914	0.321	0.3475	0.3722	0.3881	0.4045	0.4244	0.4346	0.4436	0.4537	0.4559	0.4559	0.4479
5.5	0.04923	0.04735	0.04586	0.04451	0.04386	0.04294	0.03958	0.03851	0.03922	0.04914	0.05984	0.07101	0.08197	0.08694	0.09081	0.09353	0.09434	0.09482	0.09323	0.09205	0.09101	0.09127	0.09487	0.09938	0.1055	0.1092	0.1127	0.1167	0.1191	0.1209	0.1203	0.1203	0.1212	0.1304	0.1448	0.1663	0.2209	0.2639	0.3089	0.3532	0.3743	0.3953	0.4168	0.4263	0.4344	0.4429	0.4453	0.4462	0.4404
6.5	0.05309	0.05053	0.04868	0.04789	0.04851	0.04935	0.04993	0.05027	0.05134	0.0598	0.07167	0.08502	0.09884	0.1056	0.1117	0.1172	0.1181	0.1173	0.1126	0.1095	0.1071	0.1067	0.11	0.1138	0.1188	0.1228	0.1271	0.1317	0.1331	0.1334	0.1295	0.1251	0.1193	0.1102	0.1098	0.1142	0.1518	0.1972	0.2564	0.3224	0.3527	0.3811	0.4076	0.4184	0.4271	0.4349	0.4372	0.4379	0.4337
7.5	0.06088	0.05887	0.0573	0.05584	0.05567	0.05572	0.05607	0.05767	0.06031	0.06973	0.0809	0.09372	0.1108	0.1211	0.1308	0.1391	0.1412	0.1418	0.1388	0.1369	0.1354	0.1341	0.1342	0.1348	0.1375	0.1425	0.1482	0.1531	0.1521	0.1494	0.1417	0.1341	0.1247	0.107	0.1024	0.1032	0.1341	0.174	0.2285	0.2969	0.3285	0.3583	0.3919	0.4069	0.4195	0.4301	0.4327	0.4336	0.4287
8.5	0.07071	0.06919	0.06771	0.06509	0.06359	0.06222	0.06142	0.06434	0.06896	0.08048	0.09137	0.1038	0.1223	0.1344	0.146	0.1557	0.159	0.1615	0.1624	0.1629	0.1635	0.1622	0.1628	0.1642	0.1686	0.175	0.1821	0.1863	0.1819	0.1754	0.163	0.1514	0.14	0.1193	0.1141	0.1148	0.1429	0.1798	0.228	0.2881	0.3145	0.3406	0.3756	0.3941	0.4099	0.4245	0.4301	0.4329	0.429
9.5	0.09077	0.08866	0.08644	0.08179	0.07789	0.07407	0.07142	0.07662	0.08502	0.1026	0.1147	0.1268	0.1429	0.1544	0.1649	0.174	0.1787	0.1831	0.1894	0.1927	0.1949	0.1926	0.1923	0.1932	0.1981	0.2051	0.2119	0.2137	0.2078	0.2	0.1876	0.1788	0.1682	0.1491	0.1411	0.1384	0.1613	0.1952	0.2376	0.2924	0.3171	0.3391	0.3666	0.3853	0.402	0.4167	0.4239	0.4304	0.4301
10.5	0.1103	0.1073	0.1046	0.09941	0.09462	0.09017	0.0874	0.09259	0.1009	0.119	0.1315	0.1439	0.1602	0.1715	0.1822	0.1922	0.2007	0.2106	0.2253	0.2312	0.2347	0.2331	0.2325	0.2327	0.2347	0.2379	0.2406	0.2374	0.2292	0.22	0.2088	0.2063	0.2039	0.1932	0.1841	0.1776	0.1891	0.2175	0.2538	0.306	0.3324	0.3547	0.3748	0.3888	0.4016	0.4114	0.4171	0.4228	0.4263
11.5	0.1346	0.1308	0.1273	0.1212	0.1153	0.1099	0.1065	0.1109	0.1181	0.1352	0.1477	0.1602	0.1771	0.1886	0.1993	0.2095	0.2192	0.2305	0.2482	0.2582	0.2669	0.2718	0.2743	0.2763	0.2761	0.2764	0.2751	0.262	0.2507	0.2407	0.2313	0.2313	0.2323	0.2279	0.2218	0.2168	0.2206	0.2432	0.2732	0.3238	0.3527	0.3768	0.3927	0.4021	0.4103	0.4157	0.418	0.4211	0.4233
12.5	0.1764	0.1727	0.1689	0.1608	0.1539	0.1478	0.1443	0.1484	0.1551	0.1705	0.1825	0.1947	0.2088	0.2167	0.2237	0.2304	0.2389	0.2495	0.266	0.2751	0.2828	0.2909	0.2963	0.3012	0.3035	0.3057	0.3064	0.2952	0.2814	0.27	0.261	0.2602	0.2609	0.2585	0.2538	0.2495	0.2506	0.2689	0.294	0.3426	0.3718	0.3958	0.409	0.4173	0.4243	0.4303	0.4314	0.4314	0.4302
13.5	0.2077	0.204	0.2001	0.1916	0.1854	0.1806	0.1797	0.1852	0.1928	0.2068	0.2175	0.2277	0.2375	0.2431	0.2479	0.2533	0.2607	0.269	0.2827	0.2902	0.2973	0.3078	0.3151	0.3215	0.3264	0.3303	0.3331	0.3269	0.3209	0.3134	0.3035	0.3	0.2956	0.2882	0.2827	0.2767	0.2729	0.2878	0.309	0.3561	0.3857	0.4105	0.4224	0.4296	0.4368	0.4485	0.4509	0.4499	0.4467
14.5	0.2432	0.2396	0.2354	0.2269	0.2218	0.2183	0.2197	0.2252	0.2319	0.2422	0.2488	0.2551	0.26	0.2635	0.2668	0.2717	0.2794	0.2882	0.3002	0.3063	0.3121	0.3242	0.3351	0.3458	0.3534	0.3558	0.3594	0.3562	0.3517	0.347	0.3373	0.334	0.3309	0.3208	0.313	0.3044	0.2961	0.3078	0.3258	0.3706	0.3997	0.4238	0.4327	0.44	0.45	0.4694	0.4738	0.4733	0.4724
15.5	0.2882	0.2852	0.2817	0.2759	0.2736	0.2728	0.2765	0.2819	0.2879	0.2947	0.2954	0.2936	0.2904	0.2897	0.2895	0.2922	0.298	0.305	0.3155	0.3227	0.3303	0.3437	0.3573	0.3714	0.3843	0.3888	0.3896	0.3881	0.3842	0.3794	0.3697	0.3673	0.3659	0.3606	0.353	0.3428	0.3254	0.3334	0.3493	0.392	0.4189	0.4376	0.4416	0.4501	0.4645	0.49	0.4946	0.496	0.4961
16.5	0.3134	0.3118	0.31	0.3068	0.3055	0.3051	0.3072	0.312	0.3179	0.3244	0.3245	0.3233	0.3198	0.3187	0.318	0.3184	0.3217	0.3266	0.3376	0.346	0.3547	0.3671	0.3811	0.3965	0.4109	0.4175	0.4221	0.4209	0.419	0.4161	0.4049	0.401	0.399	0.3951	0.3909	0.3845	0.3644	0.3674	0.3809	0.4189	0.4395	0.4503	0.4508	0.4614	0.477	0.5019	0.5098	0.5135	0.5156
17.5	0.3381	0.3382	0.3381	0.3367	0.335	0.3335	0.333	0.3367	0.3415	0.3468	0.346	0.3441	0.339	0.3357	0.3327	0.3322	0.3403	0.3519	0.3721	0.385	0.3967	0.4089	0.4173	0.4248	0.4346	0.4379	0.4398	0.438	0.4373	0.4374	0.4368	0.4339	0.4322	0.4277	0.4252	0.4219	0.411	0.4154	0.4249	0.4463	0.4562	0.4601	0.4589	0.4708	0.4906	0.5129	0.5204	0.5261	0.5302
18.5	0.3686	0.3699	0.371	0.3707	0.3685	0.3662	0.3652	0.3686	0.3733	0.3786	0.3756	0.3706	0.3612	0.3537	0.3483	0.346	0.356	0.3704	0.3959	0.4103	0.4223	0.4334	0.4416	0.4491	0.4544	0.4551	0.4548	0.4502	0.4479	0.4466	0.4504	0.4556	0.4605	0.4598	0.4553	0.4521	0.4471	0.4565	0.4664	0.4702	0.4708	0.4698	0.4702	0.4857	0.5044	0.5247	0.5326	0.5393	0.5438
19.5	0.3869	0.3881	0.3892	0.3888	0.3874	0.3864	0.3876	0.3914	0.3957	0.3991	0.3976	0.3954	0.3908	0.3864	0.3799	0.3732	0.3812	0.3954	0.4203	0.4307	0.4379	0.4449	0.4508	0.4572	0.4642	0.4663	0.4668	0.4612	0.4555	0.4519	0.4548	0.4617	0.4698	0.4776	0.4777	0.4768	0.476	0.485	0.4936	0.4902	0.4849	0.4813	0.4881	0.5052	0.5209	0.5366	0.5441	0.549	0.5536
20.5	0.4035	0.4045	0.4051	0.4044	0.4036	0.4034	0.4059	0.4087	0.4113	0.4118	0.4103	0.4088	0.4065	0.405	0.4042	0.4052	0.4144	0.425	0.4399	0.444	0.4461	0.4499	0.455	0.4608	0.4681	0.4712	0.473	0.4682	0.4619	0.4558	0.4556	0.4621	0.4685	0.479	0.4853	0.4915	0.4968	0.503	0.5087	0.5036	0.4985	0.4958	0.5092	0.5253	0.5365	0.5466	0.5513	0.5555	0.5593
21.5	0.4181	0.4182	0.4182	0.4184	0.4199	0.4222	0.4267	0.4282	0.4285	0.4253	0.4231	0.4213	0.4199	0.4194	0.4195	0.4216	0.4279	0.4351	0.4431	0.4447	0.4454	0.4491	0.4551	0.4619	0.4707	0.4744	0.4764	0.4712	0.4638	0.4564	0.45	0.4534	0.4591	0.4719	0.4807	0.4911	0.5064	0.5145	0.5207	0.516	0.5157	0.5177	0.5304	0.5406	0.5469	0.5513	0.5546	0.558	0.5617
22.5	0.4264	0.426	0.4258	0.4272	0.4302	0.4339	0.4386	0.439	0.4381	0.4334	0.431	0.429	0.4265	0.4265	0.4273	0.4311	0.4345	0.4378	0.441	0.4414	0.4411	0.4443	0.4498	0.4567	0.4683	0.4736	0.4771	0.4726	0.4648	0.4568	0.4454	0.4432	0.4445	0.4603	0.4734	0.4874	0.5115	0.5243	0.5328	0.529	0.5321	0.539	0.5484	0.5526	0.5563	0.5557	0.5561	0.5579	0.5614
23.5	0.4342	0.4335	0.4333	0.4358	0.4396	0.4437	0.4474	0.4465	0.444	0.4374	0.4334	0.4295	0.4242	0.4219	0.4204	0.4213	0.4226	0.424	0.427	0.4291	0.4323	0.4378	0.4437	0.4509	0.4627	0.4682	0.4725	0.472	0.4658	0.4586	0.4459	0.4427	0.4413	0.4526	0.4673	0.4861	0.5169	0.5328	0.5444	0.5433	0.5471	0.5554	0.5637	0.5642	0.5624	0.559	0.5581	0.5584	0.562
24.5	0.4411	0.441	0.4416	0.445	0.4483	0.4514	0.4531	0.4509	0.4472	0.4384	0.4325	0.4272	0.4202	0.4165	0.4138	0.4133	0.4133	0.4135	0.4155	0.4172	0.4196	0.4274	0.4357	0.4442	0.4567	0.4625	0.4666	0.4687	0.4667	0.4638	0.4533	0.4488	0.4487	0.4598	0.4756	0.4935	0.5238	0.5393	0.5511	0.5555	0.5598	0.5648	0.57	0.5694	0.5664	0.562	0.5609	0.5608	0.5647
25.5	0.4412	0.4412	0.4419	0.4444	0.446	0.4471	0.4463	0.4429	0.4383	0.4285	0.4219	0.4159	0.4096	0.407	0.4052	0.4045	0.4046	0.4051	0.4078	0.4101	0.413	0.421	0.4285	0.4371	0.449	0.4557	0.4616	0.4655	0.4655	0.4653	0.4636	0.4612	0.4613	0.472	0.4903	0.5094	0.5332	0.5452	0.5554	0.5616	0.5659	0.5689	0.5715	0.57	0.5682	0.565	0.5646	0.5643	0.5693
26.5	0.4397	0.4395	0.4398	0.441	0.4409	0.4401	0.4376	0.4341	0.4296	0.4205	0.414	0.4081	0.4015	0.3982	0.3957	0.3948	0.3946	0.3949	0.3978	0.4024	0.4076	0.4172	0.4254	0.4341	0.4459	0.4521	0.4575	0.4621	0.4636	0.4648	0.4672	0.4714	0.4773	0.4898	0.5035	0.5198	0.5397	0.5506	0.5592	0.5653	0.5678	0.569	0.57	0.5688	0.5679	0.567	0.5668	0.5676	0.5741
27.5	0.4331	0.4318	0.4306	0.4286	0.4263	0.4237	0.4199	0.4172	0.4144	0.4095	0.405	0.4005	0.3948	0.392	0.3895	0.387	0.3854	0.3844	0.3875	0.3927	0.3999	0.4137	0.4228	0.4321	0.4439	0.4498	0.4546	0.459	0.4608	0.4627	0.4675	0.4732	0.4817	0.5	0.5136	0.5277	0.5443	0.5536	0.5608	0.5665	0.567	0.5672	0.5672	0.5668	0.5658	0.5662	0.5673	0.5688	0.5763
28.5	0.4264	0.4241	0.4217	0.4177	0.4151	0.4125	0.4098	0.4081	0.4062	0.402	0.3973	0.3924	0.3868	0.3841	0.3815	0.3777	0.3759	0.375	0.3793	0.3852	0.3927	0.4089	0.4197	0.43	0.4414	0.4475	0.4525	0.458	0.46	0.4613	0.4648	0.472	0.4811	0.5003	0.5155	0.5314	0.5467	0.5527	0.5578	0.5631	0.5643	0.5639	0.5633	0.5632	0.5632	0.5641	0.5659	0.5684	0.5777
29.5	0.4197	0.4165	0.413	0.4079	0.4055	0.4035	0.4025	0.4019	0.4009	0.3969	0.3918	0.3863	0.3792	0.3749	0.3709	0.3649	0.3622	0.3613	0.3686	0.3777	0.3877	0.4056	0.4167	0.427	0.4378	0.444	0.4502	0.4579	0.4608	0.4629	0.4625	0.4678	0.4762	0.4978	0.5128	0.5275	0.5431	0.5494	0.5538	0.5576	0.5587	0.5596	0.5597	0.5593	0.5598	0.5613	0.5644	0.5686	0.579
30.5	0.412	0.4075	0.4027	0.3956	0.3926	0.3907	0.3913	0.3919	0.3923	0.3893	0.3848	0.3797	0.3719	0.3674	0.3631	0.357	0.3551	0.3554	0.3632	0.3723	0.3834	0.4019	0.4134	0.4239	0.434	0.4399	0.4468	0.4596	0.4642	0.4673	0.4671	0.4718	0.4777	0.4953	0.5104	0.5241	0.5374	0.5434	0.5489	0.5535	0.5543	0.5551	0.5559	0.5552	0.5552	0.5585	0.5635	0.569	0.5798
31.5	0.4091	0.4046	0.3993	0.3904	0.3858	0.3825	0.3819	0.3824	0.3826	0.3799	0.3743	0.368	0.3599	0.3565	0.3531	0.3496	0.3503	0.3531	0.3633	0.3727	0.3822	0.3974	0.4086	0.419	0.4296	0.4375	0.4468	0.4631	0.4724	0.4791	0.4784	0.4819	0.49	0.5028	0.5125	0.5214	0.5334	0.5386	0.5432	0.5489	0.5493	0.5481	0.5493	0.5497	0.5506	0.556	0.5622	0.5687	0.5778
32.5	0.4074	0.4034	0.3982	0.3876	0.3815	0.3771	0.3757	0.3765	0.377	0.3746	0.3693	0.3632	0.3534	0.3476	0.3436	0.3429	0.3475	0.3542	0.3668	0.3749	0.3838	0.3979	0.4085	0.4183	0.43	0.4386	0.4488	0.4672	0.4798	0.4922	0.5006	0.5042	0.5059	0.5109	0.5177	0.5229	0.5301	0.535	0.5377	0.5402	0.5414	0.5404	0.541	0.5428	0.5454	0.553	0.5595	0.5655	0.5733
33.5	0.4059	0.4048	0.4014	0.3898	0.3816	0.3753	0.3726	0.3726	0.3726	0.3704	0.3659	0.3613	0.353	0.3479	0.3441	0.3439	0.3501	0.3584	0.3729	0.3812	0.3885	0.4007	0.4099	0.4188	0.4309	0.4418	0.4546	0.4758	0.4885	0.5021	0.5133	0.5187	0.5215	0.5204	0.5234	0.5274	0.5308	0.5329	0.5334	0.5322	0.531	0.5318	0.5342	0.5357	0.5397	0.5493	0.5546	0.5616	0.5659
34.5	0.4	0.4009	0.3997	0.391	0.3836	0.3777	0.3748	0.3746	0.3744	0.3739	0.3732	0.3716	0.3625	0.3548	0.3493	0.3482	0.3546	0.3633	0.3786	0.3883	0.3972	0.4075	0.4143	0.4207	0.4322	0.4451	0.4608	0.4865	0.5023	0.5142	0.5241	0.5278	0.531	0.5303	0.5308	0.5314	0.5316	0.5305	0.5286	0.5258	0.5235	0.5227	0.5274	0.5308	0.5351	0.5443	0.5502	0.5559	0.555
35.5	0.397	0.3985	0.3986	0.3923	0.3857	0.38	0.3766	0.3761	0.3765	0.3792	0.3819	0.3839	0.3783	0.3721	0.366	0.3641	0.3695	0.3762	0.3871	0.396	0.4047	0.4138	0.4195	0.4247	0.436	0.4504	0.468	0.4962	0.514	0.5284	0.5359	0.5367	0.5366	0.5357	0.5363	0.5355	0.532	0.529	0.5247	0.5193	0.5183	0.5178	0.5212	0.5255	0.5312	0.5393	0.546	0.549	0.5459
36.5	0.4152	0.4131	0.4096	0.3994	0.3928	0.3873	0.3832	0.3834	0.3848	0.3904	0.3937	0.3966	0.3909	0.3837	0.378	0.3788	0.3866	0.3962	0.4081	0.4128	0.4166	0.4215	0.4255	0.4313	0.4445	0.4616	0.4804	0.5093	0.5222	0.5321	0.5376	0.5391	0.54	0.5398	0.5393	0.5393	0.5341	0.5295	0.5252	0.5176	0.515	0.5149	0.5196	0.5225	0.5286	0.5337	0.5385	0.5404	0.534
37.5	0.4299	0.4273	0.4239	0.415	0.4097	0.4057	0.4035	0.4061	0.4106	0.4195	0.4233	0.4225	0.4095	0.3991	0.3925	0.3941	0.4018	0.4117	0.4238	0.4301	0.4338	0.4339	0.4375	0.4413	0.4523	0.4682	0.4858	0.5119	0.5233	0.5308	0.5348	0.5342	0.5346	0.5386	0.5404	0.541	0.5395	0.5345	0.5293	0.5205	0.5203	0.5184	0.5191	0.5227	0.5271	0.5288	0.5289	0.5255	0.52
38.5	0.4438	0.4408	0.4377	0.4312	0.4267	0.4233	0.4216	0.4246	0.4299	0.4387	0.4413	0.4413	0.4313	0.4244	0.4185	0.4173	0.4243	0.4316	0.4395	0.4422	0.4435	0.443	0.4474	0.453	0.4621	0.4738	0.4869	0.5065	0.512	0.5161	0.5205	0.5241	0.5267	0.5297	0.5346	0.5393	0.5417	0.5397	0.536	0.5322	0.5257	0.5244	0.5244	0.5229	0.5205	0.5194	0.5164	0.503	0.4959
39.5	0.4587	0.4542	0.4513	0.4483	0.4467	0.446	0.448	0.4518	0.4555	0.4593	0.4579	0.455	0.4447	0.4383	0.4339	0.4322	0.4396	0.4486	0.4581	0.4569	0.4546	0.4526	0.4552	0.4589	0.4639	0.471	0.479	0.4956	0.5025	0.5067	0.5094	0.5122	0.5156	0.5212	0.5209	0.5263	0.5302	0.5352	0.531	0.5285	0.5288	0.5255	0.5225	0.5198	0.5157	0.5033	0.4938	0.4866	0.4776
40.5	0.469	0.4628	0.4581	0.4531	0.4514	0.451	0.4547	0.4587	0.4627	0.4654	0.4648	0.463	0.4574	0.4527	0.449	0.4468	0.4528	0.4612	0.4694	0.4699	0.468	0.4654	0.4655	0.4647	0.4649	0.4692	0.4743	0.4835	0.4911	0.4967	0.5027	0.5026	0.5049	0.5065	0.51	0.5091	0.5103	0.5096	0.5139	0.513	0.5082	0.5129	0.5149	0.5116	0.5035	0.4955	0.4811	0.471	0.4689
41.5	0.4812	0.4727	0.4654	0.4566	0.4544	0.4539	0.4585	0.4616	0.4636	0.4638	0.4625	0.4613	0.4609	0.4616	0.4631	0.4676	0.4733	0.4776	0.4799	0.4778	0.4751	0.4726	0.4701	0.4678	0.466	0.4678	0.4702	0.4776	0.4795	0.487	0.4909	0.4959	0.4946	0.4942	0.4924	0.4942	0.4922	0.4899	0.4875	0.4884	0.4948	0.4975	0.5007	0.5042	0.4954	0.4846	0.477	0.4734	0.4714
42.5	0.4987	0.489	0.479	0.4642	0.4599	0.4582	0.4607	0.4611	0.4606	0.4585	0.4581	0.4583	0.4608	0.4642	0.468	0.4753	0.481	0.4856	0.4886	0.4861	0.4835	0.4781	0.4744	0.4695	0.4656	0.4642	0.4647	0.4668	0.472	0.4733	0.475	0.4755	0.4819	0.4812	0.4793	0.4766	0.4766	0.4772	0.4759	0.4787	0.4814	0.4881	0.494	0.4918	0.4871	0.4793	0.4749	0.4735	0.4717
43.5	0.4982	0.4916	0.4842	0.4727	0.4688	0.4668	0.4664	0.4629	0.4589	0.4542	0.4534	0.4539	0.4589	0.4649	0.4707	0.4788	0.4829	0.4868	0.4902	0.4907	0.4893	0.4834	0.4782	0.4704	0.4665	0.4614	0.4591	0.4576	0.4583	0.4612	0.4606	0.4605	0.4583	0.4614	0.4639	0.4637	0.464	0.4636	0.4676	0.4701	0.4751	0.4845	0.4843	0.4769	0.4705	0.4683	0.4667	0.4684	0.4686
44.5	0.4941	0.4913	0.488	0.4809	0.4781	0.4764	0.4732	0.4679	0.4619	0.4548	0.4533	0.4523	0.4549	0.4581	0.4635	0.4711	0.4755	0.4838	0.4873	0.4898	0.4868	0.4834	0.4764	0.4719	0.4648	0.4614	0.4558	0.4524	0.4478	0.4455	0.4465	0.4473	0.4482	0.4467	0.4469	0.4497	0.4496	0.4514	0.451	0.4561	0.4637	0.463	0.4636	0.4635	0.4564	0.4551	0.4595	0.4623	0.4634
45.5	0.4904	0.4907	0.4907	0.4879	0.4876	0.4878	0.4854	0.4799	0.4717	0.4609	0.4565	0.4524	0.4534	0.4532	0.4565	0.4575	0.4645	0.4687	0.4736	0.4794	0.4811	0.4788	0.4761	0.4704	0.4666	0.4587	0.4545	0.4472	0.4433	0.4389	0.4368	0.4371	0.4382	0.4382	0.4355	0.4328	0.4348	0.4362	0.4389	0.4412	0.4429	0.4488	0.4474	0.4442	0.4461	0.4508	0.4549	0.4592	0.4623
46.5	0.4883	0.4875	0.4865	0.4837	0.4833	0.4846	0.485	0.4835	0.4784	0.475	0.4709	0.4637	0.4592	0.4514	0.4494	0.4477	0.4528	0.4568	0.4639	0.4653	0.4691	0.4687	0.4691	0.469	0.4652	0.4603	0.4504	0.4443	0.4362	0.4336	0.4323	0.4302	0.428	0.4265	0.4261	0.4258	0.4249	0.4268	0.4292	0.4311	0.4349	0.4354	0.4365	0.44	0.4425	0.4446	0.4517	0.4578	0.4593
47.5	0.4859	0.484	0.4817	0.4784	0.4776	0.479	0.4797	0.4792	0.4762	0.4735	0.4688	0.4643	0.4585	0.4497	0.4431	0.4383	0.4379	0.4464	0.4505	0.4576	0.4587	0.4609	0.4601	0.4608	0.4599	0.4555	0.4509	0.441	0.4348	0.4275	0.4244	0.4241	0.422	0.4197	0.4186	0.4188	0.4208	0.4235	0.4259	0.4292	0.4311	0.4331	0.4354	0.4363	0.4385	0.4445	0.4487	0.4511	0.4562
48.5	0.4824	0.4806	0.4777	0.4735	0.4717	0.469	0.4671	0.4627	0.4615	0.4606	0.4604	0.4585	0.4523	0.4477	0.4371	0.4333	0.4309	0.4338	0.4387	0.4436	0.4487	0.4504	0.4519	0.4504	0.4491	0.4468	0.4426	0.4398	0.4327	0.4283	0.4215	0.4175	0.4164	0.4145	0.4136	0.4157	0.4182	0.4204	0.4252	0.4278	0.4307	0.4332	0.4346	0.4362	0.4383	0.4396	0.4436	0.4496	0.4537
49.5	0.4814	0.4795	0.476	0.4727	0.4696	0.4657	0.4628	0.4562	0.4533	0.4486	0.4473	0.4458	0.4429	0.4396	0.4325	0.4274	0.4267	0.4257	0.4279	0.428	0.4334	0.4353	0.4383	0.4411	0.4424	0.4425	0.44	0.4352	0.4323	0.4254	0.4224	0.4171	0.4132	0.4119	0.4113	0.4126	0.4168	0.422	0.4241	0.4274	0.4317	0.4342	0.4359	0.4364	0.4375	0.4397	0.4426	0.4459	0.449
50.5	0.4819	0.48	0.4752	0.4728	0.4678	0.4642	0.461	0.4551	0.4525	0.4492	0.4486	0.4464	0.445	0.4376	0.4344	0.4257	0.4234	0.4192	0.4196	0.4224	0.4229	0.429	0.4298	0.434	0.4363	0.4368	0.4364	0.4337	0.4279	0.4246	0.4195	0.4176	0.4149	0.4136	0.4147	0.4161	0.4176	0.4206	0.4261	0.4285	0.4299	0.4337	0.4364	0.4375	0.4384	0.4413	0.4444	0.4461	0.4481
51.5	0.4884	0.4865	0.4816	0.4782	0.4689	0.4653	0.4594	0.457	0.4538	0.4522	0.4505	0.4477	0.4449	0.4397	0.4353	0.4288	0.4232	0.4204	0.4168	0.4163	0.4174	0.4195	0.4262	0.4278	0.4318	0.432	0.4306	0.4286	0.4271	0.4242	0.4233	0.4204	0.4184	0.418	0.4187	0.4218	0.4245	0.427	0.4275	0.4281	0.4308	0.4329	0.4349	0.4376	0.4393	0.4406	0.444	0.4479	0.4493
52.5	0.4939	0.4925	0.4879	0.4853	0.4756	0.4729	0.4645	0.4626	0.4568	0.4553	0.4489	0.4476	0.4428	0.4411	0.4342	0.4327	0.426	0.4243	0.4203	0.4196	0.4192	0.4209	0.4232	0.4264	0.4279	0.4306	0.4308	0.4292	0.4278	0.4272	0.4258	0.4255	0.4256	0.425	0.4262	0.4264	0.4282	0.4305	0.4303	0.4286	0.4296	0.4332	0.4359	0.4364	0.438	0.4428	0.4464	0.4472	0.4486
53.5	0.4991	0.4977	0.4924	0.4906	0.4822	0.4796	0.4711	0.4694	0.462	0.4591	0.453	0.4511	0.4471	0.4444	0.442	0.4401	0.4374	0.4311	0.4293	0.4244	0.4252	0.4249	0.4265	0.4284	0.4289	0.4295	0.4307	0.4316	0.4321	0.4333	0.4336	0.4321	0.4309	0.4323	0.4331	0.4356	0.4356	0.4341	0.433	0.4321	0.4327	0.4335	0.4352	0.4377	0.4389	0.4398	0.4423	0.445	0.4461
54.5	0.5029	0.5	0.491	0.4895	0.4858	0.4846	0.4808	0.4793	0.4723	0.464	0.4602	0.454	0.4527	0.4495	0.4502	0.4483	0.4495	0.4467	0.4442	0.4416	0.435	0.4339	0.4313	0.432	0.4334	0.4345	0.4348	0.4346	0.4359	0.4362	0.4365	0.4373	0.4382	0.4387	0.4391	0.4383	0.4367	0.4355	0.4335	0.4322	0.4328	0.4343	0.4363	0.4376	0.4389	0.4399	0.4409	0.4408	0.4392
55.5	0.5044	0.5007	0.4905	0.4882	0.4844	0.483	0.481	0.4786	0.4753	0.4668	0.4656	0.4586	0.458	0.4584	0.4594	0.4594	0.4589	0.4589	0.4542	0.4536	0.4479	0.4421	0.4407	0.4383	0.4379	0.438	0.4391	0.4401	0.4417	0.4404	0.4405	0.4411	0.4435	0.4459	0.4432	0.4409	0.4398	0.4365	0.435	0.4341	0.4336	0.4358	0.4392	0.4412	0.4408	0.4403	0.4403	0.4398	0.4388
56.5	0.5053	0.5009	0.4906	0.487	0.4842	0.4818	0.4811	0.4785	0.4774	0.4721	0.4702	0.4686	0.4684	0.4701	0.4721	0.4734	0.4713	0.4708	0.4681	0.4623	0.4624	0.4513	0.4485	0.4464	0.4427	0.4423	0.4432	0.4449	0.4465	0.4475	0.4487	0.4503	0.4509	0.451	0.4511	0.4478	0.4421	0.4406	0.4397	0.4388	0.4412	0.4424	0.4419	0.4434	0.4449	0.4445	0.4431	0.4431	0.4454
57.5	0.5035	0.4995	0.4925	0.489	0.4862	0.4825	0.4822	0.4806	0.4805	0.4796	0.4766	0.4767	0.4761	0.477	0.4782	0.479	0.4794	0.4784	0.4798	0.4784	0.4714	0.4703	0.4578	0.4561	0.4537	0.4513	0.4512	0.452	0.4519	0.4519	0.452	0.4531	0.4548	0.4554	0.4549	0.4561	0.4549	0.4509	0.4495	0.4501	0.4482	0.4479	0.4501	0.449	0.4486	0.451	0.4543	0.4556	0.453
58.5	0.5011	0.4983	0.4942	0.4912	0.4909	0.4909	0.4915	0.492	0.493	0.4917	0.4876	0.4871	0.4854	0.4843	0.4847	0.4844	0.4842	0.4843	0.486	0.4875	0.4853	0.4814	0.4807	0.4686	0.4665	0.4627	0.457	0.4556	0.4563	0.4538	0.4533	0.4542	0.4569	0.4598	0.4626	0.4633	0.4632	0.4627	0.461	0.4595	0.4601	0.46	0.4586	0.4596	0.4637	0.4648	0.463	0.4662	0.4718
59.5	0.4991	0.4979	0.4961	0.4941	0.4953	0.4994	0.5017	0.5028	0.5051	0.5061	0.5023	0.5003	0.5024	0.4982	0.4995	0.4958	0.4926	0.4931	0.4938	0.4939	0.4936	0.4893	0.4852	0.4836	0.4732	0.4721	0.4686	0.4624	0.4603	0.4616	0.4612	0.4628	0.4654	0.467	0.4669	0.4691	0.4712	0.4702	0.4694	0.4696	0.4691	0.4704	0.4711	0.4715	0.4708	0.4734	0.4773	0.4777	0.4802
60.5	0.5016	0.5011	0.5013	0.5019	0.5032	0.5135	0.5195	0.5204	0.5265	0.5267	0.5238	0.5177	0.5182	0.5134	0.5101	0.5105	0.5048	0.5036	0.5057	0.5013	0.5002	0.4976	0.4913	0.4874	0.4867	0.4786	0.4785	0.4778	0.4741	0.4715	0.4713	0.4715	0.4722	0.4756	0.4786	0.4776	0.4768	0.4783	0.4792	0.4778	0.4783	0.478	0.479	0.4806	0.4813	0.4816	0.4842	0.4888	0.4935
61.5	0.5015	0.5012	0.5021	0.5054	0.5056	0.5166	0.5266	0.5275	0.5359	0.5414	0.5429	0.543	0.5397	0.5388	0.5262	0.5259	0.5213	0.5151	0.5135	0.514	0.5065	0.507	0.5049	0.4989	0.4951	0.4946	0.4871	0.4865	0.4886	0.4874	0.485	0.4837	0.4841	0.4834	0.4855	0.4905	0.4914	0.4887	0.486	0.4878	0.4882	0.4873	0.4869	0.4882	0.4909	0.4948	0.4967	0.4971	0.4988
62.5	0.5004	0.5007	0.5015	0.5077	0.5077	0.5159	0.5272	0.5302	0.5345	0.5452	0.545	0.5463	0.5464	0.5477	0.5442	0.5384	0.5389	0.5326	0.5257	0.524	0.5212	0.5129	0.5145	0.5138	0.5097	0.5083	0.5102	0.5032	0.4989	0.5013	0.501	0.5	0.5013	0.5037	0.5025	0.4989	0.5013	0.5039	0.5033	0.4991	0.4966	0.4986	0.4994	0.5007	0.5029	0.5033	0.5051	0.509	0.5122
63.5	0.499	0.5004	0.5005	0.5076	0.5078	0.5103	0.5177	0.523	0.523	0.5404	0.5423	0.5438	0.5475	0.5501	0.5503	0.5456	0.5456	0.5459	0.5402	0.5349	0.5355	0.533	0.525	0.5256	0.5244	0.52	0.5184	0.5216	0.5212	0.518	0.5191	0.5172	0.5143	0.5145	0.5181	0.5224	0.5172	0.5127	0.5146	0.5159	0.5146	0.5113	0.5092	0.5092	0.5111	0.5137	0.5152	0.5152	0.5162
64.5	0.5007	0.5034	0.5034	0.5088	0.5098	0.5109	0.5155	0.5194	0.5192	0.5265	0.5328	0.532	0.5417	0.5499	0.5521	0.5522	0.5528	0.5537	0.5526	0.5467	0.5414	0.5421	0.5413	0.5353	0.5353	0.535	0.5322	0.5295	0.5308	0.5325	0.5302	0.5313	0.5325	0.5314	0.5298	0.5287	0.5314	0.5334	0.5298	0.5263	0.5259	0.5254	0.5232	0.5206	0.5186	0.5182	0.5192	0.5196	0.5191
65.5	0.5027	0.5064	0.5064	0.5107	0.5125	0.5127	0.5163	0.5182	0.5185	0.5198	0.5308	0.5313	0.5348	0.5473	0.5561	0.5571	0.5583	0.5618	0.5625	0.5602	0.5526	0.5464	0.5462	0.5452	0.5411	0.5426	0.5442	0.5438	0.5416	0.5405	0.5414	0.5398	0.5381	0.5399	0.5414	0.5424	0.5408	0.5388	0.5394	0.5398	0.5365	0.5323	0.531	0.5298	0.5265	0.5244	0.5228	0.5213	0.5205
66.5	0.5016	0.5051	0.5051	0.5099	0.5138	0.5137	0.5167	0.5193	0.5203	0.5204	0.5277	0.5332	0.5332	0.5422	0.5524	0.5588	0.5588	0.5606	0.5632	0.5632	0.5607	0.5552	0.5504	0.5496	0.5499	0.5484	0.548	0.5493	0.5498	0.549	0.5485	0.5492	0.5492	0.5466	0.5454	0.5469	0.5487	0.5493	0.5466	0.5436	0.5417	0.5407	0.5363	0.5304	0.5263	0.5261	0.5257	0.5243	0.5212
67.5	0.5021	0.5044	0.5044	0.5071	0.5111	0.511	0.5127	0.5166	0.5216	0.5218	0.5232	0.535	0.5358	0.5366	0.5473	0.5557	0.5589	0.5586	0.5604	0.5629	0.5627	0.5606	0.5578	0.556	0.5563	0.5569	0.5563	0.5553	0.5553	0.5556	0.5552	0.556	0.5558	0.557	0.5567	0.5537	0.5513	0.5514	0.5521	0.5512	0.5467	0.5425	0.5399	0.5394	0.5377	0.5325	0.5277	0.525	0.5256
68.5	0.5021	0.503	0.5029	0.5039	0.5082	0.5081	0.5083	0.5134	0.5186	0.5203	0.5196	0.5255	0.5317	0.5308	0.5323	0.5409	0.5501	0.5518	0.551	0.5548	0.5598	0.5598	0.5598	0.5588	0.5571	0.5577	0.5577	0.5576	0.5605	0.5618	0.5618	0.5614	0.5611	0.5595	0.5591	0.5596	0.5593	0.5572	0.555	0.5544	0.5539	0.5515	0.5483	0.5438	0.5409	0.5397	0.5406	0.5402	0.5365
69.5	0.4959	0.4983	0.4982	0.4983	0.5014	0.5014	0.5012	0.5036	0.5064	0.5105	0.5105	0.5108	0.5214	0.5235	0.5228	0.5268	0.5342	0.5422	0.542	0.5402	0.543	0.5486	0.547	0.5469	0.5501	0.5531	0.5555	0.5553	0.5541	0.554	0.5568	0.5572	0.5566	0.5575	0.5595	0.5599	0.5585	0.5569	0.555	0.5533	0.5532	0.5532	0.5528	0.5517	0.5493	0.548	0.5466	0.5452	0.5438
70.5	0.4924	0.4934	0.4933	0.4931	0.4959	0.4967	0.4965	0.4971	0.5	0.5031	0.5035	0.503	0.5048	0.5138	0.5142	0.5142	0.5185	0.5239	0.5308	0.5314	0.5304	0.5328	0.5393	0.538	0.5356	0.5359	0.5393	0.5425	0.5439	0.5439	0.5443	0.5482	0.5518	0.551	0.5491	0.5488	0.5511	0.5527	0.5519	0.5511	0.5492	0.5469	0.5467	0.5475	0.5485	0.5485	0.5471	0.5452	0.5436
71.5	0.49	0.4893	0.4893	0.4893	0.4916	0.4935	0.4935	0.4934	0.4961	0.4976	0.4989	0.4985	0.498	0.5025	0.5093	0.5087	0.5082	0.5113	0.5161	0.5203	0.5207	0.5201	0.521	0.5271	0.5295	0.5284	0.5276	0.5298	0.5307	0.533	0.5335	0.5331	0.5338	0.5389	0.5436	0.5438	0.5416	0.5396	0.5398	0.5409	0.5416	0.5424	0.5425	0.5412	0.5402	0.54	0.5407	0.5419	0.5411
72.5	0.4904	0.4903	0.4903	0.4903	0.4904	0.4908	0.4907	0.4907	0.4908	0.4911	0.4936	0.4951	0.4951	0.4951	0.5017	0.507	0.5067	0.5064	0.5092	0.5135	0.516	0.517	0.5165	0.516	0.5179	0.5209	0.5214	0.5213	0.5218	0.5235	0.5256	0.5279	0.5282	0.5274	0.5271	0.5293	0.5318	0.534	0.534	0.5337	0.5347	0.5348	0.5347	0.5358	0.5367	0.536	0.534	0.5313	0.5293
73.5	0.4923	0.4923	0.4923	0.4924	0.4925	0.4897	0.4891	0.4891	0.489	0.4895	0.49	0.4922	0.4923	0.492	0.4919	0.499	0.5039	0.5039	0.5038	0.5053	0.5098	0.5117	0.5145	0.5147	0.5144	0.5146	0.5177	0.5195	0.5192	0.5187	0.5188	0.5203	0.5223	0.5247	0.5269	0.5278	0.5284	0.5296	0.5308	0.5317	0.5322	0.532	0.5315	0.5312	0.5297	0.5291	0.5287	0.5268	0.5258
74.5	0.4948	0.4955	0.4956	0.4956	0.4957	0.4924	0.4906	0.4908	0.4911	0.4915	0.4913	0.492	0.4929	0.4931	0.4933	0.4936	0.4984	0.5018	0.5018	0.502	0.5026	0.5043	0.5052	0.51	0.5132	0.5132	0.5132	0.5136	0.5159	0.5184	0.5188	0.519	0.5195	0.5223	0.525	0.5274	0.5289	0.5297	0.5297	0.5296	0.5295	0.5294	0.529	0.5285	0.5284	0.5284	0.5286	0.5292	0.5296
75.5	0.4974	0.4991	0.4991	0.4991	0.4991	0.499	0.4989	0.499	0.4991	0.4993	0.4989	0.4976	0.497	0.4957	0.4957	0.4956	0.4955	0.4978	0.5014	0.5011	0.5006	0.5	0.4999	0.5032	0.5066	0.5102	0.5118	0.5118	0.5118	0.5124	0.5153	0.5188	0.5211	0.5218	0.5225	0.5242	0.5263	0.5284	0.5295	0.529	0.5287	0.5286	0.5287	0.5288	0.5288	0.5292	0.5298	0.53	0.5302
76.5	0.4945	0.4986	0.4988	0.4988	0.4988	0.4988	0.4979	0.4972	0.4971	0.497	0.4968	0.4961	0.4955	0.4946	0.4931	0.4929	0.4929	0.4929	0.4933	0.4956	0.4966	0.4965	0.4965	0.4966	0.4996	0.5032	0.5054	0.5077	0.5093	0.5086	0.5079	0.5072	0.5103	0.5167	0.5223	0.5239	0.5238	0.5233	0.5234	0.5245	0.5258	0.5272	0.5282	0.5286	0.5289	0.5292	0.5297	0.5303	0.5311
77.5	0.4894	0.4958	0.4967	0.4966	0.4965	0.4964	0.4956	0.4934	0.4932	0.493	0.4927	0.4925	0.4918	0.4913	0.4902	0.4902	0.4903	0.49	0.4896	0.4892	0.4911	0.4934	0.4936	0.4932	0.4927	0.4923	0.4938	0.496	0.4983	0.5013	0.5038	0.5047	0.5043	0.5039	0.5035	0.5074	0.512	0.5165	0.5197	0.5198	0.5196	0.5193	0.5202	0.5217	0.5234	0.5257	0.528	0.529	0.5299
78.5	0.4685	0.4781	0.4807	0.4806	0.4804	0.4801	0.4798	0.4809	0.4819	0.4817	0.4814	0.481	0.4809	0.481	0.4813	0.4819	0.4858	0.4878	0.4877	0.4877	0.4877	0.4877	0.4894	0.4912	0.4917	0.4916	0.4915	0.4914	0.4917	0.4926	0.4937	0.4957	0.4982	0.5007	0.5016	0.5012	0.5007	0.5002	0.5014	0.5062	0.5107	0.5138	0.5162	0.5165	0.5165	0.5165	0.5169	0.519	0.5224
79.5	0.4568	0.4622	0.4645	0.4642	0.4639	0.4634	0.4629	0.4626	0.471	0.4735	0.4731	0.4726	0.4722	0.4716	0.472	0.478	0.4801	0.4823	0.4862	0.4874	0.4874	0.4874	0.4874	0.4878	0.4892	0.4911	0.492	0.4924	0.4927	0.493	0.4935	0.4944	0.4959	0.4971	0.4982	0.4992	0.5003	0.5015	0.5021	0.5022	0.5022	0.5023	0.5042	0.509	0.5142	0.5183	0.5213	0.524	0.5249
80.5	0.4487	0.4489	0.449	0.4489	0.4489	0.4488	0.4486	0.4485	0.4507	0.4645	0.4666	0.4664	0.4661	0.4659	0.4656	0.4653	0.4703	0.4803	0.4827	0.4858	0.4901	0.4923	0.4926	0.4925	0.4924	0.4922	0.4921	0.4928	0.4943	0.4956	0.496	0.496	0.496	0.496	0.4963	0.4974	0.4987	0.5003	0.5032	0.5065	0.51	0.5137	0.5156	0.5168	0.5171	0.5171	0.5171	0.5172	0.5176
81.5	0.4419	0.442	0.4426	0.4426	0.4426	0.4426	0.4426	0.4425	0.4425	0.4446	0.4562	0.4593	0.4592	0.4591	0.459	0.459	0.459	0.4597	0.4685	0.4781	0.4822	0.4835	0.4864	0.4891	0.4901	0.4897	0.4892	0.4888	0.4882	0.4877	0.488	0.491	0.4952	0.4991	0.501	0.501	0.501	0.501	0.501	0.5009	0.5019	0.5029	0.5037	0.5047	0.5062	0.5074	0.5081	0.5082	0.5089
82.5	0.4358	0.4361	0.4416	0.4416	0.4416	0.4415	0.4415	0.4415	0.4415	0.4414	0.4419	0.4507	0.4583	0.4588	0.4588	0.4587	0.4587	0.4587	0.4587	0.4587	0.461	0.4649	0.4683	0.47	0.4731	0.4775	0.4813	0.4842	0.4844	0.4841	0.4838	0.4834	0.4831	0.4827	0.4839	0.4864	0.4884	0.49	0.4911	0.4919	0.4915	0.4903	0.489	0.4877	0.4867	0.4867	0.4876	0.4888	0.4899
83.5	0.4298	0.4298	0.4382	0.4401	0.4401	0.4401	0.4401	0.44	0.44	0.44	0.4399	0.4399	0.4423	0.4508	0.4561	0.4564	0.4563	0.456	0.4557	0.4554	0.455	0.4546	0.4542	0.4554	0.4585	0.4612	0.4629	0.4642	0.4666	0.4691	0.4709	0.4724	0.4736	0.4734	0.4727	0.4724	0.4724	0.4724	0.4724	0.4724	0.4738	0.4757	0.4763	0.4765	0.4765	0.4766	0.4768	0.4767	0.4762
84.5	0.4248	0.4248	0.4286	0.4337	0.4337	0.4336	0.4335	0.4335	0.4334	0.4333	0.4332	0.433	0.4329	0.4327	0.4338	0.44	0.4455	0.4494	0.4498	0.4498	0.4498	0.4498	0.4498	0.4498	0.4498	0.4498	0.4496	0.4499	0.4515	0.453	0.4542	0.4552	0.456	0.4579	0.4591	0.4601	0.4601	0.4595	0.4589	0.458	0.457	0.4556	0.4554	0.4554	0.4554	0.4554	0.4554	0.4554	0.4556
85.5	0.4202	0.4201	0.4203	0.4279	0.4301	0.4301	0.4301	0.43	0.43	0.4299	0.4299	0.4298	0.4297	0.4296	0.4296	0.4295	0.4294	0.4302	0.4343	0.4366	0.4384	0.4399	0.4403	0.4399	0.4394	0.4389	0.4387	0.4387	0.4387	0.4387	0.4387	0.4387	0.4387	0.4391	0.4404	0.4417	0.4428	0.4437	0.4445	0.4452	0.4457	0.4463	0.4468	0.4472	0.4471	0.4473	0.4476	0.4475	0.4473
86.5	0.416	0.416	0.416	0.4172	0.4252	0.4269	0.4269	0.4269	0.4268	0.4268	0.4268	0.4267	0.4267	0.4266	0.4265	0.4265	0.4264	0.4263	0.4262	0.4261	0.4261	0.4259	0.4269	0.4286	0.43	0.4312	0.4323	0.4331	0.4338	0.4344	0.4343	0.4339	0.4335	0.433	0.4325	0.432	0.4316	0.4312	0.4308	0.4304	0.4299	0.4294	0.4289	0.4285	0.4283	0.4283	0.4285	0.429	0.4295
87.5	0.4107	0.4107	0.4107	0.4107	0.4108	0.4139	0.4168	0.418	0.418	0.418	0.4179	0.4178	0.4177	0.4176	0.4175	0.4174	0.4173	0.4172	0.417	0.4169	0.4167	0.4166	0.4164	0.4162	0.4162	0.4162	0.4162	0.4162	0.4162	0.4162	0.4168	0.4178	0.4187	0.4195	0.4203	0.421	0.4217	0.4222	0.4228	0.4233	0.4238	0.4242	0.4245	0.4248	0.4251	0.4251	0.4249	0.4247	0.4244
88.5	0.4101	0.4101	0.4101	0.4101	0.4101	0.4101	0.4101	0.411	0.4129	0.4142	0.4146	0.4147	0.4149	0.415	0.415	0.415	0.415	0.415	0.4149	0.4149	0.4149	0.4149	0.4148	0.4148	0.4148	0.4147	0.4147	0.4147	0.4146	0.4146	0.4145	0.4145	0.4144	0.4144	0.4143	0.4142	0.4142	0.4141	0.414	0.4139	0.4138	0.4138	0.4138	0.4138	0.4138	0.4138	0.4138	0.4138	0.4138
89.5	0.4123	0.4123	0.4123	0.4123	0.4123	0.4123	0.4123	0.4123	0.4123	0.4123	0.4123	0.4123	0.4123	0.4123	0.4123	0.4125	0.4127	0.4129	0.413	0.4131	0.4132	0.4133	0.4134	0.4134	0.4135	0.4135	0.4136	0.4136	0.4137	0.4137	0.4137	0.4138	0.4138	0.4138	0.4139	0.4139	0.4139	0.414	0.414	0.414	0.414	0.4141	0.4141	0.4141	0.4141	0.4142	0.4143	0.4143	0.4144
[truncated: 311 more columns]

## Sheet: CCN @surface
Note: Row 2 is logitude (degree east), Column 1 is latitude (degree north), and other rows and columns are CCN concentrations (# cm-3).
	0.5	1.5	2.5	3.5	4.5	5.5	6.5	7.5	8.5	9.5	10.5	11.5	12.5	13.5	14.5	15.5	16.5	17.5	18.5	19.5	20.5	21.5	22.5	23.5	24.5	25.5	26.5	27.5	28.5	29.5	30.5	31.5	32.5	33.5	34.5	35.5	36.5	37.5	38.5	39.5	40.5	41.5	42.5	43.5	44.5	45.5	46.5	47.5	48.5
-89.5	5.826	5.826	5.826	5.826	5.826	5.826	5.826	5.826	5.826	5.826	5.826	5.826	5.826	5.826	5.824	5.812	5.8	5.79	5.782	5.775	5.769	5.764	5.759	5.756	5.752	5.749	5.747	5.744	5.742	5.741	5.739	5.738	5.737	5.735	5.735	5.734	5.733	5.732	5.732	5.732	5.731	5.731	5.731	5.731	5.731	5.73	5.729	5.729	5.728
-88.5	6.04	6.04	6.04	6.039	6.039	6.038	6.037	6.023	5.993	5.97	5.952	5.937	5.926	5.916	5.908	5.904	5.901	5.898	5.894	5.89	5.886	5.881	5.877	5.871	5.866	5.86	5.854	5.847	5.84	5.833	5.825	5.817	5.808	5.798	5.788	5.778	5.766	5.754	5.741	5.728	5.713	5.7	5.699	5.699	5.699	5.699	5.699	5.699	5.699
-87.5	6.287	6.287	6.287	6.286	6.28	6.201	6.155	6.135	6.133	6.132	6.13	6.128	6.126	6.124	6.122	6.119	6.116	6.113	6.11	6.107	6.103	6.099	6.095	6.091	6.09	6.09	6.09	6.09	6.09	6.09	6.09	6.091	6.091	6.091	6.092	6.092	6.092	6.092	6.093	6.093	6.093	6.092	6.083	6.072	6.061	6.048	6.033	6.018	6.001
-86.5	6.673	6.672	6.672	6.636	6.4	6.347	6.346	6.345	6.344	6.343	6.342	6.341	6.34	6.338	6.337	6.335	6.333	6.331	6.329	6.327	6.324	6.322	6.309	6.288	6.266	6.253	6.242	6.232	6.223	6.217	6.212	6.206	6.2	6.193	6.186	6.178	6.172	6.167	6.161	6.154	6.147	6.14	6.132	6.125	6.119	6.111	6.103	6.103	6.104
-85.5	7.018	7.017	7.006	6.656	6.582	6.579	6.576	6.572	6.567	6.562	6.556	6.55	6.543	6.535	6.527	6.518	6.508	6.482	6.406	6.37	6.342	6.316	6.3	6.291	6.282	6.273	6.269	6.269	6.269	6.269	6.269	6.269	6.269	6.271	6.28	6.289	6.296	6.301	6.305	6.309	6.311	6.308	6.304	6.299	6.292	6.281	6.267	6.245	6.22
-84.5	7.416	7.415	7.2	6.888	6.885	6.881	6.877	6.871	6.865	6.858	6.85	6.841	6.831	6.82	6.783	6.665	6.562	6.493	6.486	6.486	6.486	6.486	6.486	6.486	6.486	6.486	6.481	6.479	6.488	6.495	6.501	6.503	6.5	6.5	6.494	6.486	6.467	6.442	6.415	6.387	6.357	6.33	6.326	6.326	6.326	6.326	6.326	6.326	6.325
-83.5	8.068	8.067	7.622	7.511	7.508	7.504	7.5	7.494	7.488	7.481	7.474	7.465	7.381	7.108	6.933	6.908	6.897	6.881	6.861	6.84	6.818	6.794	6.768	6.73	6.707	6.694	6.691	6.689	6.687	6.685	6.684	6.681	6.677	6.664	6.648	6.642	6.642	6.642	6.642	6.641	6.63	6.608	6.567	6.522	6.476	6.435	6.398	6.36	6.321
-82.5	8.43	8.358	7.792	7.789	7.785	7.781	7.777	7.771	7.764	7.757	7.734	7.446	7.185	7.159	7.146	7.133	7.119	7.103	7.087	7.069	7.033	6.998	6.968	6.954	6.954	6.954	6.954	6.948	6.941	6.933	6.924	6.914	6.904	6.894	6.865	6.807	6.751	6.699	6.651	6.613	6.59	6.572	6.552	6.532	6.516	6.515	6.501	6.482	6.464
-81.5	8.815	8.564	8.055	8.052	8.048	8.044	8.038	8.031	8.023	7.94	7.533	7.418	7.414	7.41	7.409	7.409	7.409	7.406	7.366	7.321	7.299	7.248	7.162	7.098	7.084	7.074	7.062	7.05	7.037	7.021	6.955	6.887	6.836	6.789	6.766	6.766	6.766	6.766	6.765	6.753	6.706	6.657	6.61	6.567	6.483	6.384	6.314	6.26	6.227
-80.5	9.389	8.903	8.433	8.432	8.43	8.428	8.426	8.423	8.314	7.664	7.563	7.56	7.558	7.556	7.55	7.539	7.421	7.316	7.299	7.207	7.113	7.084	7.092	7.096	7.1	7.104	7.098	7.022	6.94	6.866	6.843	6.843	6.843	6.843	6.837	6.801	6.754	6.706	6.638	6.533	6.441	6.351	6.286	6.234	6.22	6.22	6.217	6.21	6.19
-79.5	9.402	8.848	8.543	8.542	8.54	8.537	8.534	8.495	7.831	7.676	7.668	7.659	7.65	7.639	7.568	7.368	7.301	7.199	7.039	6.992	6.992	6.992	6.993	6.997	6.944	6.861	6.789	6.781	6.785	6.79	6.798	6.801	6.776	6.741	6.688	6.625	6.546	6.469	6.419	6.414	6.414	6.413	6.385	6.287	6.174	6.084	6.015	5.953	5.917
-78.5	9.372	8.816	8.65	8.648	8.647	8.644	8.641	8.163	7.846	7.841	7.835	7.829	7.826	7.681	7.453	7.408	7.208	7.107	7.101	7.094	7.086	7.074	6.986	6.876	6.828	6.816	6.804	6.791	6.776	6.749	6.734	6.714	6.689	6.665	6.633	6.616	6.601	6.584	6.538	6.423	6.303	6.181	6.064	6.01	6.002	6.002	5.998	5.976	5.94
-77.5	9.485	8.907	8.821	8.82	8.819	8.817	8.647	8.053	8.046	8.043	8.039	8.035	7.853	7.656	7.567	7.333	7.283	7.261	7.237	7.211	7.125	6.999	6.953	6.935	6.916	6.897	6.904	6.921	6.931	6.921	6.892	6.851	6.816	6.779	6.739	6.667	6.553	6.485	6.446	6.445	6.425	6.384	6.314	6.228	6.114	6.015	5.96	5.943	5.939
-76.5	9.672	9.038	9.008	9.004	8.998	8.992	8.409	8.199	8.19	8.179	8.167	8.014	7.809	7.694	7.49	7.455	7.449	7.449	7.426	7.317	7.261	7.245	7.229	7.212	7.191	7.165	7.122	7.072	7.028	6.991	6.973	6.956	6.936	6.87	6.836	6.828	6.823	6.772	6.705	6.628	6.5	6.342	6.254	6.237	6.222	6.202	6.164	6.122	6.107
-75.5	9.895	9.266	9.263	9.258	9.252	9.095	8.443	8.43	8.415	8.398	8.311	8.145	8.066	7.912	7.908	7.907	7.882	7.832	7.746	7.69	7.64	7.586	7.563	7.514	7.439	7.33	7.237	7.23	7.23	7.238	7.275	7.296	7.266	7.216	7.131	7.063	7.028	6.957	6.868	6.8	6.794	6.792	6.73	6.605	6.498	6.437	6.443	6.513	6.549
-74.5	10.39	9.889	9.885	9.879	9.871	9.463	9.155	9.138	9.118	9.064	8.829	8.704	8.422	8.368	8.317	8.263	8.26	8.172	8.102	8.057	8.028	8.077	8.071	8.054	8.075	8.075	8.054	7.98	7.969	7.91	7.781	7.638	7.502	7.493	7.591	7.683	7.687	7.633	7.544	7.402	7.205	7.095	7.015	6.942	6.937	6.937	6.914	6.857	6.82
-73.5	11.2	10.77	10.75	10.73	10.69	10.05	9.947	9.897	9.839	9.584	9.393	9.054	8.909	8.795	8.703	8.853	8.964	8.964	8.941	8.988	9.188	9.274	9.322	9.203	9.006	8.822	8.731	8.655	8.548	8.428	8.355	8.461	8.602	8.667	8.577	8.387	8.175	7.97	7.844	7.885	7.917	7.843	7.729	7.613	7.415	7.307	7.272	7.262	7.31
-72.5	12.2	11.85	11.84	11.82	11.63	11.07	11.03	10.98	10.87	10.62	10.49	10.42	10.42	10.42	10.65	10.73	10.58	10.41	10.51	10.65	10.7	10.57	10.29	9.992	9.937	10.16	10.2	10.1	9.989	9.999	9.998	9.853	9.563	9.288	9.112	9.023	9.043	9.126	9.057	8.796	8.576	8.305	8.077	8.111	8.154	8.089	7.949	7.767	7.675
-71.5	14.69	14.09	14.07	14.04	13.65	13.26	13.22	13.16	12.92	12.8	12.68	12.5	12.3	12.32	12.38	12.11	11.82	11.91	12.16	12.38	12.32	12.16	12.19	12.58	12.66	12.33	12.01	11.98	11.86	11.6	11.11	10.98	11.01	11.19	11.24	11	10.53	10.02	9.813	9.664	9.624	9.753	9.72	9.308	8.946	8.64	8.607	8.76	8.713
-70.5	21.43	20.26	20.13	19.94	18.99	18.48	18.11	17.65	16.99	16.39	15.74	15.02	14.37	14.26	14.23	14.23	14.83	15.59	16.88	16.63	16.16	17.11	18.16	16.79	15.2	14.76	14.94	14.96	14.63	14.57	14.63	15.19	15.15	14.13	13	12.17	12.25	12.64	12.58	12.22	11.57	10.87	10.83	10.75	10.88	10.87	10.44	9.847	9.349
-69.5	30.5	29.18	29.03	28.79	27.43	27.02	26.58	26.02	25.38	24.83	24.81	24.82	25.3	25.22	24.39	24.54	25.28	26.49	25.31	23.7	24.4	26.14	24.39	24.09	26.22	27.54	27.45	26	24.08	22.38	21.06	19.57	18.39	18.27	19.66	21.3	20.71	18.38	15.89	14.17	14.49	14.92	14.3	13.51	12.41	11.78	11.45	11.4	11.45
-68.5	44.64	44.78	44.68	44.38	43.45	43.2	42.87	42.07	41.49	40.82	39.65	38.61	37.53	35.96	34.57	34.66	35.49	35.19	34.13	35.55	38.11	38.08	38.34	38.49	37.79	36.79	34.85	33.11	32.46	32.37	32.33	32.03	32.28	32.67	31.05	27.79	26.04	26.06	27.71	27.8	24.6	21.23	17.06	15.58	15.72	15.12	14.07	12.89	12.53
-67.5	48.78	49.12	49.06	48.93	48.65	48.47	48.07	47.36	46.76	46.4	46.04	45.95	45.53	45.48	45.95	46.25	46	45.48	45.39	45.8	45.19	44.21	43.94	43.65	43.24	42.6	42.76	43.53	43.54	42.26	41.23	40.91	40.72	39.43	39.78	42.39	43.4	41.6	37.57	34.57	32.46	31.36	31.89	28.6	23.76	19.54	19.03	19.67	17.91
-66.5	51.84	52.08	52.05	52.26	52.42	52.33	52.02	51.62	51.28	51.23	51.43	51.59	51.55	51.19	50.8	50.39	49.83	49.61	49.54	48.83	48.34	48.23	48.62	48.68	48.38	48.89	48.86	47.86	47.16	47.18	47.48	47.07	47.06	48.65	49.39	48.43	47.55	48.17	50.24	50.4	48.48	44.31	40.49	38.72	38.1	37.96	33.81	27.94	24.25
-65.5	55.76	55.83	55.8	56.13	56.23	56.15	55.94	55.65	55.51	55.25	55.03	54.67	54.25	53.8	53.42	53.02	53.05	53.56	53.19	53.2	54.13	54.8	54.08	53.35	53.48	52.57	51.51	51.44	52.61	53.15	52.49	52.82	53.46	52.57	52.13	53.15	55.35	56.56	55.51	54.28	54.78	56.54	56.34	54.3	51.17	47.81	46.2	47.11	45.62
-64.5	58.91	58.91	58.84	59.02	58.96	58.77	58.43	57.99	57.74	57.53	57.29	56.95	56.91	57.07	57.12	57.12	58.24	58.07	58.06	58.96	59.2	58.26	57.67	58.29	57.64	57.23	58.27	59.32	58.43	57.34	57.87	57.39	56.89	58.08	59.55	60.42	59.58	58.94	60.78	62.46	62.54	61.78	61.53	62.16	63.46	63.02	60.68	57.61	56.8
-63.5	62.38	62.34	62.29	62.21	62.12	61.88	61.53	61.27	61.11	61.2	61.22	61.36	61.69	61.74	61.23	62.02	61.98	61.47	62.13	62.75	62.27	62.82	64.87	64.48	64.37	64.75	64.31	62.83	62.6	63.78	63.39	64.01	64.94	65.41	64.56	63.25	65.68	67.86	67.18	66.91	67.4	68.82	69.65	69.54	68.75	68.97	70.04	70.16	69.27
-62.5	68	67.94	67.83	67.3	67.21	66.93	66.7	66.51	66.52	66.57	66.03	66.06	66.11	65.42	65.39	66.24	65.73	66.35	67.15	67.39	67.86	69.23	68.58	68.58	69.12	68.76	67.95	69.57	70.53	69.79	70.17	70.75	70.66	69.66	71.31	74.4	73.35	72.41	72.89	74.96	76.16	75.16	75.56	76.34	76.16	76.16	76.5	76.45	76.88
-61.5	72.82	72.65	72.39	71.74	71.53	70.93	70.51	70.14	70.31	70.13	69.95	70.52	71	71.15	73.19	72.96	73.14	73.72	73.6	72.86	73.79	72.69	72.81	73.98	74.22	74.28	76.69	76.43	75.35	75.95	76.71	77.14	77.74	80.54	80.35	78.67	79.77	81.79	83.37	82.12	82.41	83.48	83.95	83.98	84.34	84.4	84.42	84.61	84.42
-60.5	78.04	77.8	77.52	77.01	76.78	76.1	75.69	75.39	75.97	76.01	76.87	78.01	77.65	78.17	78.48	77.99	78.44	78.2	77.36	78.57	78.65	79.72	81.74	82.33	81.76	83.28	81.98	81.52	83.35	84.76	84.9	85.76	86.93	85.31	86.16	89.87	91.16	89.93	89.38	91.01	90.76	91.51	91.91	92.33	92.18	92.19	92.63	93.05	93.25
-59.5	86.47	86.19	86.09	85.93	85.72	85.47	85.22	85.23	85.41	84.68	84.73	84.32	83.36	83.83	83.02	83.44	83.85	83.17	84.76	85.77	85.96	87.65	88.11	87.28	89.51	88.9	90.4	93.2	94.03	92.79	93.43	92.79	92.19	94.78	97.44	96.54	95.9	97.54	98.43	98.21	98.84	99.31	99.4	99.22	100.8	101.3	100.2	100.8	101.9
-58.5	92.96	92.73	92.71	92.57	92.36	92.1	91.61	91.71	91.46	91.23	91.2	90.68	91.5	92.07	92.19	92.84	92.63	93	93.45	92.13	92.9	93.63	93.27	96.68	97.24	98.96	101	100.6	99.57	101.3	101.5	102.2	103.5	103.4	101.5	103	104.3	104.4	104.4	105.1	105.2	105.4	107	108	106.9	107.4	109.7	110.7	110.7
-57.5	99.59	99.48	99.81	99.87	99.99	100	99.66	100.1	100	100.7	101.1	101	101.4	100.5	100.6	100.4	99.39	100.4	99.01	99.82	101.8	101.8	104.8	104.9	105.7	107.5	107	107.3	109.3	109.5	109.8	109.9	108.5	108.4	110.8	110.2	110	110.3	110.6	110.3	111.9	112.8	111.8	113	115.4	116.4	115.9	115.9	118.2
-56.5	109.3	109.2	110.3	110.5	111.2	111.5	111.2	111.3	110.7	110.1	109.1	108.7	108	107.4	108.1	107.5	108.7	108.7	110	111.9	110.7	112.2	111.8	112	114.2	114.9	116.7	118.4	117.3	116.8	116.2	115.1	116.7	117.8	116.3	116.2	116.5	116.7	117.4	118.2	116.7	116.9	119.8	121.3	120.4	121.2	124.1	124.8	123.3
-55.5	117.1	117	117.7	117.7	118.4	118.4	118	117.7	117.2	116.8	116	116.5	116.7	118.3	118.8	118.9	119.8	119.6	120.2	118.9	119.2	119.9	120.1	122.9	124	124.8	125.4	124.1	124.5	125	125	125.8	124.4	122.7	123.2	123.4	123.6	124	123.1	122.9	125.2	126.5	125.5	126.1	129.1	130	128.8	129.7	131.4
-54.5	125.3	125.3	125.5	125.4	125.9	126	126.1	126	126.1	126.3	126.5	126.5	126.1	126.6	125.8	126.8	126	126.9	127.1	127.9	130.5	130.4	132.3	132	131.7	132	131.5	132.9	133.8	133.2	132.7	130.8	130.3	131.4	130.6	130.2	129.4	128.4	129.6	131.3	130.7	130.6	133.5	134.3	133.8	134.5	136	136.1	134.5
-53.5	136.2	136	135.3	135.1	134.6	134.2	134.1	133.9	134.1	133.6	133.5	132.8	133	132.7	133	133.5	133.9	135.5	136	137.3	136.6	137.5	137.5	137.7	139.1	139.7	140.8	140.6	139.5	138.7	137.7	137.9	138.3	136.7	135.8	134.6	135.1	135.8	135.6	134.7	136.4	137.5	137.3	138.2	139.6	139.7	139.1	139.1	139.4
-52.5	141.3	141.1	140.5	140.2	139.6	139.2	138.8	138.5	138.7	138.5	139	139.3	140.7	140.9	141.3	141	141.2	140.8	140.8	140.5	141.3	142.1	142.5	144.2	144.4	144.9	144.4	143.7	143.7	143.8	143.8	143.1	141.5	140.8	140.1	140.5	139.9	138.9	139.6	140.8	140.6	140.9	141.7	142.1	142.2	142.6	142.8	142.7	142.3
-51.5	145.6	145.4	145.2	145	144.7	144.5	144.2	144	143.8	144	144.3	144.4	144.2	143.9	143.8	143.6	143.4	143.3	143.3	144.1	145.2	145.5	146.9	146.9	147.5	147.5	146.9	146.6	146.5	146.1	145.6	144.9	144.6	144.4	144	143	142.5	143.2	143.4	143.6	144.3	144.7	145	145.6	145.4	145.3	145.7	145.7	145.6
-50.5	150.4	150.1	149.6	149.5	149	148.6	148.3	147.6	147.1	146.6	146.3	146	145.7	145.5	145.4	145.5	145.5	146.1	146.3	146.7	146.7	147.6	147.9	148.7	149.1	148.9	148.6	148.3	147.6	147.3	146.7	146.5	146.3	145.9	145.5	146.1	146.4	146.2	146.8	147.3	147.5	148.2	148.3	148.2	148.6	148.5	148	148.4	148.8
-49.5	152.5	152.1	151.4	151	150.4	149.8	149.4	148.6	148.2	147.7	147.5	147	146.8	146.5	146.6	146.8	147.3	147.4	147.5	147.5	147.9	148.3	148.5	148.7	148.8	148.8	148.8	148.6	148.4	148.2	147.9	147.6	147.3	147.2	147.7	147.7	148.3	149.1	149.3	150.1	150.4	150.1	150.4	150.5	150.1	150.2	150.8	150.8	150.7
-48.5	154.1	153.6	152.8	152.1	151.6	150.7	150.4	149.5	149	148.5	147.8	147.5	146.9	146.8	146.9	147	147.5	147.6	147.7	147.8	147.9	148	148.1	148.3	148.5	148.7	148.8	148.7	148.4	148.3	148.2	148.1	148.2	148.3	148.6	149.6	150.3	150.8	151.9	151.9	152.1	152.5	152.2	151.6	151.7	151.7	151.7	151.9	152.1
-47.5	154.3	153.7	152.9	151.8	151.3	150.3	149.8	149.2	148.9	148.7	148.3	148	147.5	147.2	147.1	147	147	146.8	146.7	147	147.3	147.7	147.9	148.1	148.2	148.2	148.4	148.7	148.6	148.3	148.3	148.6	148.7	149.1	150.2	150.7	152.4	153.1	153.5	154.3	154.6	154.2	153.8	153.7	153.5	153.2	152.9	152.9	153.8
-46.5	153.3	152.5	151.7	150.6	150.1	149.4	149	148.8	148.8	148.9	148.9	148.7	148.5	147.8	147.3	146.7	146.1	145.8	145.8	146.2	146.8	147	147.2	147	146.9	147.3	147.9	148.4	148.2	148.2	148.5	148.8	149.6	150.6	151.6	153.7	154.2	155.5	156.8	156.9	157.1	157	157	156.7	156	156	156.4	156.7	156.5
-45.5	151.9	151.1	150.4	149.5	149	148.5	148.6	148.8	149.2	149.7	149.8	149.6	148.7	147.7	146.4	145.9	144.8	144.6	144.6	144.6	144.9	145.1	145.3	145.1	145.6	146.2	146.7	147.3	147.8	148.7	149	150.1	151.1	152.8	154.6	155.5	157.2	157.9	159.2	159.9	160.1	160.7	160	159.2	159.5	159.5	159	159.3	159.3
-44.5	150.3	150.1	149.9	149.5	149.3	149.1	149.3	149.5	149.7	149.8	149.7	149.4	148.2	147.2	145.8	144.1	143.4	142.4	142.3	142.4	142.8	143.3	143.1	143.3	143.4	144.1	145.7	146.9	148.9	149.6	151.5	152.4	154.6	155.8	157.7	159.8	160.5	162.4	162.5	163.5	164.3	163.4	163.4	163.7	162.3	161.5	161.6	161	160.6
-43.5	150.4	150.4	150.4	150	149.7	149.4	149.4	149.5	149.6	149.7	149.6	149.2	147.7	146.1	144.5	141.9	140.8	140.1	140.1	140.7	140.9	141	141.1	141.4	142.2	144.2	146	148.6	149.8	152	153.1	156	157.3	160.8	162.8	164.4	165.9	166.3	167.9	167.8	166.9	167.2	166.7	164.5	163.2	162.7	161.6	161.3	161.3
-42.5	151	151	151	150.5	150.1	149.7	149.4	149.3	149.4	149.6	149.2	148.5	146.5	144.5	142.6	139.9	138.6	137.8	137.9	137.9	138.1	138.4	139.3	140.5	143	144.4	147.9	149.9	153.3	155.1	157.7	159.4	164.5	166.3	169.3	169.5	170.4	171.3	170.6	169.8	169.3	167.4	164.6	163.2	161.5	160	160	159.6	159.7
-41.5	152.1	151.7	151.3	150.5	150.2	150	149.7	149.5	149.4	148.9	148.2	147.5	145.2	143.1	140.9	137.6	136.1	134.9	134.7	135.5	136.3	137.7	139.2	140.7	144.6	148.2	151.5	156.3	156.8	160.9	164	169.1	171.8	175.1	175.3	177.8	177.3	174.3	172.7	171.2	168.1	165.5	163	160.3	159	158	157.1	157.5	157.8
-40.5	152.4	151.9	151.4	150.8	150.7	150.7	150.3	149.9	149.5	148.4	147.3	146	143.3	141	138.9	136.2	135	134.2	134.5	135.2	135.9	138.2	140.6	144.1	150	154.2	157.6	161.3	166.1	170.1	177.5	177.6	182	183.8	186	183.4	180.2	177.5	174.3	170.9	167.6	164	162	159.1	156.5	155.8	155.4	154.9	155
-39.5	152.4	151.9	151.5	151.2	151.4	151.7	151.5	150.8	149.8	147.6	145.9	144.2	141.7	140	138.3	136.3	135.5	134.8	135.4	137.5	139.9	144.9	148.8	151.8	157.2	161.3	166	175	180.2	184.1	188.5	192	195.5	196.2	191.9	187.2	183.1	179.1	174.9	170.4	167.5	164.6	160.1	157.9	156.5	154.7	153.8	153.3	152.5
-38.5	151.5	151.3	151.2	151.3	151.5	151.7	151	149.7	148.3	145.9	144.5	143.2	141.2	139.8	138.4	137.2	137.1	137.8	141.8	145.4	148.6	154.8	158.4	161.3	171.5	179.3	185.6	193.6	195.2	198.6	207.5	210.7	210.2	203.4	197.5	193.1	186.1	181.4	175.1	171.8	167.2	163.4	161.1	158.5	156.4	154.7	153.5	152.5	151.7
-37.5	151	150.8	150.7	150.8	150.9	151	150.2	148.9	147.3	144.8	143.4	142.3	141.5	141.4	141.3	142	143.9	146	152.2	155.6	159.2	168.4	174.6	183.8	196.6	201.6	205.3	212.9	219.3	227.9	234.4	228.5	221.6	212.5	205.4	198.2	188.5	182.3	177.6	171.1	167.8	163.6	161.8	159.2	156.9	155.7	154	152.7	152
-36.5	150.7	150.5	150.3	150.2	150.2	150.2	149.2	147.8	146.4	144.6	144	143.6	144.1	144.8	145.7	149.3	153.6	157.3	166.7	175.8	185.6	198.7	206.2	210.9	221.1	225.4	232.1	247.2	256.2	257.6	256.8	246.8	241.1	226.3	213.6	202.2	191.3	185	179	172.3	169.1	166.4	162.8	160.6	158.7	157	155.1	154.2	152.3
-35.5	151.2	150.7	150.3	150.1	150.1	149.9	149.3	148.4	147.5	146.6	146.3	146.2	147.1	148.6	151	159.4	170	182.6	207.4	209.5	209	215.2	220	228.2	251.2	267.7	279.6	295.3	292.2	288.8	287.4	279	265.3	239.1	221.8	209.3	195.7	187.8	180.7	175	171.9	168.7	165	163	160.2	157.9	156.1	154.8	153.2
-34.5	152.3	151.7	151.3	151	151	150.9	150.6	150.1	149.5	149.3	149.4	150	153.2	158.1	164.3	184.8	209.9	232	243.3	238.5	233.6	235.2	233.2	239	283.9	304.9	319.5	335.5	334	341.7	343.2	318.5	288.2	253.3	233.4	216.7	199.9	191.3	185	179.1	174.4	170.7	166.5	163.6	161.3	158.5	156.8	155.2	153.8
-33.5	153.8	153.2	152.7	152.4	152.6	152.8	153.1	153.3	153.7	155.1	157	158.9	163.6	170.6	180	211.7	244.7	270.7	272	270.8	274.3	284.9	298.3	310.6	344.9	359.6	378.1	397.3	404	403.4	400.8	359.5	321.4	274.3	247.3	223.8	205	196.6	189.6	182.2	177.1	173.2	168.5	165	162.5	159.1	157.2	155.3	153.7
-32.5	156	155.7	155.6	156	156.7	157.5	158.4	159.1	159.8	161.9	163.9	166.1	172.4	181.3	194.8	238.8	284.2	322.1	302.9	291.6	288.1	306.7	329.9	355.5	413.6	475.8	529.8	592.5	557.8	503.7	470.9	422.2	371.9	296.2	260	233.7	214.7	204.4	194.5	186.1	181.6	176.8	171.4	168.4	165.2	160.8	158	155.6	153.7
-31.5	157.5	157.5	157.7	158.8	159.9	161	162.3	163.3	164.5	167.5	170.5	174.3	185	200.4	219.3	260.7	284.3	302.9	291.1	291.9	296.3	324.6	358.9	398.6	494.9	577.4	650.3	739.2	721.2	692.6	596.8	508.7	419.1	318.9	276.2	246.2	221.8	210.2	200.8	192.8	187.2	181.1	176.2	172.6	168.7	163.2	159.8	156.8	154.3
-30.5	158.9	159.3	159.9	161.8	163.5	165.1	167.3	169.2	171.5	176.5	181.7	187.5	200.6	216.2	233.2	255.9	269.5	280.8	282.3	292.5	310.6	356.5	405.2	461.2	578.1	671.1	764.5	905.6	947.1	941.1	759.8	595.7	466.4	350.5	296.9	255.6	227.6	216.3	207.7	199.2	193	187.8	182.9	177.6	172.7	165.9	162.2	158.6	155.3
-29.5	161	161.8	163	165.8	168.3	170.8	174.4	177.2	180	185.2	190.2	196.3	212.2	227.8	242.9	250.8	259.6	270.1	290.1	310.1	331.1	380.6	438.2	505.2	655.9	793	941	1111	1146	1113	907.5	701.4	521.1	373.9	310.7	263.6	235.3	224.9	215.2	205.7	200.2	195.6	189	183.2	178.5	170.6	164.8	159.9	155.2
-28.5	162.9	164	165.5	169	172	175	179.1	182.1	185.3	191.4	197.7	205.5	227.2	244.4	255.2	250.3	267.8	287.6	302.4	321.6	345.6	401	469.9	554.3	746.1	917.6	1070	1247	1272	1260	1073	827.3	588.3	388	321.1	272.4	245.3	233	222.5	214	209	202.9	195.6	190.6	185.6	175.5	168.4	161.7	155.5
-27.5	165	166.5	168.4	172.6	176.2	179.9	184.6	188.1	192	200.4	210.6	223.3	249.1	260	262.7	249.2	265.3	285.9	303.6	328.4	360.4	430.1	506.6	598.4	796.2	976.6	1156	1361	1388	1368	1124	859.2	608.7	394.9	328.6	281.9	253.6	240.4	230.4	222	216.3	210.5	206	201.2	193.3	181.9	174.6	166.7	157.2
-26.5	169.1	171.1	173.5	178.1	181.8	185.5	191	196	201.4	212.2	223.3	236.4	262.4	270.1	268.9	251	263.4	280.5	304.6	334.6	371.4	444.7	518.2	606.6	800.7	1005	1218	1425	1418	1357	1093	851.2	604.1	396.5	333.2	288.8	261.4	248.8	238.9	229.8	224	220.1	216.1	207.2	199.7	187	177.1	169.6	161.2
-25.5	172.8	175.1	177.8	182.6	186.4	190.3	196.5	202.3	208.6	221	233.7	248.5	275.6	280.3	276.3	266.4	278.6	294.2	321.8	350	383.4	452.9	521.3	602.7	776.2	955.2	1136	1299	1291	1242	997.2	770.1	553.8	381	329.2	292.7	269.7	257.5	246.2	238	234	230.9	219.4	208.8	198.4	182.8	174.7	168.2	165.9
-24.5	176.8	179.5	182.6	187.8	192	196.4	204.1	211	218.6	232.7	246.5	261.7	279	274.5	270.8	287.1	300.4	313.5	339.4	365.8	397.1	458.4	511.9	573	690.7	814.6	968.4	1107	1096	1021	793.5	642.8	501.1	371.5	326.7	294.7	277.9	265.6	253.6	248	245.9	240.1	219.6	210.9	203.7	188.5	177.4	171.8	171.1
-23.5	184	187.6	191.4	197.4	202.5	207.9	216.8	224.1	231.8	244.7	256.4	269.1	281.2	278.8	278.1	305.9	322.6	337.6	365.1	389.8	418.9	464.3	503.2	548.9	629.8	704.8	785.2	812.5	783.2	748.1	640.9	560.1	461.5	363.3	327.7	302	285.8	273.4	262.8	260.4	259	251.2	223.3	214.4	210.7	198.4	188.3	180.8	174.8
-22.5	191.4	195.3	199.3	205.8	211.2	216.9	225.9	232.9	240.2	252.7	263.9	275.4	284.2	292.2	305.9	340.2	360.9	381.1	408.3	424.2	440.2	472.1	499.9	531.6	576.8	604.3	626	631.6	636.3	626.2	565.1	505.9	438.4	367.7	335.9	310.9	294.3	282.1	272.6	271.4	271	266.4	240.3	231.8	223.2	209.3	198.8	187	171.8
-21.5	199.7	203.6	207.9	215.1	221.1	227.2	236.5	243.5	250.8	263.3	274.7	283.9	274.6	299.9	334.7	377.9	401.6	422.4	441.3	448.9	458.7	482	500.6	520.3	544	557	569.5	573.9	567.8	554.3	520	485.6	447.3	385.5	349.1	321.6	306.9	294.4	283.3	282.3	283.2	281.6	261.2	253.5	248	225.5	207.5	189.1	160.9
-20.5	212.8	216.6	220.9	228.7	234.8	241.1	250.3	257.2	264.5	277.9	287.5	292.4	286.2	319.4	360.6	410.1	437.4	462.2	475.9	478.3	482.5	499.9	512.6	524.4	540	551	559.1	553.7	543.8	535.6	521.1	499.5	468.4	407.2	366.9	337.9	325.2	310.2	296.5	294.7	299	304.3	301.2	288.6	279.7	239.9	216.5	194.4	165.9
-19.5	221.7	225.7	230.1	237.9	244	250.1	258.9	265.8	273.3	286.5	294.9	299.1	302.2	343.1	394.8	459.2	491	512.7	514.8	512.4	512.2	521.4	529	536.4	546.4	556.1	564.9	564.1	557.2	548.1	534.9	516.4	490.5	433.8	395.6	359.1	323.6	318.6	313	311.1	316.7	323.9	336.6	323	299.2	244.6	216.9	191.8	165
-18.5	230.4	234.6	239.3	247.2	253.5	259.8	268.4	275.7	283.9	295.6	300.8	308.9	353	405.5	454.6	507.2	527.4	541.1	540	537	535.8	543.1	549	556.3	572.5	582.8	590.9	591	579.4	565.5	547.5	531.9	511.5	456.7	415.4	375.1	331	326.7	332.2	330.8	335.5	341.9	353.7	332.9	300.8	234.4	205.7	181.7	159.3
-17.5	242.9	247.1	251.8	259.6	265.6	271.7	279.6	286.6	294	302.1	313	330.1	391.8	443.3	491.5	541.3	557.1	566.3	565.1	564.7	566.5	576.7	585.7	596.3	606.7	610.4	613.3	609.6	597.6	583.1	557.6	538.6	517.2	470.1	430.9	391.7	349.5	337.5	332	328.4	342.9	357.3	359.1	330.1	291.4	228.2	195.6	171.3	153.8
-16.5	252.6	256.6	261.1	268.1	273.5	279	286.5	292.9	299.4	307.3	322.6	345.7	416.3	472.9	525.2	580.1	600.3	612.8	611	610.6	613.3	626.6	633.3	637.5	641.6	637.9	634.3	625.1	610.5	593.2	560.4	538.3	515.9	474.8	440.9	406.1	361.4	340.6	326.2	323.8	342.6	363.4	355.5	323.5	287.7	240.1	208.1	177.6	153.9
-15.5	262.6	266.5	270.6	276.9	281.8	286.8	294.2	300.1	305.9	315.5	335.3	363	436.7	503.9	569.1	633.2	653	664.5	664	661.2	660.8	672.5	678.2	682.3	682.9	673.8	665.9	638.7	613.1	588.1	554.1	531.2	509.1	472.8	442.1	409.3	360.3	336.2	319.1	316	328.6	343.4	344.3	324	297.3	268.7	240.1	205.4	160.5
-14.5	278.3	281.3	284.6	289.6	294.3	299.3	306.6	312	317.5	329.9	355.1	386	460.4	540.6	617.6	684.1	700	709.3	712.3	713	715.8	730.9	741.1	749	751.6	738.4	715.1	667.7	624.6	585.6	545.1	519.4	494.4	456.3	427.4	396.6	350.5	327.3	309.4	302.9	310.9	323.9	332.3	323.4	312.9	300.3	270.8	234.9	172.1
-13.5	289.6	292.2	295	299.9	304.5	309.3	316.4	321.4	326.6	339.9	368.2	403.1	483.1	578.9	672.6	743.6	758.5	770.6	785.9	795.6	805.3	826	834.6	840.2	835.5	812.8	781.4	711.4	645.9	588.3	535.4	505.8	476.9	437.2	410.3	382.7	341.7	318.3	299.1	289.3	294.1	304.9	316	312.2	306.2	300	279.9	248.1	180.3
-12.5	301.2	303.4	306	311.1	315.9	320.9	327.9	332.9	338.1	352.3	383.2	422.8	517.6	640.6	765.3	850	852.2	845.1	845.6	858.5	875.5	906	908.4	905.9	897.1	875	846.1	765.8	684.3	604.4	531	495.5	463.8	422.3	395.7	369.9	335.3	312.6	292.8	279.4	280	286.3	295.6	292.6	287.3	278.8	261.3	234.5	178.2
-11.5	319.2	321.3	323.9	329.7	334.8	340.1	347.8	353.8	360.4	377.8	411.3	458.6	580.1	701.3	823.1	923.2	926.5	915.8	904.6	918	938	976.7	979.9	974.5	953.4	921.3	881	785.5	701.6	619.9	534.1	491.8	454.7	410.3	383.6	358.5	327.8	305.6	285.5	269.3	264.7	266.2	274.5	268.3	261.3	246.8	230.1	211.3	178.6
-10.5	333.9	336.3	339.2	345.5	351.1	357	366.1	373.5	382	403.5	438.2	485.3	604.1	727.7	856.4	986.4	1004	1000	987.4	1010	1040	1074	1065	1043	979.5	925.9	869.4	770.5	699.1	627.5	538.8	491.2	449.3	401.8	373.9	348.7	320.5	298.4	277.9	260.3	254.4	250.8	252	245.9	237.3	221.9	208.6	196.7	186.1
-9.5	349.9	352.8	356.3	363.5	370.2	377.3	388.9	399.2	411.2	440.1	477.8	522.6	615	740.1	884.6	1072	1129	1162	1161	1161	1164	1165	1135	1093	1003	934.2	865.3	764	699.6	636	547.1	495.5	449.7	400.4	373.9	349.5	317.6	292.9	269.9	251.2	250.6	249.4	236.3	228.8	221.2	208.2	199.3	191.4	186.9
-8.5	378.6	382.8	387.8	397.7	406.8	416.6	433.6	449.3	467.3	505.7	545.3	588	663.4	793.6	951.7	1184	1268	1317	1310	1288	1268	1245	1197	1138	1032	953.8	876.3	773.9	713.4	654	562.8	506.9	455.7	403.3	376.6	351.9	315.8	288.6	262.4	239.8	241.5	242.5	223.9	215.8	209.9	200.7	195	190.7	187.6
-7.5	405.2	411	417.6	430	441	453	474.2	493.2	514.2	554.6	592.1	631.7	703.2	836.4	1002	1262	1377	1457	1464	1427	1386	1341	1282	1210	1087	1007	929.2	821.4	745.5	671.8	575.3	515.5	461.3	406.2	377.6	351.4	313.3	285.1	257.9	232.9	234.1	235.4	216.6	209.1	203.7	197.3	193.9	191.1	188.6
-6.5	434.3	442.1	450.5	465.8	479.4	494.2	520.5	543.2	567.8	609.4	645	681.8	753.2	888	1056	1337	1486	1608	1675	1648	1603	1522	1436	1339	1195	1109	1024	891.2	791.7	696.6	584.8	521.9	465.5	406.5	375.1	346.3	308.1	280.5	253.8	228.9	229.9	231	212.3	205.3	200.7	196.3	194	192	189.8
-5.5	479.6	490.4	501.8	520.4	536.6	554	583	605.4	628.5	666.2	699.8	736.5	822.4	943.9	1088	1344	1512	1661	1783	1776	1740	1652	1566	1470	1329	1235	1136	965.5	843.8	728	598.6	530.6	470.3	405.3	370.1	338.4	300.3	275.9	255	241.1	236.4	231	211.3	204.6	200.5	197.3	195.8	194.6	192.9
-4.5	506.1	518.5	531.2	551.3	567.7	585	612.7	633.4	654.7	689.4	722.3	762.7	865.3	976.8	1103	1325	1487	1640	1778	1785	1765	1703	1647	1581	1472	1376	1260	1044	911.6	788.4	641.4	556.8	481.3	404.8	364.2	328	287.2	264.1	244.8	233.9	233.5	230.7	212.6	206.5	202.9	200.7	200.1	199.7	199.2
-3.5	529.7	543.2	557	578.2	594.4	611.3	637.4	656.8	676.9	707.8	743.1	791.3	909.8	1012	1121	1301	1438	1570	1683	1677	1651	1620	1615	1606	1555	1449	1311	1085	981.3	883.3	713.6	604.4	509	416	365.3	321	277.9	255.9	236.9	224.2	226.6	228.5	216	210.8	207.8	207	207	207.2	207.9
-2.5	555.9	569.4	583.2	603.8	619.2	635.2	659.5	673.2	686.9	718.4	774.1	841.7	948.6	1038	1134	1280	1373	1456	1505	1487	1463	1458	1474	1491	1482	1411	1311	1133	1053	969.1	772.5	658.5	560.9	451.9	384.7	326	275.7	253.6	234.9	220.3	220.1	221.5	218.8	216	213.5	212.9	213.5	214.4	216.6
-1.5	575.2	588.4	601.6	621	635.5	650.6	667.3	660.7	658.5	711.1	774.9	843.6	937.5	1020	1110	1239	1316	1381	1411	1398	1382	1386	1400	1413	1406	1358	1292	1173	1115	1042	835.9	726.6	635.3	518.3	432.1	353	285.2	259.2	237.8	218	211.4	208.4	216.1	219.6	220.7	219.1	220	221.3	224.3
-0.5	596	608.9	621.6	639.4	652.8	666.7	676.1	653.3	638.3	705.3	771.1	835.8	915.6	989.2	1069	1181	1246	1302	1329	1326	1323	1332	1340	1346	1334	1301	1262	1207	1170	1112	922.8	816.2	725	606	502	400.1	302.8	268.2	241.4	218.2	209.9	204.6	207.1	216	224.4	226.1	226.5	227.4	230.1
0.5	633.8	646.6	658.8	674.7	685.5	695.9	705.5	704.1	703.9	729	782.9	841.8	900.6	949.3	1004	1091	1154	1214	1270	1289	1303	1312	1316	1318	1311	1291	1271	1257	1236	1194	1041	924.5	811.2	662.8	548.5	434.7	313.1	270.7	240.1	218.5	210.8	205.6	204.6	210.4	218.4	229.3	232.7	235.3	237.2
1.5	666.5	680.6	694.1	711.5	722.9	733.8	746.4	754.4	761.1	769.4	817.5	873.3	921	955.9	995.9	1069	1131	1195	1273	1308	1333	1337	1333	1326	1315	1308	1305	1308	1279	1223	1059	940.3	821.5	647.2	528.6	416.4	303.5	264.4	237.2	220.7	213.7	208.8	207.6	209.9	213.3	221.8	232.6	242.5	246.7
2.5	701.4	717.8	733.7	755.2	770.2	785.5	809.1	826.2	838.5	830.2	868.3	916.5	955.9	981.2	1010	1070	1130	1194	1285	1331	1364	1364	1350	1331	1303	1297	1295	1292	1250	1183	1020	902	781.9	595.1	479.9	378.2	287.5	255.4	233.9	224.7	219.2	214.4	212.3	213.6	215.8	220.7	230.5	242.8	257.1
3.5	747.6	775.4	804.1	844.7	871.3	902.5	977	1019	1043	994.1	991.8	1004	1024	1036	1051	1088	1138	1194	1287	1338	1375	1376	1346	1308	1244	1223	1207	1185	1140	1077	940.8	835.3	725.2	547.5	444.4	356.2	279.7	252.1	234.1	230.1	225.8	221.4	218	218.6	220.1	224.6	232.6	244.2	265.3
4.5	755.2	801.3	853.8	918.6	938.3	963	1057	1107	1137	1098	1065	1035	1001	991.3	987.4	1014	1059	1111	1198	1247	1283	1286	1246	1194	1112	1070	1033	997.9	967.7	929.1	841.6	767.8	687.7	544	455.1	376	293.9	263.4	243.7	239.3	234.9	230	225.9	225.8	227	232.1	238.3	247.3	266.6
5.5	770.3	828.6	899.3	988.6	1004	1023	1125	1171	1197	1164	1105	1039	956.2	927.8	911.2	930.9	972.6	1020	1102	1141	1166	1152	1105	1048	974.3	935	901.2	867.3	836.6	803.4	754.3	719.9	685	619.9	562.2	498.7	383.7	325.7	282.4	259.4	250.3	241.8	235.3	234.2	234.2	238.9	245.8	253.3	265.7
6.5	863.4	904.3	956.9	1050	1096	1143	1219	1225	1208	1138	1069	992	875.9	829.8	799.5	805.2	839.3	884.6	963.1	996.5	1016	991	948.5	903.8	852.6	826.5	804.6	783	763	741.5	709.9	696.1	690.7	704.9	700.6	680.5	554.9	453.6	360.9	295.8	274.6	258.7	247.7	244.9	243.4	245.9	253	260.6	269.9
7.5	888.9	926.8	973.1	1064	1127	1185	1235	1222	1191	1111	1044	973.4	865.5	813.7	774.3	761.3	778.2	802.8	851.1	863.4	862.9	831.2	804.3	777.7	747.1	733.1	723	716.4	707.3	696.7	679.5	679.6	691.4	752.4	786	802.2	697.4	576.7	455.2	353.7	316.7	289.4	267.1	261.5	257.4	255.8	260.8	267.6	279.2
8.5	886.4	925.4	970.5	1063	1133	1195	1226	1205	1171	1088	1024	959.2	861.5	808.7	765.8	740.3	744.1	753.7	778.7	780.2	772.7	739.7	707.9	677.1	651.4	645.5	644	653.3	656.8	658.7	657	664.8	681.1	752.1	800.9	832	751.5	635.9	521.7	416.5	373.2	333.6	294.6	285.9	283.1	277.7	275.1	279.1	302.4
9.5	809.7	854.8	904.1	991.2	1053	1109	1149	1144	1124	1049	992.5	937.2	856.8	807.7	764.1	724.7	713.8	709.1	712.5	706.6	696.1	668	641.9	617.4	598.3	594.8	595.7	609.2	617.3	624.5	630.4	638	652.3	707.2	760.3	801	752.3	656	561.2	471	433.4	395.2	346.2	340.2	335.6	330.9	317.1	303.4	320
10.5	738.6	778.6	822.2	900.8	960.4	1018	1079	1089	1084	1034	988.9	941.8	864.3	812.6	763.9	708.1	680	655.6	637	628	618.5	598.3	580	563.2	552.6	554.6	559.9	575.8	585.8	594.5	602.8	606.1	612.6	642.9	678.7	711.2	704.6	640	569.2	498	475	457.9	428	420.8	415	409.6	384.5	355.3	347.7
11.5	664.2	697.2	734.3	806.3	867.3	930.1	1012	1036	1046	1021	985.6	944.4	868.5	816	765	696.8	658.7	625.1	594.2	577.9	562.7	545.4	533	522.5	519.9	524.7	532.1	550.1	562.1	573.3	584.5	587.4	590.1	603.5	621.2	637.2	646.3	607	557.8	505.6	499.6	502.2	500.1	500.1	499.8	477.6	451.8	425.8	405.9
12.5	559.8	582.8	610.6	673.5	734.5	799.3	886.3	919.5	941.7	946.4	930	906.3	853.5	809.6	762.2	685.4	640.6	601.8	566.1	550.7	537.8	523	513.7	506.9	509	516.9	526.5	541.8	553.4	565	575.9	576.2	575.4	577.5	584.8	591.5	597.5	572.6	539.4	503.8	511.7	525.3	533.5	539.4	541.1	528.2	506.1	480	459.7
13.5	500.9	518.3	539.4	590.1	639.6	690.6	753.7	772.5	781.4	781.8	780.9	779.9	768.9	746.2	718.5	663.2	625.3	589.6	548.5	532.4	520	508.2	503.5	501.4	508.9	522.5	537.6	555.3	564.7	572.8	585.1	581.2	572.6	561.4	561.6	563.2	567.7	550.7	530.3	513.3	527.4	548.2	556.3	548.8	538.4	529.7	517.4	503.7	492.2
14.5	449.3	461.8	477.4	516	553.9	592.2	634.7	644.7	648.1	650.5	662.8	674.7	688.5	680.7	669.4	642.3	617.1	591.5	551.4	532	518.8	512.3	509.7	509.9	518.8	534.4	551	574.1	586.8	599.8	622.3	620.3	605	560	550.1	544.8	548.3	541.4	535.3	539.7	561.6	587	586.7	566	541.7	529.4	519	508.2	501.9
15.5	396.7	404.4	413.6	435.7	456.6	477.2	496.9	497.4	494.6	494.4	508	530.6	574.4	597.8	616.1	622.4	613.4	600.7	564.1	540	521.6	519.5	513	509.3	522.3	537.1	555.3	592.8	607.8	620	645.3	650.1	646.6	596.2	565	540.9	541.6	544.6	551.9	577.6	606.3	630.3	619.8	586.5	555.9	544.2	530.7	516.4	509.5
16.5	370.8	376.1	382.5	396.6	409	421	434.2	436	435.3	434.2	444	458.3	494.9	524.5	556.1	601.9	618.6	625.4	601.9	566.7	532.8	529.4	518	509.3	524.7	543.2	566.6	609.2	625.4	635.6	651	658.8	652.8	605.1	569.9	544.3	547.8	557.9	576.4	625.2	655.2	667.1	630.2	594	567.5	563.8	555.3	542.2	540.8
17.5	349.4	353.2	358.4	367.8	374.6	381.2	390.5	395.4	398.6	399.8	408.7	420.9	451.2	478.9	508.8	564.9	610.5	667.5	747.3	675.1	582.5	542.2	522.2	508.7	529.1	554	584	637.5	666.6	687.1	666.8	652.4	635.8	594.7	565.3	549.6	562	580.9	609.4	668.7	680.9	671.8	615	591	581	589.3	584.9	581.2	583.7
18.5	331.4	336	342	352.4	357	360.3	362.3	365.2	368.8	373.9	380.8	389.9	410.4	435.3	462.1	520.5	576	636.2	700.8	630.4	555.3	524.7	513.3	510.4	538.1	567.8	602	662.6	703.3	739.6	724.1	683.1	632.4	576.1	563.7	561.8	580.7	610.6	648.5	699.5	692	661.2	603.5	595	600.9	622.5	629.7	634.4	638.6
19.5	323.5	327.8	333	345	353.1	361.5	369.9	367.6	365.5	372.4	380	387.6	394.7	400.2	410.3	455.6	508.8	553.9	575.7	546.6	519.9	512.6	512.9	518.7	546	577.4	613.6	681.4	735.7	785.9	778.6	729	670.8	605.9	589.5	586.2	612.9	654.8	698.2	728.9	696.8	650.2	608.1	615.3	632.5	661.4	677.7	686.2	700
20.5	316.4	320	324.2	336.5	347.1	359.4	375.3	371.6	367.8	376.3	385.1	393.7	400	402.7	405.4	415.8	426.3	439.1	465.2	483.8	502.8	515	521.3	530.7	553.8	586	623.1	690.3	760.2	825.7	836.5	781.8	726.8	659	644.4	637.9	670.9	710	747.4	747.1	699.4	648.4	625.1	644	666	702.2	725.1	741.3	766.7
21.5	306.3	308.7	311	318.6	327.7	339.6	364.3	366.7	368.1	385.4	396.2	405.1	410.8	412.1	414.3	419	429.5	445.2	481.3	506.9	529.1	545.5	549.5	551.1	566.6	597.2	634.2	706.3	783.3	860.6	903.9	860.5	802.3	722	702.2	695.2	728.3	756.1	773	742.8	700	666.2	654.1	672.8	693.3	735.1	770.1	800.5	852.3
22.5	302.5	303.2	304.3	309.8	316.4	324.9	344.6	354.4	365.2	389.7	404.3	417.4	430.8	438.3	444.1	449.2	462.4	479.3	510.2	530.8	550.2	566	573.6	580.3	592.1	617.9	651	725.8	804.4	890.9	984.8	968.9	915.2	802.3	767.5	757.6	751.9	754.2	753.7	729.6	707	693.7	689.7	701.7	724.4	773	814	860.4	936.8
23.5	301.6	300.5	300.2	303.9	308.9	315.4	332.3	347.3	363.9	392.9	409.8	425.3	444.4	460.5	478.9	504.3	518.2	532.1	553.9	567	575.9	585.8	593.1	600.6	614.1	638.5	669.7	744.2	826.3	922.6	1068	1081	1056	913.9	862	824.4	770.2	755.5	743.8	721.3	709.9	708	723.8	735.2	749	802	863.1	929.8	1034
24.5	313.8	310.7	307.8	307.2	311.7	318.3	334.5	350.4	368	398.4	417.5	435	458.8	478.4	499.3	529.5	546.1	563.4	587.3	597.8	605.9	612.6	616.3	622.6	636	658.5	691.4	770.9	855.3	953.5	1143	1166	1141	999.1	944.6	885	788.4	750.2	711.3	688.2	692.3	701.3	728	746.2	767.6	824.9	899.7	976.2	1117
25.5	330.1	327	323.9	322.7	327.8	335.1	349.9	365.4	383.2	413	433.6	454.4	483.3	501.9	520.6	549.4	568.1	587	611	620.5	630.1	639.6	641.9	643.7	664.5	686.3	716.7	805.8	900.1	1005	1162	1201	1187	1046	972.3	904.9	797.5	735.8	681.6	660	666.1	684	720.3	743.7	770.7	835.6	904.8	993.6	1168
26.5	348	344.9	341.7	341.3	346.7	353.8	366.4	380.6	397.4	426.5	446.8	467.4	499.1	520.6	540.8	562.8	580.2	599.5	628.5	640.9	651.6	658.9	656.5	657.5	682.7	712.3	750.8	857.3	957.7	1068	1189	1197	1161	1041	961.1	872.8	757.1	698.4	660.1	648.4	659.1	674.5	709.9	736.6	766.5	827.2	904.7	990.6	1147
27.5	364.9	366.8	368.8	374.3	380.6	388	399.9	412.4	426.6	448	463.7	481.1	512.6	533.5	552.9	573.9	589.6	606.5	632.6	648.1	663.4	674.9	670.3	669.1	693.6	727.4	778.6	916.7	1038	1150	1229	1225	1186	1030	931	842.7	742.6	697.6	665.1	652.9	665.9	679.8	706.4	732.7	767.3	844.5	929.3	1018	1177
28.5	371.6	379.5	387.7	400.5	406.7	412.4	424.1	438.2	453.4	469.9	483.9	500.7	533	552.2	569.6	588.2	599.8	612.3	637	656	673.3	670.6	668.1	672.3	700.9	740.1	795.7	939.1	1075	1209	1283	1270	1239	1097	994.9	884	760.5	724.5	696.3	678.2	681.1	691.4	716.1	743.9	780	877.8	997.2	1117	1222
29.5	378.2	390.9	404.8	427.6	434.1	437.3	442.6	454.5	467.4	481.3	493.5	508.2	536.8	558.6	579.6	599.3	606	612.4	636.2	660.3	676.6	665.4	665.3	673.3	708.9	755	808.7	942.2	1072	1187	1278	1308	1320	1186	1082	978.5	829.1	769.9	730.1	705.5	704.9	710.1	738.9	773.9	814.7	932.3	1071	1190	1244
30.5	382.1	397.7	417.6	461.3	480.5	491.1	482.8	480.4	480.1	490.7	501.1	513.3	537.6	558.7	579	597.3	603.8	610.4	624.9	643.2	661.5	659.5	661.5	671	704.2	733.7	770.2	891.8	1011	1118	1201	1242	1296	1276	1162	1050	899.6	829.3	766.6	726.6	729.9	740.8	774.3	835.6	904.1	1034	1120	1219	1189
31.5	380.8	395.5	413.5	454.1	485.3	513.2	524.8	514.4	505.8	529	531	527.1	538.5	556.7	575.2	594.9	605.4	616.1	629.7	635.1	632.6	631.4	638.8	651.4	685.6	706.5	737.7	854.9	924.3	985.6	1090	1169	1227	1226	1159	1082	926.2	851	794.3	750.7	761.9	794.2	850.7	924.1	1008	1085	1110	1123	1016
32.5	378.6	391.5	406.9	441.9	480.1	516.6	535.4	527.1	528.5	585.7	583.2	564.7	551.1	562.8	579	610.4	625.4	637.7	641.1	628.8	613.5	614.8	622.4	630	642.8	667.7	714.1	836.2	904.7	960.2	1040	1109	1162	1158	1097	1029	923.2	860.9	820	795.8	806.7	840.5	940.7	1021	1096	1107	1045	985.3	878.2
33.5	381.9	388.8	399.6	430	462.7	492.4	505.1	520.3	550.7	635.2	624.9	592.1	566.3	577.2	594.4	622.9	633	639	635.5	613	593.7	606.5	620.7	636.5	663.3	700.1	745.6	835.3	891.1	935.9	980.5	992.2	1012	1065	1033	989.4	904.1	863.6	835.7	819.3	844.3	880.2	985	1073	1130	1062	958.3	875.8	766.5
34.5	409.5	409.2	413.4	436	459.6	480.9	494.1	507.8	526.4	562.2	561.2	561.5	588	603.3	616.8	632.1	635.4	636.4	634.6	628.3	627.7	635.6	646.1	656	673.3	706.6	751.4	841.7	877.9	899.8	917.5	901.8	861.2	889.3	925.8	953	892.6	863.4	844.9	829.2	849.6	889.4	992.7	1030	1042	951	864	782.1	722.6
35.5	449.6	442.3	439.4	451.3	465.3	478.4	490	500.7	513.6	536	543.6	553.1	585.2	601	611	615.8	619.6	624.6	630.1	632	631.5	627.6	631.8	640.4	670.7	712.5	769.4	835.9	838.8	827.9	831.5	811.5	789.5	816.3	853.2	893.4	873.1	848	832.7	821.1	840.5	868.6	943.2	964.6	938.6	858.3	783.3	721.2	704.2
36.5	530.2	528.6	523.7	515.6	513	510.9	509.5	509.3	509.6	521.2	534.7	549.4	571.4	578.2	577.8	566.8	572	587.4	616.6	621.5	618.9	601.7	605.3	618.7	691.1	765.4	826.4	823	807.8	791	773.9	749.8	743	769.9	795.8	800.5	813.4	813.7	802.4	783.6	807	823.9	855.6	841	828.3	788.4	718.6	699.3	683.5
37.5	552.8	571.6	581	575.2	571.5	569.3	566.5	555.1	536.9	514.6	535	556.2	543	538.3	534.1	520.5	533.8	558.1	611.7	615	604.5	579	584.6	600.5	676.8	733.4	775.7	811.5	795.8	772.8	742.8	731.7	724.4	735.5	745.3	750.6	750.7	749.7	748.5	741.2	718.1	740.6	741.2	734	725.9	714.8	684.2	669.9	664.3
38.5	548	586.1	609.1	606.1	599.1	591.9	580.6	556.5	524.2	498.4	521	547.3	547.4	536.3	522.9	504.2	516.9	543.3	610.7	615.8	604.7	594.1	604.3	620.2	639.7	682.3	737	810.5	807.6	789.6	746.2	731.2	723.6	714.8	705.8	702.4	711.1	697.5	681.7	671.1	664.3	650.3	648.7	657.4	644.5	642.9	657.8	661.5	654.9
39.5	450.8	493.9	528.2	543.6	543.1	540.2	522.7	487	455.5	458.5	493.1	528.9	542.4	523.5	500.5	497.8	523.2	560.7	623.6	616.8	601.9	607.8	619.4	636	678.4	710.6	746.2	815	815.2	803.3	782.4	756.7	727.9	698.4	680.3	666.4	665.4	666.6	647	623	608.3	600.9	594.4	588.9	597.5	613.2	622.2	632.9	617.9
40.5	395.8	429.3	458.9	496.8	515.4	528.2	512.7	472.5	433.3	431	466	505.6	513.7	488.2	469.2	496.7	531.8	568.9	612	613	616.7	631.2	636.3	643.7	676.1	698	724.6	788.1	806	795.1	771.4	730.6	688.9	663.5	655	635.5	621.4	611	610.6	590.8	563.7	557.6	555.1	554.3	567.7	577.5	586.2	588.2	580.9
41.5	351.3	374.6	399.2	455.2	490.9	515	491.6	451.4	415.7	412.3	442.2	473.7	490.4	489.4	492.8	513.8	539.7	564.8	588.6	607.8	627.4	648.4	647.7	642.9	641.2	663.9	687.9	713.1	675.9	640.3	644.1	672.1	643.7	611.1	589.9	594.2	592.2	600.3	598.9	583	546.1	525.8	523.5	527.5	526.3	538.4	552.9	539.4	528.9
42.5	319	336.4	354.2	396.1	431.6	454	420.6	403.9	399	410.7	431.4	457.9	485.9	494.3	499.7	509.7	530	551.6	591.7	618.7	646	662.1	659.2	650.8	633.7	628.1	626.3	622.4	617.3	616	633.4	632.7	604.1	589.9	580.2	585.3	610.9	626.8	628.2	597.3	572.9	530.3	509	503.9	509.5	514.1	513.4	510.3	497.8
43.5	312.7	329.6	346.4	375.7	399	415.5	407.4	408.8	415.4	437.8	463	485.2	498.8	501.1	500.2	509.7	532.7	569.4	630.6	663.1	687.2	681.3	669.3	653	638.2	617	605.5	593.2	593.7	617.8	635.6	637.2	620.6	598	583.1	564.6	600.5	622.4	628	596	546.7	524.5	517.4	506.9	503.7	501.8	494.3	475.1	464.7
44.5	308.7	325.1	342	365	379.7	393.1	405.2	413.7	424.1	446	465	485.6	497	497.8	501.3	535.1	561.8	613.9	645.7	682.2	689	680.2	654.8	636.8	620	608.5	589.5	577.5	575.4	582.8	608.7	611.4	581.4	551.9	517.5	503.8	523.6	566.1	561.6	551.8	539.9	528.1	516.4	505.4	492.1	484	481.5	475.2	457.9
45.5	298.4	312.6	329.8	357.7	371	384.3	404.2	413.9	424.3	444.5	458.2	480.9	492.4	500.2	509.1	524.2	557.6	588.4	622.4	664.8	678.1	660.3	642.3	614.6	597.8	572.7	561.3	554.6	553.1	558.9	554.8	531	518.9	518.5	511.3	504.4	508.1	514.6	533.3	534.9	530.9	520.2	496	478.2	473.5	469.6	466.1	470.5	468.4
46.5	289	303.1	320.5	348.9	361.3	376.3	390.8	399.3	419.3	432.9	452.7	468.1	478.1	494.9	504.6	519.7	542.4	562.6	598	607.8	616.5	606.2	588.5	586.5	578.1	562.9	540.3	531.3	533.7	534.9	537.7	529.3	518.8	518	516.7	518	525	526.7	525.6	528.3	515.4	493.3	482.6	461.2	447	445.9	454.6	468.9	472.1
47.5	280.7	294.5	312.8	340.2	351.8	372.9	382.1	395	409.6	417.9	432.5	440.3	454.8	475.6	493.4	517.4	530.7	559.3	571.3	593.9	598.9	588.7	576.9	559.1	554	541.6	532.2	520.4	517.2	519.1	517.3	517.2	520.7	528.3	544.7	549	548.7	554.8	555.5	535	516.9	490.2	458.4	448.6	441.1	437.3	440.3	441.8	449.8
48.5	274.2	286	304.5	328	343.9	373.8	385.4	404.8	409.8	414.6	419.8	424.7	448.8	464.3	503.9	525	564.9	590.1	614.3	611.7	611.2	603.4	581.4	569.9	541.3	528.1	514.3	511.8	511.1	511.7	512.9	511.8	518.1	529.7	538	559.9	571.4	570	553.3	531.9	505.6	480.4	461	441.8	433.9	429.9	423.3	425.9	428.2
49.5	267.8	278.5	297.8	315.4	335.5	362	377.1	401.6	409.1	423.6	428.9	439.8	454.7	472.7	509.1	543.3	585.5	619.1	666.1	702.2	693.8	684.7	630.8	588.5	556	524.1	510.7	503.7	503.5	508	507.9	504.8	502.8	505.8	525.7	528.4	533.7	531.6	528.1	512.8	488.3	465.5	449.8	438.2	427.9	420.8	415.8	408.5	404.2
50.5	261.2	269.8	288	299.5	324.1	344.1	362.6	389.4	400.5	413.3	417.1	433.7	443	487.1	507.2	574.9	603	674.8	692.1	731.6	731.2	684.8	657.9	587	553	525.3	501.4	493	491	488.9	490.1	490.1	487.2	486.4	483.5	492.8	498.3	496.5	487.9	475.9	469.2	455.9	441.5	433.4	426.4	415.9	407.8	404.1	398.9
51.5	251.6	251.8	252.3	262.6	294.9	310.2	337.9	358.6	384.5	393.3	402.9	417.7	435.9	464.9	493.5	546.7	610.9	650.6	699.5	713.9	715.4	692.4	636.6	601.3	529.4	499.7	480.6	469.2	471.8	474.8	470.3	466.2	464.3	465.3	470.4	470	469.7	469.5	468.9	465.2	452.4	445.9	439.3	427.3	419.8	416.4	411.2	402.7	398.2
52.5	242.8	242.1	242.2	250.7	280.4	290.2	327.3	337.5	363	367.3	383.6	390.2	418	428.9	486.1	504.6	583.5	606.3	643.7	639.6	625.7	607.2	581.7	549.9	532.7	490.4	477.8	466.2	458.2	458.2	458.3	456.5	453.7	452.7	453	459.5	466.7	468.5	464.3	458.5	453.4	439.7	427.6	423.2	419.7	414	411.4	409.8	404.5
53.5	239.7	241	249.3	256.2	282.6	290.8	319.4	325	343.4	347.2	359.2	360.8	377.6	390.9	420.7	449.8	483.7	536.7	547.8	572.4	554.2	538.9	519.9	493.3	479.6	477.3	469.4	465.9	458.5	453.2	451	449	448	448	456.9	465.5	470.5	477.1	474	469.9	450.2	439.1	432.5	422.8	417.1	414.6	412.3	409.2	406.9
54.5	258.9	268.4	289.9	295.3	316.6	324.8	324.3	323.8	318.1	321.9	327.4	334.9	338.2	353.3	350.1	377.2	368.3	409.7	425.8	430.8	456.3	454.4	461.4	458.5	448.7	447.2	444.6	449	451.4	447	441.7	437	437.7	445	451.2	470.7	503.8	514.3	504.2	478.3	459.7	444.4	432	427.5	425.2	419.6	414.2	412.5	413.8
55.5	252.6	264.5	283.6	287.8	301.3	302.4	291.4	273.9	271.7	278.8	277.2	289.5	291.6	299.4	298.5	301.4	301.3	317.1	374.4	385.2	384	380.1	383.8	407.4	416.1	419.6	424.1	420	422.1	424.1	424	425.8	424.1	430.1	463.4	488.5	496.2	514.3	509	495	469.2	446.8	438.3	432.1	428.6	424.7	418.5	416.2	415.4
56.5	241	254.5	270.4	275.9	280.6	272.2	265.3	241.9	241.2	253.5	258.7	266.3	274.4	277.2	277.2	274.3	270.5	269.9	308.4	350.6	343.7	338.8	335.4	343.8	372.2	380.9	390.4	402.2	401.2	404.1	403.1	400.7	409.5	416.7	424.5	461.6	499.6	507.1	497.5	478.2	457.3	442.2	435.9	424.7	414.8	411	411.7	411.8	410
57.5	228.5	241.4	249.9	254.2	240.8	208.4	202.8	192.3	190.8	215.4	238.9	241.8	265.3	265.7	270.5	268.4	268.2	280.3	284.8	285.4	275.7	274.2	298.2	304.5	325.4	358.3	366.3	374.5	389.7	391	394.3	392.7	388.3	395.5	413.9	415.2	432.6	450.1	448	440.7	435.7	419.6	402.2	399.2	397.4	393.1	388.4	387.4	396
58.5	227.3	237.1	240.9	243.6	232	204.4	197	197.1	198.3	206.2	224.6	229.3	245.8	257.2	259.8	264.1	263.8	267.4	260.3	249.3	235.5	229.9	231.4	286.9	299.5	322	357.1	370.8	377.7	391.5	393.6	390	382.1	375.8	372.3	385.2	392.5	394.6	399.3	394.8	384.9	383.4	377.4	367.9	356.7	355.6	364.1	368.3	369.3
59.5	226	231.7	230.2	227.6	220.6	200.8	193.5	195.4	200.4	201.5	213.1	223.6	225.6	248.9	249	255.4	251.7	249.5	225.4	213.2	213	221.8	238.7	254.5	304.9	315.9	331.7	360.8	374.3	373.9	376.7	374.1	368.3	363.3	362.1	357.5	357.4	360	361.8	357.3	351.3	339.7	332.7	329.6	335	336.9	333.9	335.8	340.5
60.5	210.6	209.9	196	168.9	167.6	171.2	179.3	179.3	192.5	193.1	198.9	212.9	213.5	226.8	236.6	235.5	238.8	234.5	230.1	220.8	220	228.2	251.3	268	275.8	308.8	313.7	319.8	339.7	355.1	356.2	350.5	346.2	334.9	330.3	338.2	338.7	331.1	320.9	316.8	311.6	312.3	310	309.9	310.3	310.8	314.6	319.3	322.6
61.5	201.6	198.9	187.7	151.9	151.5	157.6	168	167.5	175.8	179.3	179.9	185.3	190	191.5	212.2	213.1	217.6	221.4	219	214.2	226	231.2	243.2	266.6	278.5	280	297	298.2	294.7	300.4	304	305.9	305.8	310.2	305	292.2	290.3	292.4	296	289.7	284.7	284.4	285.1	285.4	287.5	293	297.5	299.8	299.3
62.5	195.9	193	188	153.9	154.7	157.5	160.4	160.2	163.1	168.6	167	172.4	179.3	179.3	184.8	195.7	194.8	198.6	193	190.8	199.3	230	231.3	240.6	254.6	258.6	255.7	265	270.7	266.8	267.8	267.4	263.6	258.1	261.7	271.2	265.2	258.5	255.6	260.2	263.7	260.5	261.7	265.7	267.2	267.7	269.9	272.4	276.7
63.5	193.3	193.9	193.7	188.2	188.6	182	164.5	152.8	152.7	154	154.1	158.1	168.1	174.3	173.7	184.2	188.1	187.7	190.7	193.9	195.5	203	225.8	226.8	231.6	241.3	243.6	239.1	238.5	239.4	237.1	238.7	240.8	240.7	235.1	228.7	234.4	239.8	237.7	237	239.3	244.1	246.5	246.2	244.9	246.2	249.2	249.7	248.6
64.5	188.9	189.7	189.6	190.4	190.7	188.9	183	172.8	174.4	164.7	151.4	151.2	155.2	165.4	168.9	169.9	180.8	181.3	181.6	185.7	190	189.7	195.5	216.8	218.1	219.6	226.8	229.6	227.2	224.1	222.6	218.8	217	218.4	218.8	218	213.1	209.9	217.7	226.3	227	226.5	226.7	227.5	230.4	230.3	227.1	226.8	229.1
65.5	184	184.7	184.6	187.2	188.1	188	190.8	184.3	183.3	180.4	147.9	145.7	146	150.9	162.3	162.3	164.1	169.7	168.9	170.3	177.4	186.2	186.6	190	207.2	208	206.3	209	212.6	213.9	213.2	213	209.7	205.4	203	199.9	200.5	203.1	203.7	205.2	210.5	215.5	215.9	213	210.3	210.4	212.5	214.5	214.7
66.5	178	178.3	178.2	179.3	180.1	179.9	183.1	181.9	178.9	178.8	156.3	139.4	139.3	142	149.4	157.2	156	158	162.7	161.6	163	170	179.7	181.5	182.5	195.3	200	198.6	200.7	206	208.5	208.8	208.3	204.6	199.9	198.3	196.9	197.2	199.8	200.9	198.6	193.3	190.5	193.2	196.4	196.5	194.9	194.5	198.8
67.5	173.9	174.2	174.2	174.6	175.4	175.2	176.4	177.7	171.9	171.3	167.1	134.3	132	132.1	135.1	144.4	148.6	148.2	152.7	158.4	158.2	159.9	166.7	174.5	176.4	176.1	184	193.8	194.4	196	202.1	205.6	204.8	203.8	203	198.6	193.3	190.4	185.5	181.5	178.7	177.1	177.7	177.4	178.6	180.6	181.8	183.3	182.8
68.5	170.1	170.5	170.5	170.7	171.5	171.4	171.5	173.9	170.3	169.2	169.2	155.9	146	148.3	149.6	143.1	143.5	142.4	141.9	148.1	155.5	155.5	156.9	163	169.3	173.4	172.7	175.3	189.3	195	194.9	196.5	198.7	196.1	189.2	182.8	178.3	174.9	174.9	175.6	179.5	184.1	184.9	181.1	178	175.4	174.4	173.9	175.4
69.5	166.8	166.7	166.7	166.7	167.6	167.5	167.5	168.1	168.5	168.7	168.7	168.5	161.5	160	160.4	155	146.7	142.8	141.5	141.6	145.9	148.8	147.8	148.1	154.6	161.6	168.4	169.3	168.5	175.2	181.1	179	175.9	173.3	173.1	173.6	176.1	179.4	182.6	187	189.5	190.9	190.9	190.3	187.2	182.6	176.6	173.5	171.4
70.5	165.8	165.2	165.2	165.2	165.4	165.3	165.2	165.3	165.7	166.1	166.2	166	165.4	164.8	164.8	164.8	159.5	153	145.7	145.6	147	149.6	146.6	145	144.6	147	150.8	157	160.7	160.8	161.5	168.8	174.9	176.7	178.4	180.4	181.8	183.6	184.9	185.4	184.4	182.9	183.1	183.4	184.4	184.4	182	178	178.4
71.5	165	164.1	164.1	164.1	163.9	163.7	163.7	163.7	164.1	164.5	165.1	165	164.9	165.1	166.6	166.8	167	166.3	166.1	162.6	162.6	163.7	161.9	150.1	145.7	148.5	152	157.7	165	171.6	175.5	176.1	176.3	178.1	179.7	179.9	179.3	178.6	178	177.1	176.9	177.6	177.5	175.7	174.3	173.4	173.7	174.7	172.6
72.5	162.1	162	162	161.9	161.9	162.1	162	162	162.3	163.3	163.6	163.7	163.7	163.7	165.6	167.2	167.1	167.1	167.6	168.5	166.7	167.1	167.6	168.2	167.9	167.1	166.9	167.3	168.7	171.6	174.4	176.3	177	176.7	176.2	175.9	175.6	175.6	175.2	173.8	172.3	170.8	169.7	170.1	170.5	169.3	167.3	164.3	159.4
73.5	158.7	159.2	159.2	159.1	159	159.8	159.8	159.7	159.6	160.9	161.6	162.9	163	163	163	165	166.5	166.5	166.5	167.1	168.6	168.7	168.8	168.8	168.5	168.2	169.1	170.5	170.4	170.2	170.4	171.8	173.3	174.2	174.1	173.1	172.1	170.9	169.7	169.4	169.2	168.6	167.8	166.8	164.7	162.8	160.3	157.9	156.9
74.5	154.7	155.7	155.6	155.6	155.5	156.5	157.3	157.2	157	157.2	159.6	160.1	162.1	161.9	161.6	161.3	163.6	166.8	166.8	166.7	166.7	167.2	167.4	166.7	166.3	166.3	166.2	166.1	167.3	168.2	167.7	167.1	166.7	167.3	168.5	169.4	169.4	169.2	168.7	167.7	166	164.2	162.7	161.3	161	161	160.5	158.6	155.7
75.5	146.6	147.3	147.3	147.2	147.1	147.6	150.3	150.1	149.9	149.7	150.6	153.2	154.9	158.2	158.3	158.2	157.4	158.9	164.3	164.8	164.4	163.9	163.7	164.5	164.4	163.2	162.4	162.4	162.4	162.6	163.7	164.7	164.8	164.3	163.2	162.4	162.6	163	163	162.4	162.3	162.3	161.6	160.2	158.4	156.4	154.9	154.5	154.3
76.5	139.5	142.1	142.2	142.2	142	141.9	143	142.9	142.5	142.1	141.7	141.7	140.6	141.2	142.8	141.9	141.6	141.6	144.1	155.9	160.3	159.2	158	156.8	156.5	158.6	158	156.7	157.2	156	155	153.9	154	155.8	158	158.7	158.6	157.3	156	155.4	155.3	155.3	155.3	155.5	155.7	155.4	154.5	153.4	151.8
77.5	131.6	136	136.6	136.5	136.4	136.2	136.1	135.6	135.3	135	134.7	134.3	132.7	130.1	129.8	130.2	128.7	127	125	123	127.6	133.6	133.6	131.7	129.7	127.7	131.6	138.1	143.4	146.5	148.1	147.6	145.7	143.6	141.5	141.3	143.3	146.4	148.8	148.9	148.5	147.8	147.9	148.4	147.9	147.6	147.9	147.2	146.6
78.5	113.8	119.9	121.6	121.5	121.3	121.1	120.9	118.2	115.9	115.4	114.8	114.2	113.9	113.6	113	113.1	113.8	114.1	113.5	112.9	112.2	111.6	115.6	121.1	122.8	122	121.2	120.3	120.7	123.4	126.9	130.3	132.7	134.5	135.2	134.5	133.6	132.6	131.7	133.1	135.1	137.5	139.4	139	138.8	138.8	139.1	139.7	138
79.5	97.89	104.4	107.9	107.7	107.4	107.1	106.6	105.9	104.6	104.5	104.1	103.5	102.9	102.3	101.7	102.1	101.8	102	103.2	103.6	103.6	103.6	103.6	103.6	107.5	113.3	117	117.1	116.8	116.3	115.5	115.6	117	117.9	119.2	120.7	121.5	122.1	123.1	123.2	123.2	123.1	122.1	122.8	123.9	123.9	122.8	122	123.1
80.5	81.99	87.84	93.5	93.39	93.23	93.04	92.81	92.54	92.49	96.18	97.44	97.3	97.16	96.98	96.53	96	96.49	98.72	99.28	100	101.6	102.6	102.5	102.3	102	101.8	102	104.8	107.3	109.6	110.4	110.4	110.4	110.3	109.5	109.1	109	108.9	109.4	110.7	110.5	109.9	110.5	111.5	111.8	111.8	111.4	110	108.8
81.5	64.93	67.59	72.82	72.71	72.56	72.38	72.15	71.89	71.59	72.78	83.34	86.29	85.97	85.64	85.57	85.57	85.57	85.86	89.39	93.33	94.94	95.28	96.46	97.35	96.98	95.86	94.67	93.41	92.06	90.69	90.97	92.71	94.66	96.28	97.4	97.4	97.4	97.4	97.38	96.94	97.3	97.67	97.88	98.08	98.47	97.92	96.64	95.94	95.33
82.5	58.87	59.5	64.12	64.06	63.96	63.84	63.69	63.51	63.31	63.09	63.25	69.95	74.15	73.89	73.32	72.7	72.03	71.31	70.53	69.7	70.52	73.2	75.63	76.83	78.22	80.15	81.87	83.02	82.78	82.31	81.81	81.28	80.72	80.12	80.79	82.52	83.32	83.72	83.62	83.74	83.23	82.13	80.96	79.71	78.78	78.78	79.65	80.82	81.91
83.5	54.77	54.77	57.59	58.25	58.24	58.22	58.2	58.18	58.16	58.13	58.1	58.06	59.38	64.05	66.75	66.89	66.75	66.48	66.16	65.82	65.46	65.07	64.65	65.28	66.59	67.48	67.87	68.12	68.78	69.43	69.8	70.04	70.14	69.71	69.07	68.79	68.79	68.79	68.79	68.81	69.75	71.1	71.9	72.48	72.94	72.89	72.34	71.66	70.78
84.5	51.62	51.62	52.66	54.12	54.09	54.05	54.01	53.96	53.9	53.84	53.77	53.68	53.6	53.5	53.87	56.01	57.93	59.36	59.5	59.5	59.5	59.5	59.5	59.5	59.5	59.5	59.4	59.57	60.35	61.04	61.64	62.11	62.4	63.02	63.4	63.69	63.68	63.49	63.25	62.95	62.55	61.99	61.91	61.91	61.91	61.91	61.91	61.91	61.99
85.5	50.1	50.1	50.14	51.7	52.01	51.99	51.97	51.95	51.92	51.89	51.86	51.82	51.78	51.74	51.69	51.64	51.58	51.84	53.29	54.27	55.04	55.68	55.88	55.71	55.53	55.35	55.27	55.27	55.27	55.27	55.27	55.27	55.27	55.41	55.92	56.4	56.84	57.23	57.59	57.92	58.23	58.65	59.06	59.39	59.55	59.62	59.64	59.55	59.41
86.5	49.44	49.44	49.44	49.59	50.64	50.89	50.89	50.89	50.9	50.9	50.9	50.9	50.91	50.91	50.92	50.92	50.93	50.93	50.94	50.94	50.95	50.96	51.39	52.16	52.83	53.33	53.74	54.1	54.41	54.66	54.73	54.68	54.61	54.55	54.48	54.41	54.35	54.3	54.24	54.17	54.11	54.03	53.96	53.92	54.06	54.17	54.25	54.41	54.58
87.5	49.46	49.46	49.46	49.46	49.48	49.92	50.26	50.41	50.41	50.4	50.39	50.38	50.37	50.35	50.34	50.33	50.31	50.29	50.27	50.26	50.23	50.21	50.19	50.17	50.16	50.16	50.16	50.16	50.16	50.16	50.35	50.68	50.99	51.27	51.52	51.76	51.97	52.17	52.35	52.51	52.67	52.8	52.88	52.95	53	53.02	53	52.97	52.93
88.5	48.63	48.63	48.63	48.63	48.63	48.62	48.62	48.71	48.94	49.08	49.12	49.13	49.13	49.13	49.13	49.11	49.1	49.08	49.06	49.03	49.01	48.98	48.96	48.93	48.9	48.86	48.83	48.79	48.75	48.71	48.67	48.62	48.57	48.52	48.46	48.4	48.33	48.27	48.19	48.12	48.03	47.96	47.95	47.95	47.95	47.95	47.95	47.95	47.96
89.5	47.68	47.68	47.68	47.68	47.68	47.68	47.68	47.68	47.68	47.68	47.68	47.68	47.68	47.67	47.68	47.7	47.73	47.74	47.76	47.77	47.79	47.79	47.8	47.81	47.82	47.82	47.83	47.83	47.83	47.84	47.84	47.84	47.84	47.84	47.84	47.84	47.84	47.84	47.84	47.84	47.84	47.84	47.84	47.84	47.84	47.84	47.84	47.84	47.84
[truncated: 311 more columns]

## Sheet: Fraction from NPF @surface
Note: Row 2 is logitude (degree east), Column 1 is latitude (degree north), and other rows and columns are fraction of CCN from NPF.
	0.5	1.5	2.5	3.5	4.5	5.5	6.5	7.5	8.5	9.5	10.5	11.5	12.5	13.5	14.5	15.5	16.5	17.5	18.5	19.5	20.5	21.5	22.5	23.5	24.5	25.5	26.5	27.5	28.5	29.5	30.5	31.5	32.5	33.5	34.5	35.5	36.5	37.5	38.5	39.5	40.5	41.5	42.5	43.5	44.5	45.5	46.5	47.5	48.5
-89.5	0.7043	0.7043	0.7043	0.7043	0.7043	0.7043	0.7043	0.7043	0.7043	0.7043	0.7043	0.7043	0.7043	0.7043	0.7043	0.7039	0.7035	0.7032	0.703	0.7028	0.7026	0.7024	0.7023	0.7021	0.702	0.7019	0.7018	0.7018	0.7017	0.7016	0.7016	0.7015	0.7015	0.7014	0.7014	0.7014	0.7013	0.7013	0.7013	0.7013	0.7012	0.7012	0.7012	0.7012	0.7012	0.7011	0.7011	0.7011	0.7011
-88.5	0.7105	0.7105	0.7105	0.7105	0.7105	0.7104	0.7104	0.7098	0.7083	0.7073	0.7068	0.7064	0.706	0.7058	0.7056	0.7055	0.7054	0.7053	0.7052	0.7052	0.7051	0.705	0.7048	0.7047	0.7046	0.7045	0.7043	0.7042	0.704	0.7038	0.7037	0.7035	0.7033	0.703	0.7028	0.7026	0.7023	0.702	0.7017	0.7014	0.701	0.7007	0.7007	0.7007	0.7007	0.7007	0.7007	0.7007	0.7007
-87.5	0.7161	0.7161	0.7161	0.7161	0.7159	0.713	0.711	0.71	0.71	0.71	0.71	0.71	0.7099	0.7099	0.7099	0.7098	0.7098	0.7098	0.7097	0.7097	0.7097	0.7096	0.7096	0.7095	0.7095	0.7095	0.7095	0.7095	0.7095	0.7095	0.7089	0.7077	0.7067	0.7058	0.7049	0.7041	0.7034	0.7027	0.7021	0.7015	0.701	0.7005	0.6998	0.6992	0.6985	0.6981	0.6978	0.6976	0.6973
-86.5	0.7206	0.7206	0.7206	0.7197	0.7137	0.712	0.712	0.712	0.712	0.712	0.712	0.712	0.712	0.712	0.712	0.7119	0.7119	0.7119	0.7119	0.7119	0.7119	0.7118	0.7106	0.7084	0.7065	0.7046	0.7029	0.7014	0.7001	0.699	0.6985	0.6984	0.6983	0.6983	0.6982	0.6981	0.6981	0.698	0.698	0.698	0.698	0.698	0.698	0.6979	0.6973	0.6968	0.6963	0.6959	0.6955
-85.5	0.7247	0.7247	0.7245	0.7163	0.7145	0.7145	0.7144	0.7144	0.7143	0.7143	0.7142	0.7141	0.7141	0.714	0.7139	0.7138	0.7137	0.7127	0.7087	0.7056	0.703	0.7007	0.6997	0.6997	0.6996	0.6996	0.6996	0.6996	0.6996	0.6996	0.6996	0.6996	0.6996	0.6994	0.6987	0.698	0.6973	0.6966	0.696	0.6954	0.6947	0.6935	0.6922	0.6911	0.6904	0.6896	0.6886	0.6877	0.6867
-84.5	0.7292	0.7292	0.7244	0.7171	0.7171	0.7171	0.717	0.717	0.717	0.7169	0.7169	0.7168	0.7168	0.7167	0.7155	0.7098	0.7046	0.7008	0.7004	0.7004	0.7004	0.7004	0.7004	0.7004	0.7004	0.7004	0.7004	0.7001	0.6993	0.6986	0.6979	0.6972	0.6964	0.6954	0.6948	0.6942	0.6933	0.6924	0.6914	0.6904	0.6895	0.689	0.689	0.689	0.689	0.689	0.689	0.689	0.6888
-83.5	0.7324	0.7324	0.7213	0.7184	0.7185	0.7185	0.7185	0.7185	0.7185	0.7185	0.7185	0.7185	0.7162	0.7073	0.7001	0.6993	0.6993	0.6993	0.6993	0.6993	0.6993	0.6993	0.6993	0.6979	0.6962	0.6952	0.6948	0.6945	0.6941	0.6938	0.6936	0.6934	0.6933	0.6935	0.6939	0.694	0.694	0.694	0.694	0.694	0.6931	0.6917	0.69	0.6883	0.6867	0.6849	0.6832	0.6814	0.6797
-82.5	0.7291	0.7276	0.7142	0.7142	0.7143	0.7144	0.7145	0.7146	0.7148	0.7149	0.7148	0.708	0.6997	0.6993	0.6994	0.6995	0.6996	0.6997	0.6998	0.6999	0.698	0.6943	0.6911	0.6896	0.6893	0.689	0.6887	0.6885	0.6885	0.6886	0.6888	0.6889	0.689	0.6892	0.6888	0.6879	0.6871	0.6863	0.6853	0.6841	0.6837	0.6839	0.684	0.6842	0.6843	0.6843	0.6833	0.682	0.6809
-81.5	0.7263	0.7217	0.7112	0.7112	0.7111	0.7111	0.711	0.711	0.7109	0.7092	0.7003	0.6977	0.6977	0.6977	0.6977	0.6977	0.6977	0.6976	0.6962	0.6946	0.6938	0.6926	0.6904	0.6887	0.6885	0.6885	0.6885	0.6884	0.6884	0.6884	0.6864	0.6846	0.6837	0.683	0.6824	0.6824	0.6824	0.6824	0.6824	0.6824	0.6816	0.6807	0.6799	0.6786	0.6765	0.674	0.6723	0.6711	0.6698
-80.5	0.7276	0.7212	0.7143	0.7143	0.7143	0.7143	0.7143	0.7143	0.7125	0.7002	0.6979	0.6978	0.6978	0.6977	0.6976	0.6975	0.6942	0.6914	0.6911	0.6894	0.6876	0.6869	0.6873	0.6875	0.6876	0.6878	0.6875	0.6845	0.6814	0.6785	0.6776	0.6776	0.6776	0.6776	0.6779	0.6775	0.6767	0.6761	0.6756	0.6749	0.6739	0.6726	0.6713	0.6701	0.6698	0.6698	0.6698	0.6696	0.6693
-79.5	0.7228	0.7155	0.7112	0.7112	0.7113	0.7114	0.7115	0.7111	0.6999	0.6971	0.6972	0.6974	0.6975	0.6977	0.6961	0.6905	0.689	0.6871	0.6833	0.6822	0.6822	0.6822	0.6822	0.6824	0.6803	0.6769	0.6738	0.6735	0.6738	0.6741	0.6746	0.6742	0.6721	0.6705	0.6696	0.6694	0.6696	0.6698	0.6695	0.6695	0.6695	0.6695	0.6695	0.6691	0.6687	0.6686	0.6686	0.6687	0.6685
-78.5	0.7161	0.7088	0.7065	0.7065	0.7066	0.7067	0.7068	0.6996	0.6942	0.6943	0.6945	0.6946	0.6947	0.6905	0.6837	0.6825	0.6775	0.675	0.6753	0.6758	0.6763	0.6766	0.6736	0.6697	0.6687	0.6694	0.6702	0.6709	0.671	0.668	0.6647	0.662	0.6608	0.6599	0.6599	0.6605	0.6611	0.6619	0.6637	0.6659	0.6673	0.6672	0.6669	0.667	0.667	0.667	0.6672	0.6678	0.6688
-77.5	0.7055	0.7001	0.6992	0.6993	0.6993	0.6994	0.6975	0.6897	0.6897	0.6898	0.6898	0.6899	0.6863	0.682	0.6804	0.6748	0.674	0.674	0.6741	0.6741	0.6707	0.6656	0.6644	0.6646	0.6647	0.6649	0.6636	0.6615	0.6599	0.6589	0.6581	0.6577	0.6579	0.6582	0.6585	0.6602	0.662	0.6636	0.6648	0.6648	0.6649	0.6652	0.6662	0.6675	0.6685	0.6699	0.6714	0.6725	0.6735
-76.5	0.6997	0.6951	0.6949	0.695	0.6951	0.6952	0.6887	0.6863	0.6865	0.6867	0.687	0.6846	0.6807	0.6788	0.6746	0.6744	0.6744	0.6744	0.6728	0.6653	0.662	0.6621	0.6622	0.6623	0.6604	0.6577	0.6569	0.6564	0.6557	0.6558	0.6561	0.6565	0.6585	0.6612	0.6634	0.664	0.6641	0.6642	0.6647	0.6659	0.6675	0.6697	0.6715	0.6725	0.6734	0.6737	0.6736	0.6734	0.6754
-75.5	0.695	0.691	0.6911	0.6911	0.6911	0.6896	0.6821	0.6822	0.6822	0.6823	0.6814	0.679	0.6776	0.6748	0.6747	0.6747	0.6747	0.672	0.6665	0.6655	0.6651	0.6647	0.6645	0.6616	0.6598	0.658	0.6562	0.6561	0.6561	0.6564	0.6582	0.6602	0.6612	0.6613	0.6617	0.6626	0.6637	0.6657	0.6681	0.6694	0.6701	0.6704	0.6707	0.6715	0.6742	0.6796	0.6857	0.6895	0.6913
-74.5	0.6942	0.6887	0.6887	0.6887	0.6888	0.6851	0.6821	0.682	0.6819	0.6814	0.6783	0.6774	0.6735	0.6733	0.6732	0.6731	0.6717	0.6684	0.6679	0.6677	0.6681	0.6697	0.6697	0.6707	0.6718	0.6718	0.6714	0.6698	0.668	0.6674	0.666	0.6642	0.6625	0.6622	0.6635	0.6656	0.6673	0.6682	0.6679	0.6677	0.6686	0.6716	0.6755	0.6794	0.6803	0.6803	0.6813	0.6854	0.6905
-73.5	0.7044	0.6975	0.6974	0.6971	0.6966	0.687	0.6863	0.686	0.6857	0.6836	0.6817	0.6798	0.6782	0.6767	0.6755	0.6748	0.6743	0.6743	0.6741	0.6752	0.6791	0.682	0.6849	0.6844	0.6828	0.6818	0.6831	0.6807	0.6781	0.6752	0.6727	0.6734	0.675	0.6763	0.6763	0.6749	0.6729	0.6715	0.6731	0.6763	0.6784	0.6779	0.677	0.6771	0.6783	0.6813	0.6863	0.69	0.6915
-72.5	0.7163	0.7128	0.7125	0.712	0.7089	0.6984	0.697	0.6954	0.6936	0.6917	0.6931	0.6944	0.6944	0.6944	0.703	0.7078	0.7054	0.7027	0.7035	0.704	0.7009	0.6991	0.6952	0.6908	0.6916	0.6976	0.6984	0.6977	0.6978	0.7003	0.7011	0.6989	0.6939	0.6889	0.685	0.6827	0.6836	0.6856	0.6853	0.6839	0.6827	0.6826	0.6836	0.6849	0.6855	0.6853	0.6842	0.684	0.6873
-71.5	0.6769	0.698	0.6984	0.6991	0.7075	0.7144	0.7151	0.7159	0.7199	0.7211	0.721	0.7201	0.719	0.713	0.7136	0.7151	0.7167	0.7139	0.7139	0.7093	0.7128	0.7166	0.7157	0.7054	0.701	0.7007	0.6989	0.6899	0.6902	0.6963	0.7097	0.7125	0.7125	0.711	0.7094	0.7085	0.7047	0.6985	0.6938	0.6898	0.6867	0.6863	0.6861	0.6861	0.6853	0.6839	0.683	0.6819	0.6823
-70.5	0.5361	0.5518	0.554	0.5574	0.5652	0.5731	0.5812	0.5898	0.6018	0.6196	0.6388	0.6615	0.6862	0.6951	0.6963	0.6963	0.6714	0.6401	0.5935	0.5976	0.6093	0.584	0.5567	0.585	0.6247	0.638	0.6369	0.6421	0.6548	0.6568	0.6546	0.6337	0.6309	0.6521	0.6774	0.6982	0.6992	0.6887	0.6833	0.6873	0.6925	0.6947	0.6895	0.682	0.6793	0.6792	0.6791	0.6777	0.6783
-69.5	0.4476	0.4528	0.4538	0.4552	0.4525	0.455	0.4582	0.457	0.4585	0.4643	0.4645	0.4648	0.4751	0.4793	0.4888	0.4831	0.4692	0.4527	0.4627	0.4803	0.4721	0.4499	0.4657	0.4685	0.4458	0.4355	0.4409	0.4563	0.4779	0.5022	0.5265	0.5521	0.5734	0.5687	0.5331	0.4943	0.4937	0.5337	0.5895	0.655	0.6669	0.6644	0.6716	0.6795	0.6827	0.6777	0.6715	0.6712	0.671
-68.5	0.3982	0.3923	0.3925	0.3919	0.3884	0.3888	0.3893	0.3891	0.388	0.389	0.3924	0.3927	0.3969	0.4043	0.4084	0.3988	0.3917	0.3921	0.3973	0.3902	0.3791	0.3792	0.3774	0.3736	0.3754	0.3807	0.3904	0.4	0.4064	0.4081	0.4084	0.4073	0.3991	0.3914	0.3951	0.4166	0.4309	0.4295	0.4147	0.4149	0.4531	0.5065	0.5973	0.6326	0.6195	0.6229	0.6429	0.6594	0.6607
-67.5	0.3957	0.3892	0.3892	0.3852	0.3794	0.3797	0.3783	0.3758	0.3731	0.3744	0.375	0.3667	0.3674	0.367	0.3583	0.3532	0.3523	0.3539	0.3536	0.3519	0.3538	0.3557	0.354	0.3536	0.3548	0.3571	0.3561	0.3529	0.3529	0.357	0.3575	0.3527	0.3505	0.3548	0.353	0.3416	0.3363	0.3415	0.3562	0.3685	0.3799	0.3857	0.382	0.4079	0.4599	0.5238	0.5307	0.5174	0.5496
-66.5	0.393	0.3877	0.3878	0.3802	0.3737	0.3738	0.3676	0.3612	0.3579	0.358	0.3546	0.3521	0.3522	0.3486	0.3451	0.3437	0.3447	0.3453	0.3447	0.3456	0.3448	0.3407	0.3383	0.3379	0.3387	0.3372	0.3369	0.3395	0.339	0.3348	0.3301	0.3306	0.3305	0.3231	0.3187	0.3214	0.3238	0.3212	0.3139	0.3117	0.3164	0.3284	0.3409	0.3472	0.3495	0.3502	0.3719	0.4143	0.4546
-65.5	0.3765	0.3733	0.3734	0.3667	0.3642	0.3644	0.3581	0.3543	0.3537	0.3536	0.3493	0.3493	0.3479	0.3426	0.3411	0.3413	0.3408	0.3403	0.3406	0.3397	0.3367	0.3352	0.3353	0.3346	0.331	0.3314	0.3315	0.3266	0.3188	0.3144	0.3157	0.3124	0.3079	0.3097	0.311	0.308	0.3018	0.2983	0.3	0.3019	0.2984	0.2928	0.2931	0.2983	0.3041	0.3102	0.3141	0.3102	0.3154
-64.5	0.3612	0.3583	0.3586	0.3513	0.3506	0.3504	0.3471	0.3457	0.3468	0.3465	0.3461	0.3474	0.3424	0.337	0.3356	0.3353	0.3311	0.3317	0.3324	0.3319	0.3323	0.3333	0.332	0.3267	0.3271	0.3253	0.3165	0.3074	0.3065	0.3069	0.3001	0.2985	0.2994	0.2971	0.2935	0.2903	0.2914	0.2924	0.2862	0.2802	0.2798	0.2807	0.2798	0.2763	0.2727	0.2726	0.276	0.2792	0.2788
-63.5	0.3464	0.3437	0.3438	0.336	0.3361	0.3347	0.3322	0.3318	0.3323	0.3314	0.3313	0.3289	0.3227	0.3191	0.3209	0.3176	0.3177	0.3199	0.3209	0.3236	0.3268	0.3252	0.3187	0.3189	0.3161	0.3072	0.3004	0.301	0.2979	0.2899	0.2894	0.2883	0.2864	0.2849	0.2846	0.2854	0.2789	0.2737	0.2746	0.2733	0.2699	0.2659	0.2642	0.2642	0.262	0.2579	0.2548	0.2542	0.2537
-62.5	0.3261	0.325	0.3246	0.3199	0.3202	0.317	0.3141	0.314	0.3134	0.3125	0.3144	0.3102	0.3057	0.307	0.3071	0.3042	0.3057	0.3064	0.3057	0.3054	0.3044	0.302	0.3046	0.3044	0.2997	0.2958	0.2972	0.2891	0.2825	0.283	0.2808	0.2785	0.2783	0.2796	0.2744	0.2667	0.2671	0.2654	0.2617	0.2563	0.2533	0.2548	0.2498	0.2445	0.2426	0.2421	0.2395	0.2368	0.2335
-61.5	0.3133	0.313	0.3126	0.3102	0.3106	0.3053	0.3017	0.3027	0.3001	0.2996	0.2994	0.2947	0.2919	0.2916	0.2873	0.2879	0.2892	0.2878	0.2878	0.2894	0.2868	0.2908	0.2903	0.2865	0.2854	0.2852	0.2769	0.2749	0.2752	0.2716	0.2696	0.2688	0.2662	0.2564	0.2558	0.2576	0.2513	0.2433	0.2383	0.2404	0.2358	0.2294	0.2274	0.2267	0.2238	0.22	0.2182	0.2172	0.2168
-60.5	0.3005	0.3004	0.3002	0.2996	0.2992	0.292	0.2875	0.288	0.2835	0.2833	0.2821	0.28	0.2805	0.28	0.2796	0.2793	0.2766	0.2744	0.2767	0.2718	0.2714	0.2685	0.2625	0.2607	0.2626	0.2591	0.2632	0.2641	0.2584	0.2542	0.2537	0.2484	0.2432	0.2461	0.2422	0.2313	0.2258	0.227	0.2239	0.216	0.2149	0.2126	0.2096	0.2056	0.2031	0.2028	0.2015	0.199	0.1966
-59.5	0.2776	0.2775	0.2783	0.2792	0.2784	0.2743	0.2726	0.2714	0.2692	0.2704	0.2709	0.2728	0.2736	0.2718	0.273	0.2678	0.2613	0.2613	0.2545	0.251	0.2507	0.2477	0.2467	0.2482	0.2422	0.2432	0.2394	0.2339	0.2328	0.2356	0.2316	0.2317	0.2319	0.2236	0.2162	0.2169	0.2165	0.2093	0.2064	0.2053	0.2015	0.1974	0.1954	0.1951	0.1916	0.1884	0.1879	0.187	0.1856
-58.5	0.2644	0.2649	0.2659	0.2669	0.267	0.2651	0.2648	0.2626	0.2616	0.2627	0.2635	0.2643	0.2605	0.2579	0.2556	0.2489	0.2474	0.2437	0.2386	0.2403	0.2372	0.236	0.2365	0.229	0.2278	0.2242	0.2196	0.22	0.2211	0.2166	0.216	0.2131	0.2078	0.2066	0.209	0.2044	0.2008	0.2003	0.1984	0.1944	0.1925	0.192	0.1889	0.1847	0.184	0.1823	0.1791	0.1766	0.1753
-57.5	0.2531	0.254	0.2542	0.2545	0.2554	0.2548	0.2552	0.2527	0.2526	0.2512	0.248	0.2473	0.2401	0.2413	0.2371	0.2343	0.2352	0.2282	0.2294	0.2264	0.2218	0.2216	0.216	0.2157	0.2135	0.2093	0.2098	0.2082	0.2035	0.2029	0.2006	0.1975	0.1988	0.1987	0.1945	0.1947	0.1944	0.1933	0.1913	0.1908	0.1896	0.1871	0.1854	0.1835	0.1801	0.1766	0.1738	0.1724	0.1703
-56.5	0.237	0.2381	0.2375	0.2375	0.2371	0.2353	0.2355	0.234	0.2346	0.2334	0.2338	0.2317	0.2298	0.2286	0.2244	0.2244	0.2193	0.2182	0.2146	0.2085	0.2093	0.2057	0.206	0.2048	0.1997	0.198	0.1947	0.191	0.1922	0.1916	0.1897	0.1901	0.1881	0.187	0.189	0.1897	0.1897	0.1896	0.1895	0.1884	0.188	0.1866	0.184	0.1809	0.1784	0.1762	0.1731	0.1698	0.1682
-55.5	0.2239	0.2248	0.2251	0.2255	0.2252	0.2243	0.2239	0.2232	0.2227	0.2218	0.2229	0.2178	0.217	0.2131	0.2119	0.2101	0.2062	0.205	0.1995	0.1995	0.1976	0.1959	0.1951	0.1912	0.1899	0.189	0.1869	0.1869	0.1853	0.1846	0.1849	0.1855	0.1856	0.1859	0.1865	0.1873	0.1875	0.188	0.1878	0.1875	0.1864	0.1848	0.183	0.1808	0.178	0.1758	0.1733	0.1719	0.172
-54.5	0.2123	0.2129	0.214	0.2143	0.2143	0.2143	0.2132	0.2127	0.2103	0.2082	0.2071	0.2056	0.2056	0.2035	0.2038	0.1994	0.1996	0.1955	0.1916	0.1899	0.1864	0.1859	0.1835	0.1838	0.184	0.1836	0.1835	0.1817	0.1806	0.1818	0.1836	0.1847	0.1862	0.1871	0.1871	0.1881	0.1883	0.1881	0.1881	0.1878	0.1866	0.1849	0.1832	0.1821	0.1797	0.1772	0.1772	0.1765	0.1745
-53.5	0.2018	0.2023	0.2048	0.2052	0.2053	0.2052	0.2056	0.2059	0.2048	0.2043	0.2022	0.2015	0.1989	0.1974	0.1955	0.1932	0.1913	0.1892	0.1886	0.186	0.1856	0.1837	0.1823	0.1811	0.1793	0.1787	0.1781	0.1782	0.1792	0.1806	0.1826	0.1858	0.1876	0.1889	0.1917	0.1907	0.1915	0.1917	0.1904	0.1889	0.1876	0.187	0.1854	0.183	0.1817	0.1806	0.1794	0.1795	0.1799
-52.5	0.1996	0.2002	0.2022	0.2024	0.2031	0.2033	0.2039	0.204	0.2032	0.2024	0.2005	0.1989	0.1953	0.1945	0.1913	0.1909	0.1907	0.1901	0.1897	0.1882	0.1866	0.185	0.1841	0.1836	0.1835	0.1836	0.1822	0.1814	0.1799	0.182	0.1881	0.1898	0.1921	0.1959	0.196	0.1972	0.1965	0.1944	0.1932	0.1931	0.1919	0.1895	0.1872	0.1861	0.1858	0.1839	0.1823	0.1831	0.1846
-51.5	0.2001	0.2007	0.2018	0.2018	0.2034	0.2037	0.2041	0.2039	0.2051	0.2045	0.2038	0.2019	0.1998	0.1988	0.1971	0.1964	0.196	0.1952	0.1942	0.1945	0.1947	0.1938	0.1936	0.1918	0.1911	0.1897	0.1906	0.1908	0.1936	0.1982	0.1972	0.1987	0.2009	0.2027	0.2055	0.2032	0.2015	0.2024	0.2021	0.2002	0.1973	0.196	0.1953	0.1942	0.1915	0.1904	0.1908	0.1913	0.1915
-50.5	0.209	0.2096	0.2104	0.2111	0.2122	0.2119	0.2117	0.2118	0.2117	0.2115	0.2104	0.208	0.2057	0.2044	0.2038	0.2046	0.2043	0.207	0.2078	0.2088	0.2067	0.206	0.2031	0.2024	0.2029	0.2068	0.2076	0.2087	0.2108	0.2087	0.2117	0.2127	0.2154	0.2169	0.2134	0.2144	0.2154	0.2135	0.2117	0.21	0.2095	0.2092	0.2051	0.2026	0.2041	0.2025	0.1992	0.2004	0.2029
-49.5	0.2176	0.2184	0.2192	0.2202	0.2206	0.2196	0.219	0.2192	0.2186	0.2191	0.218	0.2174	0.2178	0.2179	0.2188	0.2195	0.2218	0.2212	0.2218	0.2199	0.2201	0.2192	0.2214	0.2251	0.2271	0.2266	0.2265	0.2281	0.2276	0.2348	0.2333	0.233	0.2308	0.2289	0.2319	0.2309	0.2284	0.2258	0.2251	0.2257	0.2232	0.2186	0.2194	0.2206	0.2157	0.2147	0.2177	0.2147	0.2116
-48.5	0.2272	0.2283	0.2293	0.2305	0.2306	0.2296	0.2295	0.2322	0.2336	0.2352	0.2367	0.2362	0.2357	0.2346	0.236	0.2351	0.2363	0.2354	0.2364	0.2408	0.2451	0.2473	0.2497	0.248	0.2469	0.2472	0.2516	0.2527	0.2575	0.2537	0.253	0.2508	0.2528	0.254	0.2498	0.2461	0.243	0.2432	0.2432	0.2379	0.2365	0.2408	0.2377	0.2339	0.2366	0.2361	0.2312	0.2327	0.2348
-47.5	0.2452	0.2459	0.2465	0.2473	0.2478	0.2482	0.2482	0.2496	0.2504	0.2501	0.2515	0.2504	0.2492	0.2507	0.2519	0.2553	0.2556	0.2616	0.2644	0.2687	0.268	0.271	0.2695	0.272	0.2753	0.2817	0.2809	0.2818	0.2751	0.275	0.273	0.2772	0.275	0.2706	0.2678	0.2669	0.2657	0.2614	0.2559	0.2577	0.2599	0.2557	0.2562	0.257	0.2557	0.2556	0.2558	0.2538	0.2494
-46.5	0.2599	0.2603	0.2604	0.2617	0.2621	0.2624	0.2627	0.2624	0.2635	0.2636	0.266	0.269	0.2721	0.2787	0.2813	0.2856	0.2901	0.29	0.2913	0.2882	0.2927	0.293	0.2986	0.3021	0.3065	0.3039	0.3054	0.3009	0.3033	0.3023	0.3026	0.2966	0.2923	0.2909	0.2902	0.2869	0.2803	0.2784	0.2798	0.2764	0.2736	0.2721	0.2728	0.2741	0.2745	0.2746	0.274	0.2706	0.2687
-45.5	0.2753	0.2758	0.2763	0.2782	0.2794	0.2806	0.282	0.2825	0.284	0.2875	0.2903	0.2953	0.2984	0.302	0.3095	0.3098	0.3155	0.3155	0.3161	0.3236	0.3266	0.3317	0.3308	0.3308	0.3263	0.3296	0.3285	0.3332	0.3304	0.3281	0.3216	0.3195	0.3198	0.3168	0.31	0.3021	0.3007	0.3007	0.2969	0.2926	0.2912	0.2936	0.2914	0.2875	0.2918	0.2915	0.2862	0.2887	0.289
-44.5	0.3026	0.3033	0.304	0.3058	0.3068	0.3077	0.3103	0.3115	0.3114	0.3128	0.3138	0.3157	0.322	0.3248	0.3331	0.3413	0.3441	0.3531	0.3565	0.3587	0.3583	0.3552	0.3576	0.3539	0.3617	0.3623	0.3653	0.3592	0.3549	0.3502	0.3504	0.3499	0.3444	0.3364	0.3304	0.3299	0.3249	0.3199	0.3142	0.3146	0.3151	0.3102	0.3115	0.3145	0.31	0.3094	0.3136	0.31	0.3083
-43.5	0.3253	0.3259	0.3268	0.3278	0.3286	0.3295	0.3311	0.3324	0.3335	0.3352	0.3389	0.345	0.3578	0.3658	0.3716	0.3815	0.3845	0.3856	0.3867	0.3825	0.3842	0.3864	0.3884	0.3969	0.3928	0.394	0.388	0.384	0.383	0.3812	0.3765	0.3699	0.3631	0.359	0.3569	0.3496	0.3429	0.3383	0.3392	0.3356	0.333	0.3366	0.3363	0.3352	0.3367	0.3364	0.3344	0.3351	0.3355
-42.5	0.3494	0.3501	0.3511	0.353	0.3547	0.3564	0.3599	0.3627	0.3672	0.3761	0.3828	0.388	0.394	0.3982	0.402	0.4061	0.4085	0.4102	0.4137	0.4203	0.423	0.4274	0.4259	0.4225	0.4203	0.4166	0.4157	0.4132	0.4084	0.4001	0.3936	0.3883	0.3867	0.382	0.3734	0.3655	0.3645	0.3651	0.3588	0.359	0.3603	0.3606	0.3607	0.3598	0.3633	0.3628	0.3592	0.362	0.3643
-41.5	0.3871	0.3879	0.3888	0.3913	0.3945	0.3981	0.405	0.4092	0.4113	0.4149	0.4159	0.4168	0.4216	0.4244	0.4287	0.4345	0.4369	0.442	0.4508	0.4516	0.4516	0.45	0.4487	0.4474	0.4506	0.4479	0.4427	0.4334	0.4235	0.4171	0.4117	0.4078	0.3993	0.3932	0.3885	0.3857	0.3831	0.3808	0.3806	0.3823	0.3846	0.3815	0.3832	0.3883	0.3851	0.387	0.3936	0.39	0.3905
-40.5	0.4149	0.4159	0.4168	0.4199	0.4233	0.4268	0.4341	0.4382	0.4415	0.446	0.448	0.4529	0.4628	0.4681	0.4711	0.4755	0.4767	0.4754	0.4752	0.4728	0.4723	0.4736	0.4729	0.4739	0.469	0.463	0.4571	0.4475	0.441	0.4331	0.4219	0.4146	0.4065	0.4038	0.4035	0.3988	0.3972	0.3962	0.4017	0.4035	0.4023	0.4074	0.4084	0.4098	0.4162	0.4175	0.416	0.4199	0.4215
-39.5	0.4434	0.445	0.4468	0.4511	0.4556	0.4604	0.4689	0.4748	0.4814	0.4895	0.4946	0.4966	0.5	0.5005	0.5005	0.5012	0.4992	0.4973	0.4973	0.4984	0.4976	0.4937	0.489	0.4833	0.4769	0.472	0.4674	0.4562	0.4448	0.4346	0.4232	0.4179	0.414	0.4128	0.4111	0.4112	0.4135	0.419	0.4198	0.4241	0.4285	0.4314	0.4359	0.4374	0.4416	0.4444	0.4437	0.4465	0.4506
-38.5	0.4861	0.4889	0.4917	0.4974	0.502	0.5066	0.5141	0.5185	0.5209	0.5231	0.5227	0.5223	0.5245	0.5245	0.5257	0.5261	0.5239	0.5225	0.5186	0.5114	0.5045	0.4954	0.4898	0.4863	0.4773	0.4685	0.4606	0.447	0.4392	0.431	0.4195	0.4152	0.4128	0.4149	0.419	0.4231	0.4319	0.4318	0.4412	0.4456	0.4525	0.4546	0.4577	0.4644	0.4636	0.4665	0.4731	0.4722	0.474
-37.5	0.5193	0.5221	0.5247	0.5295	0.5331	0.5364	0.5423	0.5451	0.5471	0.5488	0.5487	0.5506	0.5557	0.5571	0.5557	0.5489	0.5398	0.5297	0.5132	0.5054	0.5	0.488	0.4812	0.4714	0.4578	0.4513	0.4461	0.4349	0.4264	0.4165	0.4068	0.407	0.4091	0.4153	0.4225	0.4296	0.4405	0.4503	0.4581	0.4682	0.4667	0.4745	0.4768	0.4796	0.4869	0.4892	0.4903	0.495	0.497
-36.5	0.5526	0.5553	0.5582	0.5629	0.5664	0.57	0.576	0.5785	0.5815	0.5838	0.5842	0.5825	0.5793	0.5736	0.5667	0.5487	0.5304	0.5158	0.4943	0.4763	0.4586	0.443	0.4384	0.4377	0.4343	0.4325	0.4269	0.4129	0.4036	0.3989	0.3939	0.3971	0.3987	0.4107	0.4222	0.433	0.4492	0.4599	0.4687	0.4772	0.4825	0.4853	0.4908	0.4933	0.5001	0.5043	0.5067	0.5116	0.5164
-35.5	0.5967	0.5983	0.6003	0.6045	0.6074	0.6101	0.6135	0.6139	0.6124	0.6084	0.6032	0.598	0.5906	0.5813	0.5701	0.5385	0.5051	0.472	0.4148	0.399	0.3948	0.3982	0.4047	0.409	0.4032	0.3944	0.3888	0.379	0.3805	0.3818	0.3772	0.3794	0.3856	0.4052	0.4206	0.4349	0.4547	0.4651	0.4745	0.4845	0.4888	0.4917	0.4978	0.5026	0.5083	0.5139	0.5203	0.5243	0.5289
-34.5	0.6243	0.6254	0.6265	0.6293	0.6309	0.6322	0.6333	0.632	0.6297	0.624	0.6176	0.6112	0.5988	0.5803	0.5561	0.4893	0.428	0.3844	0.3605	0.3633	0.3641	0.3688	0.3698	0.3696	0.3682	0.3661	0.3636	0.3557	0.3544	0.35	0.3483	0.3584	0.3736	0.3992	0.4173	0.4347	0.4562	0.4674	0.4776	0.4874	0.4918	0.4961	0.504	0.5088	0.5136	0.5203	0.5269	0.5349	0.5394
-33.5	0.6496	0.6504	0.6513	0.6532	0.6542	0.6548	0.6545	0.6523	0.6494	0.6405	0.6302	0.6179	0.593	0.5633	0.5285	0.4428	0.3789	0.3376	0.3337	0.3469	0.3613	0.3825	0.3891	0.3903	0.3801	0.3654	0.3538	0.3365	0.3262	0.3234	0.3243	0.3394	0.3571	0.3886	0.411	0.433	0.4567	0.4689	0.479	0.4889	0.4945	0.5001	0.5078	0.5124	0.5176	0.526	0.5326	0.5422	0.5522
-32.5	0.6772	0.6779	0.6784	0.6785	0.6777	0.6763	0.6718	0.6656	0.658	0.6423	0.6275	0.6119	0.5812	0.5468	0.5047	0.4074	0.3391	0.2967	0.3257	0.3608	0.3865	0.4065	0.4107	0.4103	0.4027	0.3972	0.3886	0.3698	0.3437	0.3188	0.3045	0.3154	0.333	0.3745	0.4029	0.429	0.4546	0.4681	0.4795	0.4902	0.4963	0.5016	0.5092	0.5139	0.5184	0.5268	0.5364	0.545	0.5563
-31.5	0.6904	0.6908	0.6907	0.6896	0.6871	0.6838	0.6753	0.6665	0.6568	0.6377	0.6206	0.6015	0.5599	0.516	0.4709	0.3908	0.3489	0.3233	0.3625	0.3877	0.4077	0.4263	0.4327	0.4367	0.4359	0.4267	0.4159	0.3938	0.3607	0.3283	0.292	0.2928	0.3112	0.3593	0.3912	0.4209	0.4528	0.4677	0.4799	0.4904	0.4952	0.5009	0.5064	0.5101	0.5146	0.5238	0.5325	0.5421	0.5552
-30.5	0.701	0.7008	0.7002	0.6979	0.6937	0.6882	0.6748	0.6623	0.6483	0.6216	0.5978	0.5726	0.5279	0.4897	0.4512	0.3877	0.3636	0.3532	0.3916	0.4134	0.4305	0.4441	0.4458	0.4457	0.4413	0.4366	0.4313	0.4147	0.3834	0.3492	0.3002	0.288	0.2923	0.3354	0.3731	0.4135	0.4511	0.4671	0.4795	0.4871	0.4913	0.4953	0.4963	0.5015	0.5077	0.5179	0.5245	0.5325	0.5479
-29.5	0.708	0.7067	0.7048	0.6988	0.6906	0.6808	0.661	0.6442	0.627	0.5982	0.5744	0.5498	0.5054	0.471	0.4366	0.3844	0.3731	0.3745	0.401	0.4183	0.433	0.4448	0.4443	0.4431	0.4398	0.439	0.4363	0.424	0.3981	0.3645	0.3113	0.2895	0.2771	0.3171	0.3609	0.4077	0.4475	0.462	0.474	0.4814	0.4835	0.484	0.4838	0.4885	0.491	0.5	0.511	0.5206	0.5382
-28.5	0.7096	0.7068	0.7029	0.6929	0.6819	0.6697	0.6471	0.629	0.6104	0.5792	0.5536	0.5272	0.4794	0.445	0.4154	0.3839	0.3756	0.3752	0.4012	0.4173	0.4304	0.44	0.4381	0.4354	0.4289	0.4226	0.4203	0.4141	0.3994	0.3771	0.331	0.3037	0.2779	0.3057	0.3511	0.4007	0.4383	0.4534	0.4658	0.4703	0.4694	0.4705	0.4687	0.4674	0.4671	0.4758	0.4893	0.5054	0.5273
-27.5	0.7095	0.7048	0.6985	0.6839	0.6698	0.6546	0.6284	0.6078	0.5864	0.5498	0.5193	0.4887	0.4446	0.4201	0.4008	0.391	0.387	0.3858	0.4072	0.4173	0.4234	0.4235	0.4182	0.4128	0.4001	0.3926	0.3933	0.3934	0.3901	0.3789	0.336	0.3058	0.2737	0.2937	0.3373	0.3884	0.4277	0.4442	0.4553	0.4575	0.4567	0.4558	0.4454	0.4375	0.4399	0.4481	0.4579	0.4795	0.514
-26.5	0.7015	0.6924	0.6817	0.6612	0.644	0.6262	0.5975	0.5749	0.5522	0.5162	0.4887	0.4623	0.4243	0.4039	0.3895	0.394	0.3973	0.4003	0.4113	0.4124	0.4111	0.4063	0.4001	0.3943	0.3768	0.3594	0.345	0.336	0.3379	0.3391	0.3179	0.2977	0.2643	0.2788	0.3243	0.3772	0.4177	0.4337	0.445	0.4469	0.4443	0.4385	0.4164	0.4084	0.4011	0.4095	0.4285	0.4491	0.4958
-25.5	0.6878	0.6757	0.6626	0.6403	0.6225	0.6044	0.5753	0.5527	0.53	0.4932	0.4659	0.4401	0.4039	0.3842	0.3709	0.3817	0.3885	0.3928	0.395	0.3953	0.3958	0.3912	0.3845	0.3755	0.3499	0.3229	0.3056	0.2972	0.3013	0.3042	0.2875	0.272	0.254	0.278	0.3191	0.3676	0.4081	0.4254	0.439	0.4374	0.4277	0.4138	0.3844	0.3743	0.3627	0.3765	0.4007	0.4265	0.4739
-24.5	0.6709	0.6563	0.6411	0.6172	0.5985	0.5795	0.5492	0.5255	0.5017	0.4637	0.437	0.4121	0.3801	0.3652	0.3547	0.3634	0.3718	0.3778	0.3784	0.3784	0.3783	0.3714	0.3617	0.353	0.3321	0.3129	0.2964	0.2771	0.2702	0.2646	0.2525	0.2538	0.2562	0.2847	0.3168	0.3568	0.3988	0.4184	0.4331	0.4264	0.4087	0.3907	0.3537	0.345	0.3419	0.3631	0.3849	0.407	0.4568
-23.5	0.6356	0.6202	0.6045	0.58	0.5614	0.5429	0.5144	0.4921	0.4698	0.4369	0.4148	0.3942	0.3647	0.3469	0.336	0.3484	0.3557	0.36	0.3566	0.3545	0.3505	0.3438	0.3377	0.3314	0.3167	0.3051	0.2932	0.2731	0.2592	0.2469	0.2405	0.2477	0.2602	0.2939	0.3178	0.3467	0.3912	0.4113	0.4248	0.4113	0.3902	0.3693	0.3269	0.3227	0.3284	0.3511	0.3683	0.3893	0.4422
-22.5	0.607	0.5923	0.5775	0.5537	0.536	0.5188	0.4928	0.4722	0.4516	0.4208	0.3998	0.3801	0.3482	0.3207	0.3022	0.3224	0.3277	0.328	0.3229	0.3222	0.3236	0.3204	0.3156	0.3097	0.2954	0.2874	0.2789	0.2643	0.2539	0.243	0.2367	0.2441	0.2583	0.2854	0.3067	0.3349	0.383	0.4028	0.4142	0.3988	0.3765	0.3508	0.306	0.2999	0.3103	0.3325	0.3474	0.3703	0.4301
-21.5	0.5792	0.5652	0.551	0.5277	0.5106	0.494	0.4695	0.4499	0.4302	0.4017	0.3809	0.3599	0.3179	0.2913	0.2793	0.2976	0.3004	0.3	0.2971	0.2986	0.3002	0.2956	0.2871	0.276	0.2634	0.2577	0.2536	0.2477	0.2434	0.2374	0.2311	0.2347	0.2412	0.2611	0.2858	0.3176	0.3687	0.389	0.402	0.3877	0.3658	0.3389	0.2929	0.2793	0.278	0.3048	0.3299	0.3576	0.4214
-20.5	0.5409	0.5283	0.5151	0.4943	0.4792	0.4645	0.4425	0.425	0.4074	0.3808	0.3591	0.337	0.2965	0.278	0.2698	0.2788	0.2783	0.2749	0.2708	0.2707	0.27	0.2604	0.2518	0.2459	0.2359	0.2322	0.2296	0.2252	0.2231	0.2169	0.2095	0.2104	0.2175	0.2366	0.2611	0.2915	0.3407	0.3659	0.3841	0.3749	0.3553	0.3299	0.2844	0.2608	0.2485	0.2839	0.3163	0.3531	0.4107
-19.5	0.5168	0.5057	0.4939	0.4749	0.461	0.4475	0.4267	0.4103	0.3938	0.3667	0.3427	0.3177	0.2778	0.2659	0.2591	0.2504	0.2429	0.2379	0.2351	0.2345	0.2334	0.2286	0.2248	0.2207	0.2118	0.2061	0.2007	0.1947	0.1917	0.192	0.1897	0.1917	0.1966	0.2135	0.2301	0.2551	0.3057	0.3354	0.3581	0.355	0.3391	0.3187	0.2784	0.2545	0.2394	0.2757	0.315	0.3586	0.4132
-18.5	0.495	0.4852	0.4745	0.457	0.4439	0.4307	0.4102	0.3938	0.3768	0.347	0.32	0.2903	0.251	0.2375	0.2293	0.2179	0.2135	0.2111	0.2108	0.211	0.2106	0.205	0.2002	0.1944	0.1819	0.1754	0.1703	0.1656	0.1678	0.1712	0.1733	0.1753	0.1786	0.1951	0.2121	0.2339	0.2724	0.298	0.3164	0.3197	0.3125	0.3024	0.2729	0.255	0.244	0.289	0.33	0.3736	0.4214
-17.5	0.4677	0.4591	0.4496	0.4346	0.4235	0.4119	0.391	0.3737	0.3557	0.3233	0.2937	0.2644	0.2304	0.2186	0.2102	0.1981	0.1941	0.1916	0.1908	0.1894	0.1873	0.1811	0.1748	0.1679	0.1602	0.1565	0.1532	0.1503	0.1516	0.1537	0.1576	0.1611	0.1664	0.1817	0.1984	0.2183	0.2459	0.2629	0.2781	0.2842	0.2841	0.2807	0.2681	0.2609	0.2562	0.3024	0.349	0.3942	0.4333
-16.5	0.4511	0.4435	0.4351	0.4215	0.4108	0.3995	0.379	0.3619	0.3441	0.3116	0.2799	0.249	0.215	0.2025	0.1929	0.1789	0.1726	0.1687	0.168	0.1667	0.1647	0.159	0.1549	0.1514	0.1458	0.1435	0.141	0.1383	0.1393	0.1413	0.1471	0.1533	0.1601	0.1738	0.1878	0.205	0.232	0.2468	0.259	0.2602	0.2601	0.2604	0.2684	0.2697	0.272	0.3035	0.3407	0.3901	0.442
-15.5	0.4359	0.4294	0.4219	0.409	0.398	0.3864	0.3661	0.3491	0.3315	0.3001	0.2673	0.2346	0.1953	0.1804	0.1704	0.1606	0.1564	0.1535	0.1522	0.1512	0.1499	0.1451	0.1416	0.1381	0.1334	0.1321	0.1305	0.1312	0.1338	0.1371	0.1443	0.1505	0.1571	0.1688	0.181	0.196	0.2228	0.2404	0.254	0.2514	0.2494	0.2529	0.2786	0.2877	0.2916	0.3049	0.3293	0.3618	0.4345
-14.5	0.4155	0.4103	0.4039	0.3914	0.3806	0.3694	0.3503	0.3351	0.3194	0.2916	0.2599	0.2266	0.1765	0.1592	0.1504	0.1448	0.1429	0.1416	0.1401	0.1383	0.1362	0.1309	0.1274	0.1241	0.1203	0.1208	0.123	0.128	0.1327	0.1374	0.1435	0.1497	0.1569	0.1681	0.18	0.1944	0.219	0.2367	0.2522	0.2526	0.2519	0.2576	0.2932	0.3081	0.3194	0.3252	0.3372	0.3588	0.4218
-13.5	0.4008	0.396	0.3901	0.3785	0.3684	0.3577	0.3399	0.3264	0.3125	0.2869	0.2553	0.2212	0.1641	0.1418	0.131	0.1284	0.1275	0.1261	0.1223	0.1194	0.1169	0.112	0.1095	0.1076	0.107	0.1104	0.1148	0.123	0.1307	0.1376	0.1428	0.1486	0.1558	0.1688	0.1809	0.1949	0.2169	0.2338	0.2499	0.2564	0.2613	0.2709	0.3107	0.3284	0.3425	0.3534	0.3639	0.384	0.4322
-12.5	0.3863	0.3817	0.376	0.3651	0.3554	0.3451	0.3283	0.3162	0.3039	0.2804	0.2487	0.2137	0.1498	0.1197	0.1042	0.1036	0.1052	0.1069	0.1053	0.1029	0.1006	0.09688	0.09613	0.0959	0.09645	0.1003	0.1054	0.1141	0.1219	0.1306	0.1371	0.1439	0.1528	0.1697	0.1823	0.1958	0.2152	0.2317	0.2489	0.2621	0.2734	0.289	0.3321	0.3511	0.3677	0.3886	0.4081	0.4327	0.4684
-11.5	0.3636	0.3592	0.3537	0.3429	0.3335	0.3235	0.3074	0.2963	0.285	0.2632	0.2338	0.1997	0.1364	0.1067	0.09049	0.08874	0.09091	0.09307	0.09185	0.08974	0.08761	0.08406	0.08358	0.08356	0.08488	0.08864	0.09323	0.1005	0.1082	0.1177	0.1289	0.1381	0.1489	0.1697	0.1833	0.1968	0.2154	0.2333	0.2523	0.2706	0.289	0.3114	0.3588	0.3839	0.4045	0.4359	0.4615	0.4865	0.5119
-10.5	0.3441	0.3399	0.3346	0.3238	0.3146	0.305	0.289	0.2776	0.2659	0.2438	0.217	0.1865	0.1289	0.0996	0.08236	0.07797	0.07888	0.08014	0.07812	0.0746	0.07097	0.06644	0.06672	0.06813	0.0724	0.07722	0.08273	0.09131	0.09884	0.1078	0.1211	0.1319	0.1445	0.1679	0.182	0.1959	0.2165	0.2359	0.2569	0.2813	0.3081	0.3404	0.3963	0.4235	0.4494	0.483	0.5068	0.5279	0.5411
-9.5	0.3235	0.3194	0.3142	0.3032	0.2939	0.2841	0.2677	0.255	0.242	0.2188	0.194	0.1674	0.1192	0.09156	0.07443	0.06687	0.0658	0.06549	0.06407	0.06174	0.05935	0.05671	0.05695	0.05838	0.0642	0.0704	0.07705	0.08528	0.09186	0.09984	0.1138	0.1249	0.1381	0.1612	0.1756	0.1908	0.2163	0.2388	0.2632	0.2963	0.3287	0.3665	0.4317	0.4588	0.4828	0.5143	0.5321	0.548	0.5558
-8.5	0.2869	0.2824	0.2773	0.2665	0.2566	0.2461	0.2291	0.2156	0.202	0.1799	0.1593	0.1383	0.1034	0.08137	0.06683	0.0578	0.05654	0.05678	0.05791	0.05589	0.05347	0.05202	0.05206	0.05263	0.05752	0.06415	0.0717	0.08029	0.08627	0.09352	0.1076	0.1189	0.1328	0.1549	0.1699	0.1864	0.216	0.2418	0.2706	0.3136	0.3508	0.3902	0.457	0.4838	0.5044	0.5299	0.5434	0.5538	0.5612
-7.5	0.2559	0.2511	0.2458	0.2351	0.2251	0.2149	0.1989	0.1867	0.1746	0.156	0.1395	0.1227	0.09497	0.07613	0.06282	0.05231	0.04997	0.04966	0.05255	0.05159	0.04978	0.04948	0.04997	0.05016	0.05051	0.05532	0.06199	0.07142	0.07772	0.08535	0.1006	0.1134	0.1284	0.1513	0.1675	0.1853	0.2184	0.2463	0.2779	0.3249	0.3647	0.4047	0.4688	0.4934	0.5118	0.532	0.5421	0.5504	0.5575
-6.5	0.226	0.2208	0.2154	0.2045	0.1947	0.1847	0.17	0.159	0.1485	0.1334	0.1205	0.1076	0.08644	0.07104	0.05936	0.04772	0.04336	0.04127	0.04485	0.0462	0.04655	0.0451	0.04587	0.04713	0.04823	0.05152	0.05634	0.06451	0.0713	0.07989	0.09564	0.1094	0.1257	0.1504	0.1689	0.1898	0.2267	0.2552	0.2866	0.3297	0.3699	0.4114	0.473	0.4947	0.5101	0.5257	0.5334	0.5399	0.5457
-5.5	0.1848	0.1795	0.174	0.164	0.1558	0.1477	0.1361	0.1284	0.1211	0.1108	0.1014	0.09146	0.07617	0.06538	0.05641	0.04553	0.03953	0.03524	0.03428	0.03557	0.03679	0.03757	0.03987	0.04251	0.04459	0.04771	0.05209	0.06053	0.06759	0.07641	0.09154	0.1064	0.1246	0.1522	0.1742	0.1997	0.242	0.2713	0.3006	0.3336	0.37	0.4118	0.472	0.491	0.5028	0.5141	0.5212	0.5273	0.5337
-4.5	0.162	0.1566	0.1511	0.1419	0.1352	0.1288	0.1203	0.1148	0.1096	0.1014	0.09253	0.08305	0.06942	0.06092	0.05371	0.0443	0.03822	0.03318	0.02928	0.02879	0.02893	0.03139	0.03498	0.0388	0.04185	0.04465	0.04872	0.05825	0.06592	0.0744	0.08634	0.1015	0.1216	0.1529	0.1806	0.2135	0.2623	0.2916	0.3191	0.347	0.3763	0.4112	0.4677	0.4853	0.4955	0.5042	0.51	0.5154	0.5216
-3.5	0.1432	0.1376	0.132	0.1235	0.1179	0.1129	0.1072	0.1038	0.1006	0.09394	0.08471	0.07491	0.06222	0.05562	0.05005	0.04297	0.03802	0.03337	0.02784	0.0254	0.02361	0.02576	0.03033	0.0355	0.04199	0.04501	0.04872	0.05673	0.06322	0.07	0.07899	0.09307	0.1133	0.1499	0.1833	0.2232	0.2745	0.3031	0.3304	0.3591	0.383	0.4101	0.4589	0.4767	0.488	0.4961	0.5007	0.5048	0.5102
-2.5	0.1246	0.1191	0.1134	0.1056	0.1011	0.09723	0.09383	0.09328	0.09266	0.08656	0.07596	0.06547	0.05425	0.04927	0.04526	0.04087	0.03765	0.0345	0.03036	0.02854	0.02708	0.02707	0.02961	0.03309	0.04013	0.04508	0.05014	0.056	0.06004	0.06437	0.07265	0.0853	0.1033	0.1411	0.1783	0.2241	0.2779	0.306	0.3334	0.366	0.3878	0.4101	0.4465	0.4644	0.4783	0.4888	0.4922	0.4947	0.498
-1.5	0.1129	0.1077	0.1024	0.09507	0.09115	0.08793	0.08578	0.08676	0.0874	0.08029	0.07032	0.06091	0.05093	0.04675	0.04346	0.03972	0.03699	0.03437	0.03085	0.03012	0.03001	0.03033	0.03189	0.03424	0.03981	0.04488	0.05001	0.05474	0.05817	0.06178	0.0687	0.07911	0.0939	0.1286	0.1649	0.2126	0.27	0.2988	0.3282	0.3699	0.393	0.4127	0.4293	0.4442	0.4601	0.4746	0.4773	0.4783	0.4778
-0.5	0.1017	0.09698	0.09208	0.0854	0.08204	0.07942	0.07825	0.07983	0.08093	0.07319	0.06453	0.05674	0.04851	0.04512	0.04243	0.0389	0.03637	0.03394	0.03087	0.03161	0.03321	0.03488	0.03612	0.03795	0.04191	0.0457	0.04964	0.05365	0.05742	0.06136	0.06699	0.07523	0.0872	0.1173	0.15	0.1955	0.2575	0.2892	0.3224	0.371	0.3952	0.413	0.4184	0.4283	0.4402	0.4553	0.4582	0.4584	0.4538
0.5	0.08551	0.08187	0.0781	0.07306	0.07088	0.06942	0.06955	0.0703	0.0702	0.06249	0.05522	0.04941	0.04536	0.04377	0.0423	0.03917	0.03617	0.0336	0.03221	0.03414	0.03666	0.03965	0.04177	0.04389	0.04596	0.04779	0.05003	0.05326	0.05577	0.05906	0.06763	0.07665	0.08894	0.1165	0.1459	0.1875	0.2521	0.2881	0.3249	0.3699	0.3933	0.4118	0.4183	0.4204	0.4242	0.4352	0.4377	0.4377	0.4303
1.5	0.0752	0.07175	0.06835	0.06415	0.06207	0.06049	0.06007	0.06019	0.05962	0.05342	0.04793	0.04382	0.0424	0.04229	0.04203	0.03967	0.03656	0.03379	0.03221	0.03397	0.03651	0.04084	0.04364	0.04628	0.048	0.04899	0.05065	0.0558	0.0602	0.06514	0.07571	0.08567	0.0983	0.1257	0.1554	0.1978	0.2627	0.2985	0.3331	0.3687	0.3895	0.4084	0.4218	0.4232	0.4225	0.4192	0.4193	0.4188	0.4111
2.5	0.06628	0.06293	0.05975	0.05596	0.05352	0.05127	0.04908	0.04823	0.0473	0.04415	0.04154	0.03983	0.04072	0.0418	0.04271	0.0415	0.03841	0.03538	0.0325	0.03355	0.03574	0.04113	0.0451	0.04898	0.05229	0.0543	0.05682	0.06428	0.07128	0.07837	0.08788	0.09704	0.1092	0.1387	0.1711	0.2169	0.2823	0.3154	0.3442	0.3676	0.3845	0.4019	0.4204	0.4253	0.4269	0.4185	0.4116	0.4056	0.3954
3.5	0.05749	0.05455	0.05164	0.04733	0.04383	0.04005	0.03383	0.03117	0.02988	0.03365	0.03758	0.04135	0.04596	0.04891	0.05153	0.05206	0.04865	0.04455	0.03887	0.03818	0.03899	0.04483	0.05022	0.05567	0.06305	0.06832	0.07334	0.08162	0.08955	0.09699	0.1032	0.1101	0.1205	0.1501	0.1823	0.2268	0.2922	0.3251	0.3522	0.3668	0.3802	0.3954	0.4151	0.4221	0.4262	0.4207	0.4127	0.4036	0.3867
4.5	0.05294	0.05044	0.04803	0.04417	0.04088	0.03724	0.03161	0.02967	0.02912	0.03469	0.04181	0.04956	0.05921	0.06488	0.06975	0.07071	0.06734	0.06335	0.05761	0.05732	0.05856	0.06346	0.06761	0.07254	0.08343	0.09144	0.09883	0.1043	0.1078	0.1117	0.1174	0.1226	0.1299	0.1508	0.1748	0.2088	0.2742	0.3122	0.345	0.3611	0.373	0.3868	0.4065	0.4151	0.421	0.4208	0.4147	0.4056	0.3839
5.5	0.04971	0.04749	0.04544	0.04207	0.03907	0.03582	0.03164	0.0309	0.03136	0.03763	0.04659	0.0572	0.07198	0.08023	0.0871	0.08862	0.08526	0.08157	0.07567	0.0756	0.0772	0.08269	0.08747	0.09314	0.1036	0.1104	0.1161	0.1198	0.1223	0.1252	0.13	0.1324	0.1338	0.1329	0.1377	0.1486	0.1992	0.2473	0.3007	0.3408	0.3579	0.3755	0.3979	0.4082	0.4159	0.4178	0.4131	0.4062	0.3873
6.5	0.05262	0.04953	0.04642	0.04238	0.03936	0.0368	0.03597	0.03763	0.04009	0.04593	0.05468	0.06618	0.08672	0.09936	0.1105	0.1157	0.113	0.1085	0.1008	0.09916	0.09951	0.1055	0.1112	0.1176	0.126	0.1301	0.1333	0.1345	0.1352	0.1361	0.1386	0.1378	0.1339	0.117	0.1083	0.1041	0.1317	0.1743	0.2373	0.3083	0.337	0.363	0.3912	0.4037	0.4133	0.4164	0.4126	0.407	0.3931
7.5	0.05753	0.05421	0.05072	0.04556	0.0433	0.04218	0.04419	0.04743	0.05125	0.05731	0.06484	0.07482	0.09467	0.1086	0.122	0.1319	0.1315	0.1291	0.1231	0.1231	0.1253	0.1331	0.1398	0.1466	0.1536	0.156	0.1568	0.153	0.1506	0.1486	0.1473	0.1435	0.1358	0.112	0.0986	0.09054	0.1102	0.1461	0.2014	0.276	0.3116	0.3461	0.3846	0.4012	0.4137	0.419	0.4172	0.4132	0.3998
8.5	0.06377	0.06025	0.05655	0.05072	0.04951	0.04988	0.05432	0.0583	0.06253	0.06871	0.07505	0.08341	0.1016	0.1161	0.1311	0.1445	0.1464	0.1462	0.1427	0.1439	0.1471	0.1578	0.1687	0.1804	0.1912	0.1927	0.1915	0.1817	0.1749	0.1685	0.1611	0.1529	0.143	0.1176	0.1031	0.09509	0.1148	0.1492	0.198	0.2646	0.2981	0.3338	0.3788	0.3981	0.4126	0.42	0.4222	0.4198	0.3961
9.5	0.08071	0.07631	0.0724	0.06833	0.06846	0.06987	0.07444	0.07609	0.07795	0.08469	0.09097	0.09847	0.1141	0.1287	0.1441	0.1603	0.1646	0.1665	0.1656	0.1673	0.1709	0.1823	0.1943	0.2073	0.2195	0.2214	0.2202	0.2096	0.2022	0.1953	0.1853	0.1747	0.1612	0.1355	0.1198	0.111	0.13	0.1641	0.2094	0.2707	0.3001	0.3292	0.3711	0.3867	0.3972	0.3993	0.4122	0.4253	0.4112
10.5	0.09918	0.0945	0.09039	0.08595	0.0852	0.08546	0.08711	0.08708	0.08786	0.0955	0.1028	0.1111	0.1269	0.1413	0.157	0.1762	0.1856	0.1936	0.1981	0.1998	0.2021	0.2127	0.2258	0.2396	0.2511	0.2507	0.2473	0.2361	0.2292	0.2234	0.2147	0.2058	0.1937	0.1678	0.1519	0.1419	0.1554	0.1868	0.2289	0.2886	0.3153	0.3372	0.3609	0.3674	0.3703	0.3677	0.3855	0.4101	0.4157
11.5	0.1219	0.1172	0.1127	0.1065	0.1035	0.1012	0.09882	0.09739	0.09741	0.1053	0.1127	0.1209	0.1374	0.1523	0.1683	0.1872	0.1984	0.2092	0.219	0.2253	0.2326	0.2474	0.2618	0.276	0.2864	0.2848	0.2801	0.2663	0.2585	0.2524	0.2427	0.2336	0.2231	0.2005	0.186	0.176	0.183	0.2113	0.25	0.311	0.3356	0.3518	0.3565	0.352	0.3479	0.3565	0.369	0.385	0.3972
12.5	0.157	0.1526	0.1475	0.1373	0.1298	0.1236	0.1177	0.1166	0.1175	0.1254	0.1318	0.1388	0.1541	0.1676	0.1818	0.1986	0.2101	0.2222	0.2349	0.2425	0.2512	0.2679	0.2824	0.2964	0.3076	0.3083	0.3069	0.299	0.2903	0.282	0.2691	0.2596	0.2505	0.2329	0.2199	0.2094	0.2092	0.2334	0.2685	0.3303	0.3506	0.3613	0.3583	0.3505	0.3447	0.3505	0.3588	0.3698	0.3806
13.5	0.1815	0.177	0.1716	0.1599	0.1517	0.1453	0.1407	0.1418	0.1451	0.1546	0.1598	0.1644	0.1736	0.1839	0.1948	0.2111	0.2225	0.2337	0.2477	0.258	0.2693	0.2868	0.2996	0.3117	0.3225	0.323	0.3216	0.3162	0.3107	0.3032	0.2888	0.2826	0.2772	0.2656	0.2531	0.2408	0.2329	0.2524	0.2808	0.3356	0.3519	0.3571	0.3553	0.3558	0.3596	0.3711	0.3754	0.3776	0.3786
14.5	0.209	0.2044	0.1987	0.1862	0.1781	0.172	0.1694	0.172	0.1762	0.1849	0.1869	0.1881	0.1907	0.1978	0.2058	0.2187	0.2285	0.2388	0.2554	0.2677	0.2804	0.2996	0.3139	0.3272	0.3368	0.3353	0.334	0.3275	0.3209	0.313	0.2967	0.2935	0.2952	0.2972	0.2866	0.2746	0.263	0.2782	0.2988	0.334	0.3395	0.3399	0.348	0.3603	0.3761	0.4001	0.4079	0.4081	0.4014
15.5	0.2484	0.2445	0.2399	0.2298	0.2245	0.2211	0.2218	0.2246	0.2279	0.2321	0.2319	0.229	0.2213	0.2196	0.2199	0.2264	0.2331	0.2407	0.2579	0.2737	0.2913	0.3125	0.3288	0.3438	0.3548	0.3566	0.3538	0.3399	0.3322	0.3249	0.3084	0.3036	0.3018	0.3131	0.3172	0.3177	0.3035	0.3121	0.3257	0.3461	0.3417	0.3367	0.351	0.3744	0.4011	0.4325	0.4425	0.4474	0.4451
16.5	0.2733	0.2706	0.2674	0.2602	0.2562	0.2538	0.2548	0.2589	0.2633	0.2655	0.2655	0.2645	0.2575	0.2521	0.2468	0.2395	0.2392	0.2418	0.2556	0.2763	0.3019	0.3244	0.3442	0.3637	0.3714	0.3724	0.3704	0.3581	0.3516	0.3456	0.3297	0.3226	0.321	0.3347	0.3478	0.3584	0.3496	0.3513	0.359	0.372	0.3721	0.3699	0.3813	0.407	0.4329	0.4608	0.476	0.4868	0.4913
17.5	0.2978	0.2964	0.2942	0.2891	0.2859	0.2837	0.2847	0.2892	0.2936	0.2938	0.2929	0.2915	0.2837	0.2762	0.2687	0.2571	0.2514	0.2434	0.2301	0.2613	0.3104	0.3472	0.37	0.3884	0.3889	0.3865	0.3825	0.368	0.3585	0.3515	0.3541	0.3532	0.3547	0.367	0.3842	0.3974	0.3952	0.3957	0.3976	0.4019	0.402	0.4036	0.4178	0.4404	0.4687	0.4908	0.5018	0.5133	0.5178
18.5	0.3262	0.3257	0.3238	0.3179	0.3149	0.3131	0.318	0.3268	0.3346	0.3342	0.3304	0.3255	0.3149	0.3035	0.2937	0.279	0.2707	0.2638	0.261	0.2999	0.3493	0.3798	0.3978	0.4109	0.4079	0.4023	0.3957	0.3773	0.364	0.3531	0.3583	0.3727	0.3918	0.4134	0.4214	0.4283	0.4257	0.4249	0.4243	0.4259	0.4259	0.4297	0.448	0.4727	0.4957	0.5154	0.5246	0.5327	0.5362
19.5	0.3432	0.3429	0.3413	0.3351	0.3311	0.3277	0.3308	0.3432	0.3548	0.3553	0.3535	0.3513	0.3459	0.3413	0.3344	0.3193	0.3107	0.3113	0.3324	0.3614	0.3884	0.4028	0.4129	0.4203	0.4211	0.4175	0.4119	0.3921	0.3714	0.3558	0.3582	0.3762	0.401	0.4337	0.4449	0.452	0.4494	0.4436	0.4372	0.4375	0.4409	0.4485	0.4712	0.4955	0.515	0.5311	0.5393	0.5446	0.548
20.5	0.3594	0.3592	0.358	0.3516	0.3471	0.3425	0.3417	0.3541	0.366	0.3674	0.3663	0.3649	0.3621	0.3618	0.363	0.3689	0.3813	0.3942	0.4124	0.4169	0.4177	0.4186	0.4219	0.4256	0.4275	0.4255	0.4222	0.406	0.3832	0.3624	0.3582	0.3757	0.3985	0.4344	0.4512	0.4644	0.4656	0.4544	0.4443	0.4429	0.4507	0.4637	0.492	0.514	0.53	0.5424	0.5467	0.5504	0.5535
21.5	0.3782	0.3786	0.3788	0.3755	0.3741	0.3719	0.3662	0.3735	0.3815	0.3812	0.3794	0.3776	0.3762	0.3774	0.3799	0.3877	0.3975	0.4071	0.4157	0.4162	0.4164	0.4194	0.4239	0.4286	0.433	0.4319	0.4292	0.4143	0.3926	0.3727	0.3597	0.3712	0.3892	0.4257	0.4451	0.4624	0.4667	0.4572	0.4497	0.4526	0.465	0.4811	0.5099	0.5277	0.5401	0.5458	0.5468	0.5487	0.5498
22.5	0.3873	0.3884	0.3894	0.3891	0.3897	0.3901	0.3882	0.3908	0.3926	0.3893	0.3877	0.3865	0.3859	0.3871	0.3886	0.3927	0.3985	0.4045	0.4111	0.413	0.4141	0.4175	0.4223	0.428	0.4354	0.4362	0.4346	0.4203	0.399	0.3781	0.3536	0.3583	0.3725	0.4108	0.4351	0.4551	0.4567	0.4523	0.4525	0.4647	0.4808	0.5003	0.5251	0.5363	0.5439	0.5421	0.5411	0.5403	0.539
23.5	0.3937	0.3959	0.3979	0.4001	0.4017	0.4032	0.4032	0.401	0.3981	0.3932	0.3905	0.3879	0.3857	0.3861	0.3865	0.3857	0.3895	0.3944	0.4021	0.4062	0.41	0.4148	0.4201	0.4263	0.4343	0.4356	0.4349	0.4245	0.4047	0.3825	0.3442	0.3409	0.3468	0.3903	0.4205	0.4475	0.4524	0.4564	0.4654	0.4802	0.4965	0.5153	0.5345	0.5392	0.5388	0.5319	0.5276	0.5239	0.5191
24.5	0.3916	0.3965	0.4012	0.4057	0.4068	0.4074	0.4066	0.4034	0.3997	0.3949	0.3913	0.3878	0.3846	0.3844	0.3842	0.3835	0.3862	0.3892	0.3936	0.3976	0.4021	0.4097	0.417	0.4243	0.4326	0.4333	0.4312	0.4222	0.4079	0.3897	0.3409	0.3348	0.3418	0.3826	0.4131	0.4416	0.455	0.4694	0.4883	0.5038	0.5143	0.5231	0.5311	0.5301	0.5258	0.5171	0.512	0.5086	0.4984
25.5	0.3842	0.39	0.3955	0.4011	0.4024	0.4026	0.4007	0.3981	0.3953	0.3905	0.387	0.3838	0.3813	0.381	0.3813	0.3826	0.384	0.3855	0.3883	0.3927	0.3974	0.4058	0.4139	0.4226	0.4303	0.4298	0.4271	0.4173	0.4036	0.3882	0.359	0.3496	0.3528	0.3871	0.4158	0.4407	0.4725	0.4887	0.504	0.5163	0.5228	0.5249	0.5239	0.5167	0.51	0.5036	0.5016	0.4988	0.4819
26.5	0.3764	0.3828	0.3888	0.3943	0.3954	0.3955	0.3932	0.3914	0.3895	0.3853	0.3815	0.3781	0.3756	0.375	0.3751	0.378	0.381	0.3839	0.3858	0.3894	0.394	0.4034	0.4127	0.4224	0.4302	0.4285	0.4239	0.41	0.3953	0.3806	0.3705	0.3774	0.3864	0.4066	0.4287	0.4559	0.4885	0.504	0.5137	0.5206	0.5216	0.521	0.5169	0.5121	0.5079	0.5058	0.5016	0.497	0.4836
27.5	0.373	0.3762	0.3784	0.3788	0.3788	0.3784	0.3766	0.3759	0.3757	0.3757	0.3737	0.3716	0.3702	0.3702	0.3707	0.3741	0.378	0.3819	0.3844	0.3876	0.3919	0.402	0.4125	0.4229	0.4307	0.4285	0.4217	0.3968	0.3779	0.3659	0.3728	0.3794	0.39	0.4273	0.4521	0.4761	0.4983	0.5086	0.5157	0.519	0.519	0.518	0.5142	0.5119	0.5105	0.5054	0.499	0.4943	0.4834
28.5	0.3696	0.3698	0.3691	0.3656	0.3652	0.3654	0.366	0.3655	0.3653	0.3669	0.3657	0.3641	0.3636	0.3643	0.3652	0.3693	0.3747	0.3797	0.3817	0.3829	0.3859	0.4038	0.416	0.426	0.4319	0.4284	0.4207	0.392	0.3675	0.3499	0.362	0.3721	0.3827	0.4238	0.4528	0.4828	0.4996	0.505	0.511	0.5158	0.5165	0.516	0.5141	0.5127	0.5093	0.4966	0.4799	0.4695	0.4771
29.5	0.3636	0.3617	0.3589	0.3508	0.35	0.3516	0.3572	0.358	0.3584	0.3611	0.3613	0.3613	0.3612	0.3609	0.3611	0.3663	0.3729	0.3789	0.3789	0.3787	0.3833	0.4059	0.4196	0.4303	0.4346	0.4297	0.4216	0.393	0.3674	0.3507	0.3574	0.3618	0.3679	0.4091	0.4362	0.4652	0.4874	0.4963	0.5033	0.51	0.5119	0.5119	0.5075	0.5038	0.4987	0.4763	0.4549	0.448	0.472
30.5	0.3521	0.3473	0.341	0.3244	0.3187	0.3176	0.331	0.3394	0.3471	0.3538	0.3565	0.3581	0.3591	0.3597	0.3612	0.3689	0.3778	0.3863	0.3893	0.3897	0.3913	0.4103	0.4241	0.4343	0.4383	0.44	0.4409	0.4172	0.3852	0.3643	0.3693	0.3707	0.3666	0.3865	0.419	0.4504	0.4701	0.4794	0.4908	0.5	0.4995	0.4989	0.4936	0.4778	0.4633	0.4452	0.4415	0.4385	0.4739
31.5	0.3471	0.3416	0.3349	0.3195	0.308	0.2992	0.3021	0.3152	0.3286	0.3297	0.3376	0.3487	0.3564	0.3594	0.3632	0.3743	0.3842	0.393	0.3985	0.4025	0.4089	0.4235	0.4337	0.4417	0.4447	0.4521	0.4603	0.4517	0.4359	0.4177	0.4003	0.3927	0.3945	0.4058	0.4258	0.4434	0.4601	0.4665	0.4724	0.4835	0.4791	0.4683	0.4587	0.4425	0.4279	0.4275	0.4398	0.4556	0.493
32.5	0.3422	0.3368	0.3305	0.317	0.3026	0.2911	0.2923	0.3054	0.3142	0.2996	0.3103	0.3295	0.3528	0.3614	0.3698	0.3856	0.3959	0.4048	0.4103	0.4132	0.4186	0.4312	0.4411	0.4505	0.4627	0.4724	0.4838	0.4858	0.4825	0.485	0.4678	0.4535	0.4392	0.44	0.452	0.4557	0.4538	0.4555	0.4509	0.4507	0.4502	0.4422	0.4202	0.4076	0.4003	0.413	0.4383	0.4639	0.4946
33.5	0.3272	0.3257	0.3221	0.3106	0.2998	0.2924	0.2987	0.3033	0.3011	0.2785	0.293	0.3193	0.3543	0.3675	0.379	0.3953	0.406	0.4159	0.4255	0.4282	0.4302	0.4415	0.4504	0.4601	0.4765	0.4944	0.5118	0.5326	0.5305	0.5289	0.518	0.5189	0.5146	0.4826	0.4731	0.4644	0.4518	0.4444	0.436	0.4325	0.4257	0.4202	0.4028	0.391	0.3875	0.4107	0.4353	0.4655	0.4789
34.5	0.3008	0.3044	0.3049	0.2989	0.2934	0.2904	0.2976	0.3037	0.3084	0.3111	0.3264	0.3445	0.3703	0.382	0.3925	0.4049	0.414	0.4234	0.4366	0.4456	0.455	0.4623	0.4677	0.4728	0.4843	0.5011	0.5187	0.5442	0.556	0.5601	0.5519	0.5395	0.5276	0.5002	0.4807	0.463	0.4446	0.4311	0.4219	0.4202	0.4134	0.4058	0.3948	0.3948	0.4004	0.4245	0.4425	0.4583	0.4401
35.5	0.2703	0.2777	0.2826	0.2839	0.2841	0.2856	0.2948	0.3031	0.3116	0.3238	0.3381	0.3551	0.3821	0.3941	0.402	0.4099	0.42	0.4313	0.4468	0.4556	0.4624	0.4645	0.4674	0.4727	0.491	0.5064	0.5203	0.5358	0.5345	0.5318	0.5285	0.5243	0.5125	0.4851	0.4631	0.4492	0.4342	0.4191	0.4065	0.4064	0.4023	0.3947	0.3901	0.3949	0.4066	0.4266	0.4386	0.4427	0.4248
36.5	0.2276	0.2356	0.2456	0.2596	0.2671	0.2749	0.2888	0.3006	0.3131	0.3306	0.3455	0.3623	0.3884	0.3982	0.4037	0.4076	0.4182	0.4319	0.4531	0.4606	0.4641	0.4593	0.4604	0.4645	0.4874	0.4977	0.5015	0.5039	0.5054	0.4985	0.494	0.4817	0.4744	0.4598	0.4444	0.4325	0.4197	0.4097	0.4028	0.3966	0.3901	0.3874	0.3892	0.3944	0.4053	0.4135	0.4207	0.4252	0.4136
37.5	0.2493	0.2507	0.2551	0.2653	0.2725	0.2799	0.2904	0.2981	0.3071	0.332	0.3551	0.3757	0.3973	0.4029	0.4053	0.4061	0.4172	0.4316	0.4535	0.4569	0.4547	0.4409	0.4405	0.4484	0.4717	0.4695	0.4582	0.4475	0.449	0.4564	0.4599	0.4434	0.4238	0.4166	0.4182	0.4211	0.4171	0.4102	0.4057	0.4001	0.4007	0.3937	0.3915	0.3905	0.3951	0.3996	0.4058	0.4065	0.4005
38.5	0.2856	0.2801	0.2793	0.2864	0.2942	0.3027	0.3124	0.3192	0.3303	0.3586	0.3831	0.4033	0.4175	0.4174	0.4137	0.4134	0.4238	0.4356	0.4517	0.4519	0.4476	0.4322	0.4304	0.4333	0.4359	0.4274	0.4171	0.4075	0.4018	0.4042	0.4106	0.4074	0.4001	0.3995	0.4055	0.4113	0.4137	0.4118	0.413	0.412	0.4061	0.4003	0.3955	0.3902	0.3911	0.3949	0.3931	0.3769	0.3662
39.5	0.3514	0.3517	0.3568	0.3725	0.3847	0.3965	0.4048	0.4053	0.4031	0.4115	0.4197	0.4272	0.4293	0.4235	0.4164	0.4169	0.4263	0.4346	0.4384	0.4397	0.4377	0.4243	0.4241	0.4263	0.426	0.4065	0.383	0.3641	0.3654	0.3664	0.3647	0.3673	0.3748	0.3878	0.3916	0.4014	0.404	0.4082	0.4097	0.4093	0.4082	0.4037	0.3964	0.3929	0.3911	0.3828	0.3745	0.3639	0.3333
40.5	0.373	0.3716	0.3754	0.3967	0.414	0.4297	0.4391	0.4354	0.4298	0.4306	0.4359	0.4393	0.4352	0.4263	0.4185	0.4214	0.4294	0.4344	0.4291	0.4262	0.4225	0.4109	0.4112	0.4168	0.416	0.3921	0.366	0.3281	0.3249	0.3281	0.343	0.3491	0.3647	0.3747	0.3846	0.3896	0.3941	0.3953	0.4011	0.4064	0.4071	0.4047	0.4018	0.3935	0.3823	0.3755	0.3638	0.3456	0.333
41.5	0.3859	0.3802	0.3801	0.4023	0.4219	0.438	0.4469	0.4409	0.4317	0.4234	0.4223	0.4221	0.4223	0.423	0.4262	0.4345	0.4381	0.4363	0.4217	0.4167	0.4102	0.3935	0.389	0.3879	0.3932	0.3778	0.3592	0.3325	0.3284	0.3126	0.3254	0.3457	0.3646	0.3764	0.3814	0.3811	0.3772	0.376	0.3775	0.383	0.3999	0.4074	0.4036	0.3968	0.3883	0.3757	0.3633	0.35	0.3345
42.5	0.389	0.3775	0.3692	0.3731	0.3867	0.3992	0.4092	0.4091	0.4095	0.4052	0.4035	0.403	0.407	0.414	0.4214	0.4333	0.4385	0.4395	0.4271	0.4103	0.3933	0.3791	0.3753	0.3718	0.3733	0.3715	0.3661	0.3581	0.3427	0.3411	0.3586	0.3736	0.3768	0.3773	0.3744	0.3681	0.3653	0.3645	0.3648	0.3753	0.3826	0.3947	0.4022	0.3996	0.3901	0.3754	0.3671	0.3538	0.3247
43.5	0.3829	0.3727	0.3643	0.3622	0.3708	0.3797	0.3842	0.381	0.3761	0.3634	0.3624	0.3669	0.3838	0.3977	0.4085	0.4249	0.4279	0.4232	0.4043	0.3886	0.3736	0.3651	0.3605	0.3596	0.3613	0.3664	0.3641	0.3597	0.3578	0.3608	0.3671	0.3774	0.3794	0.3765	0.3716	0.3586	0.3483	0.3461	0.3543	0.363	0.3758	0.3885	0.3892	0.3832	0.3747	0.3663	0.3461	0.3272	0.3218
44.5	0.3758	0.3686	0.3617	0.3563	0.3601	0.3649	0.3668	0.3632	0.3577	0.3495	0.3492	0.3509	0.3537	0.3573	0.3686	0.3834	0.3862	0.3881	0.3835	0.3742	0.3647	0.3613	0.3592	0.3584	0.36	0.3618	0.3623	0.3599	0.3538	0.3508	0.3543	0.3574	0.3624	0.3645	0.3544	0.3422	0.342	0.3426	0.3467	0.356	0.3638	0.3636	0.3661	0.3675	0.3578	0.3417	0.3293	0.3274	0.3283
45.5	0.3728	0.3686	0.3637	0.355	0.3535	0.3537	0.3509	0.3465	0.3424	0.3409	0.3401	0.341	0.3391	0.3382	0.347	0.3494	0.3577	0.3563	0.3554	0.3552	0.3549	0.3577	0.3602	0.3614	0.3621	0.3642	0.3643	0.3598	0.3537	0.3394	0.3282	0.3188	0.3238	0.3429	0.3521	0.3485	0.3476	0.3473	0.3444	0.3443	0.3457	0.3516	0.3539	0.3527	0.3494	0.3441	0.3379	0.3331	0.335
46.5	0.3698	0.3646	0.3585	0.3499	0.3473	0.3468	0.346	0.3431	0.3349	0.3323	0.3298	0.3291	0.3283	0.3254	0.3268	0.33	0.3372	0.3405	0.3442	0.3441	0.3505	0.3547	0.3643	0.3645	0.3615	0.3611	0.3614	0.3581	0.3458	0.3385	0.3262	0.3249	0.3311	0.3379	0.3401	0.3389	0.3325	0.3323	0.3359	0.3352	0.3388	0.3437	0.3465	0.352	0.3525	0.3507	0.3433	0.3381	0.338
47.5	0.3654	0.3588	0.3511	0.3423	0.3392	0.338	0.3378	0.3357	0.3314	0.3302	0.333	0.3325	0.3297	0.3232	0.3188	0.3187	0.3184	0.3244	0.3272	0.3314	0.3317	0.3411	0.3431	0.3507	0.3535	0.3573	0.357	0.3527	0.345	0.3336	0.3306	0.3295	0.3262	0.3237	0.3184	0.3167	0.3171	0.3169	0.3181	0.326	0.332	0.3385	0.3474	0.3502	0.3508	0.3498	0.347	0.3419	0.3317
48.5	0.3535	0.3478	0.3406	0.329	0.3229	0.3161	0.314	0.3118	0.3148	0.3191	0.3277	0.3303	0.3252	0.3191	0.3066	0.3008	0.293	0.2895	0.2887	0.2965	0.3037	0.3103	0.3227	0.3257	0.3377	0.3413	0.3458	0.3441	0.3369	0.3293	0.322	0.319	0.3182	0.3158	0.3115	0.3038	0.3013	0.3044	0.3145	0.3206	0.3287	0.3373	0.3417	0.3453	0.3484	0.3496	0.349	0.3388	0.3292
49.5	0.3355	0.3325	0.3301	0.3244	0.3188	0.3113	0.3074	0.3027	0.3015	0.302	0.304	0.3095	0.3072	0.3037	0.2935	0.2837	0.2751	0.2657	0.2555	0.2447	0.2504	0.2538	0.2776	0.2989	0.3136	0.3273	0.3305	0.3271	0.3229	0.3174	0.3137	0.3121	0.3101	0.3076	0.3044	0.3042	0.3045	0.3089	0.3114	0.3194	0.329	0.335	0.3398	0.343	0.3446	0.3468	0.3497	0.3504	0.3487
50.5	0.322	0.32	0.3197	0.3194	0.3178	0.3127	0.309	0.3023	0.2997	0.3011	0.3025	0.3038	0.3013	0.2857	0.2787	0.258	0.2492	0.2347	0.2323	0.2257	0.2252	0.2415	0.2492	0.2785	0.2947	0.3091	0.32	0.3206	0.3141	0.3092	0.3057	0.3047	0.3057	0.306	0.3053	0.3067	0.3083	0.3093	0.3151	0.3222	0.3255	0.3317	0.3356	0.337	0.3411	0.3464	0.3498	0.3509	0.3514
51.5	0.3406	0.3308	0.3006	0.3023	0.3153	0.3159	0.3151	0.3095	0.3017	0.3028	0.304	0.3031	0.2982	0.2849	0.2716	0.2522	0.2303	0.2197	0.209	0.2106	0.2176	0.2243	0.2457	0.2568	0.2883	0.3002	0.309	0.3152	0.3141	0.309	0.308	0.3069	0.3062	0.3063	0.306	0.3057	0.3066	0.3091	0.3099	0.3126	0.3196	0.3236	0.3268	0.335	0.3406	0.3432	0.3471	0.3486	0.3483
52.5	0.356	0.3494	0.3129	0.3104	0.307	0.3066	0.3089	0.3079	0.3079	0.3089	0.3091	0.3072	0.296	0.2902	0.2613	0.2531	0.2278	0.2209	0.214	0.2147	0.2235	0.2328	0.2425	0.2615	0.2699	0.2926	0.2973	0.3031	0.3085	0.3094	0.3097	0.3105	0.3116	0.312	0.3119	0.3082	0.3022	0.2982	0.3008	0.3056	0.3075	0.316	0.3261	0.3301	0.335	0.3434	0.3475	0.3479	0.3469
53.5	0.375	0.3733	0.344	0.3386	0.3171	0.3127	0.3072	0.306	0.3095	0.3109	0.3065	0.3031	0.2918	0.2818	0.2662	0.2542	0.2449	0.2325	0.2304	0.2276	0.2339	0.2453	0.2548	0.2686	0.2799	0.2833	0.2926	0.2967	0.3042	0.3102	0.3109	0.3138	0.3148	0.3143	0.3092	0.3045	0.2998	0.2913	0.2906	0.2922	0.3036	0.3105	0.3174	0.328	0.3352	0.3388	0.3413	0.3431	0.3444
54.5	0.407	0.4094	0.4005	0.3975	0.3715	0.359	0.3307	0.3161	0.3081	0.3085	0.3036	0.2962	0.2947	0.2853	0.2844	0.2669	0.2673	0.269	0.2729	0.2725	0.2651	0.2693	0.2729	0.2772	0.2878	0.2954	0.2993	0.3041	0.306	0.3097	0.3148	0.3178	0.3181	0.3146	0.3111	0.2994	0.278	0.2701	0.2739	0.2873	0.2983	0.3086	0.3183	0.3221	0.3232	0.3278	0.3338	0.3348	0.33
55.5	0.4109	0.4132	0.4081	0.4069	0.389	0.3749	0.3592	0.3374	0.3367	0.3331	0.3341	0.3189	0.3171	0.3104	0.3071	0.3045	0.2948	0.3016	0.3076	0.3164	0.3174	0.3137	0.3119	0.3028	0.3002	0.3045	0.31	0.3153	0.3219	0.323	0.3235	0.3245	0.3269	0.3231	0.301	0.285	0.2799	0.2681	0.2701	0.2774	0.2927	0.3067	0.3119	0.3155	0.3174	0.3202	0.3249	0.3256	0.3265
56.5	0.41	0.4114	0.4082	0.407	0.3986	0.3841	0.379	0.3551	0.3546	0.3464	0.3434	0.3404	0.3423	0.3507	0.3649	0.3713	0.3699	0.3757	0.3672	0.3524	0.3523	0.3371	0.3349	0.3311	0.324	0.3216	0.3227	0.3254	0.328	0.3325	0.3375	0.34	0.3358	0.3319	0.3251	0.2983	0.2731	0.2684	0.2733	0.2838	0.2955	0.3061	0.3119	0.3216	0.3297	0.3325	0.3318	0.3325	0.3366
57.5	0.4081	0.4074	0.4035	0.4014	0.3976	0.3925	0.3926	0.3691	0.3663	0.352	0.3452	0.3464	0.3533	0.3555	0.3691	0.3794	0.3795	0.3894	0.3921	0.387	0.3725	0.3686	0.348	0.3439	0.3358	0.3284	0.3281	0.3292	0.3319	0.3325	0.3367	0.3457	0.3525	0.3465	0.3305	0.3275	0.3118	0.2959	0.2956	0.2995	0.3052	0.3221	0.3394	0.3444	0.3488	0.3553	0.364	0.3669	0.3561
58.5	0.4082	0.4072	0.4033	0.4002	0.4009	0.41	0.4162	0.4077	0.4049	0.3931	0.3704	0.3666	0.3638	0.3621	0.3654	0.3736	0.3757	0.3793	0.3795	0.372	0.3599	0.3466	0.342	0.3345	0.3333	0.3299	0.324	0.3208	0.319	0.3243	0.3255	0.3357	0.3527	0.3616	0.362	0.3449	0.3352	0.3323	0.3233	0.3266	0.337	0.34	0.3559	0.3806	0.4004	0.4053	0.3964	0.3944	0.3974
59.5	0.4079	0.4067	0.4035	0.3998	0.4037	0.424	0.4371	0.4339	0.4267	0.4252	0.4014	0.3887	0.3907	0.3711	0.3712	0.3654	0.3618	0.3603	0.3525	0.3481	0.3516	0.3516	0.3425	0.3428	0.3225	0.3153	0.3131	0.3123	0.3134	0.3156	0.33	0.3389	0.347	0.3605	0.366	0.3653	0.3571	0.3467	0.3437	0.3479	0.3588	0.3871	0.4075	0.4149	0.419	0.4303	0.4406	0.4387	0.4329
60.5	0.4059	0.4037	0.4048	0.4079	0.4135	0.4564	0.4728	0.4735	0.4621	0.4617	0.4454	0.417	0.417	0.4008	0.3904	0.3936	0.3823	0.3743	0.3772	0.3814	0.3836	0.3802	0.3634	0.349	0.3472	0.3288	0.3301	0.3322	0.3298	0.328	0.3286	0.347	0.3635	0.3759	0.3821	0.3729	0.3674	0.3717	0.378	0.3881	0.3982	0.4022	0.4211	0.443	0.454	0.4547	0.4546	0.4527	0.451
61.5	0.409	0.4073	0.4102	0.4229	0.4237	0.4626	0.4853	0.4869	0.4899	0.4946	0.4956	0.4896	0.4796	0.4767	0.4392	0.4394	0.4277	0.4042	0.3937	0.4004	0.4027	0.4055	0.3968	0.3759	0.3664	0.3656	0.3535	0.358	0.3671	0.3756	0.3858	0.3874	0.391	0.3969	0.4026	0.4121	0.4102	0.4064	0.4017	0.41	0.4243	0.4445	0.4495	0.4545	0.4645	0.4705	0.4672	0.4648	0.4647
62.5	0.4146	0.4141	0.4164	0.4362	0.4364	0.4575	0.4825	0.4884	0.4925	0.5044	0.5044	0.5049	0.5037	0.5075	0.5005	0.4903	0.4926	0.4785	0.4479	0.4376	0.432	0.4151	0.416	0.4086	0.3984	0.3987	0.4042	0.4009	0.4027	0.4106	0.4194	0.431	0.4401	0.4466	0.4424	0.4317	0.4369	0.4424	0.4478	0.4471	0.446	0.4521	0.4647	0.4787	0.4863	0.4869	0.4868	0.4845	0.4796
63.5	0.4234	0.4257	0.4259	0.4405	0.4409	0.445	0.4593	0.4715	0.4714	0.499	0.5021	0.5054	0.512	0.515	0.5153	0.5079	0.508	0.5079	0.4959	0.4731	0.4737	0.4624	0.4296	0.4297	0.4278	0.4243	0.431	0.4433	0.4519	0.4605	0.4665	0.4656	0.4651	0.4651	0.47	0.4768	0.4695	0.4625	0.4639	0.4643	0.4673	0.4743	0.4802	0.482	0.4915	0.5	0.502	0.502	0.5009
64.5	0.4159	0.4196	0.4194	0.4348	0.4375	0.4389	0.4469	0.4561	0.455	0.4709	0.4899	0.489	0.5018	0.514	0.5171	0.5171	0.5182	0.519	0.5169	0.503	0.4795	0.478	0.4714	0.4538	0.4546	0.4576	0.4602	0.4642	0.4711	0.4783	0.4858	0.4922	0.4948	0.4926	0.4888	0.4855	0.4873	0.4878	0.4789	0.4714	0.4711	0.4767	0.4867	0.5001	0.504	0.5065	0.509	0.5099	0.5078
65.5	0.4043	0.4097	0.4096	0.4261	0.4328	0.4328	0.441	0.4478	0.4489	0.4513	0.4809	0.4811	0.4849	0.504	0.5165	0.5171	0.5186	0.5238	0.5243	0.52	0.5052	0.4858	0.4846	0.4817	0.4711	0.4752	0.4811	0.4901	0.4948	0.4978	0.4995	0.5006	0.5014	0.5039	0.5044	0.5028	0.4977	0.4927	0.4902	0.4874	0.4874	0.4893	0.4908	0.4961	0.5053	0.5125	0.5142	0.514	0.5126
66.5	0.3916	0.3977	0.3976	0.4127	0.4249	0.4248	0.4333	0.4416	0.4458	0.4457	0.4595	0.4727	0.4726	0.4895	0.5074	0.5162	0.5159	0.5186	0.5235	0.5233	0.5189	0.5081	0.4951	0.493	0.4937	0.4913	0.4937	0.4979	0.5044	0.5068	0.5055	0.5049	0.5049	0.5054	0.5068	0.5081	0.5083	0.5028	0.4948	0.4905	0.4909	0.4947	0.5025	0.5088	0.5123	0.5123	0.5115	0.5096	0.5052
67.5	0.3881	0.3941	0.394	0.4035	0.4186	0.4183	0.4227	0.4321	0.4399	0.4395	0.4408	0.4599	0.4603	0.4623	0.4925	0.5085	0.5134	0.5129	0.5168	0.5214	0.5209	0.5173	0.5118	0.5066	0.5071	0.5083	0.5096	0.5102	0.5101	0.5084	0.5053	0.5031	0.505	0.5055	0.5059	0.5082	0.5112	0.5127	0.5143	0.5129	0.511	0.509	0.5064	0.5078	0.5113	0.5116	0.5087	0.5069	0.5033
68.5	0.3858	0.392	0.392	0.396	0.412	0.4118	0.4122	0.4235	0.4314	0.4344	0.4335	0.4412	0.4513	0.4498	0.4553	0.4788	0.4978	0.5022	0.5011	0.5078	0.5157	0.5157	0.5153	0.5127	0.5103	0.5107	0.511	0.5105	0.5028	0.4996	0.4996	0.4979	0.4974	0.5011	0.5075	0.5096	0.5112	0.5165	0.5212	0.5218	0.5179	0.5117	0.5108	0.5126	0.5135	0.511	0.5062	0.4982	0.4917
69.5	0.3807	0.3884	0.3884	0.3885	0.4017	0.402	0.4018	0.4079	0.4143	0.4222	0.4222	0.4226	0.4377	0.4409	0.44	0.4488	0.4659	0.486	0.4878	0.4852	0.492	0.506	0.505	0.5048	0.5069	0.5083	0.5082	0.5062	0.5032	0.4933	0.4842	0.4817	0.4803	0.4842	0.493	0.5026	0.5053	0.501	0.4955	0.4961	0.5029	0.5072	0.5036	0.4991	0.4927	0.4889	0.4874	0.4886	0.4899
70.5	0.3746	0.3819	0.3818	0.3816	0.3925	0.3958	0.3955	0.397	0.403	0.4104	0.4119	0.411	0.4138	0.4284	0.4289	0.4289	0.4371	0.4493	0.4685	0.4698	0.4676	0.4726	0.4882	0.486	0.4808	0.4794	0.4834	0.4828	0.4801	0.4799	0.4794	0.4745	0.4719	0.4694	0.466	0.4665	0.4718	0.4801	0.4834	0.4824	0.4768	0.471	0.473	0.4742	0.4769	0.4769	0.4736	0.4696	0.4648
71.5	0.3684	0.3754	0.3754	0.3753	0.3829	0.3902	0.3901	0.3899	0.3954	0.3994	0.4066	0.4061	0.4056	0.4132	0.4254	0.4248	0.4242	0.4297	0.4364	0.444	0.4447	0.4433	0.4453	0.4606	0.4667	0.4616	0.4569	0.4572	0.4562	0.4544	0.452	0.451	0.4515	0.4547	0.4571	0.4561	0.4517	0.4477	0.448	0.4501	0.4532	0.4573	0.4579	0.453	0.4491	0.4491	0.4529	0.4579	0.4593
72.5	0.3602	0.3667	0.3666	0.3665	0.3697	0.3803	0.38	0.3797	0.3819	0.3896	0.3965	0.4007	0.4007	0.4007	0.4122	0.4209	0.4199	0.4189	0.4221	0.4262	0.4296	0.4295	0.4271	0.4246	0.4267	0.4323	0.433	0.4323	0.4324	0.4359	0.4381	0.4382	0.4358	0.4327	0.4305	0.4311	0.4339	0.4367	0.4356	0.4311	0.4284	0.4265	0.4277	0.4326	0.4362	0.437	0.4346	0.4322	0.4372
73.5	0.3556	0.3608	0.3607	0.3606	0.3606	0.3746	0.3759	0.3757	0.3755	0.3826	0.3866	0.3933	0.3937	0.3932	0.3928	0.4028	0.4098	0.4098	0.4092	0.4097	0.4128	0.4137	0.4158	0.4145	0.4116	0.4093	0.4138	0.4187	0.4179	0.4165	0.4161	0.4188	0.422	0.423	0.4213	0.4178	0.4134	0.4096	0.4095	0.4128	0.4151	0.4138	0.4116	0.4111	0.4097	0.4118	0.4183	0.423	0.4272
74.5	0.3525	0.3568	0.3568	0.3568	0.3569	0.3666	0.3732	0.3732	0.3731	0.3741	0.3829	0.3849	0.3885	0.3878	0.3869	0.3861	0.3901	0.3888	0.3867	0.3851	0.3838	0.3866	0.3891	0.394	0.3977	0.3978	0.3972	0.3963	0.4011	0.4034	0.4	0.3958	0.3917	0.3913	0.3943	0.3986	0.4003	0.3999	0.397	0.3928	0.3887	0.3907	0.3944	0.398	0.3993	0.3993	0.3998	0.4027	0.4063
75.5	0.3517	0.359	0.359	0.359	0.3591	0.3622	0.3755	0.3756	0.3758	0.376	0.3761	0.376	0.3771	0.3791	0.3791	0.3791	0.379	0.3784	0.3755	0.3735	0.3721	0.3706	0.3712	0.3702	0.3696	0.3721	0.3724	0.3722	0.3722	0.3732	0.3784	0.3826	0.3819	0.3795	0.3764	0.3739	0.3737	0.3739	0.3754	0.3766	0.3788	0.3795	0.3798	0.3807	0.3852	0.3902	0.3939	0.3976	0.3994
76.5	0.3586	0.3619	0.3619	0.362	0.3621	0.3622	0.3735	0.3772	0.3773	0.3773	0.3774	0.3789	0.3818	0.3809	0.3768	0.3764	0.3764	0.3764	0.3743	0.3652	0.3619	0.3623	0.3628	0.3633	0.3637	0.3608	0.3611	0.3637	0.3627	0.3611	0.3604	0.3598	0.3618	0.3646	0.3676	0.3684	0.3684	0.3679	0.3676	0.368	0.3707	0.3756	0.3788	0.3806	0.3823	0.3832	0.3842	0.3853	0.3887
77.5	0.3707	0.3667	0.366	0.3661	0.3662	0.3663	0.3695	0.3808	0.3812	0.3815	0.3818	0.3822	0.3859	0.3905	0.3903	0.3894	0.3909	0.3929	0.3951	0.3975	0.3893	0.378	0.3764	0.3778	0.3794	0.3809	0.3746	0.3654	0.3596	0.359	0.3585	0.3579	0.3576	0.3572	0.3569	0.3588	0.3607	0.3629	0.3644	0.3645	0.3652	0.3666	0.3699	0.3739	0.3778	0.3831	0.3886	0.3914	0.3933
78.5	0.3891	0.385	0.3841	0.3843	0.3846	0.3849	0.3853	0.3963	0.4041	0.4048	0.4056	0.4065	0.4069	0.4096	0.4137	0.4133	0.4092	0.4072	0.4078	0.4084	0.4092	0.4094	0.3998	0.3848	0.3777	0.377	0.3762	0.3754	0.3725	0.3663	0.3612	0.3578	0.357	0.3564	0.3565	0.3569	0.3574	0.358	0.3599	0.3648	0.3696	0.3736	0.3772	0.3789	0.3792	0.3792	0.3796	0.3821	0.3859
79.5	0.4052	0.3992	0.3962	0.3963	0.3965	0.3968	0.3971	0.3984	0.4109	0.4131	0.4135	0.4139	0.4143	0.4148	0.4165	0.4209	0.4226	0.4217	0.4195	0.4188	0.4188	0.4188	0.4187	0.418	0.4045	0.3862	0.3731	0.3708	0.37	0.3694	0.3692	0.3674	0.3655	0.3652	0.3654	0.3658	0.366	0.3661	0.3657	0.3656	0.3656	0.3658	0.3688	0.3751	0.382	0.3861	0.3875	0.3886	0.3884
80.5	0.4283	0.4176	0.4083	0.4085	0.4086	0.4088	0.409	0.4093	0.4111	0.4137	0.4116	0.4112	0.4107	0.4102	0.4099	0.4098	0.412	0.413	0.4113	0.4094	0.4082	0.4069	0.4058	0.4052	0.4047	0.4042	0.4016	0.3901	0.3818	0.3746	0.3724	0.3724	0.3724	0.3725	0.3749	0.3781	0.3812	0.3843	0.3863	0.3879	0.3907	0.3937	0.3936	0.3925	0.3922	0.3922	0.3934	0.3979	0.4029
81.5	0.4543	0.4461	0.4319	0.432	0.4322	0.4325	0.4328	0.4332	0.4336	0.4313	0.4166	0.4134	0.4138	0.4142	0.4144	0.4144	0.4144	0.414	0.4096	0.405	0.4033	0.4044	0.4055	0.407	0.4091	0.4112	0.4136	0.4162	0.419	0.4219	0.4182	0.4146	0.4134	0.4129	0.4117	0.4117	0.4117	0.4117	0.4117	0.4128	0.4128	0.4128	0.4134	0.4162	0.4192	0.4234	0.4275	0.4285	0.4312
82.5	0.4617	0.4593	0.4431	0.4431	0.4433	0.4434	0.4436	0.4438	0.4441	0.4444	0.4439	0.4337	0.4316	0.4324	0.4334	0.4346	0.4358	0.4372	0.4387	0.4404	0.4414	0.441	0.4405	0.4402	0.44	0.4397	0.4395	0.4399	0.4411	0.4423	0.4436	0.445	0.4466	0.4482	0.4467	0.4422	0.4401	0.4392	0.44	0.4405	0.4414	0.4434	0.4454	0.4478	0.4495	0.4495	0.448	0.446	0.4442
83.5	0.4694	0.4695	0.459	0.4576	0.4578	0.458	0.4583	0.4587	0.4591	0.4596	0.4601	0.4607	0.4598	0.4554	0.4529	0.4534	0.4542	0.4553	0.4566	0.458	0.4596	0.4612	0.463	0.4642	0.4638	0.4634	0.4628	0.4623	0.4629	0.4637	0.4647	0.4658	0.4668	0.4677	0.4686	0.469	0.469	0.469	0.469	0.469	0.4669	0.4639	0.4613	0.4591	0.457	0.4572	0.4597	0.4624	0.4654
84.5	0.4811	0.4811	0.4838	0.4884	0.4885	0.4886	0.4888	0.489	0.4892	0.4894	0.4896	0.4899	0.4902	0.4906	0.49	0.4863	0.4833	0.4811	0.4809	0.4809	0.4809	0.4809	0.4809	0.4809	0.4809	0.4809	0.481	0.4801	0.4774	0.475	0.4729	0.4711	0.4694	0.4686	0.469	0.4695	0.47	0.4705	0.471	0.4715	0.472	0.4723	0.4724	0.4724	0.4724	0.4724	0.4724	0.4724	0.4724
85.5	0.4893	0.4893	0.4896	0.4976	0.4998	0.4999	0.5001	0.5002	0.5004	0.5006	0.5009	0.5012	0.5014	0.5018	0.5021	0.5025	0.5029	0.5026	0.4992	0.4942	0.4899	0.4863	0.4848	0.485	0.4852	0.4855	0.4856	0.4856	0.4856	0.4856	0.4856	0.4856	0.4856	0.485	0.4829	0.4809	0.4793	0.478	0.4768	0.4758	0.4754	0.4763	0.4774	0.4785	0.4799	0.4803	0.4796	0.4795	0.4796
86.5	0.4972	0.4972	0.4972	0.4984	0.5062	0.5079	0.5079	0.5079	0.5078	0.5078	0.5078	0.5077	0.5077	0.5077	0.5076	0.5076	0.5075	0.5075	0.5074	0.5074	0.5073	0.5072	0.5048	0.5006	0.4971	0.4953	0.4941	0.4931	0.4924	0.4924	0.4928	0.4935	0.4943	0.4951	0.496	0.4969	0.4977	0.4983	0.499	0.4998	0.5006	0.5015	0.5024	0.5033	0.504	0.5044	0.5045	0.5041	0.5035
87.5	0.5062	0.5062	0.5062	0.5063	0.5065	0.5094	0.5117	0.5127	0.5128	0.5129	0.5129	0.5131	0.5132	0.5133	0.5134	0.5136	0.5137	0.5139	0.5141	0.5143	0.5145	0.5147	0.515	0.5152	0.5153	0.5153	0.5153	0.5153	0.5153	0.5153	0.5148	0.5139	0.5132	0.5125	0.5119	0.5113	0.5108	0.5103	0.5099	0.5095	0.5091	0.5089	0.509	0.5093	0.5097	0.5099	0.5102	0.5105	0.5108
88.5	0.5185	0.5185	0.5186	0.5186	0.5186	0.5187	0.5187	0.5194	0.5209	0.5221	0.5231	0.524	0.5247	0.5253	0.5257	0.526	0.5261	0.5263	0.5266	0.5268	0.527	0.5273	0.5276	0.5279	0.5282	0.5286	0.5289	0.5293	0.5297	0.5302	0.5307	0.5312	0.5317	0.5323	0.5329	0.5335	0.5342	0.5349	0.5357	0.5366	0.5375	0.5383	0.5383	0.5383	0.5383	0.5383	0.5383	0.5383	0.5383
89.5	0.5315	0.5315	0.5315	0.5315	0.5315	0.5315	0.5315	0.5315	0.5315	0.5315	0.5315	0.5315	0.5315	0.5315	0.5316	0.5324	0.5331	0.5337	0.5342	0.5347	0.535	0.5354	0.5357	0.5359	0.5361	0.5363	0.5365	0.5366	0.5368	0.5369	0.537	0.5371	0.5372	0.5373	0.5374	0.5375	0.5376	0.5376	0.5377	0.5378	0.5378	0.5379	0.5379	0.538	0.5381	0.5381	0.538	0.5379	0.5379
[truncated: 311 more columns]
